# Supplementary material for: Single-cell analysis highlights differences in druggable pathways underlying adaptive or fibrotic kidney regeneration
Source: Nat Commun. 2022 Jul 11;13:4018. doi: 10.1038/s41467-022-31772-9 (PMC9276703; doi:10.1038/s41467-022-31772-9)
Supplement: Supplementary file 4 — Supplementary Dataset 1 [file 41467_2022_31772_MOESM4_ESM.xlsx]

## Sheet: BUN (mg_dL)
Days post IRI	IRI short											IRI long
0	25	24	26	23	21	24	20	21	27	24	28	25	23	24	25	21	22	23	21	20	25	24
1	107	55	86	69	104	79	81	55	65	95	97	124	170	133	150	180	139	121	175	137	154	167
3	33	53	49	36			34	52	45	36	44	71	140	140	99			141	78	95	81	120
14	42	32					37	48	39	38	42	73	59					78	50	67	64	90

## Sheet: Creatinine (mg_dL)
Days post IRI	IRI short											IRI long
0	0.2	0.2	0.2	0.2	0.2	0.2	0.2	0.2	0.2	0.2	0.2	0.2	0.2	0.2	0.2	0.2	0.2	0.2	0.2	0.2	0.2	0.2
1	0.6	0.2	0.4	0.3	0.9	0.3	0.5	0.3	0.5	0.4	0.7	1	1.2	0.7	1.4	1.6	1.1	1.1	0.9	1	0.8	1.2
3	0.2	0.2	0.2	0.2			0.2	0.2	0.2	0.2	0.3	0.4	0.9	1.1	0.4			0.5	0.5	0.5	0.7	0.9
14	0.2	0.2					0.2	0.2	0.2	0.2	0.2	0.2	0.3					0.3	0.2	0.3	0.2	0.3

## Sheet: Acute tub. inj. (%)
Days post IRI	IRI short		IRI long
0	0	0	0	0
1	20	20	25	20
3	80	95	90	90
14	10	5	70	70

## Sheet: Fibrosis (%)
Control	IRI short 1d	IRI short 3d	IRI short 14d	IRI long 1d	IRI long 3d	IRI long 14d
0.789	0.5	0.9	1.1	0.4	1.2	7.7
1.12	0.93	0.97	2.45	0.86	0.98	7.4
1.81	1.81	1.99	1.81	0.94	0.79	6.81
0.42	1.57	1.47	0.95	1.29	1.84	5.71
0.74	0.72	0.85	1.89	1.56	1.56	6.89
