# Supplementary material for: Single-cell analysis highlights differences in druggable pathways underlying adaptive or fibrotic kidney regeneration
Source: Nat Commun. 2022 Jul 11;13:4018. doi: 10.1038/s41467-022-31772-9 (PMC9276703; doi:10.1038/s41467-022-31772-9)
Supplement: Supplementary file 5 — Supplementary Dataset 2 [file 41467_2022_31772_MOESM5_ESM.xlsx]

## Sheet: Suppl. Data 2
gene_id	Gene_Symbol	Control_1	Control_2	Control_3	Control_4	Control_5	Control_6	Control_7	Control_8	IRI short 1d_1	IRI short 1d_2	IRI short 3d_1	IRI short 3d_2	IRI short 14d_1	IRI short 14d_2	IRI long 1d_1	IRI long 1d_2	IRI long 3d_1	IRI long 3d_2	IRI long 14d_1	IRI long 14d_2
ENSMUSG00000026621.13	43525	0.94	0.51	0.76	1.87	2.06	1.74	2.96	0.89	0.44	0.33	0.25	0.77	1.3	0.71	0.14	0	0.08	0.23	0.11	1.33
ENSMUSG00000036469.16	43525	0.89	0.86	0.88	0.76	1	1.35	1.42	0.94	1.96	0.75	0.55	1.59	1.16	2.94	1.61	0.53	0.84	0.58	2.38	1.67
ENSMUSG00000073481.9	43526	536.3	584.82	506.79	570.04	529.09	564.3	555.64	531.16	224.63	284.21	401.19	254.27	315.64	292.48	208.22	195.05	386.58	317.65	419.03	373.55
ENSMUSG00000079557.10	43526	77.53	74.66	69.41	52.83	62.01	68.22	63.57	69.96	61.46	56.18	39.46	60.75	45.22	50	60.82	43.73	61.22	51.89	55.68	50.65
ENSMUSG00000032656.14	43527	6.56	4.99	5.28	3.48	3.45	4.12	5.35	4.97	2.67	0.05	0.64	5.93	0.5	2.08	2.09	0.66	1.89	2.25	1.05	6.19
ENSMUSG00000039372.5	43528	0	0	0	0	0	0	0	0	0	0	0.04	0	0.02	0	0.03	0	0	0	0	0
ENSMUSG00000023307.13	43529	76.93	73.16	73.22	51.69	64.95	72.46	65.23	66.92	66.31	47.52	29.1	62.84	44.87	51.25	65.91	33.91	48.13	43.53	51.88	65.17
ENSMUSG00000039100.10	43530	30.45	33.38	32.05	31.07	38.9	47.11	40.4	38.62	19.91	10.38	9.66	30.5	14.17	23.67	19.45	7.73	11.17	8.34	15.54	26.73
ENSMUSG00000026977.17	43531	10.08	6.58	14.15	8.85	10.89	12.05	8.8	11.37	14.53	6.6	6.95	14.06	10.76	14.68	12.66	7.48	12	7.6	14.04	16.83
ENSMUSG00000025702.15	43532	58.93	55.14	54.72	50.51	65.78	78.61	70.54	74.93	49.57	19.03	18.13	57.88	27.82	46.5	38.27	9.34	20.46	14.19	30.43	74.15
ENSMUSG00000040502.5	43533	10.2	10.22	8.83	8.5	8.85	9.66	8.42	10.73	6.04	6.56	9.01	16.72	6.74	17.46	5.76	3.07	8.78	4.74	13.24	20.05
ENSMUSG00000078627.9	43534	0.85	1.26	1.11	1.03	1	0.92	1.3	0.92	0.24	0.2	0.12	0.96	0.38	1.19	0.36	0.07	0.03	0.63	0.27	0.25
ENSMUSG00000022269.13	43535	0	0	0	0	0	0	0	0	0	0	0	0	0	0	0	0	0	0	0	0
ENSMUSG00000000486.13	43709	6.18	6.59	6.84	8.63	6.66	4.56	5.6	6.88	4.03	4.4	14.81	6.96	14.36	10.03	6.21	3.42	13.26	2.72	33.54	16.18
ENSMUSG00000026276.20	43710	7.25	6.37	6.98	12.38	13.58	9.83	15.77	14.15	32.48	15.82	10.56	36.09	9.67	16.09	33.36	12.9	6.75	15.27	12.79	20.79
ENSMUSG00000022456.16	43711	0.07	0.11	0.14	0.12	0.13	0.1	0.17	0.14	0.07	0.03	0.03	0.16	0.8	0.97	0.1	0	0.05	0	0.5	1.12
ENSMUSG00000020486.18	43712	21.26	15.21	18.49	15.27	9.51	6.72	21	17.98	2.27	8.56	29.44	36.28	34.29	30.6	14.25	8.11	25.44	38.33	45.76	45.68
ENSMUSG00000072214.7	43713	1.14	0.75	1.33	0.56	1.09	0.4	1.09	1.23	0.51	1.09	0.88	2	1.12	3.25	0.42	1.93	1.65	2.88	2.71	3.69
ENSMUSG00000050379.15	43714	2.03	1.98	2	1.99	2.09	2.06	1.48	1.75	0.96	1.12	0.84	2.07	1.79	2.18	1.4	0.84	1.44	8.38	3.12	3.54
ENSMUSG00000001833.17	43715	24.27	20.81	22.83	18.25	22.24	21.94	23.9	21.73	39.93	27.92	16.05	41.64	22.56	42.53	37.83	18.53	41.44	45.26	31.59	45.42
ENSMUSG00000018398.18	43716	4.86	3.69	5.38	3.4	2.78	2.36	4.97	4.57	7.37	5.19	4.98	10.56	6.15	15.01	9.51	4.92	9.75	10.03	16.16	18.55
ENSMUSG00000059248.13	43717	13.39	12.7	12.61	11.16	11.05	11.42	12.67	12.34	15.76	11.41	6.67	23.04	12.96	22.1	16.17	10.26	10.42	9.76	19.05	25.8
ENSMUSG00000019917.10	43718	4.48	5.02	5.29	4.77	4.87	5.87	5.22	5.16	8.7	4.44	4.12	10.81	2.91	8.95	9.05	0.99	6.45	3.9	8.19	12.59
ENSMUSG00000058013.11	43719	17.15	15.43	17.23	8.71	14.62	17.47	19.06	15.83	23.43	13.7	7.28	30.24	7.83	26.71	24.3	7.6	17.9	18.69	17.65	28.22
ENSMUSG00000022542.7	43720	0	0	0.03	0	0	0	0	0.04	0	0	0	0	0	0	0	0	0	0	0	0
ENSMUSG00000034219.15	43722	0	0	0	0	0	0	0.11	0.05	0	0	0	0	0	0	0	0	0	0	0	0
ENSMUSG00000037072.15	43723	323.81	310.39	280.68	276.55	316.91	323.32	267.86	249.37	203.97	207.33	171.01	233.11	213.51	239.17	200.4	110.89	232.99	242.28	238.21	234.73
ENSMUSG00000111288.1	-343C11.2	0	0	0	0	0	0	0	0.04	0	0	0	0	0	0	0	0.43	0	0	0	0
ENSMUSG00000111425.1	00R_AC107638.2	0	0	0.05	0	0.05	0	0	0	0	0	0	0	0	0	0	0	0	0	0	0
ENSMUSG00000111339.1	00R_Pgap2	0	0	0.09	0	0	0	0	0	0	0	0	0	0	0	0	0	0	0	0	0
ENSMUSG00000024442.5	0610009O20Rik	39.71	40	37.73	30.01	30.66	34.73	37.66	34.2	21.92	10.68	10.16	28.8	22.08	23.06	22.48	8.12	12.38	13.16	24.72	30.54
ENSMUSG00000097047.1	1110020A21Rik	1.86	2.54	1.71	2.16	1.56	1.5	1.42	1.85	1.47	1.75	2.75	2.23	1.8	0.17	0.63	3.65	0.39	0	0	2.53
ENSMUSG00000097036.1	1110036E04Rik	0	0	0.05	0	0	0	0	0.06	0	0	0	0	0	0	0	0	0	0	0.61	0
ENSMUSG00000094690.1	1600014C23Rik	0	0	0	0.08	0	0.08	0	0.1	0	0	0	0	0	0	0	0	0	0	0	0
ENSMUSG00000065361.1	1600017P15Rik	0.08	0.11	0.02	0.16	0.29	0.12	0.19	0.13	0.78	0	0.55	0	0	0	0	0	0	0	0	0
ENSMUSG00000079666.8	1700015F17Rik	0	0	0	0	0	0	0	0	0	0	0	0	0	0	0	0	0	0	0	0
ENSMUSG00000046145.7	1700018M17Rik	0	0	0	0	0	0	0	0	0.59	0	0	0	0	0	0	0	0	0	0	0.6
ENSMUSG00000097523.1	1700022N22Rik	1.59	2.19	1.79	1.06	1.05	1.88	1.48	1.47	0.98	1.07	1.27	0.98	0	0	0.83	0	1.38	0	0	0
ENSMUSG00000069890.3	1700024J04Rik	0	0.02	0	0	0.02	0	0	0	0	0	0	0	0	0	0	0	0.05	0	0	0
ENSMUSG00000033053.3	1700028P14Rik	0	0.05	0.05	0	0	0	0	0	0	0	0	0	0	0	0	0	0	0	0	0
ENSMUSG00000097540.1	1700037F24Rik	0	0	0	0	0	0	0	0	0	0	0	0	0	0	0	0	0	0	0	0
ENSMUSG00000021545.4	1700067P10Rik	0	0	0	0	0	0	0	0	0	0	0	0	0	0	0	0	0	0	0	0
ENSMUSG00000097080.7	1700086O06Rik	2.66	3.07	2.62	2.53	2.11	2.28	2.31	3.2	0.91	1.32	4.15	2.8	3.04	1.74	1.61	2.99	2.65	0.39	6.63	1.96
ENSMUSG00000029526.5	1700123K08Rik	0.07	0	0	0	0	0	0	0	0	0	0	0	0	0	0	0	0	0	0	0
ENSMUSG00000097221.1	1810049J17Rik	0	0	0	5.43	8.09	5.55	0	3.89	52.04	12.19	3.28	85.61	18.42	35.22	38.14	8.97	11.39	12.11	5.28	40.07
ENSMUSG00000035372.1	1810055G02Rik	4.12	4.03	4.25	3.15	3.68	3.01	3.85	3.38	9.66	5.62	4.5	10.57	5.33	8.1	10.58	3.7	7.51	10.67	9.55	9.85
ENSMUSG00000086121.1	19.47525802-47711187.1	0	0	0	0	0.09	0	0	0	0	0	0	0	0	0	0	0	0	0	0	0
ENSMUSG00000087158.1	2.145048962-146444327.1	0	0	0	0	0	0	0	0	0	0	0	0	0	0	0	0	0	0	0	0
ENSMUSG00000039339.3	2010001E11Rik	0.22	0.28	0.34	0.21	0.07	0.1	0.29	0.17	0.05	0.12	0	0	0.14	0	0.06	0.18	0.08	0	0.15	0.85
ENSMUSG00000042041.6	2010003K11Rik	2.63	2.77	1.5	3.39	2.64	2.01	2.95	5.56	74.12	55.33	5.39	6.66	2.75	1.89	61.81	11.1	3.65	8.07	5.65	3.06
ENSMUSG00000096983.1	2010015M23Rik	0.47	0.49	0.52	0.26	0.3	0.32	0.26	0.37	0	0.17	1.04	0.23	0.41	0.32	0.26	0	0.65	1.53	2.22	0
ENSMUSG00000097755.1	2010110K18Rik	0.21	0.36	0.21	0.11	0.16	0.13	0.09	0.02	0.1	0	0.78	0.15	0.18	0	0	0	1.69	0	0	0
ENSMUSG00000097289.1	2010300F17Rik	0	0	0	0.04	0	0.03	0	0	0	0	0.11	0	0	0	0.05	0	0	0.05	0	0
ENSMUSG00000097165.1	2210008F06Rik	0.07	0.07	0	0	0.08	0.04	0.04	0.13	0.53	0	0.2	0	0	0.49	0	0.34	0.19	0	0.38	0.42
ENSMUSG00000097710.1	2310026I22Rik	0	0	0	0	0.03	0	0	0	0	0	0	0	0	0	0	0	0	0	0	0
ENSMUSG00000097457.1	2310031A07Rik	0.33	0.34	0.55	0.09	0	0.19	0.22	0.09	13.84	8.63	7.24	12.33	14.91	13.73	12.49	6.82	10.56	8.35	14.88	15.33
ENSMUSG00000062619.5	2310039H08Rik	66.35	63.27	52.01	71.48	77.13	62.93	56.87	66.13	79.58	111.39	65.04	62.27	82.02	46.5	60.11	66.28	50.57	40.15	59.68	60.9
ENSMUSG00000049760.5	2410015M20Rik	208.29	210.27	171.08	202.36	214.39	197.91	208.79	222.45	197.99	208.98	134.87	178.56	154.28	158.92	154.66	137.42	100.17	70.44	138.8	154.09
ENSMUSG00000054379.7	2410024N13Rik	0	0	0	0	0	0	0	0	0	0	0	0	0	0	0	0	0	0	0	0
ENSMUSG00000097332.1	2610020F03Rik	0	0	0	0	0	0	0	0	0	0	0	0	0	0	0	0	0	0	0	0
ENSMUSG00000097334.1	2700012I20Rik	1.01	0.47	0.82	0.87	1.02	0.8	0.49	0.7	0	0.19	0.77	0.52	3.71	0.74	0.3	0.89	0.55	0.75	2.73	1.09
ENSMUSG00000097731.1	2700016F22Rik	0.35	0.7	0.31	0.95	0.1	0.09	0.36	0.6	4.82	7.97	5.27	4.79	6.4	4.53	6.19	6.63	8.27	5.32	5.99	4.74
ENSMUSG00000097787.1	2700046G09Rik	3.2	4.99	3.6	2.69	2.1	2.73	3.53	3.37	3.66	1.84	3.05	4.04	1.58	3.59	3.71	2.85	4.11	4.58	3.99	2.58
ENSMUSG00000024273.7	2700062C07Rik	11.17	9.93	11.66	9.66	9.67	9.75	10.41	12.65	8.35	8.28	12.3	8.58	10.23	6.34	9.78	8.67	7.4	3.97	9.77	14.93
ENSMUSG00000028060.14	2810403A07Rik	16.81	17.97	27.35	10.19	11.73	11.48	20.77	15.94	25.39	11.86	13.48	27.71	19.57	33.01	25.66	19.56	22.05	24.41	36.18	39.62
ENSMUSG00000097811.1	2810425M01Rik	1	1.35	0.82	0.78	0.57	0.79	1.07	0.9	6.75	7.28	13.1	11.13	7.17	9.94	7.43	7.89	14.6	12.81	14.78	10.63
ENSMUSG00000071860.1	2900055J20Rik	0	0	0	0	0	0	0	0	0	0	0	0	0	0	0	0	0	0	0	0
ENSMUSG00000051219.2	3100002H09Rik	0	0	0	0	0	0	0	0	0	0	0	0	0	0	0	0.46	0	0	0	0
ENSMUSG00000060375.2	3110018I06Rik	0	0	0	0	0	0	0	0	0	0	0	0	0	0	0	0	0	0	0	0
ENSMUSG00000094958.1	3110021N24Rik	0	0.03	0.12	0.02	0.1	0.05	0.06	0.09	0.35	0.05	0.05	0.99	0	0.13	0.08	0.12	0	0	0.2	1.26
ENSMUSG00000074635.2	3110070M22Rik	0.83	1.02	1.01	0.46	1.24	1.3	1.51	1.23	1.13	1.2	1.32	1.78	0.44	1.28	0.85	0.54	0.62	0	2.54	1.74
ENSMUSG00000053553.11	3110082I17Rik	2.69	3.14	2.42	3.1	2.65	3.17	3.13	2.61	8.31	5.69	3.06	5.44	3.29	6.33	7	2.89	4.11	1.93	7.23	4.14
ENSMUSG00000097350.1	4732491K20Rik	1.85	1.55	1.64	1.47	1.27	1.29	1.47	1.55	2.19	1.78	2.13	2.16	1.74	2.99	1.81	0.55	1.8	1.79	1.95	3.19
ENSMUSG00000097236.1	4831440E17Rik	0.21	0.19	0.46	0.23	0.22	0.19	0.22	0.27	0	0	0	0.71	0	0	0.16	0	0	0	0	0
ENSMUSG00000097779.1	4833407H14Rik	0.05	0.03	0.03	0.03	0.03	0.05	0.03	0	0.18	0.06	0	0.54	0	0.08	0.1	0	0.44	0.42	0	0.28
ENSMUSG00000052779.4	4833418N17Rik	0	0	0	0	0	0	0	0	0	0	0	0	0	0	0	0	0	0	0	0
ENSMUSG00000023350.4	4921501E09Rik	0	0	0	0	0	0	0	0	0	0	0	0	0	0	0	0	0	0	0	0
ENSMUSG00000039540.8	4921524L21Rik	0	0	0	0	0	0	0	0	0	0	0	0	0	0	0	0	0	0	0	0
ENSMUSG00000026736.1	4930426L09Rik	0.07	0.18	0.16	0.16	0.18	0.03	0.12	0.06	0	0	0.14	0.27	0	0.33	0.31	0	0.13	0.77	0	0
ENSMUSG00000053603.4	4930442H23Rik	0.03	0.03	0	0.04	0	0.08	0.07	0.11	0	0	0	0	0.1	0	0	0.48	0	0	0	0
ENSMUSG00000097172.1	4930444M15Rik	0	0	0	0	0	0	0	0.03	0	0	0	0	0	0	0.09	0	0	0	0	0
ENSMUSG00000097738.1	4930445N18Rik	0	0	0.04	0	0	0	0	0	0	0	0.11	0	0	0	0	0	0	0	0	0
ENSMUSG00000097553.1	4930455D15Rik	0	0	0.02	0	0	0	0	0	0	0	0	0	0	0	0	0	0	0	0	0
ENSMUSG00000056682.8	4930465K10Rik	0	0	0.06	0	0	0	0	0.04	0	0	0	0	0	0	0	0	0	0	0	0
ENSMUSG00000097284.7	4930480K23Rik	0.8	0.65	1.12	0.77	1	0.85	1.01	0.86	0.52	0.21	0.26	0.43	0.12	0.19	0.4	0.15	0.12	0.3	0.68	1.79
ENSMUSG00000097690.1	4930505N22Rik	0.27	0.12	0.17	0.21	0.34	0.47	0.59	0.19	0.32	0.12	0.24	0.16	0	0	0	0.27	0.23	0	0	0
ENSMUSG00000097129.1	4930507D05Rik	0.12	0.06	0.09	0.09	0.08	0.11	0	0.1	0.07	0.05	0.1	0.49	0	0	0.15	0	0	0	0	0.73
ENSMUSG00000049202.5	4930515G13Rik	0	0	0	0	0	0	0	0	0	0	0	0	0	0	0	0	0	0	0	0
ENSMUSG00000074629.2	4930518I15Rik	0.19	0.29	0.84	0.06	0.1	0.2	0.34	0.13	0.4	0	0	0.41	0	0	0.34	0	0.29	0	0.19	1.4
ENSMUSG00000097602.1	4930519P11Rik	0	0	0	0	0.22	0.08	0	0.1	0	0	0	0.46	0	0	0	0	0	0	0	0
ENSMUSG00000035364.1	4930524J08Rik	1.1	1.53	0.87	1.33	0.93	0.79	1.14	0.73	2.28	2.83	2.63	1.94	0	4.05	2.95	2.21	3.87	0	1.54	2.37
ENSMUSG00000096969.1	4930535I16Rik	0	0.08	0.08	0	0	0	0.12	0	1.31	0.63	0	0.43	0	0	1.49	0.73	0	0	0	3.61
ENSMUSG00000024546.5	4930546C10Rik	0	0	0	0	0	0	0	0	0	0	0	0	0	0	0	0	0	0	0	0
ENSMUSG00000097632.1	4930552P12Rik	0.01	0.05	0.05	0.03	0	0	0.02	0.05	0	0	0	0.05	0	0	0	0	0	0	0	0
ENSMUSG00000054351.1	4930553M12Rik	0	0	0	0	0	0	0	0	0	0	0	0	0	0	0	0	0	0.92	0	0
ENSMUSG00000097387.1	4930563E18Rik	0.05	0.12	0	0	0.12	0.07	0.06	0.03	0	0	0	0.08	0	0	0	0	0	0	0	0
ENSMUSG00000024088.3	4930583I09Rik	0	0	0	0	0	0	0	0	0	0	0	0	0	0	0	0	0	0	0	0
ENSMUSG00000097005.1	4930598A11Rik	0	0	0	0	0	0	0	0	0	0	0	0	0	0	0	0	0	0	0	0
ENSMUSG00000097329.1	4931403G20Rik	0	0	0	0	0.05	0	0	0.05	0.15	0	0	0	0	0	0	0	0	0	0	0
ENSMUSG00000038199.12	4931409K22Rik	0	0	0	0	0	0	0	0	0	0	0	0	0	0	0	0	0	0	0	0
ENSMUSG00000097775.1	4931440J10Rik	0	0.04	0	0.04	0	0	0	0	0	0	0	0	0	0	0	0	0	0	0	0
ENSMUSG00000097135.1	4932430I15Rik	0	0	0.01	0.01	0.01	0	0	0	0	0	0	0	0	0	0	0	0	0	0	0
ENSMUSG00000043623.7	4933412A08Rik	0	0.03	0.06	0	0.04	0	0	0.04	0.2	0.07	0	0	0	0	0.11	0	0.07	0	0	0
ENSMUSG00000045877.2	4933415A04Rik	0.21	0.04	0.06	0.02	0.02	0.04	0.04	0.04	0	0	0.19	0.25	0	0	0	0	0	0	0	0
ENSMUSG00000073761.2	4933427I04Rik	0	0	0	0	0	0.02	0	0	0	0	0.04	0	0	0	0	0.15	0	0	0	0
ENSMUSG00000097282.1	5031415H12Rik	0.01	0	0	0.02	0.05	0.05	0.02	0.14	0	0.11	0.04	0	0.3	0	0.05	0.34	0.03	0	0	0.1
ENSMUSG00000049740.2	5330417H12Rik	0	0	0	0	0	0	0	0.04	0	0	0	0	0	0	0	0	0	0	0	0
ENSMUSG00000056468.3	5730596B20Rik	0.15	0.12	0.79	0.06	0.07	0.09	0.13	0.08	0.14	0.03	0	0.32	0.21	0.51	0.35	0	0.37	0.29	0.27	0.45
ENSMUSG00000048544.8	5930422O12Rik	0	0	0.05	0	0	0.05	0.06	0.06	0	0.41	0.7	0	1	0.35	0	0	1.07	0	0	0
ENSMUSG00000066178.2	6030445D17Rik	0.08	0.16	0.16	0.07	0	0	0.1	0.13	0.07	0	0.06	0.07	0	0	0	0	0.21	0	0.14	0
ENSMUSG00000054069.7	6030452D12Rik	0	0	0	0	0	0	0	0	0	0	0	0	0	0	0	0	0	0	0	0
ENSMUSG00000097912.1	6330403N20Rik	0	0.03	0	0	0.04	0	0.08	0	0	0	0.09	0	0	0	0	0	0	0	0	0
ENSMUSG00000097049.1	6530411M01Rik	0	0	0	0	0	0	0	0	0	0	0	0	0	0	0	0	0	0	0	0
ENSMUSG00000047466.9	8030462N17Rik	1.74	2.13	2.62	1.31	2.59	2.61	3.46	2.34	2.23	0.65	0.26	3.45	0.54	3.22	2.19	0.56	0.63	1.03	1.08	3.85
ENSMUSG00000085430.2	9.104944562-105295281.1	0	0	0	0	0	0	0	0	0	0	0	0	0	0	0	0	0	0	0	0
ENSMUSG00000045008.1	9030612E09Rik	0.02	0.02	0	0	0.02	0.02	0	0	0	0	0.15	0	0	0	0.15	0	0	0	0	0
ENSMUSG00000054951.2	9130008F23Rik	0.73	0.67	0.9	0.67	0.54	0.51	0.55	0.54	0.34	1	0.38	0.86	1.55	1.87	0.7	1.63	1.25	1.34	2.08	1.27
ENSMUSG00000039901.9	9130011E15Rik	5.8	5.55	5.8	3.85	4.67	5.94	5.89	5.79	4.14	1.98	1.01	5.75	2.37	4.43	4.23	1.63	1.57	3.23	2.6	6.32
ENSMUSG00000097386.1	9130213A22Rik	0.07	0.05	0.08	0.12	0.06	0.05	0.06	0.07	0.24	0.06	0	0.25	0	0.68	0.09	0.71	0.12	0	0	0.44
ENSMUSG00000102203.1	930412E21Rik	0	0	0	0	0	0	0	0	0	0	0	0	0	0	0	0	0	0	0	0
ENSMUSG00000043498.3	9330132A10Rik	0	0	0	0	0	0	0	0	0	0	0	0	0	0.03	0	0	0	0	0.15	0
ENSMUSG00000097781.1	9330136K24Rik	0.17	0.06	0.29	0.09	0.13	0.09	0.21	0.23	0	0.04	0.07	0	0.09	0.31	0.05	0	0.17	0.5	0.28	0.16
ENSMUSG00000055271.4	9330161L09Rik	0.07	0.08	0.08	0.04	0.05	0	0.05	0.18	0	0	0	0.15	0.39	0.41	0	0.13	0	0	0	0
ENSMUSG00000055216.3	9430025C20Rik	0.03	0.11	0.13	0.05	0.04	0.04	0.08	0.08	0.17	0.04	0.31	0.29	0.51	0	0	0.3	0.45	0	0.78	0
ENSMUSG00000075405.3	9430097D07Rik	0	0	0	0	0	0	0	0	0	0	0	0	0	0	0	0	0	0	0	0
ENSMUSG00000097605.1	9430098F02Rik	0	0	0	0	0	0	0	0	0.98	0.96	0.89	1.12	0.83	0.25	1.33	1.89	1.21	1.41	1.56	0.76
ENSMUSG00000097197.1	9530027J09Rik	0	0.1	0.1	0	0.04	0.03	0.1	0.04	0.68	0.45	0.51	1.53	2.27	1.53	1.11	1.71	1.24	1.65	1.9	2.58
ENSMUSG00000073386.4	9830107B12Rik	0.01	0.04	0.01	0.01	0	0	0.01	0	0	0	0	0	0	0	0	0.08	0	0	0	0
ENSMUSG00000044730.16	9930104L06Rik	1.24	1.74	1.56	2.2	2.43	2.7	2.85	2.54	3.19	1.89	2.44	4.31	3.03	5.48	4.7	3.56	2.94	0.64	4.07	4.37
ENSMUSG00000069893.10	9930111J21Rik1	0.23	0.45	0.44	0.13	0.12	0.14	0.08	0.12	0.02	0.19	0.39	0.11	0.09	0.24	0.25	0.05	0.03	0	0.53	0.65
ENSMUSG00000069892.9	9930111J21Rik2	0.81	0.74	0.86	0.3	0.45	0.34	0.58	0.55	0.06	0.25	0.51	0.44	0.96	2.08	0.1	0.16	0.09	0.02	0.73	1.66
ENSMUSG00000027596.10	a	0	0	0	0	0	0	0	0	0	0	0	0	0	0	0	0	0	0	0	0
ENSMUSG00000069136.4	A130006I12Rik	0.59	0.32	0.54	0.55	0.27	0.53	0.28	0.32	0	0	0	0.77	0	0	0	0	0	0	0	0
ENSMUSG00000022347.8	A1bg	0	0	0	0	0	0	0	0	0	0	0	0	0	0	0	0	0	0	0	0
ENSMUSG00000052595.7	A1cf	11.12	10.56	13.69	5.37	11.84	17.87	12.98	13.26	3.32	0.76	1.07	8.41	1.92	3.08	2.56	3.36	1.07	0.63	1.65	3.99
ENSMUSG00000074473.1	A230072I06Rik	0	0	0	0	0	0	0	0	0	0	0	0	0	0	0	0	0	0	0	0
ENSMUSG00000030111.9	A2m	0.07	0.04	0.01	0.07	0.03	0.03	0.06	0.1	0.32	0.11	0.22	0.08	0.02	0.11	0.22	0.02	0.18	0.58	0.07	0.29
ENSMUSG00000097591.1	A330032B11Rik	0.09	0.06	0.08	0.1	0.09	0.08	0.07	0.05	0	0	0	0.13	0	0	0	0	0.09	0	0.5	0
ENSMUSG00000097868.1	A330069E16Rik	0.81	0.75	0.84	1.11	1.34	0.96	1.1	1.3	0.7	1.02	0.52	0	2.01	2.12	1.18	1.8	0.99	0.5	0.5	0.92
ENSMUSG00000097666.1	A330094K24Rik	0.07	0.04	0	0.04	0.13	0.04	0	0	0	0	0	0	0	0	0.16	0	0.3	0	1.63	0
ENSMUSG00000028794.13	A3galt2	0.02	0.11	0.03	0	0.02	0.04	0.04	0.06	0.03	0	0.03	0	0.26	0.32	0	0.42	0.26	0.39	0	0.06
ENSMUSG00000097353.1	A430046D13Rik	0.9	0.54	1.05	0.71	0.83	0.7	0.88	0.7	0.49	0.55	1.45	1.51	1.53	1.25	0.49	1.56	1.1	0.76	1.5	0.73
ENSMUSG00000047878.13	A4galt	9.82	7.21	9.59	10.19	11.87	11.09	10.01	6.9	45.92	23.92	7.87	19.85	13.42	18.31	40.1	12.4	14.51	16.16	25.59	24.64
ENSMUSG00000037953.7	A4gnt	7.79	5.31	6.95	4.39	5.34	7.34	7.58	4	0.21	0.13	1.49	5.68	4.28	2.36	0.34	0.71	0.37	1.1	1.33	1.98
ENSMUSG00000043939.14	A530064D06Rik	0	0.09	0	0.04	0.03	0.02	0.07	0	0	0	0.06	0	0	0.07	0	0	0	0	0.19	0.39
ENSMUSG00000090863.1	A530084C06Rik	0	0	0	0	0	0	0	0	0.62	0.62	0.58	3.08	0.39	2.03	0.99	0.92	0.49	0.52	1.48	2.42
ENSMUSG00000097065.1	A630075F10Rik	0	0	0	0.02	0	0	0.02	0.07	0	0	0	0	0	0	0	0	0	0	0	0
ENSMUSG00000090551.1	A730015C16Rik	0.22	0.06	0.36	0	0	0.06	0.25	0.19	12.6	3.56	0.93	15.04	5.68	7.61	11.99	2.44	3.2	5.66	8.79	13.55
ENSMUSG00000053588.3	A730061H03Rik	0.74	0.49	1.58	0.23	0.24	0.92	2.07	1.01	0	0	0	0	0	0.56	1.91	0	1.55	0	0	0
ENSMUSG00000096923.1	A730071L15Rik	0.05	0	0.15	0	0	0.05	0.06	0.06	0.08	0.06	0.06	0.08	0.07	0.66	0.09	0.35	0.17	0.38	0.61	0.59
ENSMUSG00000097413.1	A830052D11Rik	0.38	0.45	0.79	1.41	0.48	0.85	0.36	0.52	1.74	0.73	0.75	1.76	0	2.08	0.85	0.32	1.24	0.59	0.48	0
ENSMUSG00000045506.3	A930002H24Rik	0.08	0.17	0.08	0.25	0.1	0.33	0.21	0.31	0.49	0	0	0	0	0	1.11	0	1.02	0	0.92	0
ENSMUSG00000097855.7	A930007I19Rik	0.13	0.16	0.33	0.17	0.18	0.16	0.12	0.14	0.12	0.04	0.18	0.12	0.11	0.1	0	0	0.18	0	0.57	0.53
ENSMUSG00000097566.1	A930024N18Rik	0.36	0.28	0.37	0.18	0.27	0.25	0.34	0.38	0.06	0.15	0.07	0.65	0.51	0.42	0.2	0.1	0.08	0	0.17	1.12
ENSMUSG00000052241.3	A930035D04Rik	0.73	0.35	0.67	0.6	0.52	0.98	0.72	1.39	0.8	0	0	0.39	0	0	0.9	0	0	0	0	0
ENSMUSG00000097345.1	AA543186	0.94	0.77	1.1	0.73	0.99	1.17	0.99	0.75	0.67	0.28	0.34	1.07	0.6	0.97	0.76	0.39	0.69	0	0.94	0.48
ENSMUSG00000036678.8	Aaas	23.16	23.64	25.69	8.99	8.5	12.07	12.1	9.66	27.99	25.11	52.06	26.81	20.26	17.26	25.89	20.02	48.52	59.54	32.52	21.81
ENSMUSG00000029482.4	Aacs	94.61	54.08	68.8	65.67	120.1	78.76	160.58	157.5	29.76	12.29	5.19	23.55	30.57	17.22	32.57	6.28	8.32	5.54	14.15	17.19
ENSMUSG00000027761.4	Aadac	160.63	168.11	142.01	125.66	145.39	154.22	116.79	97.4	59.76	38.01	72.14	141.61	78.28	85.4	51.05	15.34	70.15	72.9	66.89	90.14
ENSMUSG00000091376.1	Aadacl2	0	0	0	0	0	0	0	0	0	0	0	0	0	0	0	0	0	0	0	0
ENSMUSG00000078507.1	Aadacl3	0	0	0	0	0	0	0	0	0	0	0	0	0	0	0	0	0	0	0	0
ENSMUSG00000028593.5	Aadacl4	0	0	0	0	0	0	0	0	0	0	0	0	0	0	0	0	0	0	0	0
ENSMUSG00000057228.6	Aadat	362.08	205.46	217.92	142.15	228.16	375.03	255.12	230.92	30.87	18.24	95.87	231.83	117.53	73.6	22.14	89.96	29.9	65.31	43.1	51.89
ENSMUSG00000021482.10	Aaed1	20.23	20.3	21.35	21.16	30.17	29.28	24.88	23.24	20.77	13.94	9.96	19.7	15.77	27.03	16.69	7.01	12.98	12.63	24.01	29.97
ENSMUSG00000037257.8	Aagab	14.71	14.18	15.1	10.71	17.48	16.99	15.71	14.39	6.03	4	5.38	8.63	5.09	9.17	6.51	3.83	6.17	5.24	8.39	11.14
ENSMUSG00000057230.13	Aak1	3.99	4.39	5.39	3.26	4.8	5.51	7.85	6.65	2.89	3.26	1.5	8.8	3.21	4.68	3.84	1.76	1.89	1.86	3.62	8.34
ENSMUSG00000035642.16	Aamdc	51.93	56.42	48.7	60.14	65.7	71.14	62.04	66.86	49.7	38.83	18.09	62.74	57.38	49.57	42.87	40.1	32.46	15.06	49.06	52.21
ENSMUSG00000006299.13	Aamp	141.78	136.63	127.36	125.61	130.84	138.32	136.32	146.78	137.51	140.35	100.56	133.87	104.85	103.37	120.36	95.99	128.63	109.3	116.04	122.83
ENSMUSG00000020804.12	Aanat	0.03	0.03	0.18	0	0.06	0	0	0	0	0	0	0	0.77	0	0	0.56	0.16	0	0	0
ENSMUSG00000027628.10	Aar2	10.91	10.43	8.92	10.49	12.96	13.1	13.42	14.51	10.41	6.94	3.78	10.19	5.15	9.83	8.98	4.73	6.84	4.65	6.42	12.11
ENSMUSG00000068522.4	Aard	0.39	0.17	0.29	0.06	0.27	0.03	0.43	0.2	0	0.07	0.22	0.7	0	0.46	0	0.6	1.06	1.22	0.57	0.42
ENSMUSG00000031960.14	Aars	28.98	31.11	23.14	18.02	23.04	28.13	23.21	27.39	51.02	36.16	20.17	29.49	18.03	22.66	50.07	26.66	26.85	31.94	26.47	25.47
ENSMUSG00000023938.7	Aars2	8.79	8.82	8.44	6.67	7.27	7.55	7.33	7.95	8.37	6.53	6.13	9.88	6.18	7.19	8.98	5.42	6.53	6.49	9.31	6.69
ENSMUSG00000075528.13	Aarsd1	29.33	26.98	25.17	32.35	27.31	27.41	30.74	30.4	48.37	47.5	37.35	39.71	29.41	27.23	44.41	21.34	31.52	25.62	32.51	41.12
ENSMUSG00000055923.16	Aasdh	5.68	6.22	9.94	5.45	6.24	6.45	7.66	8.53	10.52	6.23	13.77	7.18	8.74	9.14	7.38	7.69	9.86	14.17	14.4	14.16
ENSMUSG00000025894.11	Aasdhppt	9.79	9.32	8.32	12.2	13.78	14.32	13.27	12.94	14.79	8.42	6.51	9.61	7.69	11.79	11.11	6.08	8.2	5.58	7.97	10.2
ENSMUSG00000029695.13	Aass	126.71	138.33	120.06	156.2	181.87	183.68	147.83	149.61	113.9	42.37	22.72	81.85	57.11	47.95	85.16	16.85	18.89	25.96	40.03	52.14
ENSMUSG00000018697.14	Aatf	20.28	21.6	19.83	15.39	14.71	15.2	14.7	14.04	18.54	18.93	18.38	20.86	13.08	14.64	17.15	16.01	23.22	26.16	20.26	16.59
ENSMUSG00000025375.15	Aatk	0.72	0.62	0.81	0.69	0.49	0.47	0.76	0.85	0.43	0.13	0.05	0.68	0.08	0.32	0.37	0.34	0.13	0	0.34	0.19
ENSMUSG00000057880.12	Abat	115.15	125.08	121.62	73.99	96.63	110.4	100.53	89.29	21.9	7.5	10.85	54.51	23.97	24.54	20.38	5.25	6.39	6.33	14.45	30.36
ENSMUSG00000015243.4	Abca1	3.23	4.29	5.21	2.3	1.74	2.05	2.64	2.48	1.21	0.84	1.92	6.54	2.39	12.41	0.83	0.45	3.55	3.22	6	14.13
ENSMUSG00000050296.14	Abca12	0	0	0	0	0.01	0	0.01	0	0	0.02	0.02	0	0	0	0	0	0	0	0	0
ENSMUSG00000004668.14	Abca13	0.96	0.83	1.08	6.69	8.59	9.58	2.66	2.24	0.16	0.06	0.51	7.18	1.39	2.29	0.21	0.01	0.23	1.2	0.93	3.24
ENSMUSG00000062017.15	Abca14	0.04	0.06	0.05	0.05	0.07	0	0.02	0.02	0	0.12	0.05	0.16	0	0.36	0.94	0	0.29	0.3	0.26	0
ENSMUSG00000054746.18	Abca15	0	0	0	0	0	0	0	0	0	0	0	0	0	0	0	0	0	0	0	0
ENSMUSG00000051900.12	Abca16	0	0	0	0	0	0	0	0	0	0	0	0	0	0	0	0	0	0	0	0
ENSMUSG00000035435.16	Abca17	0.02	0.02	0.05	0	0.02	0.02	0.04	0.04	0	0	0	0	0	0.04	0.05	0	0.08	0	0	0
ENSMUSG00000026944.18	Abca2	21.3	20.9	24.7	11.73	11.52	12.09	15.43	17.23	11.57	2.33	7.52	14.72	13.12	13.51	13.6	6.08	5.96	7.16	18.31	22.66
ENSMUSG00000024130.15	Abca3	100.95	101.74	88.94	92	103.4	100.88	134.44	97.68	66.05	26.66	27.38	97.96	39.21	54.73	62.53	24.61	30.4	31.33	48.51	72.66
ENSMUSG00000028125.14	Abca4	3.74	3.73	4.21	3.09	1.95	2.36	3.68	2.89	0.48	0.43	0.69	1.64	2.5	3.01	0.47	2.15	1.45	0.82	2.67	1.61
ENSMUSG00000018800.14	Abca5	2.21	2.21	2.54	2.49	2.19	2.35	2.75	2.1	2.32	0.96	0.69	1.75	0.97	1.21	1.86	0.8	1.14	1.4	1.35	2.04
ENSMUSG00000044749.13	Abca6	0.05	0.05	0.07	0.03	0.08	0.09	0.18	0.3	0	0.05	0.2	0.04	0.11	0.08	0	0	0	0.18	0.12	0.3
ENSMUSG00000035722.15	Abca7	3.21	3.55	4.04	2.7	2.6	2.48	3.22	3.33	2.77	1.68	2.25	4.97	3.6	3.45	2.46	5.44	2.66	3.11	3.56	5.51
ENSMUSG00000041828.15	Abca8a	1.73	1.45	1.8	1.48	3.12	0.95	3.12	2.74	0.38	0.04	0.74	0.12	13.14	16.97	0.2	0.26	4.52	0.3	2.26	3.14
ENSMUSG00000020620.14	Abca8b	0.19	0.23	0.3	0.14	0.17	0.21	0.27	0.26	0.39	0.07	0.3	0.36	0.49	0.61	0.61	0.03	0.43	0.08	1.17	0.61
ENSMUSG00000041797.7	Abca9	0.85	0.84	0.97	0.48	0.86	0.55	0.96	1.18	0.16	0.06	0.13	0.7	0.55	2.08	0.2	0.22	0.14	0.26	1.2	2.36
ENSMUSG00000031974.8	Abcb10	7.99	9	7.83	9.78	10.16	10.89	9.05	9.2	5.88	2.89	3.16	9.34	4.08	6.42	5.56	2.43	4.59	3.45	6.95	8.68
ENSMUSG00000027048.15	Abcb11	0	0.06	0.01	0	0.07	0.01	0.08	0	0	0.05	0	0.02	0.31	0.12	0.03	0.08	0.08	0.06	0.04	0
ENSMUSG00000040584.8	Abcb1a	1.09	1.3	1.02	1.76	1.48	1.89	1.2	0.77	4.31	1.57	0.41	1.67	0.85	1.74	4.09	0.64	0.56	2.02	1.39	1.4
ENSMUSG00000028970.9	Abcb1b	2.78	3.54	4.27	15.27	2.68	2.39	3.04	1.44	12.74	3.93	1.8	5.5	2.78	3.57	11.34	2.12	5.33	8.22	2.51	3.69
ENSMUSG00000042476.12	Abcb4	0.03	0.05	0.15	0.05	0.06	0.08	0.1	0.04	1.24	0.1	0.08	0.11	0.41	0.13	0.64	0.15	0.62	0.16	0.19	1.22
ENSMUSG00000072791.11	Abcb5	0	0	0	0	0	0	0	0	0	0	0	0	0	0	0	0	0	0	0	0.16
ENSMUSG00000026198.15	Abcb6	39.7	36.14	27.81	46.3	47.13	42.67	40.62	45.09	29.49	36.65	24.79	22.2	50.29	28.97	25.73	26.51	22.24	22.05	34.86	15.36
ENSMUSG00000031333.7	Abcb7	9.9	9.48	9.89	9.29	11.97	14.79	11.55	11.45	12.02	6.43	5.52	14.72	7.75	10	10.82	3.04	6.9	6.18	6.68	11.08
ENSMUSG00000028973.18	Abcb8	63.35	58.11	55.57	49.54	46.09	51.27	55.42	61.94	38.65	43.11	58.29	41.24	44.08	23.86	38.56	28.71	42.69	27.2	50.79	35.92
ENSMUSG00000029408.13	Abcb9	3.16	3.82	3.61	3.29	3.18	3.33	3.45	2.81	5.8	1.77	1.82	3.9	3.4	3.28	2.27	1.27	2.62	3	3.88	3.94
ENSMUSG00000023088.17	Abcc1	3.76	3.64	3.84	3.22	3.05	3.17	3.81	2.89	3.1	2.86	2.23	5.49	2.92	6.02	3.27	3.62	3.99	4.11	7.28	7.01
ENSMUSG00000032842.13	Abcc10	3.48	4.21	6.47	2.83	2.68	2.96	4.76	3.75	5.07	2.58	6.26	4.89	8.86	6.32	4.7	5.46	4.52	4.06	11.85	9.38
ENSMUSG00000036872.16	Abcc12	0	0	0	0	0	0.01	0	0	0	0	0	0	0	0	0	0	0	0	0.04	0
ENSMUSG00000025194.5	Abcc2	45.52	47.95	61.05	46.21	47.51	54.54	51.47	34.39	108.08	30.49	32.92	48.32	66.26	40.56	109.51	14.82	31.26	50.77	54.72	43.23
ENSMUSG00000020865.16	Abcc3	3.91	1.42	2.37	0.79	0.76	0.53	1.98	1.53	1.33	2.05	2.79	8.03	2.69	9.61	3.63	5	7.77	0.68	9.78	8.57
ENSMUSG00000032849.14	Abcc4	5.28	5.83	6.92	6.5	5.15	6.28	5.65	4.97	52.48	18.69	10.33	24.3	5.66	23.72	43.24	2.71	13.62	8.07	18.71	24.53
ENSMUSG00000022822.16	Abcc5	9.01	9.74	17.35	6.85	6.5	7.11	10.3	9.68	20.22	8.91	12.45	20.28	24.69	21.47	18.07	14	15.68	19.65	51.54	24.2
ENSMUSG00000030834.7	Abcc6	3.98	4.96	6.71	4.01	2.17	1.97	5.66	2.82	2.79	3.24	2.38	1.98	2.62	5.82	1.22	0.14	1.49	1.07	7.1	9.34
ENSMUSG00000040136.10	Abcc8	0.2	0	0.56	0.1	0.06	0.01	0.1	0.12	0	1.64	0.16	0.17	0	0.4	0.05	0.06	1.01	0	0.84	0.13
ENSMUSG00000030249.15	Abcc9	1.27	1.46	1.57	2.52	2.65	3.04	1.85	1.47	0.11	0.12	0.36	1.19	2.07	0.74	0.36	0.36	0.4	0	0.35	1.32
ENSMUSG00000031378.14	Abcd1	4.95	5.34	4.76	4.78	5.67	5.8	5.29	5.97	3.18	1.89	2.68	7.08	2.59	6.05	3.4	2.65	2.71	1.73	7.11	5.56
ENSMUSG00000055782.9	Abcd2	0.02	0.01	0.04	0.08	0.05	0.01	0.42	0.33	0.02	0.06	0	0	0.14	0.2	0.09	0.09	0.09	0	0.89	0.15
ENSMUSG00000028127.10	Abcd3	128.81	113.06	102.51	98.25	161.35	165	144.5	167.5	124.63	45.38	28.78	94.51	73.28	59.37	111.1	27.19	33.05	39.29	65.62	69.98
ENSMUSG00000021240.6	Abcd4	18.42	25.32	31.94	18.47	15.78	20.68	25.14	17.65	17.06	4.84	12.79	19.62	11.73	13.44	13.74	6.15	10.86	10.97	15.38	15.98
ENSMUSG00000058355.8	Abce1	27.35	24.88	25.76	19.21	25.16	27.09	25.82	24.33	44.76	28.54	17.31	30.63	20.81	27.37	40.31	16.46	28.17	32.35	25.59	31.27
ENSMUSG00000038762.15	Abcf1	32.68	30.93	31.07	30.92	38.02	37.93	47.3	40.36	43.08	26.33	21.93	41.73	25.8	33.56	37.01	31.51	27.21	33.18	37.71	54.38
ENSMUSG00000028953.10	Abcf2	24.7	23.41	22.57	18.89	21.85	23.48	23.98	24.27	29.61	20	14.13	29.28	12.91	22.28	26.6	20.3	20.6	19.9	18.13	27.26
ENSMUSG00000003234.16	Abcf3	38.14	36.17	38.29	29.95	28.37	36.03	25.25	30.99	21.76	29.37	30.26	24.83	18.21	16.37	21.31	25.6	23.43	19.3	22.77	34.92
ENSMUSG00000024030.6	Abcg1	2.13	1.72	2.4	1.17	1.56	1.12	2.08	2.63	0.54	0.4	1.35	2.18	2.23	6.89	0.9	0.47	1.57	1.66	4.99	7.44
ENSMUSG00000029802.13	Abcg2	355.67	365.31	323.03	246.8	225.9	279.47	223.86	198.32	271.14	126.44	110.38	172.3	101.28	115.97	225.44	50.77	126.29	107.82	94.8	120.76
ENSMUSG00000029299.14	Abcg3	0.07	0.08	0.1	0.12	0.1	0.11	0.17	0.29	0.09	0.09	0.35	0.25	0.2	0.45	0.13	0.24	0.26	0.18	1.52	0.35
ENSMUSG00000032131.16	Abcg4	0.05	0.05	0.01	0.07	0.03	0.16	0.05	0.08	0	0	0	0.13	0.4	0	0.05	0	0.33	0	0.72	0
ENSMUSG00000040505.13	Abcg5	0.08	0.08	0.13	0.02	0.03	0.08	0.23	0.06	0	0.11	0	0	0	0.52	0	0	0	0	0.05	0
ENSMUSG00000024254.15	Abcg8	0.01	0.05	0.03	0	0	0.01	0.09	0.06	0.05	0.08	0	0.03	0.09	0	0	0	0	0	0.05	0
ENSMUSG00000006638.14	Abhd1	140.37	139.84	124.11	45.09	2.62	3.89	110.72	102.39	12.07	3.98	7.77	7.8	14.41	7.65	8.78	9.6	7.94	5.8	17.3	10.47
ENSMUSG00000033157.17	Abhd10	5.87	6.35	6.07	7.81	10.14	10.35	9.92	6.51	5.06	2.65	4.23	4.48	3.32	6.07	4.4	2.31	7.59	12.19	8.24	6.11
ENSMUSG00000040532.14	Abhd11	64.99	60.58	57.81	53.15	61.59	60.04	64.91	80.84	72.79	78.68	66.81	57.52	71.74	51.84	76.92	71.44	68.62	71.1	74.12	67.52
ENSMUSG00000032046.15	Abhd12	50.06	42.44	39.89	29.21	30.27	30.83	35.9	35.19	30.23	20.33	19.11	39.18	22.36	38.74	27.99	12.92	21.65	17.98	50.51	45.46
ENSMUSG00000090121.10	Abhd12b	0	0.09	0	0	0.01	0.01	0	0.03	0	0	0	0	0	0	0	0	0	0	0	0
ENSMUSG00000040396.12	Abhd13	6.29	6.1	6.35	4.95	7.08	7.97	7.21	7.03	6.92	2.9	3.19	8.64	4.48	7.29	6.04	3.42	4.12	3.59	5	8.48
ENSMUSG00000042210.17	Abhd14a	70.86	67.52	62.97	44.34	56.1	59.59	63.8	58.48	20.22	18.78	42.36	44.73	43.03	46.24	19.38	25.17	31.67	24.58	52.32	50.54
ENSMUSG00000042073.15	Abhd14b	288.98	276.22	257.02	293.57	294.56	316.41	352.96	381.27	114.44	89.35	141.43	236.64	209.84	148.71	109.08	85.35	84.71	108.32	149.54	175.62
ENSMUSG00000000686.11	Abhd15	0.64	0.66	0.57	0.94	1.05	1.48	0.73	1.04	1.6	0.36	0.24	0.59	0.24	1.51	1.62	0.08	0.25	0	0.22	1.99
ENSMUSG00000007036.15	Abhd16a	48.73	50.98	49.87	47.77	44.1	45.3	52.26	41.88	43.35	31.55	21.85	54.77	31.89	58.52	39.06	16.12	29.34	28.18	51.82	67.97
ENSMUSG00000055882.8	Abhd16b	0	0	0	0	0.08	0	0.07	0	0.14	0	0	0	0	0	0	0	0	0	0.48	0
ENSMUSG00000003346.14	Abhd17a	91.98	89.64	73.47	83.53	78.12	75.28	74	84.57	95.35	92.35	70.93	80.16	59.33	62.55	83.49	84.86	65.63	42.86	68.04	74.71
ENSMUSG00000047368.3	Abhd17b	9.2	8.43	7.62	10.28	15.3	14.63	14.82	15.07	11.89	4.93	6.33	17.97	7.52	14.28	10.41	5.11	8.77	7.7	6.99	14.11
ENSMUSG00000038459.10	Abhd17c	68.8	70.13	75.13	59.85	80.39	88.02	75.32	76.07	48.96	28.84	32.31	99.27	36.88	65.28	43.92	12.07	41.55	40.27	52.18	68.14
ENSMUSG00000039202.12	Abhd2	31.38	26.76	26.87	17.89	26.49	33.09	29.16	30.44	24.32	11.39	8.1	42.99	15.43	22.97	24.12	4.46	13.42	14.91	18.48	30.02
ENSMUSG00000002475.15	Abhd3	50.43	51.04	43.68	54.27	70.65	75.74	62.13	83.75	36.69	17.6	12.38	24.36	20	17.32	27.57	8.51	12.55	12.92	17.37	22.06
ENSMUSG00000040997.13	Abhd4	39.97	40.41	44.1	35.22	29.4	32.63	34.45	35.72	58.36	36.66	25.65	43.21	31.13	41.89	59.17	26.8	33.44	27.79	58.9	52.11
ENSMUSG00000032540.16	Abhd5	44.35	40.09	39.29	35.01	57.74	60.32	45.85	59.32	35.55	31.18	21.3	27.95	16.21	20.81	37.07	22.44	28.53	19.97	20.32	21.17
ENSMUSG00000025277.14	Abhd6	14.43	15.11	13.33	14.45	13.54	13.91	12.08	10.15	13.96	7	5.84	17.04	5.82	12.35	13.71	3.7	5.15	11.54	6.69	13.16
ENSMUSG00000007950.9	Abhd8	10.81	10.06	9.95	8.19	9.57	8.6	8.62	8.86	6.03	3.88	7.39	14.52	7.56	11.72	4.65	2.29	8	5.49	11.37	15.24
ENSMUSG00000058835.14	Abi1	23.89	24.81	29.06	14.89	16.63	18.36	19.26	19.87	23.84	15.21	18.32	31.98	27.73	30.48	30.22	12.62	22.68	17.36	34.99	53.95
ENSMUSG00000026782.15	Abi2	3.37	2.94	3.76	3.37	3.58	3.68	4.07	3.47	4.73	3.16	5.66	6.85	4.13	7.19	3.93	3.73	4.51	4.47	4.4	6.74
ENSMUSG00000018381.15	Abi3	5.04	5.03	5.75	3.45	4.3	2.4	5.03	4.58	1.59	1.87	3.02	1.22	4.51	6.84	1.53	3.19	2.36	0.62	9.16	9.56
ENSMUSG00000035258.15	Abi3bp	1.07	1.26	1.28	0.56	0.75	0.63	1.27	1.14	0.1	0.16	0.58	0.6	1.2	1.03	0.24	0.7	0.96	0.24	2.18	1.01
ENSMUSG00000026842.16	Abl1	9.01	9.62	13.61	6.93	7.89	9.43	11.95	11.15	12.37	6.57	10.29	17.44	13.73	17.05	11.82	5.14	12.33	10.88	14.04	23.23
ENSMUSG00000026596.13	Abl2	1.75	2.21	2.19	1.42	2.17	2.52	3.17	2.82	3.38	2.09	1.86	5.3	1.71	4.73	3.86	2.04	4.18	3.55	2.85	8.41
ENSMUSG00000025085.16	Ablim1	21.22	19.28	21.01	12.2	19.93	25.06	23.73	25.47	13.62	7.65	10.21	25.99	12.24	21.74	13.16	8.56	13.19	12.14	19.13	24.53
ENSMUSG00000029095.17	Ablim2	1.03	1.44	2.14	0.58	0.82	0.8	1.51	0.86	1.38	2.04	1.27	0.79	1.54	2.13	2.01	1.84	1.93	0.41	2.23	5.07
ENSMUSG00000032735.14	Ablim3	3.45	4.44	4.76	1.27	1.52	2.02	2.92	1.72	2.61	0.96	2.23	4.22	1.6	6.37	3.04	0.12	3.25	1.25	4.04	5.02
ENSMUSG00000015787.15	Abo	0	0	0	0	0	0	0	0	0	0	0	0	0	0	0	0.31	0	0	0	0
ENSMUSG00000017631.18	Abr	14.99	14.96	16.43	10.53	13.03	12.5	14.75	14.21	11.99	7.61	7.17	21.17	13.71	19.75	12.58	10.77	7.79	10.71	16.17	20.91
ENSMUSG00000042895.6	Abra	0.04	0.08	0.01	0.03	0	0	0.03	0.01	0.04	0	0	0	0	0	0.04	0.03	0.03	0.15	0	0.13
ENSMUSG00000078453.3	Abracl	68.11	65.99	63.06	55.52	61.36	55.13	67.74	60.61	193.9	155.86	100.85	177.04	51.09	82.43	170.64	64.86	138.28	71.68	125	121.01
ENSMUSG00000036376.3	Abt1	3.12	3.43	3.27	3.71	3.53	3.1	3.92	3.29	4.7	4.6	3.34	4.52	2.54	3.91	3.89	2.85	4.59	4.77	4.95	5.74
ENSMUSG00000030083.11	Abtb1	16.56	18.83	18.45	17.52	18.45	19.11	18.57	21.97	14.79	10.07	18.82	21.84	17.56	27.47	12.11	15.28	17.21	12.51	31.11	27.34
ENSMUSG00000032724.5	Abtb2	3.92	4.18	4.32	3.43	3.42	4.03	4.29	4.03	4.9	2.03	1.52	6.54	1.64	4.72	4.12	2.44	1.85	1.79	3.19	6.28
ENSMUSG00000078192.5	AC012382.1	0.08	0.09	0	0	0.1	0	0	0	0	0	0	0	0	0	0	0	0	0	0	0
ENSMUSG00000073781.4	AC012382.2	0	0	0	0	0	0	0	0	0	0	0	0	0	0	0	0	0	0	0	0
ENSMUSG00000059277.12	AC015800.4	0.45	0.59	0.78	0.85	0.95	0.57	0.74	0.59	1.67	1.09	1.1	0.83	1.19	0.8	1.42	1.05	1.55	1.02	2.27	1.76
ENSMUSG00000102297.1	AC021667.1	0.35	0.19	0.23	0.11	0.04	0	0.04	0.09	0.57	0	0	0	0	0.26	0	0	0	0	0	0.15
ENSMUSG00000082394.1	AC025622.3	0	0	0	0.19	0.28	0	0.12	0.64	0	0	0.46	0.62	0	0	0	0	1.31	0.62	0.59	0.65
ENSMUSG00000083921.2	AC026231.3	0.07	0.3	0.08	0	0	0	0.08	0.16	0	0	0	0	0	0	0	0	0	0	0	0
ENSMUSG00000062353.6	AC026478.1	8.53	11.04	5.23	5.3	4.46	2.07	5.46	3.07	5.19	3.71	2.8	5.46	3.55	5.94	2.97	4.3	3.15	2.55	9.64	1.99
ENSMUSG00000081077.1	AC027285.1	0	0	0	0	0	0	0	0	0	0	0	0	0	0	0	0	0	0	0	0
ENSMUSG00000083812.3	AC034099.1	0	0	0.15	0.13	0.12	0	0	0	0	0	0	0	0	0	0	0	0	0	0	0
ENSMUSG00000086828.1	AC068006.3	0	0	0	0	0	0	0	0	0	0	0	0	0	0	0	0	0	0	0	0
ENSMUSG00000082561.1	AC068006.4	0	0	0	0	0	0	0	0	0	0	0	0	0	0	0	0	0	0	0	0
ENSMUSG00000053049.3	AC073599.2	0	0	0	0	0	0	0	0	0	0	0	0	0	0	0	0.11	0	0	0	0
ENSMUSG00000085443.1	AC073599.3	0	0	0	0	0	0	0	0	0	0	0	0	0	0	0	0	0	0	0	0
ENSMUSG00000089803.3	AC074310.4	6.12	6.52	9.87	4.66	9.46	13.11	0	0.08	1.07	0	0	0	0	0	2.04	0	0	0	1.08	0
ENSMUSG00000057093.14	AC074312.5	0.25	0.41	0.21	0.2	0.34	0.53	0.43	0.35	0.27	0.09	0.26	0.2	0.34	2.55	0.29	0.72	0.49	1.09	1.19	0.55
ENSMUSG00000049357.11	AC074335.4	0.17	0.1	0.21	0.1	0.02	0.03	0.35	0.18	0.27	0.15	0.5	0.31	1.02	0.3	0.23	0.86	0.36	0.39	1.12	0.66
ENSMUSG00000085894.1	AC074336.1	0.72	0.51	1.36	0.37	0.99	0.46	1.61	0.84	0.76	1.43	2.08	0.86	0.44	2.51	0.65	7.02	2.43	2.4	3.18	1.13
ENSMUSG00000086968.8	AC079042.1	5.29	6.99	7.24	7.55	4.96	7.72	9.9	8.61	7.84	4.05	4.08	7.54	3.99	3.17	4.27	4.15	2.65	1.5	5.77	6.43
ENSMUSG00000082001.3	AC083948.4	0	0	0	0	0	0	0	0	1.26	0	0	0	0	0	1.42	0	0	0	0	0
ENSMUSG00000080972.1	AC083948.7	0.14	0.1	0.1	0.12	0.12	0.19	0.21	0.11	0.18	0	0	0	0	0	0	0	0	0	0	0
ENSMUSG00000085042.8	AC084109.5	11.73	11.64	8.91	13.55	13.49	12.37	12.77	20.45	20.85	21.04	63.66	25.63	18.52	25.72	21.56	15.45	44.4	65.12	49.67	32.47
ENSMUSG00000086422.1	AC084322.1	0	0	0	0	0	0	0	0	0	0	0	0	0	0	0	0	0	0	0	0
ENSMUSG00000087233.1	AC084390.5	0	0	0	0.04	0.03	0.02	0.02	0.02	0	0	0	0.21	0	0	0	0	0	0	0	0
ENSMUSG00000087589.3	AC084391.4	0.55	0.46	0.63	0.41	0.27	0.17	0.31	0.24	0.44	0.19	0	0.38	0.17	0	0.07	0.38	0.22	0	1.58	0.07
ENSMUSG00000085956.1	AC087062.10	0.43	0.52	0.95	0.32	0.57	0.56	0.79	0.91	0.78	1.25	0.39	0.79	0.69	0.85	0.15	0	0.56	1.83	1.26	0.56
ENSMUSG00000087660.1	AC087062.5	0.29	0.67	0.12	0.7	0.37	0.25	0.35	0.22	1.64	1.12	2.2	2.25	2.57	2.5	2.15	3.09	2.16	1.02	3.98	4.26
ENSMUSG00000084846.1	AC087062.7	0.5	0.33	0.91	0.12	0.25	0.31	0.78	0.59	0.53	0.96	1.8	1.17	5.37	2.39	1.24	4.28	1.69	2.97	4.19	2.85
ENSMUSG00000086288.1	AC087062.8	0.87	1.26	2.77	0.58	0.61	0.83	2.51	1.05	0.4	0	0.87	1.19	2.1	0.93	1.33	2.55	1.93	0.94	0.57	3.51
ENSMUSG00000037982.16	AC087115.1	0.06	0	0.19	0.12	0	0.18	0.08	0	1.14	0.08	0	1.64	0.27	1.55	0.29	0.32	0.07	0	0	1
ENSMUSG00000089956.1	AC087183.3	0	0	0.06	0	0	0	0	0	0	0	0	0	0	0	0	0	0	0	0	0
ENSMUSG00000086656.1	AC087420.7	0	0	0	0	0	0	0	0.09	0	0	0	0	0	0	0	0	0	0	0	0
ENSMUSG00000085420.1	AC087780.13	0	0	0	0	0	0	0	0	0	0	0	0	0	0	0	0	0	0	0	0
ENSMUSG00000083277.1	AC087780.9	0	0.05	0.05	0	0	0	0	0	0	0	0	0	0	0	0	0	0	0	0	0
ENSMUSG00000084021.1	AC087801.1	0	0	0	0.02	0	0	0	0	0	0	0	0	0	0	0	0	0	0	0	0
ENSMUSG00000082677.1	AC087801.10	0	0	0	0	0	0	0	0.06	0	0	0	0	0	0	0	0	0	0	0	0
ENSMUSG00000081488.1	AC087801.11	0	0.05	0.23	0	0	0.05	0.05	0.05	0	0	0	0	0	0	0	0	0.13	0	0	0.19
ENSMUSG00000083478.1	AC087801.2	51.72	57.78	58.27	0.1	0	42.25	92.12	74.53	0	0	0	0	0	0	0	0	0	0	0	0
ENSMUSG00000082837.1	AC087801.5	0	0	0.22	0	0	0	0	0	0	0	0	0	0	0	0	0	0	0	0	0
ENSMUSG00000084195.1	AC087801.6	1.41	1.46	1.55	0.05	0	2.29	0.99	0.5	0	0	0	0	0	0	0	0	0	0	0	0
ENSMUSG00000081261.1	AC087801.7	0	0	0	0	0	0	0	0	0	0	0	0	0	0	0	0	0	0	0	0
ENSMUSG00000081602.1	AC087801.8	0	0	0	0	0	0	0	0	0	0	0	0	0	0	0	0	0	0	0	0
ENSMUSG00000082513.1	AC087801.9	2.42	1.61	1.93	0.14	0	1.15	0.07	0	0	0	0	0	0	0	0	0	0	0	0	0
ENSMUSG00000084058.1	AC087903.1	0	0	0	0	0	0	0	0	0	0	0	0	0	0	0	0	0	0	0	0
ENSMUSG00000087298.3	AC090123.2	1.2	2.27	3.03	0.58	0.51	0.45	1.41	0.4	1.53	0	0	1.51	0	0	0.87	0.64	0	0	2.16	0
ENSMUSG00000008307.11	AC090443.3	0.42	0.88	2.12	0.46	0.47	0.61	0.33	0.28	0.54	0.12	0	0.28	0.19	0.9	0.68	11.22	0.08	0	0	0.93
ENSMUSG00000087492.2	AC090652.2	0	0	0	0	0	0	0	0	0	0	0	0	0	0	0	0	0	0	0	0
ENSMUSG00000089633.1	AC090963.2	0.05	0	0	0	0	0	0.02	0	0	0	0	0	0	0	0	0	0	0	0	0
ENSMUSG00000089941.1	AC090963.3	0	0	0	0	0	0	0	0	0	0	0	0	0	0	0	0	0	0	0	0
ENSMUSG00000080753.1	AC091274.2	0	0	0	0	0	0	0	0	0	0	0	0	0	0	0	0	0	0	0	0
ENSMUSG00000085234.1	AC091274.3	0.02	0	0	0	0.09	0.08	0	0	0	0	0	0.09	0	0	0	0	0.06	0	0	0
ENSMUSG00000073656.4	AC091465.2	0	0	0	0	0	0	0	0.03	0	0	0	0	0	0	0.09	0	0	0	0	0
ENSMUSG00000103900.1	AC092202.4	0	0.05	0	0.08	0	0.06	0.03	0.1	0.09	0	0	0.09	0	0	0	0	0	0.26	0.44	0
ENSMUSG00000100801.1	AC092404.2	493.7	403.51	421.73	98.11	34.75	1.12	204.39	103.9	5.85	5.48	2.75	6.07	3.48	5.3	5.03	2.94	4.56	6.91	4.63	5.56
ENSMUSG00000105255.1	AC092711.4	0.57	0	0	0.53	0	0.67	0	0.75	3.21	0	1.06	0	1.46	0	1.8	0	0	0	5.54	13.55
ENSMUSG00000038543.13	AC092855.1	3.59	2.17	3.66	2.5	3.12	1.29	2.87	1.31	1.76	0.74	1.09	3.22	6.35	4.36	0.94	2.07	1.63	1.8	19.05	7.62
ENSMUSG00000085892.1	AC093359.1	0	0	0	0	0	0	0	0	0	0	0	0	0	0	0	0	0	0	0	0
ENSMUSG00000085437.8	AC093366.4	0.06	0	0.06	0	0	0	0	0	0	0	0	0	0	0	0	0	0	0	0	0
ENSMUSG00000084808.7	AC093451.2	2.96	2.31	2.23	1.2	2.17	2.18	2.24	1.69	0.27	0	0.91	1.3	0.83	1.86	0	0	0.61	0	3.16	2.27
ENSMUSG00000083909.1	AC093473.3	0.06	0	0	0	0	0	0.08	0	0	0	0	0	0	0	0	0.79	0	0	0	0
ENSMUSG00000090067.1	AC093926.2	0	0	0	0	0	0.1	0.14	0	0	0	0	0	0	0	0	0	0	0	0	0
ENSMUSG00000086699.3	AC097273.7	0.66	0	0	3.57	0	0	0	0	0	0	0	0	0	0	0	0	0	0	0	0
ENSMUSG00000100720.1	AC098736.2	0	0	0	0	0.15	0	0	0	0	0.29	0	0	0	0	0	0	0	0	0	0
ENSMUSG00000089787.2	AC098736.3	0	0	0	0	0	0	0	0	0	0	0	0	0	0	0	0	0	0	0	0
ENSMUSG00000085236.3	AC099599.1	0.04	0.09	0.09	0.05	0.06	0.12	0.27	0.05	0	0.16	0.17	0.3	0	0	0	0	0	0	0	0
ENSMUSG00000087348.1	AC099609.1	0	0	0.02	0	0	0.02	0	0.03	0	0	0	0	0	0	0	0	0	0	0	0
ENSMUSG00000056332.4	AC099645.1	0	0	0	0	0	0	0	0	0	0	0	0	0	0	0	0	0	0	0	0
ENSMUSG00000044768.16	AC099860.1	13.08	12.21	11.75	11.26	18.95	19.57	19.26	20.17	24.9	13.61	13.39	43.21	19.34	36.31	17.2	7.81	21.22	16.63	26.73	36.88
ENSMUSG00000044141.8	AC099930.3	0.05	0.05	0.1	0.19	0.2	0.1	0.22	0.06	0.18	0	0	0	0	0	0	0	0	0	0	0
ENSMUSG00000082565.1	AC100180.1	0	0	0	0	0	0	0	0	0	0	0	0	0	0	0	0	0	0	0	0
ENSMUSG00000082774.1	AC100180.2	0.14	0.3	0	0.59	0.52	0.59	0.19	0	0	0	0	0	0	0	0	0	0	0	0	0
ENSMUSG00000085082.1	AC100541.1	0	0	0	0	0	0	0	0	0	0	0	0	0	0	0	0	0	0	0	0
ENSMUSG00000086814.1	AC100735.2	0	0	0	0	0	0	0	0	0	0	0	0	0	0	0	0	0	0	0	0
ENSMUSG00000081623.1	AC101299.1	0	0	0	0	0	0	0	0	0	0	0	0	0	0	0	0	0	0	0	0
ENSMUSG00000083242.1	AC101299.2	0	0	0	0	0	0	0	0	0	0	0	0	0	0	0	0	0	0	0	0
ENSMUSG00000083289.1	AC101299.3	0	0	0	0	0	0	0	0	0	0	0	0	0	0	0	0	0	0	0	0
ENSMUSG00000083538.1	AC101490.3	0	0	0	0.07	0	0	0.09	0.18	0.78	0	0	0	1.38	0	0.44	0.98	0.54	0	2.92	2.81
ENSMUSG00000083083.1	AC101660.1	1.18	1.28	1.43	1.51	1.23	1.42	0.65	0.65	0.82	0	0	2.41	0	0	0	0	0.28	0	6.12	2.1
ENSMUSG00000080736.1	AC101688.1	0	0	0	0	0	0	0	0	0	0	0	0	0	0	0	0	0	0	0	0
ENSMUSG00000084959.1	AC101740.1	0	0	0	0	0	0	0	0	0	0	0	0	0	0	0	0	0	0	0	0
ENSMUSG00000090142.2	AC101789.1	0.26	0.23	0.15	0.34	0.19	0	0	0	0	2.21	0.28	0	1.37	0.74	0	0	0.53	0	3.61	0
ENSMUSG00000089914.2	AC101789.2	0	0	0	0	0	0	0.07	0	0	0	0	0	0	0	0	0	0	0	0	0
ENSMUSG00000044816.10	AC101869.3	35.38	51.77	41.62	25.16	11.92	20.72	37.03	17.94	14.11	1.71	4.76	16.25	2.71	20.33	23.7	1.16	2.39	2.37	8.47	15.1
ENSMUSG00000087213.2	AC101915.2	1.59	1.42	1.12	1.51	1.24	0.58	1.97	1.4	1.47	1.07	3.98	2.2	2.39	1.85	2.77	0	9.81	10.49	0.7	1.8
ENSMUSG00000082782.1	AC101941.3	0	0	0	0.05	0.05	0.04	0.05	0	0	0	0	0	0	0	0	0	0	0	0	0
ENSMUSG00000083309.1	AC101941.4	0	0	0	0	0	0	0	0	0	0	0	0	0	0	0	0	0	0	0	0
ENSMUSG00000082042.1	AC101941.6	0	0	0	0	0	0	0	0	0	0	0	0	0	0	0	0	0	0	0	0
ENSMUSG00000080866.1	AC102055.2	0	0	0	0.32	0.21	0.1	0	0	0	0	0	0	0	0	0	0	0	0	0	0
ENSMUSG00000083332.1	AC102055.4	0	0	0	0	0	0	0	0.06	0	0	0	0	0	0.96	0	0	0	0	0.2	0
ENSMUSG00000025102.14	AC102077.1	26.64	26.86	24.74	32.66	40.14	36.03	33.18	44.01	63.26	37.66	14.09	53.28	35.66	39.45	57.55	18.67	39.18	42.75	43.38	58.19
ENSMUSG00000024410.14	AC102096.1	16.24	16.2	18.86	12.91	11.43	9.49	15.85	13.65	14.58	7.85	12.18	16.99	9.88	11.73	16.73	7.52	14.99	9.76	19.18	12.34
ENSMUSG00000086935.1	AC102096.3	0.62	0	0.19	0.09	0.46	0.18	0.3	0	0.47	0	1.02	0	1.68	0	0	2.75	0.98	2.71	3.51	0
ENSMUSG00000061633.3	AC102103.4	0	0	0	0	0	0	0	0	0	0	0	0	0	0	0	0	0	0	0	0
ENSMUSG00000087178.7	AC102121.3	0.44	0.31	0.31	0.93	0.66	0.88	0.45	0.21	0.84	0.21	0.21	1.82	1.48	0.78	0.64	0.05	0.19	0.8	0.81	1.62
ENSMUSG00000085927.1	AC102121.4	0	0	0.06	0	0.57	0	0	0	0	0	0	0.81	0	0.29	0.86	0	0.07	0	0	0
ENSMUSG00000047938.7	AC102198.1	0.03	0.04	0.04	0	0	0	0	0	0	0	0	0	0	0	0.2	0.61	0	0	0	0
ENSMUSG00000085625.1	AC102224.2	0	0	0.07	0.12	0	0.11	0	0	0	0	0	0	0	0	0	0	0	0	0	0
ENSMUSG00000073555.1	AC102225.2	0.16	0.21	0.26	0.27	0.47	0.24	0.47	0.34	0.04	0.03	0	0.09	0.36	0.29	0	0	0.06	0.04	0.48	0.77
ENSMUSG00000085977.1	AC102225.3	0.06	0.07	0.07	0.03	0	0	0.11	0	0	0	0	0	0.5	0	0	0	0	0	0	0.24
ENSMUSG00000089791.1	AC102227.2	0.44	0.2	0.51	0.37	0	0	0.5	0.51	0.09	0.07	0	0	0	0	0	0	0	0	0	0
ENSMUSG00000058925.11	AC102232.1	0.09	0	0	0	0	0	0	0.11	0	0	0	0	0	0	0	0	0	0	0	0
ENSMUSG00000085623.1	AC102242.1	0	0	0	0	0	0	0	0	0	0	0	0	0	0	0	0.24	0	0	0	0
ENSMUSG00000082051.1	AC102248.2	0.04	0.04	0.02	0.02	0.04	0.04	0.02	0	0	0	0	0	0	0	0	0	0	0	0	0
ENSMUSG00000085527.1	AC102296.1	0.3	0.47	0.62	0.15	0.09	0.15	0.09	0.12	0.17	0	0	0	0	0.16	0.1	0	0	0	0	0.46
ENSMUSG00000081185.1	AC102313.1	0	0	0	0	0	0.17	0	0.1	0	0	0	0	0	0	0	0	0	0	0	0
ENSMUSG00000081200.1	AC102372.2	0	0	0	0	0	0	0	0	0	0	0	0	0	0	0	0	0	0	0	0
ENSMUSG00000081417.1	AC102426.1	0	0	0.43	0	0	0	0	0	0	0	0	0	0	0	0	0	0	0	0	0
ENSMUSG00000087002.1	AC102457.2	3.9	5.13	0.44	6.19	0.8	1.03	9.25	12.93	0.28	0.4	0.81	0	2.2	0	0.94	3.29	0.19	0	0	0.29
ENSMUSG00000083422.1	AC102469.1	0.02	0.07	0.03	0.16	0.22	0.24	0.09	0	0	0	0	0	0	0	0	0	0	0	0	0
ENSMUSG00000081051.4	AC102483.1	10.84	10.35	9.69	13.8	15.66	21.69	5.6	4.78	5.09	4.53	6.4	5.89	2.61	1.64	3.82	4.24	3.56	9.67	4.75	4.82
ENSMUSG00000048574.9	AC102494.1	0	0	0.28	0	0	0	0	0	0	0	0	0	0	0	0	0	0	0	0	0
ENSMUSG00000026227.11	AC102506.1	0.07	0.09	0.03	0.34	0.29	0.49	0.14	0.13	2.32	0.9	0.55	0.49	0.61	0.06	1.96	0.63	0.67	0.46	0.24	0.51
ENSMUSG00000083623.1	AC102509.1	0.33	0.26	0.24	0.27	0	0	0.17	0.16	0	0	0	0	0	0	0	0	0	0	0	0
ENSMUSG00000080892.1	AC102561.1	0	0	0	0	0	0	0	0	0	0	0	0	0	0	0	0	0	0	0	0
ENSMUSG00000087199.1	AC102570.3	0	0	0	0	0	0	0	0	0	0	0	0	0	0	0	0	0	0	0	0
ENSMUSG00000081022.1	AC102594.2	0	0	0	0	0	0	0	0	0	0	0	0	0	0	0	0	0	0	0	0
ENSMUSG00000081618.2	AC102594.3	0	0	0.03	0	0	0	0	0	0	0	0	0	0	0	0	0	0	0	0	0
ENSMUSG00000073627.7	AC102609.2	0.25	0.16	0.22	0.59	0.42	0.26	0.45	0.34	0.21	0.45	0.92	0.08	0.27	0.72	0.49	2.4	1.34	0.32	0.1	0.4
ENSMUSG00000069727.5	AC102628.1	0.93	1.14	1.35	0.83	0.62	0.71	1.25	1.02	1.39	1.1	1.21	1.61	2.49	1.83	1.44	0.39	1.8	1.23	1.95	2.74
ENSMUSG00000084934.1	AC102632.1	0.38	0.31	0.73	0.31	0.73	0.21	0.4	0.13	0	0	0	1.61	0	0	0	0	0	0	0	0
ENSMUSG00000086842.2	AC102643.1	0.03	0.01	0.04	0	0.05	0.04	0	0	0	0	0	0	0	0	0	0	0	0	0	0
ENSMUSG00000089819.1	AC102643.2	0	0	0	0	0	0	0	0	0	0	0	0	0	0	0	0	0	0	0	0
ENSMUSG00000087290.2	AC102656.1	0.31	0.26	0.21	0.09	0.15	0.08	0	0.15	0.5	0.86	0	1.18	0	0	0	0	0	0	0	0.88
ENSMUSG00000086235.1	AC102786.2	0.55	0.41	0	0.22	0	0	0.83	0.38	0	0	0	0	0	0	0	0	0	0	0	0
ENSMUSG00000102775.1	AC102860.3	0.06	0.03	0.03	0	0.08	0.02	0.08	0.02	0.19	0	0.07	0.29	0	0.18	0.11	0	0.24	0.32	0.19	0.05
ENSMUSG00000083064.1	AC102874.1	0.07	0.07	0	0.07	0.85	0.24	0.62	0.69	0.17	0	0.39	0	0	0.32	0	0.3	0.12	0	0.17	0
ENSMUSG00000090002.1	AC102895.1	2.75	1.71	1.43	1.57	0.83	1.2	1.75	1.3	0	0.26	2.68	1.45	1.31	0.71	1.66	0.31	0.77	1.05	1.04	0.38
ENSMUSG00000047807.10	AC102895.2	0	0	0	0.02	0	0	0.02	0.02	0	0	0	0	0	0	0	0	0	0	0	0
ENSMUSG00000087412.4	AC102906.1	406.24	374.06	351.53	84.56	161.18	268.5	2.82	1.77	5.44	8.34	4.44	3.65	6.25	1.85	6.96	4.86	6.49	6.79	3.79	5.2
ENSMUSG00000043687.15	AC103360.3	1.14	1.12	0.85	0.66	0.36	0.65	1.14	1.04	1.68	0.89	0.98	1.88	1.66	0.88	0.85	0.32	0.33	0	0	0.99
ENSMUSG00000090116.1	AC103397.2	0	0	0	0	0	0	0	0	0	0	0	0	0	0	0	0	0	0	0	0
ENSMUSG00000081441.3	AC103620.1	0.28	0	0	0.17	0	0.66	0	1.03	0.19	0	0	0	0	0	0.43	0	0	0	0	0.69
ENSMUSG00000067879.3	AC103620.3	0	0	0.01	0	0	0	0	0	0	0	0	0	0.19	0.03	0.04	0	0.05	0	0	0
ENSMUSG00000079671.8	AC103620.4	1.48	1.39	2.51	0.83	1.04	0.74	1.26	1.47	0.36	0.08	0.49	0.84	5.29	0.03	0.77	0	0.1	3.56	0	0.23
ENSMUSG00000083477.2	AC103623.1	0.06	0	0.13	0.32	0.07	0.25	0.59	0.11	0.51	0.28	0.1	0.26	0.11	0.59	0.44	0	0.18	0	0.12	0.27
ENSMUSG00000057715.13	AC103635.1	0.01	0	0.03	0.01	0	0	0.08	0.07	0	0	0	0	0	0.13	0	0	0	0	0	0
ENSMUSG00000087431.1	AC104196.2	0	0	0.04	0	0	0	0	0	0	0	0	0	0.18	0.13	0	0.12	0	0.39	0	0
ENSMUSG00000068099.4	AC104325.1	0	0	0	0	0	0	0	0	0	0	0	0	0.15	0	0	0	0	0	0	0
ENSMUSG00000089965.1	AC104747.2	0	0	0	0	0	0	0	0	0	0	0	0	0	0	0	0	0	0	0	0
ENSMUSG00000087690.1	AC104834.2	0.08	0.18	0.83	0.09	0.11	0	0	0.35	0	0	0	0	0	0	0	0	0	0	0	0
ENSMUSG00000086291.1	AC104889.1	0.07	0.17	0.12	0.02	0.06	0.02	0.25	0.31	0	0	0	0	0	0	0.19	0	0	0	0	0.26
ENSMUSG00000087538.1	AC104896.2	0	0	0	0	0	0	0	0	0	0	0	0	0	0	0	0	0	0	0	0
ENSMUSG00000085125.7	AC104917.1	0	0.03	0.03	0.04	0.04	0.04	0	0	0	0	0	0.13	0	0	0	0	0	0	0	0
ENSMUSG00000074024.5	AC104921.1	0.24	0.33	0.31	0.2	0.36	0.15	0.1	0.2	0.27	0.04	0.23	0.03	0.01	0.18	0.3	0.46	0.15	0	0.27	0.41
ENSMUSG00000089907.1	AC105305.1	0	0	0	0.02	0	0	0	0	0	0	0	0	0	0	0	0.05	0	0	0	0
ENSMUSG00000089771.1	AC105324.3	0.1	0	0	0	0.07	0.17	0	0.07	0	0	0	0	0	0	0	0	0	0	0	0
ENSMUSG00000026224.11	AC107707.3	0	0	0.03	0	0	0	0	0.04	0	0	0	0.46	0	0.57	0	0	0	0	0	0
ENSMUSG00000087647.2	AC107720.1	0	0	0	0	0	0	0	0	0	0	0	0	0	0	0	0	0	0	0	0
ENSMUSG00000083902.2	AC107721.1	2.5	0.38	1.29	1.53	0.14	0	0.78	1.58	0.1	0.14	0	0	0	0.26	0.11	0	0	0	0	0
ENSMUSG00000078183.3	AC107763.2	11.4	13.23	2.18	5.27	36.16	22.61	17.72	14.13	0	0	0	0	0	0	0	0	0	0	0	0
ENSMUSG00000084923.1	AC107763.3	0.66	0	0.51	0.1	1.32	2.33	0.92	2.73	0	0	0	0.78	0	0	0	0	0	0	0	0
ENSMUSG00000089877.1	AC107810.1	0.1	0.08	0.1	0.3	0.12	0.1	0	0.12	0	0	0	0	0	0	0	0	0	4.28	0	0
ENSMUSG00000083396.1	AC107815.5	160.93	143.77	123.26	50.19	114.29	105.54	24.45	22.63	0.86	0.56	0.25	2.06	0.85	0.94	0.63	3.21	0.39	0.54	0.56	1.05
ENSMUSG00000073795.11	AC107822.4	0.06	0.09	0	0.1	0.03	0.08	0.31	0	0.24	0.52	0.73	0.16	0.21	0	0	0.32	0.39	0.91	1.65	0.18
ENSMUSG00000086742.8	AC107822.5	0	0.06	0.09	0.02	0.07	0.03	0	0.1	0.26	0	0.31	0.05	0	0	0.35	0.32	0.52	0	0	0
ENSMUSG00000085354.1	AC107822.6	0	0	0	0	0	0	0	0	0	0	0	0	0	0	0	0	0	0	0	0
ENSMUSG00000116048.1	AC108412.2	25.89	23.95	25.9	9.73	13.64	19.23	21.71	20.42	12.31	18.77	24.68	18.46	27.97	45.6	11.7	9.48	53.72	33.46	46.37	53.98
ENSMUSG00000089730.2	AC108422.2	0.13	0.38	0.05	0.14	0.17	0	0	0	0	0	0	0	0	0	0	0	0	0	0	0
ENSMUSG00000089831.1	AC108422.3	0	0	0	0	0	0	0	0	0	0	0	0	0	0	0	0	0	0	0	0
ENSMUSG00000089947.1	AC108422.4	0	0	0	0	0	0	0	0	0	0	0	0	0	0	0	0	0	0	0	0
ENSMUSG00000056836.8	AC108424.1	36.41	39.3	32.12	27.22	27.37	24.07	1.14	2.17	3.57	1.85	1.24	0	0.8	0	1	0.71	0.6	0	0.8	0.88
ENSMUSG00000084948.1	AC108433.2	0.12	0	0.14	0.09	0	0	0.18	0	0	0	0	0	0	0	0	0	0	0	0	0
ENSMUSG00000086824.1	AC108433.3	0	0.09	0.03	0.03	0.04	0	0.07	0	0	0.08	0	0	0.58	0	0	0	0	0	0.63	0
ENSMUSG00000082305.4	AC108773.2	0.12	0.12	0.2	0.17	0.05	0.08	0.11	0.08	0	0	0	0	0	0	0	0	0	0	0	0
ENSMUSG00000086376.2	AC108848.2	0	0	0	0	0	0	0	0	0	0	0	0	0	0	0	0	0	0	0	0
ENSMUSG00000081849.2	AC108848.4	0	0.04	0.13	0	0	0	0	0.04	0	0	0	0	0	0	0	0	0	0	0	0
ENSMUSG00000107373.1	AC108848.6	0.01	0	0	0	0.02	0	0	0	0	0	0	0	0	0	0	0.04	0	0	0	0
ENSMUSG00000024592.15	AC109152.2	7.03	6.87	6.56	10.03	11.17	10.31	9.92	9.74	7.57	4.18	5.11	7.03	7.28	7.2	5.84	1.79	4.18	2.42	6.15	4.67
ENSMUSG00000090199.1	AC109195.1	0	0	0	0	0	0	0	0	0	0	0	0	0	0	0	0.3	0	0	0	0
ENSMUSG00000089719.1	AC109200.1	0	0.06	0.06	0.07	0	0.07	0.25	0.08	0	0	0	0	0	0	0	0	0	0	0	0
ENSMUSG00000089708.1	AC109200.2	0	0	0	0	0.04	0	0	0	0	0	0	0	0	0.59	0	0.33	0	0	0	0
ENSMUSG00000078925.11	AC109202.1	0	0	0	0.01	0	0	0	0	0	0	0	0	0	0	0	0	0	0	0	0
ENSMUSG00000083820.1	AC109220.5	0.66	1	1.05	1.22	1.37	2.18	1.14	1.79	0	0	0.95	1.3	0	0	3.18	2.17	0	0	0	0
ENSMUSG00000081596.1	AC109225.3	0.16	0.07	0.14	0	0.08	0.04	0.19	0	0	0	0	0	0.32	0	0	0	0	0	0	0.38
ENSMUSG00000083160.1	AC109225.4	0	0.03	0	0	0.04	0	0	0	0	0	0	0	0	0	0	0	0	0	0	0
ENSMUSG00000074166.7	AC109227.1	2.12	2.33	2.83	2	1.9	2.62	3.36	2.95	2.61	1.57	1.84	4.02	3.43	4.72	2.84	1.77	2.74	3.06	5.09	5.6
ENSMUSG00000082954.1	AC109232.5	0	0	0	0	0.16	0	0.53	0	0	0	0	0	0	0	0	0	0	0	0	0
ENSMUSG00000046415.11	AC109280.1	0.12	0.18	0.18	0.41	0.27	0.17	0.13	0.13	0.18	0.1	0.39	0.05	0.12	0.21	0.26	0.32	0.33	0.35	0.13	1.63
ENSMUSG00000107265.1	AC109608.8	0	0	0	0	0	0	0	0	0	0	0	0	0	0	0	0	0	0	0	0
ENSMUSG00000087258.1	AC109611.2	0	0	0	0	0	0	0	0	0	0	0	0	0	0	0	0	0	0	0	0
ENSMUSG00000086161.1	AC110090.1	0	0	0	0.06	0	0	0	0	0	0	0	0	0	0	0	0	0	2.08	0	0
ENSMUSG00000083045.1	AC110164.4	0	0	0	0	0	0	0	0	0	0	0	0	0	0	0	0	0	0	0	0
ENSMUSG00000086679.2	AC110174.1	0.21	0.23	0.08	0.15	0.27	0	0	0.19	0	0	0.6	0	3.3	0	0	0	0	0	0.77	0
ENSMUSG00000089802.1	AC110177.2	0	0	0	0	0	0	0	0	0	0	0	0	0	0	0	0	0	0	0	0
ENSMUSG00000086583.3	AC110186.1	581.33	515.38	487.81	524.85	581.73	550.69	178.49	160.07	14.41	17.39	8.9	9.42	6.82	8.9	14.59	11.91	12.38	4.9	9.72	15.4
ENSMUSG00000044361.16	AC110211.1	0	0	0.03	0.01	0	0	0	0	0	0	0	0	0	0	0	0.43	0	0	0	0
ENSMUSG00000089703.1	AC110217.1	0	0.04	0	0	0.05	0.04	0	0	0	0	0	0	0	0	0	0.54	0	0	0	0
ENSMUSG00000081274.2	AC110234.4	0.2	0.17	0.32	0.2	0.14	0	0.12	0	0	0	0	0	0	0	0	0	0	0	0	0
ENSMUSG00000034159.12	AC110247.1	2.13	1.92	1.85	0.94	0.58	1.28	1.27	0.55	1.24	0.95	2.3	3.21	1.58	2.49	1.56	0.52	1.69	2.19	2.46	1.92
ENSMUSG00000086155.7	AC110496.3	0	0	0.05	0.02	0	0	0	0.02	0.06	0	0	0	0	0	0	0	0	0	0	0
ENSMUSG00000085886.1	AC110496.4	0.02	0.04	0.02	0.03	0.02	0	0.04	0.03	0.05	0	0	0	0	0	0	0	0	0	0	0
ENSMUSG00000058174.7	AC110508.1	1.31	1.42	1.18	2.32	0.53	1.56	2.23	1.26	11.65	10.2	4.48	6.36	4.3	5.17	9.79	7.37	7.28	8.36	13.09	8.03
ENSMUSG00000082938.1	AC110538.1	7.9	8.11	7.91	4.81	5.08	5.85	0	2.12	0	0.51	0	0	0.57	0.28	0.18	0	0.13	0.17	0	0
ENSMUSG00000074092.5	AC110559.1	0.27	0.28	0	0	0	0.95	0	0.28	0	0	0	0	0	0	0	0	0	0	0	0
ENSMUSG00000057290.5	AC110565.2	0	0	0.17	0	0	0	0	0	0	0	0	0	0	2.06	0	0	0	0	0	0
ENSMUSG00000086123.3	AC110574.2	0	0	0.07	0.18	0	0	0	0.11	0	0	0	0	0	0	0	0	0	0	0	0
ENSMUSG00000089723.1	AC110576.1	0	0	0	0	0	0	0	0	0	0	0	0	0	0	0	0	0	0	0	0
ENSMUSG00000090217.1	AC110576.2	0.26	0.1	0.29	0	0	0.1	0.12	0.36	0	0	0	0	0	0	0	0	0	0	0	0
ENSMUSG00000086229.3	AC110621.1	0.05	0	0.06	0	0.06	0.05	0.15	0.05	0.96	0	0	1.52	0.24	1.78	0.31	0.12	0	0.26	0.53	1.16
ENSMUSG00000086991.1	AC110730.2	0	0	0	0	0	0	0	0	0	0	0	0	0	0	0	0	0	0	0	0
ENSMUSG00000006204.6	AC110885.1	0	0	0.01	0	0	0	0	0	0	0	0	0	0	0	0	0	0	0	0	0
ENSMUSG00000082400.1	AC110909.2	0	0	0	0	0	0	0	0	0	0	0	0	0	0	0	0	0	0	0	0
ENSMUSG00000085857.1	AC111011.2	0	0	0	0	0	0	0	0	0	0	0	0	0	0	0	0	0	0	0	0
ENSMUSG00000083582.1	AC111011.3	0	0	0	0	0	0.21	0.32	0.31	0	0	0	0	0	0	0	0	0	0	0	0
ENSMUSG00000081130.1	AC111011.5	0.13	0	0	0	0	0	0	0	0	0	0	0	0	0	0	0	0	0	0	0
ENSMUSG00000074404.6	AC111034.1	0	0	0	0	0	0	0	0	0	0	0	0	0	0	0	0	0	0	0	0
ENSMUSG00000090106.1	AC111064.2	0	0	0	0	0	0	0	0	0	0	0	0	0	0	0	0	0	0	0	0
ENSMUSG00000087691.1	AC111067.3	0	0.1	0.27	0.02	0.06	0.03	0.2	0.05	0.25	0	0.04	0.3	0.09	0.32	0.11	0	0.14	1.12	0	0.11
ENSMUSG00000086825.1	AC111067.4	0.22	0.2	0.36	0.08	0.11	0.11	0.36	0.43	0.34	0.14	0.52	0.38	0.33	0.46	0.35	0.77	0.65	1.51	0.85	0.27
ENSMUSG00000085095.2	AC111086.2	0.1	0.14	0.15	0	0.13	0.05	0.29	0.11	0.38	0.1	0	0	0	0.13	0	0.08	0.1	1.1	2.81	0.15
ENSMUSG00000080842.2	AC111100.1	0	0	0	0	0	0	0	0	0	0	0	0	0	0	0	0	0	0	0	0
ENSMUSG00000086477.2	AC111124.2	1.69	1.6	1.6	0.54	0.86	0.4	1.91	1.33	0.22	0.02	0.85	0.29	0.58	0.98	0.25	0.36	0.27	0.97	0.73	1.93
ENSMUSG00000081883.2	AC111140.2	0	0	0	0	0	0	0	0	0	0	0	0	0	0	0	0	0	0	0	0
ENSMUSG00000083884.1	AC112264.2	0	0	0	0	0	0	0	0	0	0	0	0	0	0	0	0	0	0	0	0
ENSMUSG00000080729.1	AC112264.4	0	0	0	0	0	0	0	0	0	0	0	0	0	0	0	0	0	0	0	0
ENSMUSG00000040514.6	AC112938.1	0	0	0	0	0	0	0	0	0	0	0	0	0	0	0	0	0	0	0	0
ENSMUSG00000087020.1	AC112984.2	0.93	0.78	0.47	1.17	0.91	0.77	0.96	0.76	0.43	0	1.89	0.43	0	1.26	0	0.72	0.3	0	0	1.34
ENSMUSG00000109501.1	AC113001.2	0	0	0	0	0	0	0	0	0	0	0	0	0	0	0	0.1	0	0	0	0
ENSMUSG00000089910.1	AC113028.3	0	0	0	0	0	0	0	0	0	0	0	0	0	0	0	0	0	0	0	0
ENSMUSG00000073152.4	AC113028.4	0	0	0	0	0	0	0	0	0	0	0	0	0	0	0	0	0	0	0	0
ENSMUSG00000090008.1	AC113028.5	0	0.16	0	0	0.2	0.13	0	0.21	0	0	0	0	0	0	0	0	0	0	0	0
ENSMUSG00000090226.1	AC113028.6	0	0	0	0	0	0	0	0	0	0	0	0	0	0	0	0	0	0	0	0
ENSMUSG00000089793.1	AC113028.7	0	0	0	0	0	0	0	0	0	0	0	0	0	0	0	0	0	0	0	0
ENSMUSG00000052014.6	AC113029.1	0	0	0	0	0	0	0	0	0	0	0	0	0	0	0	0	0	0	0	0
ENSMUSG00000094092.1	AC113029.3	0	0	0	0	0	0	0	0.04	0	0	0	0	0	0	0	0	0	0	0	0
ENSMUSG00000107143.1	AC113029.6	0.16	0.15	0.16	0.17	0.2	0.09	0.23	0.17	0.41	0.13	0.17	0.97	0.4	0.58	0.05	0.04	0.45	0	0.66	0.59
ENSMUSG00000086451.8	AC113049.2	0	0.01	0.03	0.02	0	0.03	0.04	0	0.09	0	0	0	0	0	0	0	0	0	0.04	0
ENSMUSG00000086781.1	AC113049.4	0	0	0	0	0	0	0	0	0	0	0	0	0	0	0	0	0	0	0	0
ENSMUSG00000086769.7	AC113055.2	0.01	0.02	0.09	0.03	0.03	0.01	0.01	0.09	0	0.02	0	0	0	0	0	0	0.22	0	0	0
ENSMUSG00000086729.1	AC113055.5	0	0	0	0	0	0	0	0	0	0	0	0	0	0	0	0	0	0	0	0
ENSMUSG00000081071.1	AC113055.8	0	0	0	0	0	0	0	0.91	0	0	0	0	0	0	0	0	0	0	0	0
ENSMUSG00000087331.8	AC113069.6	5.15	5.17	5.88	8.95	5	5.98	4.56	4.85	2.42	2.43	7.24	0.56	13.14	2.79	9.18	1.46	9.28	0	15.15	7.99
ENSMUSG00000081901.1	AC113099.1	0	0	0	0	0	0	0	0	0	0	0	0	0	0	0	0	0	0	0	0
ENSMUSG00000089958.1	AC113106.1	0	0	0	0	0	0	0.07	0	0	0	0	0	0	0	0	0	0	0	0	0
ENSMUSG00000089909.1	AC113106.2	0	0	0	0.09	0	0	0	0	0	0	0	0	0	0	0	0	0	0	0	0
ENSMUSG00000084985.1	AC113107.3	0	0	0	0	0	0	0	0	0	0	0	0	0	0	0	1.54	0	0	0	0
ENSMUSG00000087030.1	AC113107.6	0.35	0.23	0.3	0.84	0.81	0.6	0.37	0.65	0.81	0.29	0.3	0.4	0	0	0.46	1.02	0	0	0	0
ENSMUSG00000083922.1	AC113182.3	0	0	0	0	0	0	0.27	0	0	0	0	0	0	0	0	0	0	0	0	0
ENSMUSG00000052794.13	AC113182.4	2.61	2.72	4.13	2.26	2.27	2.32	2.99	2.34	4.35	4.22	9.62	2.9	7.12	5.52	5.22	7.91	9.72	5.21	13.01	4.98
ENSMUSG00000086047.1	AC113271.1	0	0.1	0.2	0.13	0.08	0.2	0.12	0	0	0	0	0.12	0.43	0	0	0	0	0	0	0
ENSMUSG00000107142.1	AC113276.2	0	0.06	0	0	0	0	0	0	0	0	0	0	0	0	0	0	0	0	0	0.45
ENSMUSG00000029138.4	AC113276.3	0	0	0	0	0	0	0	0	0	0	0	0	0	0	0	0	0	0	0	0.14
ENSMUSG00000048916.7	AC113279.4	0	0	0.16	0	0	0.13	0.11	0.03	0.07	0	0.05	0	0	0	0.31	0	0	0	0	0.07
ENSMUSG00000079906.2	AC113285.6	0.37	0	0.13	0.16	0	0.4	0.54	0.18	0	0	0	0	0	0	0	0	0	0	0	0
ENSMUSG00000086075.1	AC113299.3	1.07	1.42	1.32	1.04	1.19	1.62	1.59	0.89	0.78	0.1	0.69	3.26	0.41	1.01	0.37	0.03	0.66	0.44	0.87	1.58
ENSMUSG00000086717.1	AC113301.2	0	1.58	3.09	0	0	2.4	0	0	24.63	0.92	0.92	80.13	5.81	41.02	16.11	0	6.2	15.02	5.95	66.64
ENSMUSG00000080957.1	AC113316.2	0.04	0	0	0.05	0.11	0.09	0.11	0	0	0	0	0	0	0	0	0	0	0	0	0
ENSMUSG00000085433.2	AC113474.3	0.37	0.63	1.13	0.9	0.26	0.8	0.88	0.56	0	0	0.13	0.51	0	1.25	1.19	0	0.11	0	0	0.79
ENSMUSG00000086700.2	AC113504.2	0.1	0	0.09	0	0.15	0	0.09	0	0	0.41	0	0.84	0	1.72	0	0	0	0	0	0
ENSMUSG00000087336.2	AC113504.5	11.15	12.33	10.55	6.69	6.26	7.05	7.5	7.09	7.01	6.95	7.7	5.27	9.46	2.55	2.99	2.32	3.95	0	5.31	8.73
ENSMUSG00000087579.7	AC113514.2	0	0.05	0.05	0.15	0.2	0.1	0.15	0.15	0.98	0.44	0.58	0.55	0.47	0.35	1.24	1.05	0.86	0.88	1.53	0.53
ENSMUSG00000079070.10	AC113586.1	0	0	0	0	0	0	0	0	0	0	0	0	0	0	0	0	0	0	0	0
ENSMUSG00000074235.4	AC113941.1	0.02	0.05	0.07	0.04	0.05	0.02	0	0.17	0.07	0.05	0.16	0	0	0	0	0	0	0	0	0
ENSMUSG00000087321.1	AC113941.2	0	0	0.05	0	0	0.16	0	0	0	0	0	0	0	0	0	0	0	0	0	0
ENSMUSG00000089746.1	AC113945.3	0	0	0.13	0	0	0.06	0	0	0	0	0	0	0	0	0	0	0	0	0	0
ENSMUSG00000087236.3	AC113977.3	0	0	0	0	0	0	0	0.02	0	0	0	0	0	0	0	0	0	0	0	0
ENSMUSG00000089745.1	AC114005.2	0	0	0	0	0	0	0	0.06	0	0	0	0	0	0	0	0	0	0	0	0
ENSMUSG00000089820.1	AC114005.3	0	0	0.15	0	0	0.07	0	0	0	0	1.18	0	0	0	0	0	0	0	0	0
ENSMUSG00000092329.1	AC114005.5	30.04	25.94	28.66	9.49	17.44	17.17	13.95	13.95	15.4	9.58	6.64	2.9	13.31	20.96	12.54	7.46	10.12	12.59	20.16	4.73
ENSMUSG00000089804.2	AC114008.1	5.21	3.93	4.38	4.25	2.78	2.37	3.72	6.12	0.53	4.64	2.98	5.48	6.02	4.05	3.45	4.47	5.93	5.26	6.42	8.58
ENSMUSG00000090138.2	AC114408.3	0	0	0	0	0	0	0	0	0	0	0	0	0	0	0	0	0	0	0	0
ENSMUSG00000107271.3	AC114420.2	0	0.01	0	0	0	0.17	0	0	0	0.74	0	0	0	0	0	0	0.36	0	0	0
ENSMUSG00000107132.1	AC114420.3	0	0	0	0	0	0	0	0	0	0	0	0	0	0	0	0	0	0	0	0
ENSMUSG00000083829.1	AC114425.1	0.21	0.06	0.11	0.54	0.45	0.5	0.25	0.21	0	0.39	0.4	0.18	0	0.33	0.4	0	0.13	0.34	0.17	0
ENSMUSG00000086279.1	AC114558.5	0.91	0.83	0.5	1	0.58	0.33	0.31	0.82	1.48	0	0	0	0	0	0	1.23	0.34	1.89	0	1.01
ENSMUSG00000071103.9	AC114558.6	2.51	2.46	3.07	2.44	2.43	2.59	3.51	3.78	2.38	1.18	3.4	3.3	7.22	5.67	1.68	3.01	4.32	6.93	10.04	7.68
ENSMUSG00000087542.1	AC114558.7	0	0	0	0	0	0	0	0.19	0	0	0	0	0	0	0	0	0	0	0	0
ENSMUSG00000084783.1	AC114598.1	0.05	0.05	0	0	0	0	0	0.06	0	0	0	0	0	0	0	0	0	0	0	0.24
ENSMUSG00000055833.14	AC114603.1	0.8	0.69	0.9	0.15	0.22	0.4	0.82	0.63	2.49	0.69	0.63	6.56	0.41	1.95	1.74	1.1	0.49	1.13	1.04	2.47
ENSMUSG00000090202.1	AC114618.3	0.02	0	0	0	0	0	0.05	0	0	0	0	0	0	0.6	0	0	0.76	0	1.94	1.14
ENSMUSG00000085810.7	AC114618.4	0	0	0	0	0	0	0	0	0	0	0.06	0	0	0	0	0.35	0	0	0	0.12
ENSMUSG00000085812.1	AC114629.2	0.09	0	0.1	0.66	1.09	0.62	0.1	0.1	0	0	0	0	0	0	0	0	0	0	0	0
ENSMUSG00000086053.1	AC114651.2	0	0	0	0	0	0	0	0	0	0	0	0	0	0	0	0	0	0	0	0
ENSMUSG00000072852.3	AC114666.2	1.52	0.88	1.74	0.26	2.14	3.09	2.92	1.49	0	0	0	0	0	0	0	3.06	0.73	0	1.95	0
ENSMUSG00000086632.1	AC114666.6	0	0	0	0	0	0	0	0	0	0	0	0	0	0	0	0	0	0	0	0
ENSMUSG00000038005.15	AC114920.2	18.82	16.34	16.3	18.03	14.86	14.21	18.88	18.4	28.08	39.77	33.44	20.65	24.02	21.76	33.83	19.45	35.35	33.86	29.1	22.11
ENSMUSG00000089995.2	AC114995.2	0	0	0.31	0	0	0	0	0	0	0.58	0	0	0	0	0	0	0	0	0	0
ENSMUSG00000082745.1	AC115011.10	0	0	0	0	0	0	0	0	0	0	0	0	0	0	0	0	0	0	0	0
ENSMUSG00000082059.1	AC115011.7	0	0	0	0	0	0	0	0	0	0	0	0	0	0	0	0	0	0	0	0
ENSMUSG00000083244.1	AC115011.9	0	0	0	0	0	0	0	0	0	0	0	0	0	0	0	0	0	0	0	0
ENSMUSG00000087221.3	AC115033.1	0.32	0.24	0.6	0.3	0.37	0.26	1.12	1.38	0.03	0.33	0.04	14.1	0.14	2.43	2.09	0	0.06	0	0.3	3.98
ENSMUSG00000054598.13	AC115293.2	0.34	0.27	0.35	0.14	0.12	0.11	0.59	0.29	0.24	0.07	0.55	0.84	1.02	0.08	0.95	0.57	0.46	2.54	1.81	1.48
ENSMUSG00000085172.1	AC115631.3	0.41	0.34	0.55	0.74	0.73	0.35	0.68	0.54	0.21	0.47	0	0	0.19	0.2	0.73	0.18	0	0.2	0.2	0
ENSMUSG00000044719.4	AC115631.4	0	0	0	0	0.02	0	0	0	0.24	0.27	0.18	0.25	0.32	0.22	0.07	0	0.31	0	0.06	0
ENSMUSG00000086108.2	AC115697.2	0.3	0.35	0.39	0.28	0.3	0.39	0.27	0.2	0.29	0.05	0.32	0.44	0.19	0	0.24	0	0.31	0	0.69	0.08
ENSMUSG00000074128.4	AC115718.1	0	0	0.06	0	0	0	0	0	0	0	0	0	0	0	0	0	0	0	0	0
ENSMUSG00000113373.1	AC115722.3	0	0	0	0	0	0	0	0	0	0	0	0	0	0	0	0	0	0	0	0
ENSMUSG00000085867.1	AC115748.1	0.19	0.21	0.45	0.45	0.19	0.32	0.5	0.31	0	0	0	0.14	0	0	0	0	0	0	0	0
ENSMUSG00000089991.2	AC115748.2	0	0	0.02	0.02	0	0.02	0.05	0	0.04	0.03	0	0	0	0.04	0	0	0	0.04	0.04	0
ENSMUSG00000083588.1	AC115775.2	0	0	0	0	0	0	0	0	0	0	0	0	0	0	0	0	0	0	0	0
ENSMUSG00000073018.5	AC115777.3	0	0.03	0.03	0	0.03	0	0.03	0.04	0	0	0	0	0.04	0	0	0	0	0	0.08	0.13
ENSMUSG00000085573.1	AC115800.2	0.16	0	0.06	0	0	0	0	0.14	0	0	0	0.53	0	0	0	0	0	0	0	0
ENSMUSG00000015962.5	AC115818.1	20.63	23.02	19.47	22.74	24.76	20.6	12.23	16.06	92.06	135.23	97.01	60.07	24.17	48	95.24	49.51	117.54	76.6	84.84	78.13
ENSMUSG00000081939.2	AC115832.1	0	0	0	0	0	0	0	0	0	0	0	0	0	0	0	0	0	0	0	0
ENSMUSG00000085773.3	AC115855.2	0	0	0.02	0	0	0	0	0	0	0	0	0	0	0	0	0	0	0	0	0
ENSMUSG00000082588.1	AC115860.1	0.8	1.21	1.57	0.6	1.44	1.27	0.66	0.63	0.2	0.43	0	0	0	0	0	0	0.14	0	0	0
ENSMUSG00000086561.1	AC115865.2	0.58	0.19	0.81	0	0	0.3	0.63	0	0.27	0	0	0	2.37	0	0	0	0	0	0	0
ENSMUSG00000086297.1	AC115878.2	0	0	0	0	0	0	0	0.26	0	0	0	0	0	0	0	0	0	0	0	0
ENSMUSG00000073478.6	AC115896.3	3.72	3.54	4.16	4.62	3.43	2.9	6.31	4.49	1.95	3.86	4.55	1.61	6.52	4.74	4.87	6.78	3.43	3.93	3.34	5.35
ENSMUSG00000084132.2	AC115901.1	0	0.07	0	0	0.09	0	0	0	0	0	0	0	0	0	0	0	0	0	0	0
ENSMUSG00000080700.2	AC115901.2	0	0	0	0	0	0	0.49	0.25	0	0	0	0	0	0	0	0	0	0	0	0
ENSMUSG00000082935.3	AC115920.2	16.61	16.59	14.98	6.44	5.59	9.73	9.18	9.32	0.5	0.37	0.09	0	0.11	0.12	0.14	0.11	0.45	0.12	0	0.13
ENSMUSG00000085679.2	AC115920.4	0	0	0	0	0	0	0	0	0	0	0	0	0	0	0	0	0	0	0	0
ENSMUSG00000086194.1	AC115920.6	0	0	0	0	0	0	0	0	0	0	0	0	0	0	0	0	0	0	0	0
ENSMUSG00000094436.1	AC115920.7	0	0	0	0	0	0	0	0	0	0	0	0	0	0	0	0	0	0	0	0
ENSMUSG00000085507.1	AC115920.8	0	0	0	0	0	0	0	0	0	0	0	0	0	0	0	0	0	0	0	0
ENSMUSG00000094926.1	AC115920.9	0	0	0	0	0	0	0	0	0	0	0	0	0	0	0	0	0	0	0	0
ENSMUSG00000089838.1	AC115959.3	0.21	0.67	0.62	4.5	1.64	2.06	3.51	3.14	0	0	0	7.46	1.5	5.51	0	1.25	3.2	1.62	2.84	0
ENSMUSG00000085841.1	AC115968.1	0	0	0	0	0	0.02	0	0	0	0	0	0	0	0	0	0	0	0	0	0
ENSMUSG00000059631.6	AC116151.1	0	0	0	0.05	0	0	0.05	0	0	0	0	0	0	0	0	0	0	0.86	0	0
ENSMUSG00000043833.6	AC116151.2	0.88	1.06	2.05	0.38	0.42	0.66	1.47	0.91	2.2	0.41	0.73	1.16	0.86	1.2	1.93	1.19	0.83	0.75	2.77	2.78
ENSMUSG00000085523.1	AC116393.2	0	0	0.1	0.05	0	0.1	0.06	0	0	0	0	0	0	0.19	0	0	0	0	0	0
ENSMUSG00000049946.7	AC116475.2	0.06	0	0	0	0	0	0.08	0	0	0	0	0	0	0	0	0	0	0	0	0
ENSMUSG00000084960.1	AC116511.4	0.14	0.18	0.29	0.03	0.06	0.03	0.21	0.25	0	0	0	0	0	0	0.12	0	0	0	0	0
ENSMUSG00000086773.1	AC116511.5	0	0	0	0	0.14	0.07	0	0.11	0.16	0.35	0	0.81	0	0.9	0	0.69	0.11	0.46	0	0.17
ENSMUSG00000086410.7	AC116515.2	0	0.05	0.15	0.06	0	0.07	0.12	0	0	0	0	0	0.47	0	0	0	0	0	0	0
ENSMUSG00000082609.1	AC116581.2	0	0.66	0.22	0.23	0.28	0.22	3.72	1.1	0	0	0	0	0	0	0	0	0	0	0	0
ENSMUSG00000085655.5	AC116677.2	1.49	2.5	1.35	1.25	1.9	2.35	0.73	0.59	0.5	0.36	2.02	2.85	5.86	0.49	0.56	0	0	0	2.5	5.09
ENSMUSG00000106096.1	AC116677.4	0	0	0	0.09	0.04	0	0	0	0	0	1.32	0	0	0	0	0	0	0	0	0
ENSMUSG00000066443.5	AC116713.2	0	0	0	25.77	0.27	0	0.4	0	0	7.3	4.3	2.86	8.33	3.07	4.69	3.59	6.47	4.06	5.97	5.37
ENSMUSG00000072763.2	AC116718.1	0.77	0.39	0.91	0.37	0.65	0.76	0.72	0.54	0.38	0.62	0.53	0.28	1.23	1.27	0.83	0.24	0.5	0.39	0.67	0.34
ENSMUSG00000087625.1	AC116723.1	0	0	0	0	0	0	0	0	0	0	0	0	0	0	0	0	0	0	0	0
ENSMUSG00000085290.1	AC116732.2	0	0	0	0	0	0	0	0	0	0	0	0	0	0	0	0	0	0	0	0
ENSMUSG00000090131.1	AC116732.3	0	0	0	0	0	0	0	0	0	0	0	0	0	0	0	0	0	0	0	0
ENSMUSG00000084234.2	AC116734.1	0	0	0	0	0	0	0	0	0	0	0	0	0	0	0	0	0	0	0	0
ENSMUSG00000086424.1	AC116764.2	0	0.07	0	0	0	0	0	0	0	0	0	0	0	0	0	0	0	0	0	0
ENSMUSG00000089680.1	AC116764.4	0	0.18	0.06	0.06	0	0.18	0	0.07	0	0	0	0	0	0	0	0	0	0	0	0
ENSMUSG00000086361.1	AC116769.1	0	0	0	0	0	0	0	0	0	0	0	0	0	0	0	0	0	0	0	0
ENSMUSG00000074052.7	AC116772.2	0.04	0.07	0.09	0.01	0.03	0.01	0.06	0.06	0.06	0	0	0.2	0.12	0.4	0	0	0	0	0.16	0
ENSMUSG00000078847.1	AC116812.1	0	0	0	0	0	0	0	0	0	0	0	0	0	0	0	0	0	0	0	0
ENSMUSG00000089952.1	AC116863	0.03	0.15	0.07	0.03	0.04	0.03	0.04	0	0.11	0	0.04	0	0	0.6	0.12	0.19	0	0	0	0.29
ENSMUSG00000090043.1	AC117185.1	0	0	0	0	0	0	0	0	0	0	0	0	0	0	0	0	0	0	0	0
ENSMUSG00000053979.4	AC117207.2	0	0	0	0	0	0	0	0	0	0	0	0	0	0	0	0	0	0	0	0
ENSMUSG00000028177.13	AC117211.2	0.17	0.03	0.24	0.12	0.1	0.14	0	0	0.09	0	0	0	0	0	0.4	0	0	0	0	0.68
ENSMUSG00000083905.1	AC117251.1	0	0	0.15	0	0.18	0	0	0	0	0	0	0	0	0	0	0	0	0	0	0
ENSMUSG00000079138.3	AC117550.1	0	0	0	0	0	0	0.04	0	0	0.2	0	0	0	0.13	0	0	0	0	0	0
ENSMUSG00000085900.1	AC117574.2	0.07	0.08	0.08	0.08	0.09	0	0.09	0.09	0	0	0	0	0	0	0	0	0	0	0	0
ENSMUSG00000090030.1	AC117574.7	0.09	0	0.03	0	0	0	0	0	0	0	0	0	0	0	0	0	0	0	0	0
ENSMUSG00000104900.1	AC117623.1	0	0	0	0	0	0.18	0	0	0	0	0	0	0	0	0	0	0	0	0	0
ENSMUSG00000085361.2	AC117623.2	0.13	0	0.07	0	0.17	0.07	0	0.09	0	0	0	0	0	0	0	0	0	0	0	0
ENSMUSG00000086697.1	AC117663.2	0.04	0.02	0.07	0.22	0.06	0.08	0.04	0.06	0	0.11	0.38	0.19	0	0.22	0	0	0.03	0	0	0.41
ENSMUSG00000069720.4	AC117685.1	0	0	0	0	0	0	0	0	0	0	0	0	0	0	0	0	0	0	0	0
ENSMUSG00000067321.5	AC117724.1	0	0	0	0	0	0	0	0	0	3.44	0	0	0	0	0	0	0	0	0	0
ENSMUSG00000085487.1	AC117740.2	0	0	0	0	0.21	0	0	0	0	0	0	0	0	0	0	0	0	0	0	0
ENSMUSG00000085197.7	AC117740.3	0.07	0	0	0.08	0	0	0	0.1	0	0	0	0	0	0	0	0	0	0	0	0
ENSMUSG00000087489.1	AC117740.5	0	0	0	0	0	0	0	0	0	0	0	0	0	0	0	0	0	0	0	0
ENSMUSG00000031620.16	AC117750.1	0.02	0	0.04	0	0	0	0	0	0	0	0	0	0	0.06	0	0	0	0	0	0
ENSMUSG00000087131.7	AC117789.2	0	0	0	0	0.04	0	0.05	0	0	0	0	0	0	0	0	0	0	0	0	0
ENSMUSG00000085280.1	AC117789.3	0	0	0	0	0	0	0	0	0	0	0	0	0	0	0	0	0	0	0	0
ENSMUSG00000089679.1	AC117805.2	0.06	0.01	0.05	0.03	0.03	0.01	0.02	0	0.13	0	0	0	0.3	0	0	0	0	0	0	0.23
ENSMUSG00000044276.2	AC118022.3	0.34	0.34	0.13	0.35	0.12	0.03	0.33	0.04	0.11	0.42	0.34	0	1.01	0.74	0.39	0	0.24	0	1.1	0.12
ENSMUSG00000086195.1	AC118192.1	0	0	0	0	0	0	0	0.16	0	0	0	0	0	0	0	0	0	0	0	0
ENSMUSG00000087121.1	AC118208.1	0	0.08	0	0.06	0.13	0.28	0.06	0.14	0	0	0	0	0	0	0	0	0	0	0	0
ENSMUSG00000086984.4	AC118232.4	0	0	0	0	0.11	0	0.21	0.21	0	0	0	0	0	0	0	0	0	0	0	0
ENSMUSG00000086247.7	AC118260.2	0.82	0.91	1.62	1.13	0.69	1.19	1.65	1.06	0.22	0.19	0.08	0	1.43	0.61	0.2	0.3	0.48	0.62	0.53	1.39
ENSMUSG00000087439.1	AC118260.5	0.31	0.46	1.48	0.08	0.21	0.78	0.75	0.25	0.22	0.23	0	0	0.79	0.84	0	0	0.22	0	0	0
ENSMUSG00000087440.2	AC118601.3	0.62	0.53	0.75	0.79	0.75	0.91	1.25	0.84	1.58	0.64	0.42	1.84	0.7	1.09	0.71	0	1.24	0	0	1.69
ENSMUSG00000063328.6	AC118620.3	0	0	0	0	0.6	0.08	0	0.15	0	0.28	0.27	0.38	0	1.09	0	0.32	0	0.35	0	0
ENSMUSG00000082585.3	AC118627.1	0.74	0	0.4	19.98	0	0	0	0	5.57	4.01	2.51	2.72	2.13	5.14	3.15	0.29	5.33	4.66	4.88	2.33
ENSMUSG00000085054.2	AC118698.3	0.37	0.41	0.66	0.21	0.28	0.17	0.3	0.21	0.12	0.12	0.09	0.11	0.21	0	0.17	0.23	0.28	0.39	0	0.05
ENSMUSG00000101431.1	AC118721.1	0	0.08	0.21	0	0	0.06	0.04	0	0.08	0.3	0.18	0.33	0	0	0.73	0.28	0.29	0.31	0	0.17
ENSMUSG00000085352.1	AC118747.1	0	0	0	0	0	0	0	0	0	0	0	0	0	0	0	0	0	0	0	0
ENSMUSG00000087374.1	AC119189.3	0	0	0	0.01	0	0	0	0.03	0	0	0	0	0	0	0	0	0	0	0	0
ENSMUSG00000080726.2	AC119200.5	0	0	0	0	0	0	0	0	0	0	0	0	0	0	0	0	0	0	0	0
ENSMUSG00000086925.1	AC119212.1	0.22	0	0	0.15	0	0	0	0.15	0	0.32	0	0	0	0	0.25	0.94	0	0	0.21	0
ENSMUSG00000085663.1	AC119806.2	0	0.14	0.14	0	0	0.14	0	0.19	0	0	0	0	0	0	0	0	0	0	0	0
ENSMUSG00000085839.1	AC119834.2	0	0	0	0	0	0	0	0	0	0	0	0	0	0	0	0	0	0	0	0
ENSMUSG00000086964.1	AC119834.3	0	0	0	0	0	0	0	0	0	0	0	0	0	0	0	0	0	0	0	0
ENSMUSG00000080002.2	AC119856.2	0.63	0.35	0.42	2.18	0.65	1.07	4.64	2.57	0.58	2.08	0.78	0	0.6	0.58	0	0.96	0.4	0	0.36	0
ENSMUSG00000106879.1	AC119856.4	0	0	0	0	0	0.09	0	0	0	0	0	0	0	0	0	0	0	0	0	0
ENSMUSG00000085953.2	AC119857.2	0	0	0	0	0	0	0	0	0	0	0	0	0	0	0	0	0	0	0	0
ENSMUSG00000083380.1	AC119884.2	631.57	582.29	520.81	571.78	645.27	573.59	569.8	614.18	314.05	202.9	156.07	212.24	247.39	256.98	235.68	70.3	158.23	255.92	210.7	155.57
ENSMUSG00000049881.13	AC119897.1	39	35.37	36.83	27.92	25.9	23.66	30.05	35.15	72.9	41.95	29.57	58.93	34.83	22.33	51.29	52.35	48.92	39.02	20.1	16.16
ENSMUSG00000087632.1	AC119897.2	0	0	0	0	0	0	0	0	0	0	0.6	3.27	0	0	0	7.6	0	0	5.43	4.25
ENSMUSG00000051116.6	AC119899.1	5.87	5.67	3.22	2.4	1.01	1.82	0.61	0.2	0	0	0	0	0	0	0.54	0	0.33	0.46	0	0
ENSMUSG00000084954.2	AC120003.4	0	0	0	0	0	0	0	0	0	0	0	0	0	0	0	0	0	0	0	0
ENSMUSG00000086277.2	AC120180.2	0.04	0	0	0	0	0	0	0	0	0	0	0	0	0	0	0	0	0	0	0
ENSMUSG00000090260.1	AC120180.3	0.09	0	0.09	0.09	0	0	0	0	0	0	0	0	0	0	0	0	0	0	0	0
ENSMUSG00000089933.1	AC120180.5	0	0	0	0	0	0	0	0	0	0	0	0	0	0	0	0	0	0	0	0
ENSMUSG00000086189.1	AC120377.3	0.08	0.03	0.19	0.05	0.02	0.03	0.07	0.06	0	0	0	0	0	0.07	0	0	0	0.14	0	0
ENSMUSG00000086916.2	AC120413.2	0.01	0.01	0.04	0	0.17	0.01	0.04	0	0	0	0.02	0.13	0	0	0	0	0.16	0.31	0.13	0.11
ENSMUSG00000086500.1	AC120785.3	0	0	0	0	0	0	0	0	0	0	0	0	0	0	0	0	0	0	0	0
ENSMUSG00000086600.8	AC120859.3	2.29	2.34	4.13	11.33	2.47	15.08	20.87	3.94	0.7	0	0.3	4.66	4.27	7.41	2.47	0.1	0.4	0.62	2.31	8.82
ENSMUSG00000084106.4	AC120860.1	145.71	153.77	150.03	130.32	89.84	88.28	2.91	1.84	4.4	6.08	2.55	3.84	2.37	5.12	6.07	3.37	3.38	3.63	3.21	4.04
ENSMUSG00000085657.7	AC120865.1	0	0	0	0.03	0	0	0	0.03	0	0	0.19	0	0	0	0	0	0.06	0	0	0
ENSMUSG00000085497.2	AC120865.2	0	0	0	0	0	0	0	0	0	0	0	0	0	0	0	0	0	0	0	0
ENSMUSG00000081822.1	AC120867.2	0	0	0	0	0	0	0	0	0	0	0	0	0	0	0	0	0	0	0	0
ENSMUSG00000006010.14	AC121113.1	25.28	27.15	27.09	18.74	23.65	29.16	24.1	20.88	19.84	10.67	14.19	19.83	27.4	13.68	15.9	8.67	19.48	24.25	34.97	25.77
ENSMUSG00000099875.1	AC121113.2	8.12	0.65	11.62	0.69	0.46	2.44	0.33	0.23	0	1.6	1.21	2.19	0	1.67	1.27	0	0.39	0.54	0	0
ENSMUSG00000087008.4	AC121119.1	0.49	0.33	0.24	0	0.7	1.3	1.55	2.02	0.15	0.33	0.22	0.45	0	0.14	0.85	0.13	0.43	0	0	0
ENSMUSG00000082650.1	AC121131.5	0	0	0	0	0	0	0	0	0	0	0	0	0	0	0	0	0	0	0	0
ENSMUSG00000083218.2	AC121131.6	0.1	0.07	0.11	0.07	0.03	0.17	0.17	0.15	0	0	0	0	0	0	0	0	0	0	0	0
ENSMUSG00000081920.2	AC121131.7	0	0	0	0	0	0.14	0	0.25	0	0	0	0	0	0	0	0	0	0	0	0
ENSMUSG00000089807.1	AC121510.1	0.09	0	0.1	0.37	0	0.1	0	0	0	0	0	0	0	0	0	0	0	5	0	0
ENSMUSG00000084235.2	AC121548.2	0.37	0	0	47.12	21.47	30.02	1.18	1.49	1.72	0.6	0.6	0	1.55	0.89	0.97	0.69	2.32	0.84	1.55	0
ENSMUSG00000056735.5	AC121564.2	0.12	0.12	0.28	0.1	0.07	0.06	0.19	0.14	0.59	0.24	0.54	0.2	0.87	0.3	0.37	0.57	0.66	0.93	0.64	0.28
ENSMUSG00000081557.2	AC121566.1	0.06	0.1	0.1	0	0.08	0.03	0.02	0	0	0	0	0	0	0	0	0	0	0	0	0
ENSMUSG00000084817.3	AC121575.1	3.83	4.91	8.2	3.1	3.85	8.79	4.29	1.92	4.12	4.27	2.05	3.47	0.54	0.99	0.84	1.2	2.97	1.4	1.91	0.72
ENSMUSG00000063087.14	AC121576.1	0.06	0.08	0.36	0.19	0.11	0.17	0.24	0.32	0.27	0.24	0.07	0	0.23	1.56	0	0.32	0.08	0	0.26	0.28
ENSMUSG00000029331.3	AC121578.1	0	0	0	0	0	0	0	0	0	0	0	0	0	0	0	0	0	0	0	0
ENSMUSG00000022288.1	AC121814.2	0	0	0	0	0	0	0	0	0	0	0	0	0	0	0	0	0	0	0	0
ENSMUSG00000086992.7	AC121814.3	0	0	0	0	0	0	0.02	0.08	0	0	0.16	0.14	0	0	0.16	0	0	0	0	0
ENSMUSG00000084316.1	AC121814.4	0	0	0.03	0	0	0.03	0.05	0.03	0	0	0.21	0.09	0	0	0	0	0	0	0	0
ENSMUSG00000086414.2	AC121823.2	0	0.09	0.03	0.02	0.09	0.09	0.05	0.1	0	0	0	0	0	0	0	0	0	0	0	0
ENSMUSG00000086513.3	AC121823.7	0.01	0.04	0	0	0.01	0	0.02	0.01	0	0.02	0.01	0.1	0.04	0.04	0.1	0.05	0.04	0	0.03	0.15
ENSMUSG00000085199.1	AC121835.2	0	0	0	0	0.1	0	0	0.11	0	0	0	0	0	0	0	0	0	0	0	0
ENSMUSG00000053963.7	AC121838.2	0.19	0.26	0.29	0.11	0.09	0.07	0.46	0.03	0	0	0	0	0.05	0.05	0	0	0	0	0	0.04
ENSMUSG00000087484.1	AC121845.3	2.55	1.99	3.73	2.26	0.69	1.39	2.66	1.26	0.1	1.53	2.03	0.69	1.41	0.49	1.59	0.8	0.81	0.14	5.65	3.55
ENSMUSG00000074342.3	AC121847.1	0.35	0.27	0.14	0.24	0.17	0.17	0.18	0.45	0.05	0.03	0.35	0.9	0	0.84	0.05	0.63	0.39	0.04	0.71	0.83
ENSMUSG00000086727.7	AC121888.2	0	0.04	0	0	0	0	0	0	0	0	0	0	0	0	0	0	0	0	0	0
ENSMUSG00000086726.2	AC121911.1	0	0	0	0	0	0	0	0	0	0	0	0	0	0	0	0	0	0	0	0
ENSMUSG00000087346.2	AC121911.2	0	0	0	0	0	0	0	0	0	0	0	0	0	0	0	0	0	0	0	0
ENSMUSG00000081104.1	AC121934.1	1.09	0.6	0.4	0.44	0	0	0	0.2	0	0	0	0	0	0	0	0	0	0	0	0
ENSMUSG00000024658.7	AC121967.1	0	0	0	0	0	0	0	0	0	0	0	0	0	0	0	0	0	0	0	0
ENSMUSG00000044387.5	AC121973.1	0.46	0.8	0.4	0.5	0.12	0.3	0.38	0.51	0	2.15	1.08	0	2.07	0	0.87	3.73	0.52	0.74	0	3.83
ENSMUSG00000087123.1	AC121996.1	0	0	0	0	0	0.13	0	0.18	0	0	0	0	0	0	0	0	0	0	0	0
ENSMUSG00000085271.7	AC122005.1	0.22	0.22	0	0.16	0	0.16	0.2	0	0	0.17	0	0	0.21	0	0	0	0.5	0	0	0
ENSMUSG00000085919.1	AC122005.2	0	0	0	0	0	0	0	0	0	0	0	0	0	0	0	0	0	0	0	0
ENSMUSG00000074398.5	AC122037.2	0.86	0.65	1.14	0.98	2.01	3.13	0.57	0.66	31.89	9.8	3.15	15.84	22.46	19.85	18.49	12.74	4.13	8.06	12.63	16.93
ENSMUSG00000087610.1	AC122037.6	0.43	0.53	0.87	0.16	0.37	0.56	0.18	0.54	1.55	0	0	0	0	0	0.44	1.31	1.08	0	0	0
ENSMUSG00000045327.7	AC122037.7	0.61	0.03	0.07	0.2	0.16	0.32	0.91	0.92	0.33	0.09	0.32	0.04	0.07	0.19	0.14	0.22	0.24	0.2	0.38	0.27
ENSMUSG00000086662.7	AC122184.3	0	0	0	0	0	0	0	0	0	0	0	0	0	0	0	0.03	0	0	0	0
ENSMUSG00000086240.4	AC122186.1	0	0	0	0	0.91	0	2.57	3.55	20.5	22.47	3.02	0	0	17.83	28.26	0	18.25	47.41	24.2	17.25
ENSMUSG00000080849.1	AC122187.1	0	0	0	0	0	0	0	0	0	0	0	0	0	0	0	0	0	0	0	0
ENSMUSG00000086505.1	AC122221.2	0	0	0	0	0	0	0	0	0	0	0	0	0	0	0	0	0	0	0	0
ENSMUSG00000100215.1	AC122223.2	0	0	0	0	0	0	0.72	0.25	0	0	0	0	0	0	0.99	0	0.59	0	0	0
ENSMUSG00000086942.1	AC122232.2	0.07	0.08	0.24	0	0.05	0.04	0.05	0.05	0.92	0	0	0	0	0	0.17	0	0	0	0	0
ENSMUSG00000085118.2	AC122248.2	0	0.02	0.02	0	0	0	0.04	0	0	0.04	0	0	0	0.21	0	0.05	0	0.05	0	0
ENSMUSG00000030877.11	AC122248.4	0.72	0.38	0.95	0.79	1.22	1.27	1.32	1.02	0.4	0.48	0.43	0.91	0.47	0.26	0	0.75	0.38	0	0.14	0
ENSMUSG00000084382.1	AC122263.1	0	0	0	0	0	0	0	0	0	0	0	0	0	0	0	0	0	0	0	0
ENSMUSG00000085442.1	AC122291.2	1.26	0.44	0.46	1.24	0	2.69	0.63	3.44	0	0	0	1.66	0.99	1.2	1.13	0.93	2.51	0.56	0	3.76
ENSMUSG00000085820.7	AC122321.1	0	0	0	0	0	0	0	0	0	0	0	0	0	0	0	0	0	0	0	0
ENSMUSG00000080893.1	AC122339.3	323.37	327.53	271.27	20.42	30.9	10.83	177.81	203.13	2.54	4.69	0	3.22	0.77	0.87	1.9	2.07	3.43	6.54	0.76	1.68
ENSMUSG00000090006.1	AC122348.1	0	0	0	0	0	0	0	0	0	0	0	0	0	0	0	0	0	0	0	0
ENSMUSG00000082068.1	AC122365.4	0	0	0	0.03	0.08	0.09	0	0.06	0.08	0	0	0	0.85	0	0.18	0	0	0	0	0
ENSMUSG00000082154.1	AC122400.3	0	0	0.15	0	0.35	0.09	0.2	0.3	0	0	0	0	0	0	0	0.45	0.1	0	0	0.15
ENSMUSG00000083248.1	AC122400.5	0	0	0	0	0	0	0	0	0	0	0	0	0	0	0	0	0	0	0	0
ENSMUSG00000030924.16	AC122423.2	5.63	5.13	7.69	2.99	3.09	3.99	5.78	4.64	2.18	2.54	4.58	2.37	2.08	0.76	2.39	10.1	8.75	6.11	11.06	10.29
ENSMUSG00000084111.4	AC122438.1	1	0	0	0	0	0	0	0	1.93	2	0.25	0	0.38	0.64	2.17	1.17	0.65	0.37	1.23	0
ENSMUSG00000027811.9	AC122462.1	0.53	0.66	0.74	0.54	0.75	0.55	0.9	0.33	1.07	1.48	1.09	2.43	0.22	0.58	1.35	0.99	2.6	2.86	1.58	2.69
ENSMUSG00000086313.1	AC122506.1	0	0.05	0	0	0	0	0	0	0	0	0	0	0	0	0	0	0	0	0	0
ENSMUSG00000086125.1	AC122506.2	0.04	0	0.05	0	0	0	0	0	0	0	0	0	0	0	0	0	0	0	0	0
ENSMUSG00000071041.4	AC122514.1	12.2	10.68	11.63	0.51	2.83	2.52	0.29	0.15	0.33	0.55	0.06	0.43	0.22	0.23	0.48	0.29	0.24	0.48	0.33	0.36
ENSMUSG00000081383.1	AC122514.2	0	0	0	0	0	0	0	0	0	0	0	0	0	0	0	0	0	0	0	0
ENSMUSG00000082281.1	AC122535.9	0	0	0	0	0	0	0	0	0	0	0	0	0	0	0	0	0	0	0	0
ENSMUSG00000060204.5	AC122733.3	0.18	0.06	0.1	0	0.07	0.06	0.18	0.35	0	0.35	0	0.1	0.51	0	0	0.08	0.07	0.36	0	0.82
ENSMUSG00000066693.2	AC122738.1	0	0	0	0.2	0	0	0	0	0	0	0	0	0	0	0	0	0	0	0	0
ENSMUSG00000081339.1	AC122767.2	0.17	0.27	0.27	0	0	0	0.35	0	0	0	0	0	0	0	0	0	0.42	0	0	0
ENSMUSG00000096712.1	AC122771.3	0	0	0.39	0	0.53	0	0.45	0.58	0	0	0	0.5	0	0	0	0	0.35	0	0	0
ENSMUSG00000085526.1	AC122773.2	0.01	0.03	0	0.02	0	0	0.02	0	0	0	0	0	0	0	0	0	0	0	0	0
ENSMUSG00000072591.10	AC122789.1	0.01	0.15	0.11	0.02	0	0	0.05	0.14	0	0	0	0.1	0	0	0	0	0	0	0	0
ENSMUSG00000086156.1	AC122800.2	0.3	0.28	0.24	0.32	0.99	0.78	0.71	0.58	0.28	0	0	0.29	0.57	0	0.56	0	0	0	0	0
ENSMUSG00000085109.1	AC122800.3	0.95	0.89	1.03	0.06	0.02	0.05	0.06	0.02	0	0	0	0	0	0	0	0	0	0	0	0
ENSMUSG00000085678.1	AC122807.3	0.1	0	0	0	0	0	0	0	0	0	0	0	0	0	0	0	0	0	0	0
ENSMUSG00000086232.2	AC122809.1	0	0	0	0	0	0	0	0	0	0	0	0	0	0	0	0	0	0	0	0
ENSMUSG00000089999.1	AC122831.1	0.49	0.26	0	0	0	0.91	0.19	0.6	0	0	0	1.26	0	0.66	0	0	0.45	0	0	0
ENSMUSG00000085106.1	AC122835.2	0	0	0	0	0	0	0	0	0	0	0	0	0	0	0	0	0	0	0	0
ENSMUSG00000110062.1	AC122844.3	0.16	0.14	0.26	0.13	0.15	0.1	0.15	0.24	0.27	0.07	0.03	0.5	0	0.29	0.4	0.31	0.03	0	0.26	0.76
ENSMUSG00000074292.4	AC122867.1	0	0	0	0	0	0.03	0	0	0	0	0	0	0	0	0	0	0	0	0	0
ENSMUSG00000087703.1	AC122871.4	0	0.06	0	0	0	0	0	0	0	0	0	0	0	0	0	0	0	0	0	0
ENSMUSG00000055061.5	AC122871.5	0.04	0	0	0.04	0	0.03	0.04	0.13	0.13	0	0	0.13	0	0	0.1	0	0	0	0	0
ENSMUSG00000086254.1	AC122882.1	0	0	0	0	0	0	0	0	0	0	0	0	0	0	0	0	0	0	0	0
ENSMUSG00000085150.1	AC122911.1	0	0	0	0	0	0	0	0	0	0	0	0	0	0	0	0	0	0	0	0
ENSMUSG00000082705.1	AC122915.2	0	0	0	0.21	0.23	0	0	0	0	0	0	0	0	0	0	0	0	0	0	0
ENSMUSG00000081910.1	AC123057.3	0	0	0	0	0	0	0	0	0	0	0	0	0	0	0	0	0	0	0	0
ENSMUSG00000080941.1	AC123063.1	0	0	0	0	0	0	2.07	0	0	0	0	0	0	0	0	0	0	0	0	0
ENSMUSG00000089767.1	AC123068.2	0	0	0	0	0	0	0	0	0	0	0	0	0	0	0	0	0	0	0	0
ENSMUSG00000080950.1	AC123613.3	2.93	1.91	1.55	1.8	3.49	2.2	2.1	3.32	0.09	0	0	0	0	0	0	0	0.13	0	0	0
ENSMUSG00000086145.1	AC123613.4	0	0	0	0	0	0	0	0	0	0	0	0	0	0	0	0	0	0	0	0
ENSMUSG00000039617.8	AC123647.1	10.37	8.52	7.86	4.96	8.61	9.71	7.29	8.99	0	0.22	0	0.35	0.23	0.33	0.4	0	0	0.26	0.52	0
ENSMUSG00000044306.4	AC123650.4	0	0.08	0.1	0	0	0	0.03	0	0.25	0.74	0.21	1.01	0	0	0.86	0.22	0.18	0	0.24	2.92
ENSMUSG00000085363.1	AC123662.2	0	0.02	0.02	0	0.02	0.03	0	0.02	0	0	0	0	0	0	0	0	0	0	0	0
ENSMUSG00000072584.2	AC123675.1	0	0	0	0	0	0	0	0	0	0	0	0	0	0	0	0.29	0	0	0	0
ENSMUSG00000090015.8	AC123679.2	1.38	2.16	1.94	2.89	3.55	3.14	2.81	3.5	4.12	3.06	4.66	4.13	5.68	5.01	3.49	2.29	4.05	4.74	8.26	7.24
ENSMUSG00000036873.13	AC123684.1	13.43	13.07	12.36	10.09	12.63	11.45	14.64	11.94	16.11	15.96	16.1	19.51	7.84	15.23	15.36	11.22	21.74	18.79	19.53	23.7
ENSMUSG00000089889.2	AC123686.3	1.7	1.31	1.89	3.04	1.47	2.45	2.54	2.78	2.83	1.69	1.21	2.33	2.53	1.57	4.46	2.08	4.51	0	0	2.45
ENSMUSG00000039244.10	AC123686.4	13.84	12.92	12.76	12.24	15.25	16.15	16.89	18.02	12.43	7.18	8.18	16.34	7.49	14.05	11.65	8.74	7.57	6.76	5.88	13.17
ENSMUSG00000089879.1	AC123686.7	0	0	0	0	0	0	0	0	0	0	0	0	0	0	0	0	0	0	0	0
ENSMUSG00000085606.1	AC123699.2	0	0	0	0	0.07	0	0	0	0	0	0	0	0	0	0	0	0	0	0	0
ENSMUSG00000081256.1	AC123699.3	0	0	0	0	0	0	0	0	0	0	0	0	0	0	0	0	0	0	0	0
ENSMUSG00000080878.1	AC123732.3	0	0	0	0.09	0	0	0	0	0	0	0	0	0	0	0	0	0	0	0	0
ENSMUSG00000081372.1	AC123744.4	0	0	0.15	0	0	0	0	0	0	0	0	0	0	0	0	0	0	0	0	0
ENSMUSG00000086633.1	AC123760.1	0	0	0	0	0	0	0	0	0	0	0	0	0	0	0	0	0	0	0	0
ENSMUSG00000090114.1	AC123798.1	0	0	0	0	0	0	0.15	0.08	0	0	0	0	0	0	0	0	0	0	0	0
ENSMUSG00000081745.1	AC123813.2	0	0	0	0	0.08	0.13	0	0.08	0	0	0	0	0	0	0	1.31	0	1.17	0	0
ENSMUSG00000055643.4	AC123830.1	0	0	0	0	0	0	0	0	0	0	0	0	0	0	0	0	0	0	0	0
ENSMUSG00000084230.1	AC123837.1	0	1.11	0	0	3.35	0.56	0	0	1.06	0.38	0	0	0	0	0	0	0	0	0	0
ENSMUSG00000051503.2	AC123848.4	0	0	0.03	0.02	0	0	0	0	0	0	0	0	0.19	0	0	0	0	0	0	0
ENSMUSG00000079457.9	AC123856.1	0.74	0.43	0.37	0.11	0.25	0.26	0.7	0.4	0	0	0	0.19	0	0.16	0	0	0	0	0.24	0
ENSMUSG00000052477.15	AC123856.2	0	0.1	0.08	0.13	0.17	0.1	0.35	0.08	0	0.06	0	0	0	0	0.09	0	0.2	0	2.22	3.06
ENSMUSG00000079455.9	AC123856.3	0.08	0	0.08	0	0.09	0	0.04	0	0	0	0.1	0	0	0	0	0	0.3	0	0	0
ENSMUSG00000089937.1	AC123856.5	0	0	0	0	0.12	0.23	0	0	0	0	0	0	0	0	0.45	0	0	0	0	0
ENSMUSG00000090252.1	AC123856.7	0	0	0	0.05	0	0	0.05	0	0	0	0	0	0	0	0.2	0	0	0	0	0
ENSMUSG00000085540.1	AC123863.1	0	0	0	0	0	0	0	0	0	0	0	0	0	0	0	0	0	0	0	0
ENSMUSG00000083734.1	AC123868.4	0.22	0	1.27	0	0.15	0.24	0.1	0.18	0	0	0	0.3	1.62	0	0.34	0	1.06	0	0.57	0
ENSMUSG00000085464.1	AC123868.5	0.24	0.26	0.35	0	0	0.09	0.11	0.11	0	0	0	0	0	0	0	0	0.38	0	0	0
ENSMUSG00000087132.7	AC124347.2	1.68	1.87	1.88	2.62	1.97	1.58	1.69	1.47	15.81	9.29	4.9	4.24	4.92	2.91	6.54	4.15	10.46	1.55	14.98	7.64
ENSMUSG00000089631.2	AC124379.6	0.09	0.1	0	0	0	0.1	0	0	0	0	0	0	0	0	0	0	0	0	0	0
ENSMUSG00000082057.1	AC124389.1	0.03	0	0.06	0	0	0	0.03	0	0	0	0	0	0	0	0	0	0	0	0	0
ENSMUSG00000082769.3	AC124389.3	0	0.32	0	0	0.15	0.22	0	0	0.97	0.35	0	0.5	0	3.81	1.65	0.4	0	0	0	0.99
ENSMUSG00000085694.1	AC124394.1	0.32	0.5	0.49	4.45	6.33	6.16	2.56	2.93	16.7	13.4	1.1	3.02	7.58	3.73	0	0	0	0	0	10.93
ENSMUSG00000084825.1	AC124394.3	0	0	0	0	0	0	0	0	0	0	0	0	0	0	0	0	0	0	0	0
ENSMUSG00000085285.1	AC124394.4	0	0	0.05	0.05	0	0	0.12	0.06	0	0	0	0	0	0	0	0	0	0	0	0
ENSMUSG00000109824.4	AC124410.1	0	0	0	0	0	0	0	0	0	0	0	0	0	0	0	0	0	0	0	0
ENSMUSG00000095419.1	AC124432.1	0	0.17	0	0	0	0	0	0.14	0	0	0	0	0	0	0	0	0	0	0	0
ENSMUSG00000089866.1	AC124447.2	0	0	0	0	0	0	0	0	0	0	0	0	0	0	0	0	0	0	0	0
ENSMUSG00000085407.1	AC124457.2	0	0	0	0	0	0	0	0.07	0	0	0	0	0.18	0	0	0	0	0	0	0
ENSMUSG00000087530.2	AC124461.3	0.03	0.09	0.09	0.18	0.03	0.08	0.11	0.11	0.55	0.11	0.4	0	0	0.13	0	0.16	0.05	0	0	0
ENSMUSG00000087037.1	AC124468.1	0	0	0	0	0	0	0	0	0	0	0	0	0	0	0	0	0	0	0	0
ENSMUSG00000082922.3	AC124505.5	0.1	0.05	0.05	0	0	0.12	0	0.05	0	0	0	0	0	0	0	0	0	0	0	0
ENSMUSG00000082210.1	AC124531.2	0	0	0	0	0	0	0	0	0	0	0	0	0	0	0	0	0	0	0	0
ENSMUSG00000086264.9	AC124550.2	0	0	0	0	0	0	0	0	0	0.04	0	0	0	0	0.2	0	0	0	0	0
ENSMUSG00000041605.16	AC124550.3	5.29	7	7.35	2.87	4.42	4.84	5.4	9.15	15.85	8.96	10.41	17.99	7.52	23.8	17.99	12.74	13.71	10.29	20.42	19.42
ENSMUSG00000030780.15	AC124566.2	21.51	21.91	22.51	17.39	15.31	16.37	19.6	17.05	32.22	22.93	48.47	36.48	32.07	35.94	34.44	13.62	38.55	14.65	31.62	51.06
ENSMUSG00000086614.2	AC124590.1	0	0	0	0	0	0	0	0	0	0	0	0	0	0	0	0	0	0	0	0
ENSMUSG00000086239.1	AC124590.2	0	0	0	0	0	0	0	0	0	0	0	0	0	0	0	0	0	0	0	0
ENSMUSG00000083000.1	AC124604.2	0	0	0	0	0	0	0	0	0	0	0	0	0	0	0	0.13	0	0	0	0
ENSMUSG00000049008.4	AC124604.3	0.12	0.34	0.24	0.13	0.24	0.1	0.14	0.07	0	0.2	0.19	0.09	0.59	0	0.27	0	0.12	0	0	0
ENSMUSG00000090024.1	AC124604.5	0.08	0.12	0.31	0	0.17	0	0	0.25	0	0	0	0	0	0	0	0	0	0	0	0
ENSMUSG00000085161.1	AC124629.1	0.08	0.08	0	0	0	0.16	0	0	0	0	0	0	0	0	0	0	0	0	0	0
ENSMUSG00000053749.12	AC124659.2	0.21	0.41	0.34	0.23	0.69	0.44	0.27	0.03	0.86	0.79	0.81	3.67	1.16	1.07	0.67	0.32	1.24	0	0	1.35
ENSMUSG00000084997.7	AC124698.3	0.5	0.79	0.66	0.44	0.47	0.37	0.26	0.08	0	0	2.24	0.61	0.81	0.29	0	1.29	0.37	0	0	0
ENSMUSG00000084760.1	AC124698.6	0	0	0	0	0.05	0.05	0	0	0	0	0	0	0	0	0	0	0.13	0.71	0	0
ENSMUSG00000083630.2	AC124698.7	0	0	0	0	0.16	0.09	0.11	0	0	0	0	0	0	2.23	0	0	0	0	4.16	0
ENSMUSG00000031889.9	AC124713.2	9.71	8.58	9.28	7.95	9.27	8.71	9.98	8.84	10.49	5.36	5.09	12.89	5.71	8.16	8.56	5.86	5.99	11.23	8.65	12.58
ENSMUSG00000079163.3	AC124730.4	0.1	0.11	0.05	0.11	0	0	0.07	0.07	0.24	0	0	1.43	0	0	0	0	0	0	0	0
ENSMUSG00000082088.1	AC124730.5	0.21	0	0.29	0.24	0.25	0.17	0.1	0.16	0.14	0.2	0.1	0.43	0	0	0	0	0.29	0	0.39	0
ENSMUSG00000081228.1	AC124730.7	1.66	2.76	0	1.39	0.82	2.63	1.05	0.89	0	0	0	0	0	1.84	1.85	0	0	0	2.84	0
ENSMUSG00000072822.2	AC124754.1	0	0	0	0	0	0	0	0	0	0	0	0	0	0	0	0	0	0	0	0
ENSMUSG00000082896.1	AC124976.1	0.01	0	0	0	0	0.12	0.23	0.22	0.22	0.21	0	0	0.06	0.05	0.42	0	0.12	0.24	0	0.08
ENSMUSG00000085995.2	AC124977.2	0.09	0.1	0	0.05	0.03	0.05	0.12	0	0	0.07	0	0.62	0	0.19	0	0	0.07	0	0.65	0
ENSMUSG00000083874.1	AC124978.1	0	0	0	0	0	0	0	0	0	0	0	0	0	0	0	0	0	0	0	0
ENSMUSG00000047642.15	AC124992.1	0.01	0	0	0	0.01	0.04	0	0	0	0	0	0	0	0	0	0	0	0	0	0
ENSMUSG00000085084.7	AC125047.1	0.01	0.01	0.01	0.11	0	0	0.01	0.08	0	0	0	0	0	0	0	0	0.54	0	0.11	0
ENSMUSG00000032840.7	AC125061.1	4.7	4.14	4.64	2.98	5.02	5.35	6.11	5.03	3.46	2.2	1.91	4.61	2.04	3.11	3.72	1.84	1.9	2.12	3.89	4.09
ENSMUSG00000086873.1	AC125065.1	0.11	0.21	0.15	0.09	0.16	0	0.05	0.05	0.79	0	0.3	1.4	0	0	0.34	0.34	0.42	0.94	0	0.63
ENSMUSG00000072821.4	AC125068.1	0	0	0	0	0	0	0	0	0	0	0	0	0	0	0	0	0	0	0	0
ENSMUSG00000086556.2	AC125099.7	0	0	0	0	0	0	0	0	0	0	0	0	0	0	0	0	0	0	0	0
ENSMUSG00000081142.1	AC125115.2	0.07	0.07	0.22	0	0.09	0.15	0.18	0.09	0	0	0	0	0	0	0	0	0	0	0	0.8
ENSMUSG00000086174.1	AC125136.1	0	0	0.11	0.17	0.34	0.17	0.14	0.14	0	0	0	0	0	0	0	0	0	0	0	0
ENSMUSG00000087170.7	AC125166.1	0	0	0	0	0	0	0	0	0	0	0	0	0	0	0	0	0	0	0	0
ENSMUSG00000089830.1	AC125183.7	0	0	0	0	0	0.06	0	0	0	0	0	0	0	0	0	0	0	0	0	0
ENSMUSG00000083813.1	AC125212.2	0	0	0	0.53	1.88	1.85	0.7	1.06	0	0	0	0	0	0	0	0	0	0	0	0
ENSMUSG00000083122.1	AC125214.1	0	0	0	0	0	0	0	0	0	0	0	0	0	0	0	0	0	0	0	0
ENSMUSG00000087266.2	AC125262.1	0	0.1	0.13	0	0	0.04	0.1	0.1	0	0	0.02	0	0	0	0	0	0	0	0	0
ENSMUSG00000086628.7	AC125275.1	0.92	0.79	0.91	1.03	1.54	1.31	1.39	0.68	0.68	0.49	0.3	2.44	2.21	0	0	2.76	0	0	0	0
ENSMUSG00000089743.7	AC125319.1	0	0	0	0	0	0	0	0	0	0	0	0	0	0	0	0	0	0	0	0
ENSMUSG00000090146.1	AC125319.2	0	0	0	0	0	0	0	0	0	0	0	0	0	0	0	0	0	0	0	0
ENSMUSG00000089627.1	AC125319.3	0	0	0	0.05	0	0	0	0	0	0	0	0	0	0	0	0	0	0	0	0
ENSMUSG00000083006.1	AC125343.1	0	0	0	0.15	0	0	0	0	0	0	0	0	0	0	0	0	0	0	0	0
ENSMUSG00000081242.1	AC125343.2	0	0	0	0	0	0	0	0	0	0	0	0	0	0	0	0	0.21	0	0	0
ENSMUSG00000086926.2	AC125348.1	0	0	0	0	0	0	0	0	0	0	0	0	0	0	0	0	0	0	0	0
ENSMUSG00000090017.1	AC125349.1	0	0.06	0	0	0	0	0	0	0	0	0	0	0	0	0	0	0	0	0	0
ENSMUSG00000090040.1	AC125349.2	0	0	0	0	0	0	0	0	0	0	0	0	0	0	0	0	0	0	0	0
ENSMUSG00000090163.1	AC125349.3	0	0	0	0	0	0	0	0	0	0	0	0	0	0	0	0	0	0	0	0
ENSMUSG00000087363.1	AC125354.1	0	0	0	0	0	0	0	0	0	0	0	0	0	0	0	0	0	0	0	0
ENSMUSG00000085915.1	AC125378.1	0	0	0	0	0	0	0	0	0	0	0	0	0	0	0	0	0	0	0	0
ENSMUSG00000079424.8	AC125382.1	0.04	0	0	0	0	0	0.02	0	0	0	0	0	0	0	0	0	0	0	0	0
ENSMUSG00000090235.1	AC125458.2	0.05	0.05	0.03	0.02	0.05	0.05	0	0.06	0.41	0	0.2	0.65	0.14	0	0	0	0.3	0.44	0.25	0.22
ENSMUSG00000031559.15	AC125459.1	0	0	0	0.01	0	0	0	0	0	0	0	0	0	0	0	0	0	0	0	0
ENSMUSG00000090263.1	AC126042.1	0.14	0	0	0	0.18	0.12	0.25	0.28	0.21	0.55	0.16	0	0	0	0.12	0.65	0.23	0	0	0
ENSMUSG00000085575.1	AC126255.1	0	0	0	0	0	0	0	0	0	0	0	0	0	0	0	0	0	0	0	0
ENSMUSG00000085899.1	AC126278.2	0	0	0	0	0	0	0	0	0	0	0	0	0	0	0	0	0	0	0	0
ENSMUSG00000084855.2	AC126410.3	0	0	0	0	0	0	0	0	0	0	0	0	0	0	0	0	0	0	0	0
ENSMUSG00000086741.1	AC126445.2	0.02	0.05	0.06	0.03	0.05	0.03	0.16	0.17	0	0.06	0	0	0	0.14	0.09	0	0	0	0	0
ENSMUSG00000083285.2	AC126445.3	0	0	0	0	0	0	0	0	0	0	0	0	0	0	0	0	0	0	0	0
ENSMUSG00000086912.3	AC126539.1	0	0	0	0	0	0	0	0	0	0	0	0	0	0	0	0	0	0	0	0
ENSMUSG00000081798.1	AC126598.4	0	0.09	0.13	0	0.08	0	0	0	0	0	0	0	0	0	0	0	0	0	0	0
ENSMUSG00000084981.7	AC126675.3	3.04	2.55	3.94	3.21	8.46	5.91	6.82	5.55	3.14	0.65	0.17	5.4	2.79	0.63	4.57	0	0.37	0	1.28	3.07
ENSMUSG00000050066.6	AC126676.1	0	0	0.02	0	0	0	0	0	0	0	0	0	0	0	0	0	0	0	0	0
ENSMUSG00000031510.5	AC126800.1	0	0	0	0	0	0	0	0	0	0	0	0	0	0	0	0	0	0	0	0
ENSMUSG00000042744.16	AC126938.1	2.56	3.13	4.02	1.37	1.92	2.24	3.17	2.5	1.97	1.22	1.63	3.24	2.38	4.1	1.82	1	2	2.08	4.2	6.56
ENSMUSG00000090078.2	AC127028.2	0	0	0	0	0	0	0	0	0	0	0	0	0	0	0	0	0	0	0	0
ENSMUSG00000084343.1	AC127225.2	0	0	0.12	0.06	0.07	0.07	0	0.07	0	0	0	0	0	0	0	0	0	0	0	0
ENSMUSG00000105522.1	AC127252.1	0	0	0	0	0	0.34	0.41	0	0	0	0	0	0	0	0	0	0	0	0	0
ENSMUSG00000085250.1	AC127252.4	0.1	0.18	0.44	0.07	0.09	0.11	0.22	0.13	0.41	0.1	0.1	0.27	0	0.76	0.31	0	0.1	0	0.26	0.72
ENSMUSG00000085006.7	AC127252.5	0.69	1.4	0.52	0.3	0.88	0.97	0.33	1.31	1.82	0.13	0.06	0.2	1.42	0	1.96	0	0.54	0.48	1.02	3.44
ENSMUSG00000086377.1	AC127257.1	0	0	0	0	0	0.01	0	0	0	0	0	0	0	0	0	0.09	0	0	0	0
ENSMUSG00000082645.3	AC127266.4	0.19	0.03	0	0	0	0	0.02	0	0	0	0	0	0	1.96	0	0	0	0	0	1.25
ENSMUSG00000087108.1	AC127283.3	0.1	0.22	0.22	0	0	0.11	0	0	0	0	0	0	0	0	0	0	0	0	0	0
ENSMUSG00000087223.2	AC127297.4	0.42	0.5	1.16	0.39	0.28	0.82	0.99	0.73	0.24	0.17	0	1.26	0	0.38	0.6	0	0.08	0.45	0	0.44
ENSMUSG00000074136.9	AC127300.3	0.11	0.19	0.18	0.26	0.1	0.45	0.25	0.13	0.18	0.11	0.14	1.08	0.29	0.13	0.56	0.04	0.09	0.32	0.24	0.68
ENSMUSG00000086770.1	AC127308.2	0.52	0	0.2	0	0.12	0	0.25	0.26	0	0	0	0	0	0	0	0	0	0	0	0
ENSMUSG00000081951.1	AC127308.3	0	0	0	0	0	0	0	0	0	0	0	0	0	0	0	0	0	0	0	0
ENSMUSG00000082682.1	AC127308.6	0.2	0	0	0.23	0.27	0.23	0	0	0	0	0	0	0	0	0	0	0	0	0	0
ENSMUSG00000032743.15	AC127333.1	4.71	4.95	5.65	3.41	4.32	6.29	6.27	5.22	4.1	3.38	3.06	5.43	4.47	6.99	4.35	2.29	3.72	2.02	8.37	7.33
ENSMUSG00000099647.1	AC127338.1	70.8	73.61	68.25	70.4	67.78	61.84	37.22	40.53	0	0	1.32	2.03	0	0	0	0	0	0	0	0
ENSMUSG00000047635.6	AC127339.2	7.81	6.85	6.99	6	6.89	6.65	7.32	7.56	7.66	7.23	4.52	10.65	3.62	8.6	9.3	1.99	5.79	6.55	5.6	8.12
ENSMUSG00000082402.1	AC127339.5	0	0	0	0.28	0	0.14	0	0.15	0	0	0	0	0	0	0	0	0	0	0	0
ENSMUSG00000084824.1	AC127347.1	0	0.05	0.05	0	0	0.02	0	0	0	0	0	0	0	0	0	0	0	0	0	0
ENSMUSG00000085300.1	AC127347.2	0	0	0	0	0	0	0	0	0	0	0	0	0	0	0	0	0	0	0	0
ENSMUSG00000081431.1	AC127348.2	0	0	0	0	0	0	0.25	0	0	0	0	0	0	0	0	0	0	0	0	0
ENSMUSG00000080021.5	AC127419.2	0.13	0.49	0	0.28	0.86	0	0.46	0.59	0	3.1	0	1.81	0	0	2.66	1.48	0.47	0	0.9	0.49
ENSMUSG00000024786.9	AC127556.1	0	0	0.03	0.06	0	0	0	0.04	0	0.16	0.08	0	0	0	0.13	0	0	0	0.43	0
ENSMUSG00000079467.8	AC127556.10	0.7	0.86	1.47	0.52	1.27	1.45	1.19	1.2	0	1.26	0.21	1.27	1.18	0	0.32	0	0.2	2.53	0.81	1.36
ENSMUSG00000085196.1	AC127556.5	0.11	0.07	0.1	0.15	0.03	0.1	0.19	0.1	0.05	0.03	0.04	0	0	0	0.26	0.04	0.27	0	0	0
ENSMUSG00000084821.1	AC127594.2	0.01	0.03	0.01	0.04	0	0.01	0.03	0.01	0	0	0.03	0	0	0	0	0	0	0	0	0.09
ENSMUSG00000054910.5	AC127677.1	0.07	0.02	0.05	0.03	0.06	0.05	0.07	0.09	0.05	0.04	0.32	0	0	0	0.18	0	0.04	0	0.72	0.12
ENSMUSG00000074469.6	AC127677.2	3.72	2.54	2.5	0.95	3.13	3.13	3.53	3.56	0	0.05	0.41	0.51	2.81	0.6	0.04	0.3	0.09	0.3	1.16	1.39
ENSMUSG00000086708.1	AC127685.1	0	0.02	0	0	0	0	0	0	0	0	0	0	0	0	0	0	0	0	0	0
ENSMUSG00000090105.2	AC128663.2	0	0.66	0.75	0.21	0.14	0.53	0.25	0.35	0.86	0.47	0.64	2.81	5.73	0.2	0.49	0	0.76	1.23	0.82	0.23
ENSMUSG00000089712.2	AC128663.3	24.42	14.98	16.17	11.97	42.27	33.55	24.9	34.46	2.36	2.86	14.32	21.34	46.24	17.55	3.1	3.54	9.01	22.41	18.97	18.04
ENSMUSG00000086213.2	AC129014.2	3.77	3.03	5.18	2.16	3.28	4.38	5.55	4.12	3.77	0.61	2.2	5.36	0	4.6	3.77	1.22	2.36	3.77	3.82	5.45
ENSMUSG00000084836.1	AC129014.3	0.5	0.35	0	0.1	0.32	0	0.17	0.08	0.34	0	0.25	0	0	0	0.38	0	0.47	0	0	0
ENSMUSG00000081970.1	AC129015.1	0	0	0	0	0	0	0	0	0	0	0	0	0	0	0	0	0	0	0	0
ENSMUSG00000085595.1	AC129078.1	0.05	0.03	0.05	0	0	0.03	0	0.03	0.07	0	0	0.15	0	0	0.17	0	0	0	0	0.16
ENSMUSG00000079116.1	AC129174.1	0	0	0	0	0	0	0	0	0	0	0	0	0	0	0	0	0	0	0	0
ENSMUSG00000082957.1	AC129174.13	0	0	0	0	0	0	0	0	0	0	0	0	0	0	0	0	0	0	0	0
ENSMUSG00000084377.1	AC129174.14	0	0	0	0	0	0	0	0	0	0	0	0	0	0	0	0	0	0	0	0
ENSMUSG00000074441.3	AC129174.4	0	0	0	0	0	0	0	0	0	0	0	0	0	0	0	0	0	0	0	0
ENSMUSG00000083251.1	AC129174.8	0	0	0	0	0	0	0	0	0	0	0	0	0	0	0	0	0	0	0	0
ENSMUSG00000082211.3	AC129174.9	0	0	0	0	0	0	0	0	0	0	0	0	0	0	0	0	0	0	0	0
ENSMUSG00000053080.10	AC129188.1	2.41	2.81	3.78	1.62	1.65	1.04	3.53	2.46	1.7	1.45	4.14	5.14	4.68	8.53	1.92	2.49	4.97	2.99	10.14	12.77
ENSMUSG00000061845.3	AC129197.1	0	0	0	0	0	0	0	0	0	0	0	0	0	0	0	0	0	0	0	0
ENSMUSG00000061958.5	AC129197.2	0	0	0	0	0	0	0	0	0	0	0	0	0	0	0	0	0	0	0	0
ENSMUSG00000085898.1	AC129197.7	0	0	0.09	0	0	0	0.11	0	0	0	0	0	0	0	0	0	0	0	0	0
ENSMUSG00000085173.1	AC129197.8	0	0	0	0	0	0	0	0	0	0	0	0	0	0	0	0	0	0	0	0
ENSMUSG00000082760.2	AC129215.2	0	0	0	0.05	0.06	0	0.06	0	0	0	0	0	0	0	0	0	0	0	0	0
ENSMUSG00000081316.1	AC129334.1	0	0	0	0	0	0.04	0	0	0	0	0	0	0	0	0	0	0	0	0	0
ENSMUSG00000043629.12	AC129337.1	0.12	0.32	0.21	0.36	0.2	0.22	0.29	0.43	0.06	0.02	0.1	0	0	0.38	0.73	0	0	0	0	0.27
ENSMUSG00000086165.1	AC129553.4	0.09	0	0.1	0	0	0	0	0	0	0.96	0	0	0	0	0	0.56	0	0	0	0
ENSMUSG00000085371.1	AC129599.1	0	0	0	0	0.12	0	0	0	0	0	0	0	0	0	0	0	0	0	0	0
ENSMUSG00000085289.1	AC129603.1	0.01	0.02	0.04	0	0.01	0	0	0.01	0	0	0	0.06	0	0	0.03	0	0.04	0	0	0
ENSMUSG00000086312.1	AC129603.2	0	0	0	0	0	0	0	0	0	0	0	0	0	0	0	0	0	0	0	0
ENSMUSG00000082287.1	AC129603.3	0.11	0	0	0	0	0	0	0	0	0	0	0	0	0	0	0	0	0	0	0
ENSMUSG00000090188.1	AC129606.2	0	0	0	0.08	0.16	0.07	0	0.03	0	0	0	0	0	0	0.23	0.52	0	0	0	0
ENSMUSG00000067121.2	AC129609.2	0.11	0.25	0	0.92	0.55	1.4	1.22	0.99	0	0	0.14	0.18	0	0	0	0	0.13	0.17	0.52	0
ENSMUSG00000089794.1	AC129945.2	0	0	0	0	0	0	0	0	0	0	0	0	0	0	0	0	0	0	0	0
ENSMUSG00000082395.1	AC130279.3	0.07	0.08	0	0	0	0	0.1	0	0	0	0	0	0	0	0.5	0	0	0	0	0
ENSMUSG00000084964.2	AC130474.1	0	0	0	0.09	0.24	0	0.12	0	0	0	0	0	0	0	0	0	0.09	0	0	0
ENSMUSG00000085039.2	AC130680.12	0.13	0.16	0.39	0.47	0.33	0.31	0.55	0.42	0.07	0	0.13	0.2	0	0.29	0.24	0.49	0.04	0	0.2	0.17
ENSMUSG00000086032.1	AC130680.15	0	0.06	0.07	0	0	0.1	0.15	0.09	0.36	0.09	0.18	0.12	0	1.67	0.27	0.83	0.68	1.71	0.35	0.26
ENSMUSG00000021458.17	AC130827.2	31.87	34.47	43.16	29.8	27.06	26.35	41.61	35.31	58.58	36.87	36.68	46.92	61.69	53.24	53.58	85.12	51.23	37.1	87.74	70.79
ENSMUSG00000090232.1	AC130827.3	0	0	0	0	0	0	0	0	0	0	0	0	0	0	0	0	0	0	0	0
ENSMUSG00000089854.2	AC130827.4	0	0.05	0	0.07	0.02	0	0	0	0.26	0.09	0.17	0.13	0	0.09	0.47	0.22	0.55	0.61	1.06	0.58
ENSMUSG00000089868.1	AC130827.5	0	0	0	0.13	0	0.13	0	0	0	0	0	0	0	0	0	0	0	0	0	0
ENSMUSG00000070025.8	AC130841.3	0.07	0.19	0.08	0.36	0.35	0.35	0.35	0.61	0.98	0	0	0	0	0	0.46	0.16	0	0	0	0
ENSMUSG00000024571.14	AC131065.2	36.12	34.49	33.79	33.68	32.63	35.07	32.14	33.36	55.46	32.31	26.74	62.39	36.07	57.48	51.27	41.38	46.56	41.74	65.1	63.83
ENSMUSG00000083967.1	AC131116.4	0	0	0	0	0	0	0	0	0	0	0	0	0	0	0	0	0	0	0	0
ENSMUSG00000049349.3	AC131122.2	0	0.02	0	0	0	0	0	0	0	0	0	0	0	0.21	0	0	0	0	0	0
ENSMUSG00000089639.1	AC131178.3	0.41	0.2	0.17	0	0	0	0	0	0	0	0	0	0	0	0	0	0	0	0	0
ENSMUSG00000050526.5	AC131592.3	0	0	0	0	0	0	0	0	0	0	0	0	0	0	0	0	0	0	0	0
ENSMUSG00000081143.2	AC131679.2	3.93	5.71	3.45	5.29	2.85	4	2.66	1.64	1.89	0.78	3.59	1.89	4.8	4.61	0.61	1.38	1.33	3.09	2.05	6.22
ENSMUSG00000083100.1	AC131679.3	0.15	0	0	0.79	0.29	0.4	0.41	0.1	0	0	0	0	0	0	0	0	0	0	0	0
ENSMUSG00000083458.1	AC131692.3	0.43	0	0.15	0	0.16	0	0.24	0	0	0	0	0	0	0	0.57	0	0	0	0	0
ENSMUSG00000047733.10	AC131692.9	0.09	0.09	0.09	0	0	0	0.12	0	0	0	0	0	0	0	0	0	0	0	0	0
ENSMUSG00000066245.5	AC131706.1	0	0	1.16	0	0	0	0.07	0	0	0	0.87	0.56	0	0	0	0.47	0	0	0.53	0
ENSMUSG00000086557.1	AC131746.2	0	0	0	0	0	0	0	0	0	0.06	0	0	0.15	0	0.1	0	0	0	0	0
ENSMUSG00000106910.1	AC131752.4	0	0	0.16	0	0	0	0	0	0	0	0	0	0	0	0	0	0	0	0	0
ENSMUSG00000081771.1	AC131773.1	0	0	0	0	0	0	0	0	0	0	0	0	0	0	0	0	0	0	0	0
ENSMUSG00000084240.1	AC131773.2	0	0	0	0	0	0	0.03	0	0.09	0	0	0	0	0	0	0	0	0	0	0
ENSMUSG00000086160.1	AC131773.3	0	0	0	0	0	0	0	0	0	0	0	0	0	0	0	0	0	0	0	0
ENSMUSG00000087469.1	AC131777.1	0	0	0	0	0	0	0	0	0.04	0	0	0	0	0	0.05	0	0	0	0	0
ENSMUSG00000040139.14	AC131791.1	3	3.23	3.05	4.29	3.38	3.1	2.47	2.62	5.01	3.66	1.85	4.56	3.11	1.97	4.11	4.86	4.48	0.12	1.92	3.33
ENSMUSG00000039563.6	AC131803.2	0.47	0.44	0.81	0.52	0.43	0.13	0.53	0.28	0.22	0	0.3	1	0.38	0.33	0.18	0.28	0.17	0	0.21	0.49
ENSMUSG00000080720.2	AC131919.2	0	0	0	0	0	0.06	0	0	0.16	0	0	0	0	0	0	0	0	0	0	0
ENSMUSG00000051295.7	AC131980.1	0.01	0.02	0.02	0	0.01	0	0.01	0.01	0	0	0	0	0	0.16	0	0	0	0	0.03	0
ENSMUSG00000039349.5	AC131992.1	156.67	164.97	148.84	135.59	150.67	167.09	162.97	163.31	127.92	67.74	98.77	179.2	93.58	149.93	105.72	59.8	98.91	63.37	166.37	176.23
ENSMUSG00000086690.1	AC132142.2	0	0	0	0	0	0	0	0	0	0	0	0	0	0	0	0	0	0	0	0
ENSMUSG00000082484.1	AC132147.1	0.1	0.22	0.34	0.39	0.74	0.68	0.15	0.39	0	0	0	0	0	0	0	0	0	0	0	0
ENSMUSG00000064032.2	AC132148.3	0.04	0.08	0.05	0.02	0.03	0.03	0.06	0.06	3.93	3.75	4.76	8.36	1.8	4.04	4.67	1.34	11.07	12.7	2.76	4.42
ENSMUSG00000086494.1	AC132229.1	0	0	0	0	0	0.07	0	0	0	0	0	0	0	0	0	0	0	0	0	0
ENSMUSG00000085740.1	AC132229.2	0	0	0	0	0	0	0	0	0	0	0	0.88	0	0	0	0	0	0	0	0
ENSMUSG00000050875.11	AC132242.1	0.14	0.06	0.18	0.1	0.26	0.09	0.07	0.07	0.54	0.2	0.3	0.14	0.41	0.43	0.76	0.61	0.05	0.99	0.13	0.07
ENSMUSG00000083435.2	AC132271.2	0	0	0	0	0	0	0	0	0	0	0	0	0	0	0	0	0	0	0	0.66
ENSMUSG00000074873.3	AC132303.1	1.41	1.56	1.69	1.37	1.49	1.54	1.53	2.18	2.49	1.4	1.98	3.31	1.71	3.25	2.92	1.59	4.19	2.84	5.24	2.4
ENSMUSG00000086389.1	AC132327.8	0.14	0.15	0.06	0.02	0	0.02	0.17	0.02	0.07	0	0	0.07	0.36	0	0.08	0.35	0	0	0	0
ENSMUSG00000082365.2	AC132338.1	0	0	0	0	0	0	0	0	0	0	0	0	0	0	0	0	0	0	0	0
ENSMUSG00000055159.7	AC132432.1	0.04	0	0.08	0.08	0	0.04	0	0.05	0	0.12	0	0.17	0	0	0	0.71	0	0	0	0
ENSMUSG00000081517.1	AC132448.1	0	0	0	0	0	0	0	0	0	0	0	0	0	0	0	0	0	0	0	0
ENSMUSG00000086261.1	AC132462.4	0	0	0	0	0	0	0	0	0	0	0	0	0	0	0	0	0	0	0	0
ENSMUSG00000085754.7	AC132567.2	0.14	0	0	0	0	0	0.32	0.1	1.71	0	0.63	1.62	0	2.24	0.24	0	0	0.2	0	0.82
ENSMUSG00000031022.15	AC132584.3	0.17	0	0.07	0.02	0.03	0.15	0.11	0.05	0	0	0	0.08	0	0.29	0	0	0.11	0	0	2.35
ENSMUSG00000068151.7	AC132685.1	0	0	0	0	0	0.04	0	0	0	0	0	0	0	0	0	0	0	0	0	0
ENSMUSG00000073598.3	AC132837.2	0.04	0.02	0.02	0	0.02	0.06	0.02	0.02	0.05	0.07	0.14	0.19	0.21	0.35	0.05	0.33	0.38	0.6	0.42	0
ENSMUSG00000085713.1	AC132939.2	0	0	0	0	0.12	0	0	0	0	0	0	0	0	0	0	0	0	0	0	0
ENSMUSG00000042184.11	AC132939.5	0	0	0	0	0	0	0	0	0	0	0	0	0	0	0	0	0	0	0	0
ENSMUSG00000065956.2	AC133094.1	0	0	0	0	0	0	0	0	0	1.16	0	0	0	0	0	0	0	0	0	0
ENSMUSG00000083987.1	AC133094.10	0	0	0	0	0	0	0	0	0	0	0	0	0	0	0	0	0	0	0	0
ENSMUSG00000074434.4	AC133094.11	0	0	0	0	0	0	0	0	0	0	0	0	0	0	0	0	0	0	0	0
ENSMUSG00000084041.1	AC133094.12	0	0	0	0.16	0	0.16	0	0	0	0	0	0	0	0	0	0	0	0	0	0
ENSMUSG00000079113.3	AC133094.13	0	0	0	0	0	0	0	0	0	0	0	0	0	0	0	0	0	0	0	0
ENSMUSG00000082323.2	AC133094.14	0	0	0	0	0	0	0	0	0	0	0	0	0	0	0	0	0	0	0	0
ENSMUSG00000084344.1	AC133094.2	0	0	0	0	0	0	0	0	0	0	0	0	0	0	0	0	0	0	0	0
ENSMUSG00000083106.1	AC133094.4	0	0	0	0	0.22	0	0	0	0	0	0	0	0	0	0	0	0	0	0	0
ENSMUSG00000079114.3	AC133094.5	0	0	0	0	0	0	0	0	0	0.72	0	0	0	0	0	0	0	0	0	0
ENSMUSG00000081321.1	AC133094.6	0	0	0	0	0	0	0	0	0	0	0	0	0	0	0	0.08	0	0	0	0
ENSMUSG00000094818.1	AC133094.9	0	0	0	0	0	0	0	0	0	0	0	0	0	0	0	0	0	0	0	0
ENSMUSG00000086064.1	AC133096.2	0	0	0	0	0	0	0	0	0	0	0	0	0	0	0	0	0	0	0	0
ENSMUSG00000085311.1	AC133097.2	0.24	0.27	0.4	0.07	0	0.07	0.32	0.16	0.33	0	0.24	0	2.03	2.18	0.37	0	0	0	2.77	0
ENSMUSG00000086204.1	AC133161.1	0	0	0	0	0	0	0	0	0	0	0	0	0	0	0	0	0	0	0	0
ENSMUSG00000080848.3	AC133169.2	265.15	245.8	230.83	129.25	139.04	164.18	66.77	30.97	14.09	17.76	7.84	4.47	2.42	13.72	9.82	15.07	10.17	4.69	4.84	2.07
ENSMUSG00000082212.1	AC133187.4	0	0	0	0	0	0	0	0	0	0	0	0	0	0	0	0	0	0	0	0
ENSMUSG00000086499.1	AC133190.1	0	0	0	0	0	0	0	0	0	0	0	0	0	0	0	0	0	0	0	0
ENSMUSG00000086390.7	AC133195.2	21.55	20.4	30.82	12.92	14.89	17.28	25.76	20.51	12.2	6.73	7.99	27.26	24.38	13.87	16.41	8.71	10.35	17.85	23.52	34.14
ENSMUSG00000085409.1	AC133210.1	0	0	0	0	0	0	0	0	0	0	0	0	0	0	0	0	0	0	0	0
ENSMUSG00000087436.1	AC133499.1	0.15	0.17	0	0	0.1	0.09	0.3	0.08	0	0	0	0	0	0	0	0	0	0	0	0
ENSMUSG00000031085.16	AC133502.2	0	0	0	0.03	0.04	0.03	0	0.04	0	0	0	0	0	0	0.12	0	0	0	0	0
ENSMUSG00000081226.1	AC133514.1	0	0	0	0.06	0	0.12	0.13	0	0	0	0	0	0	0	0	0	0	0	0	0
ENSMUSG00000082848.1	AC133523.2	0.12	0.1	0	0.14	0	0	0.07	0.04	0	0.39	0	0.13	0	0.12	0	0	0	1	0	0.42
ENSMUSG00000086107.1	AC133523.6	1	0	1.26	0	0	0	0	0.39	1.21	0	4.1	2.24	12.03	0	6.8	11.3	6.38	8.28	1.06	1.16
ENSMUSG00000082528.1	AC133581.1	0	0	0	0	0	0	0	0	0	0	0	0	0	0	0	0	0	0	0	0
ENSMUSG00000082012.1	AC133581.2	0	0.1	0	0	0.06	0	0.07	0.12	0	0	0	0	0	0	0	0	0	0	0	0
ENSMUSG00000040323.13	AC133589.1	0.67	1.29	0	1.33	1.46	6.91	1.27	1.2	0.65	0	0	0	0	0.59	0.26	0	0	0.19	0.79	0
ENSMUSG00000083766.1	AC133601.2	0	0	0	0	0	0	0	0	0	0	0	0	0	0	0	0	0	0	0	0
ENSMUSG00000089983.1	AC133646.2	0	0	0.15	0	0.09	0	0	0.09	0	0	0	0	0	0	0	0	0	0	0	0
ENSMUSG00000060730.8	AC133896.3	0	0	0	0	0.28	0	0.32	0	0	0	0	0	0	0	0	0	0	0	0	0
ENSMUSG00000084218.1	AC133897.1	0	0	0	0.05	0.12	0.11	0.06	0	0	0	0	0	0	0	0	0	0	0	0	0
ENSMUSG00000085687.1	AC133902.3	0.22	0.24	0.55	0.11	0.09	0.14	0.34	0.21	0.28	0.08	0.08	0.17	0.54	0.53	0.41	0.12	0.02	0.29	0.19	0.65
ENSMUSG00000081657.1	AC133935.1	0	0	0	0	0	0	0	0	0	0	0	0	0	0	0	0	1.11	0	0	0
ENSMUSG00000081594.1	AC133935.2	0	0	0.18	0.21	0	0	0	0	0	0	0	0	0	0	0	0	0	0	0	0
ENSMUSG00000084370.3	AC133938.1	0.03	0	0.01	0	0	0	0	0	0	0	0	0	0	0	0	0	0	0	0	0
ENSMUSG00000085565.1	AC133954.1	0	0	0	0	0	0	0	0	0	0	0	0	0	0	0	0	0	0	0	0
ENSMUSG00000078684.8	AC134246.2	2.16	2.11	2.42	1.43	1.86	2.17	3.17	2.53	2.59	0.92	1.58	5.71	3.18	3.46	3.32	1.33	2.34	2.7	4.73	7.01
ENSMUSG00000082159.2	AC134327.1	0	0	0.05	0	0	0.06	0	0	0	0	0	0	0	0	0	0	0	0	0	0
ENSMUSG00000086681.1	AC134339.2	0	0.06	0.06	0.06	0	0.12	0.07	0.07	0	0.39	0.39	0	0	0	0	0	0.75	0	0	0
ENSMUSG00000080956.1	AC134339.3	0	0	0	0	0	0	0	0	0	0	0	0	0	0	0	0	0	0	0	0
ENSMUSG00000089798.9	AC134411.2	0	0.04	0.03	0.01	0.02	0	0	0.1	0	0	0	0.11	0	0.08	0	0.16	0.17	0	0.1	0
ENSMUSG00000089628.1	AC134411.3	0	0	0	0	0	0	0	0.3	0	0.27	0	0	0	0	0	0	0	0	0	0
ENSMUSG00000083574.1	AC134523.2	0	0	0	0	0	0	0	0	0	0	0	0	0	0	0	0	0	0	0	0
ENSMUSG00000084366.1	AC134533.1	0	0	0	0	0	0	0	0	0	0	0	0	0	0	0	0	0	0	0	0
ENSMUSG00000063206.4	AC134533.3	0	0	0	0	0	0	0	0	0	0	0	0	0	0	0	0	0	0	0	0
ENSMUSG00000058618.6	AC134533.6	0	0	0	0	0	0	0	0	0	0	0	0	0	0	0	0	0	0	0	0
ENSMUSG00000081668.2	AC134533.7	0	0.03	0	0	0	0	0	0	0	0	0	0	0	0	0	0	0	0	0	0
ENSMUSG00000089744.1	AC134545.2	0.26	0.66	0.66	0.28	0.11	0.09	0.24	0.47	0	0	0	0	0	0	0	0	0	0	0	0
ENSMUSG00000082039.2	AC134551.1	0	0	0.04	0	0.06	0.04	0	0	0	0	0	0	0	0	0	0	0	0	0	0
ENSMUSG00000086095.2	AC134570.1	0	0	0.03	0	0	0	0.03	0.05	0	0	0	0	0	0	0.08	0	0	0	0	0
ENSMUSG00000082608.1	AC134570.2	0	0	0	0	0.07	0	0.08	0	0	0	0	0	0	0	0	0	0	0	0	0
ENSMUSG00000085465.1	AC134581.2	2.69	1.68	6.15	0.57	0.19	1.71	0	0	0	0	0	0.91	0	3.04	0	0	0	0	0	0.95
ENSMUSG00000084780.7	AC134581.3	0.21	0.1	0.33	0	0.15	0	0.33	0.33	0	0	0	0	0	0	0	0	0	0	0	0
ENSMUSG00000079146.2	AC134581.4	0	0	0	0.13	0	0	0	0	0	0	0	0.25	0	0	0	0	0	0	0	0
ENSMUSG00000070686.10	AC134584.1	0	0	0	0	0	0	0	0	0	0	0	0	0	0	0	0	0	0	0	0
ENSMUSG00000031452.15	AC134613.2	0	0	0	0	0	0	0	0	0	0	0	0	0	0	0	0	0	0	0	0
ENSMUSG00000074113.4	AC134615.1	0	0	0	0	0	0	0	0	0	0	0	0	0	0	0	0	0	0	0	0
ENSMUSG00000083700.1	AC134827.2	0	0	0	0	0	0.32	0.14	0.42	0	0	0	0	0	0	0	0	0.66	0	0	0
ENSMUSG00000029384.5	AC134827.3	0.04	0.81	0.21	0.22	0.19	0.04	0.15	0.36	0	0.28	0	0.17	0.44	0	0.38	0	0.27	0	0.73	2.42
ENSMUSG00000090003.1	AC134838.2	0	0	0	0	0	0	0	0	0	0	0	0	0	0	0	0	0	0	0	0
ENSMUSG00000084945.1	AC134848.1	0	0	0	0	0	0	0	0	0	0	0	0	0	0	0	0	0	0	0	0
ENSMUSG00000084895.1	AC134854.2	0	0	0	0	0	0	0	0	0	0	0	0	0	0	0	0	0	0	0	0
ENSMUSG00000084024.1	AC135079.3	0	0	0.06	0	0	0	0	0	0	0	0	0	0	0	0	0	0	0	0	0
ENSMUSG00000087532.1	AC135079.4	0.12	0	0	0.08	0	0.15	0	0	0	0	0	0	0	0	0	0	0	0	0	0
ENSMUSG00000082714.1	AC136018.6	0	0	0	0	0	0	0	0	0	0	0	0	0	0	0	0	0	0	0	0
ENSMUSG00000083254.1	AC136018.8	0	0	0	0	0	0	0	0	0	0	0	0	0	0	0	0	0	0	0	0
ENSMUSG00000086502.1	AC136146.4	0.44	0.5	1.65	0.31	0.58	0.61	0.64	0.71	0.85	0.09	0	0.86	0	1.2	1.15	0	1	0.81	0.89	0.51
ENSMUSG00000090147.1	AC136453.2	0	0	0	0	0	0	0	0	0	0	0	0	0	0	0	0	0	0	0	0
ENSMUSG00000105835.1	AC136513.6	0	0	0	0	0	2.98	0	0	0	0	0	0	0	0	0	0	0	0	0	0
ENSMUSG00000081664.1	AC136740.1	0	0	0.05	0.05	0	0.05	0.03	0	0	0	0	0	0	0	0	0	0	0	0	0
ENSMUSG00000089950.2	AC137128.3	0	0	0	0	0	0	0	0	0	0	0	0	0	0	0	0	0	0	0	0
ENSMUSG00000082080.3	AC137152.1	0	0	0.01	0	0	0	0.01	0	0	0	0	0	0	0	0	0	0	0	0	0
ENSMUSG00000087248.7	AC137511.1	0	0	0	0	0	0	0	0	0	0	0	0	0	0	0	0	0	0	0	0
ENSMUSG00000086602.1	AC137513.1	0.01	0.04	0.01	0	0	0	0	0.03	0	0	0	0	0	0	0	0.21	0	0	0	0.04
ENSMUSG00000081723.1	AC137969.1	0.03	0.04	0.14	0.19	0	0.07	0.03	0.03	0	0	0	0.07	0	0.81	0	0	0	0	0	0
ENSMUSG00000046057.4	AC138109.1	0.52	0.17	0.26	0.32	0	0.11	0.4	0	0	1.15	0	0	0	0	0	0	0	0	0	0
ENSMUSG00000066752.4	AC138218.2	0	0	0	0	0	0	0	0	0	0	0	0	0	0	0	0	0	0	0	0
ENSMUSG00000085771.1	AC138265.1	0	0	0	0	0	0	0	0	0	0	0	0	0	0	0	0	0	0	0	0
ENSMUSG00000083795.1	AC138285.1	0	0	0.18	0.09	0	0	0	0	0	0	0	0	0	0	0	0	0	0	0	0
ENSMUSG00000043223.7	AC138299.1	0	0	0	0	0.08	0	0	0.09	0	0	0	0	0	0.14	0.18	0	0	0.15	0.15	0
ENSMUSG00000079140.3	AC138359.3	0	0	0.09	0	0.2	0.08	0.06	0.06	0	0	0	0	0	0	0	0	0	0	0	0.22
ENSMUSG00000040467.1	AC138368.1	0.05	0	0.02	0	0	0	0.02	0.06	0	0	0	0	0	0	0	0	0	0	0	0
ENSMUSG00000085391.1	AC138386.1	0	0	0	0	0	0	0	0	0	0	0	0	0	0	0	0	0	0	0	0
ENSMUSG00000074179.11	AC138587.1	9.64	16.08	11.4	6.79	9.83	13.23	15.22	2.98	54.29	38.57	2.78	7.75	2.6	4.67	37.68	7.81	2.58	2.14	2.75	5.91
ENSMUSG00000083382.1	AC138601.1	0.22	0.1	0	0.18	0.12	0.1	0.14	0.06	0	0	0	0	0	0	0	0.15	0	0	0	0
ENSMUSG00000049160.15	AC138640.3	0.03	0	0	0.03	0	0	0	0	0	0	0	0	0	0	0	0	0	0	0	0
ENSMUSG00000083609.1	AC138666.2	0	0	0	0	0	0	0	0	0	0	0	0	0	0	0	0	0	0	0	0
ENSMUSG00000085481.1	AC138741.2	0.04	0	0	0.05	0.03	0	0	0	0	0	0	0	0	0	0	0	0	0	0	0
ENSMUSG00000089653.1	AC139023.4	0.04	0	0.05	0	0.03	0.05	0	0	0	0	0	0	0	0	0	0	0	0	0	0
ENSMUSG00000107105.1	AC139037.2	0	0	0	0	0	0	0	0	0	0	0	0	0	0	0	0	0	0	0	0
ENSMUSG00000074243.4	AC139063.1	0.83	0	0	0	0	0	0.12	0.36	0	0.46	0	0.31	0	0	0.36	0	0	0	0	0
ENSMUSG00000070709.12	AC139063.2	3.5	2.7	3.47	2.56	3.34	3.23	4.13	3.88	3.3	4.63	2.21	1.23	2.77	4.68	4.7	3.21	0.92	2.91	2.48	3.42
ENSMUSG00000090031.2	AC139064.2	1.29	0.7	2.17	0.66	0.59	1.01	1.97	1.34	3.81	1.83	0.42	9.7	0.75	3.12	1.01	3.7	0.4	0.84	0.5	3.84
ENSMUSG00000082872.1	AC139131.1	0	0	0	0	0	0	0	0	0	0.07	0	0	0	0	0	0	0	0	0	0.1
ENSMUSG00000030385.4	AC139131.2	0	0	0	0	0	0	0	0	0	0	0	0	0	0	0	0	0	0	0	0
ENSMUSG00000081550.1	AC139131.3	0.04	0.08	0.04	0.11	0.12	0.04	0	0.05	0	0	0	0	0	0	0	0	0	0	0	0
ENSMUSG00000086706.7	AC139231.2	6.69	8.46	9.1	14.65	10.48	11.14	10.46	10.46	1.47	0.56	1.42	1.97	2.31	2.33	0.22	0	0.81	0	1.46	3.76
ENSMUSG00000090039.1	AC139245.3	0.03	0.02	0	0	0	0	0.04	0.04	0.18	0.04	0	0.06	0	0.27	0	0.26	0	0.06	0.35	0.06
ENSMUSG00000085068.1	AC139245.4	4.85	3.44	3.35	2.77	5.91	4.35	8.42	9.31	10.75	11.08	7.28	9.6	5.39	9.26	12.18	6	9.38	9.58	8.47	14.01
ENSMUSG00000087444.1	AC139571.2	0.84	0.88	0.76	0.65	0.56	0.68	0.61	0.48	0.5	0.07	0.31	0.19	0.57	0.1	0.29	0.23	0.3	0.44	0.25	0.92
ENSMUSG00000086894.2	AC139636.2	0.16	0.22	0.22	0.11	0.25	0.26	0.31	0.11	0.08	0.3	0.43	0.49	1.49	1.05	0	0.07	1.08	0.3	2.86	0.68
ENSMUSG00000089990.1	AC139673.3	0	0	0.09	0	0.1	0	0	0	0	0.12	0	0.34	0.44	0	0	0	0.24	0	1.12	0
ENSMUSG00000080779.1	AC139759.2	0	0	0.23	0.19	0	0	0	0	0	0	0	0	0	0	0	0	0	0	0	0
ENSMUSG00000086866.2	AC139846.1	0.1	0.08	0	0.04	0.1	0.05	0.06	0	0	0	0	0	0	0	0	0	0	0	0	0
ENSMUSG00000026388.15	AC139867.2	5.33	6.54	5.79	3.16	2.17	3.54	5.83	6.95	2.01	7.74	12.12	3.35	5.38	3.45	1.13	0.67	10.5	1.65	12.13	7.7
ENSMUSG00000068860.5	AC140190.2	1.84	2.54	2.36	2.5	1.29	1.98	2.7	2.74	2.28	1.06	1.59	1.16	1.43	1.19	2.05	0.66	1.1	0	0.69	3.78
ENSMUSG00000079120.3	AC140205.1	0	0	0	0	0	0	0	0	0	0	0	0	0	0	0	0	0	0	0	0
ENSMUSG00000110699.1	AC140205.10	0	0	0	0.08	0.13	0	0.39	0	0	0	0	0	0	0	0.65	0	0	0	0	0
ENSMUSG00000071165.3	AC140205.2	0	0	0	0	0	0	0	0	0	0	0	0	0	0	0	0	0	0	0	0
ENSMUSG00000093800.2	AC140205.5	0	0	0	0	0	0	0	0	0	0	0	0	0	0	0	0.03	0	0	0	0
ENSMUSG00000094534.1	AC140205.8	0	0	0	0.04	0	0	0	0	0	0	0	0	0	0	0	0	0	0	0	0
ENSMUSG00000096890.1	AC140205.9	0	0	0	0	0	0.22	0	0	0	0	0	0	0	0	0	0	0	0	0	0
ENSMUSG00000085745.1	AC140268.2	0	0.02	0.02	0	0	0	0.02	0	0	0	0	0	0	0	0	0.1	0	0	0	0
ENSMUSG00000085228.1	AC140268.4	0	0	0.29	0	0	0	0	0	0	0	0	0	0	0	0	0	0	0	0	0
ENSMUSG00000043168.12	AC140283.1	3.86	2.53	6.84	1.99	1.76	1.14	5.44	4.45	0.78	0.53	6.04	8.39	18.69	10.65	3.13	4.02	7.76	7.2	29.86	17.9
ENSMUSG00000026090.16	AC140321.1	0.23	0.21	0.34	0.22	0.4	0.21	0.27	0.37	0.23	0.29	0.47	1.19	0.33	0.68	0.49	0	0.94	0.71	0.75	1.18
ENSMUSG00000087386.1	AC140353.3	0	0	0	0	0	0	0	0	0	0	0	0	0	0	0	0	0	0	0	0
ENSMUSG00000086528.1	AC140364.2	0.05	0.1	0.17	0	0	0.02	0.04	0	0.06	0.12	0.38	0	0	0	0.13	0.05	0	0.16	0	0
ENSMUSG00000082867.1	AC140364.3	0.12	0	0	0.25	0	0	0.15	0	0	0	0	0	0	0	0	0	0	0	0	0
ENSMUSG00000082936.1	AC140381.2	0.05	0.1	0.15	0	0.07	0.1	0	0.2	0	0	0	0	0	0	0	0	0	0	0	0.44
ENSMUSG00000085708.1	AC140675.4	0	0	0	0.02	0	0	0.03	0	0	0	0	0	0	0	0	0	0	0	0	0
ENSMUSG00000085345.1	AC140675.5	0	0	0	0	0	0	0	0	0	0	0	0	0	0	0	0	0	0	0	0
ENSMUSG00000083586.2	AC140724.1	0	0	0	0	0	0	0	0	0	0	0	0	0	0	0	0	0	0	0	0
ENSMUSG00000052479.5	AC140724.2	0.01	0	0	0	0.02	0	0	0	0	0	0	0	0	0	0	0	0	0	0	0
ENSMUSG00000051081.7	AC140979.2	0	0	0	0	0	0	0	0	0	0	0	0	0	0	0	0	0	0	0	0
ENSMUSG00000084339.1	AC141209.2	0	0	0	0	0	0	0	0	0	0	0	0	0	0	0	0	0	0	0	0
ENSMUSG00000082766.1	AC141209.3	0.29	0.21	0.21	0.11	0.12	0.1	0.14	0.14	0	0	0	0	0	0	0	0.72	0	0	0	0
ENSMUSG00000083626.1	AC141643.2	132.22	126.77	120.07	243.12	243.3	253.86	193.06	186.13	1.16	3.86	0.93	0.55	0.5	3.29	0.63	0.92	1.15	0.53	0.51	2.26
ENSMUSG00000078776.9	AC141883.1	0	0	0.01	0.01	0	0.01	0	0	0	0.03	0.11	0.1	0	0.08	0	0	0.51	0.5	0.1	0
ENSMUSG00000089659.2	AC141896.2	2.46	1.81	4.58	2.62	3.45	2.36	0.74	0.25	0	0.52	0	0.71	0	0	0.83	0	0.5	0.71	0	0
ENSMUSG00000096592.1	AC142101.2	1.79	1.85	1.34	0.09	0	0.23	0	0	0.65	0	0	0.21	0	0	0	0	0	0	0	0.22
ENSMUSG00000087175.7	AC142110.3	0	0	0.08	0.51	0.09	0.23	0	0	0	0.73	0	0.57	0	0	0	0	0.31	0	0.72	2.41
ENSMUSG00000089760.1	AC142448.2	0	0	0	0	0	0	0	0	0	0	0	0	0	0	0	0	0	0	0	0
ENSMUSG00000033219.8	AC144480.1	0	0	0	0.18	0.27	0.33	0	0	0	0	0.09	0.36	1.16	0	0.14	0.52	0	0	0	0.38
ENSMUSG00000087457.1	AC144631.1	0	0	0.09	0	0	0	0	0	0	0	0	0	0	0	0	0	0	0	0	0
ENSMUSG00000083261.4	AC144779.1	20.5	21.27	11.09	20.22	58.52	64.54	1.42	0.62	0.48	0.57	0.31	0.97	0.34	0.98	0.68	0	0.19	0.35	0.45	0.63
ENSMUSG00000082308.1	AC144818.2	0.14	0	0.08	0.08	0	0.13	0.09	0.42	0	0	0	0	0	0.33	0	0	0	0	0	0
ENSMUSG00000087082.1	AC144905.1	0	0	0	0	0	0	0	0	0	0	0	0	0	0	0	0	0	0	0	0
ENSMUSG00000087411.1	AC145082.2	0	0	0.37	0.22	0	0	0.12	0	0	0	0	0	0	0	0	0	0.58	0	0	0
ENSMUSG00000086287.1	AC145084.1	2.91	3.47	2.88	4.17	3.48	3.14	3.79	4.39	3.74	5.77	5.27	0	5.37	3.05	5.91	0	1.52	0	7.49	0.75
ENSMUSG00000085601.7	AC145199.4	0.02	0	0	0	0	0	0	0.03	0	0	0	0	0	0	0	0	0	0	0	0
ENSMUSG00000087606.1	AC145748.2	0	0	0	0	0	0	0	0	0	0	0	0	0	0	0	0	0	0	0	0
ENSMUSG00000085673.1	AC145748.3	0.03	0	0	0	0	0	0	0	0	0	0	0	0	0	0	0	0	0	0	0
ENSMUSG00000081829.1	AC146607.3	0	0	0	0	0	0.13	0	0	0	0	0	0	0	0	0	0	0	0	0	0
ENSMUSG00000081111.3	AC146815.1	0.21	0.61	0.61	3.62	4.65	4.85	0.25	0.21	0.57	0.07	0	0.1	0	0	0	0	0.07	0	0	0.2
ENSMUSG00000089932.1	AC146980.5	0	0	0	0	0	0	0	0	0	0	0	0	0	0	0	0	0	0	0	0
ENSMUSG00000085030.1	AC147266.3	0.1	0.16	0.09	0.07	0.19	0.07	0.23	0.13	0.3	0.06	0.28	0.08	0.07	0.42	0.09	0.2	0.64	0.64	0.15	0.4
ENSMUSG00000083911.1	AC147266.4	0	0	0.18	0	0	0	0	0	0	0	0	0	0	0	0	0	0	0	0	0
ENSMUSG00000080783.1	AC147474.2	0.13	0.11	0.51	0	0.35	0.15	0.7	0.13	0.21	0.47	0.48	1.71	0.76	1.24	0.97	0.55	1.21	0	2.86	0
ENSMUSG00000083771.1	AC147632.1	0	0	0	0	0	0	0	0	0	0	0	0	0	0	0	0	0	0	0	0
ENSMUSG00000090186.5	AC147806.2	0.15	0	0	0	0	0	0.21	0.18	0	0	0	0	0	0	0	0	0	0	0	0
ENSMUSG00000073628.5	AC147806.3	0.1	0	0	0.34	0	0	0.12	0	0	0	0	0	0	2.32	0	0	0	0	0	0
ENSMUSG00000090103.1	AC147806.5	0	0	0	0	0	0	0	0	0	0	0	0	0	0	0	0	0	0	0	0
ENSMUSG00000089714.1	AC147806.6	0	0	0	0.02	0	0	0.02	0	0	0	0	0	0	0	0	0	0	0	0	0
ENSMUSG00000096292.1	AC147806.7	0	0.18	0.24	0	0	0.18	0.22	0	0	0	0	0	0	0	0	0	0	0	0	0.18
ENSMUSG00000090246.1	AC147806.8	0.04	0.02	0.04	0.02	0.02	0.04	0.1	0.03	0	0	0.04	0	0.04	0	0	0.04	0	0	0.15	0
ENSMUSG00000087244.1	AC147987.5	0	0	0	0	0	0	0	0	0	0	0	0	0	0	0	0	0	0	0	0
ENSMUSG00000086333.1	AC148001.1	0	0	0	0	0	0	0	0	0	0	0	0	0	0	0	0	0	0	0	0
ENSMUSG00000087153.8	AC148089.1	0.65	1.07	2.48	0.29	0.18	0.37	0.64	0.29	0	0	0.14	0	0	0	0.21	0	0.38	0	0	0.77
ENSMUSG00000072814.10	AC148327.1	0	0	0	0	0	0	0	0	0	0	0	0.26	0	0	0	0	0	0	0	0
ENSMUSG00000046750.17	AC148986.1	0	0	0	0	0	0	0	0	0	0	0	0	0	0	0	0	0.08	0	0	0
ENSMUSG00000089636.1	AC148988.2	0	0.1	0.91	0.1	0.35	0	0.13	0.38	0.77	0	0	0	0	0	0	0	0	0	0	0
ENSMUSG00000053367.15	AC148989.5	0	0	0	0	0	0	0	0	0	0	0	0	0	0	0	0	0	0	0	0
ENSMUSG00000090357.1	AC149055.3	0.34	0	0.29	0	0	0	0.31	0.29	4.56	0	0	0	0	0	0	0	0	0	0	0
ENSMUSG00000109998.1	AC149057.2	0.06	0.54	0.37	0	0	0	0.28	0	0	0.44	0.38	0	1.11	0	0.29	0	0	0	1.71	0
ENSMUSG00000087593.1	AC149085.3	0	0.1	0.21	0.41	0.12	0.2	0.27	0.26	2.52	5.27	2.35	0	0	0	4.74	16.22	1.7	0	0	4.16
ENSMUSG00000089886.1	AC149085.5	0.06	0.07	0.07	0.14	0	0.07	0.17	0.17	1.43	0	0	0.71	0	0	0.41	0	0.5	0	0	1.12
ENSMUSG00000090075.1	AC149085.6	0.12	0.13	0.13	0.13	0	0	0	0	0	0	0	0	0	0	0	0	0	0	0	0
ENSMUSG00000087367.1	AC149086.3	1.45	0	0.76	1.25	0.86	0.63	1.29	0.48	18.13	24.34	24.77	19.08	14.31	34.8	27.13	27.25	28.88	15.15	26.92	31.12
ENSMUSG00000087206.1	AC149282.2	0	0	0.36	0	0	0	0.26	0	0	0	0	0	0	0	0	0	0	0	0	0
ENSMUSG00000083669.5	AC149283.3	9.83	8.76	16.62	9.6	0.04	5.19	1.21	0	0	2.87	3.79	0	14.12	9.34	1.59	9.79	1.85	4.19	6.2	2.7
ENSMUSG00000081788.2	AC149603.1	1.69	1.13	2.27	0.02	0.07	0.06	0.69	0.47	0.07	0.1	0.09	0	0	0.24	0.08	0.06	0.05	0.06	0	0.08
ENSMUSG00000081355.1	AC150033.3	1.35	1.57	1.1	0.63	0.7	1.4	4.91	5.47	0	0	0	0	0	0	0	0	0	0	0	0
ENSMUSG00000083121.3	AC150313.1	0.16	0.18	0.17	0.81	0.24	0.2	1.03	0.19	0	0.57	0.59	0	0.72	0	0.89	0	0	2.28	0.71	0
ENSMUSG00000081773.1	AC151409.1	0.07	0	0.05	0	0.11	0.05	0.15	0	0	0	0	0	0	0	0.21	0	0	0	0	0
ENSMUSG00000110144.1	AC151602.13	0.14	0	0.08	0.15	0	0.23	0.19	0.09	0	0.3	0	0	0	0	0	0	0	0	0	0
ENSMUSG00000109644.1	AC151602.15	219.32	223.63	197.97	211.61	181.64	194.23	209.64	196.32	123.6	80.91	91.59	150.7	142.78	104.77	110.99	55.35	44.71	45.43	87.54	130.13
ENSMUSG00000091510.4	AC151602.4	0	0	0	0.06	0.06	0	0	0.13	0	0.38	0	0.52	0.46	0.49	0	0.89	0	0	0.25	0
ENSMUSG00000085166.1	AC151669.1	0	0	0	0	0	0	0	0.06	0	0	0	0	0	0	0	0	0	0	0	0
ENSMUSG00000090118.1	AC151736.3	0.06	0	0.04	0	0	0	0.15	0	0.13	0	0	0.13	0	0	0	0	0.09	0	0	0.27
ENSMUSG00000084848.1	AC151980.4	0	0	0	0	0	0	0	0	0	0	0	0	0	0	0	0	0	0	0	0
ENSMUSG00000087520.2	AC151986.1	0	0	0	0.19	0	0	0	0	0	0	0	0	0	0	0	0	0	0	0	0
ENSMUSG00000090174.1	AC151999.3	0	0.02	0	0	0	0.02	0	0.03	0	0	0	0	0	0	0	0	0	0	0	0
ENSMUSG00000085917.1	AC151999.4	3.94	0	9.05	0	1.82	3.39	2.59	0	0	0	0	0	0	0	0	0	0	0	0	0
ENSMUSG00000071793.12	AC152164.1	6.35	6.5	10.51	1.51	2.12	4.85	8.64	10.85	6.07	4.76	1.96	12.15	2.28	4.06	4.77	4.08	2.54	3.88	10.1	7.56
ENSMUSG00000074449.3	AC152164.2	0.02	0	0.21	0	0.01	0.04	0	0	0	0	0	0	0	0	0	0	0	0	0	0.12
ENSMUSG00000071796.13	AC152164.3	24.64	24.06	39.33	9.7	9.94	11.66	18.27	16.92	6.14	2.19	2.97	7.02	5.98	7.85	7.2	3.36	4.12	5.26	10.63	9.81
ENSMUSG00000086801.1	AC152395.2	0	0	0	0	0.02	0.04	0.03	0.01	0	0	0	0	0	0	0	0.03	0	0	0	0.03
ENSMUSG00000086607.7	AC152398.1	0.26	0.17	0.39	0.29	0.05	0.13	0.34	0.54	0.87	0.15	0.52	0	0.2	0.04	0.93	0.16	0.51	2.24	0.89	0.19
ENSMUSG00000085800.7	AC152398.2	0.07	0	0	0	0	0	0	0	0.22	0	0	0	0	0	0	0	0	1.7	0	0
ENSMUSG00000083808.1	AC152500.2	0	0	0	0	0	0	0	0	0	0	0	0	0	0	0	0	0	0	0	0
ENSMUSG00000087114.1	AC152500.4	0	0	0	0	0	0	0	0	0	0	0	0	0	0	0	0	0	0	0	0
ENSMUSG00000045411.16	AC152939.2	8.27	9.3	13.53	8.27	6.73	8.35	14.69	11.01	19.12	13.69	30.3	26.28	33.46	33.14	22.98	58.87	36.4	26.55	54.57	34.43
ENSMUSG00000087376.3	AC152939.3	0	0	0	0	0	0	0	0	0	0	0.84	0	0	0	0	0	0	0	0	0
ENSMUSG00000008028.15	AC152939.5	0.3	0.34	0.31	0.17	0.4	0.35	0.19	0.34	0.46	0.24	1.12	0	0	0.87	0.22	0	0.71	0	0.96	0.62
ENSMUSG00000086151.3	AC153137.2	0	0	0	0	0	0	0	0	0	0	0	0	0	0	0	0	0	0	0	0
ENSMUSG00000085372.1	AC153516.2	0	0	0	0	0	0	0	0	0	0	0	0	0	0	0	0	0	0	0	0
ENSMUSG00000082605.1	AC153570.2	0	0.07	0.16	0.14	0.05	0.04	0	0	0	0	0	0	0	0	0	0	0	0	0	0
ENSMUSG00000082123.1	AC153570.3	0	0	0	0	0	0	0	0	0	0	0	0	0	0	0	0	0	0	0	0
ENSMUSG00000086409.3	AC153638.1	0	0	0	0	0	0	0	0	0	0	0	0	0	0	0	0	0	0	0	0
ENSMUSG00000083557.1	AC153789.1	0	0.11	0	0.14	0.35	1.12	0	0	0	0	0.1	0	0	0	0.15	0	0	0	0	0
ENSMUSG00000074862.11	AC153919.1	0.62	0.32	0.63	0.18	0.36	0.3	0.61	0.44	0.34	0.36	0.59	0.26	1.8	1.34	0.44	0.29	0.57	0.44	0.45	1.61
ENSMUSG00000080971.1	AC153942.2	0.06	0	0.06	0	0	0	0.08	0	0	0	0	0	0	0	0	0	0.21	0	1.44	0
ENSMUSG00000083794.1	AC154026.1	0	0	0	0	0	0.08	0	0	0	0	0	0	0	0	0	0	0	0	0	0
ENSMUSG00000083584.1	AC154871.1	0	0	0	0	0	0	0	0	0	0	0	0	0	0	0	0	0	0	0	0
ENSMUSG00000082104.1	AC154885.2	0	0	0	0	0	0	0	0	0	0	0	0	0	0	0	0	0	0	0	0
ENSMUSG00000085075.1	AC154992.1	0	0	0	0	0	0	0	0	0	0	0	0	0	0	0	0	0	0	0	0
ENSMUSG00000054091.9	AC155158.1	44.86	38.69	32.5	44.82	38.33	34.51	38.29	38.23	69.61	86.34	78.63	69.26	43.76	55.55	64.47	51.3	106.98	95.16	68.39	65.56
ENSMUSG00000074203.4	AC155163.2	0.11	0	0.18	0.23	0.14	0.06	0.43	0.63	0	0.17	0	0.96	0.85	0	0	0	0	0	2.28	1.51
ENSMUSG00000087685.1	AC155163.6	0.16	0.09	0.09	0.09	0.3	0.25	0.53	0.42	0	0	1.51	0	0	0	0	0	0	0	0	0
ENSMUSG00000090194.1	AC155287.2	0	0.3	1.05	0.15	0.18	0.15	0.62	0.41	0	0	0	12.23	0	0	0	0	0	0	0	0
ENSMUSG00000082136.1	AC155304.3	0	0	0	0	0	0	0	0	0	0	0	0	0	0	0	0	0	0	0	0
ENSMUSG00000082265.1	AC155316.6	0.12	0	0.26	0	0	0.25	0	0	0	0	0	0	0	0	0	0	0	0	0	0
ENSMUSG00000087138.1	AC155806.4	5.44	3.7	6.51	4.04	4.87	4.36	5.9	5.44	5.25	2.63	4.41	5.98	5.33	2.95	5.39	3.24	6.94	4.74	8.57	7.77
ENSMUSG00000083974.1	AC155933.4	0	0	0	0	0.38	0	0	0	0	0	0	0	0	0	0	0	0	0	0	0
ENSMUSG00000113262.1	AC155937.10	1.29	0.63	1.39	0.28	0.53	0.41	0.9	0.69	0.73	0.2	2.3	0.26	2.27	3.36	0.54	1.07	2.41	1.76	6.01	2.77
ENSMUSG00000020234.10	AC155937.2	0.5	0.19	2.09	0	0.06	0.04	0.23	0.13	5.54	0.87	0	14.32	1.49	8.7	4.53	0.19	1.52	0	2.19	13.64
ENSMUSG00000085327.1	AC155937.7	0.5	0.55	0.99	0.76	0.51	0.22	0.94	0.4	0	0	2.37	0	0	1.75	0	0	1.71	0	0	0.84
ENSMUSG00000114004.1	AC155937.9	0.12	0.47	0.14	0.27	0	0.45	0.7	0	1.03	0.24	0	2.98	0	1.52	0	6.54	4.05	1.88	0.63	4.21
ENSMUSG00000046408.13	AC156028.2	3.49	4.38	3.97	2.29	2.16	2.44	2.93	2.99	1.44	1.39	2.38	3.93	2.26	0.58	1.35	0.73	0.82	2.14	0.3	2.74
ENSMUSG00000085672.1	AC156554.1	0	0	0	0.05	0	0	0	0	0	0	0	0	0	0	0	0	0	0	0	0
ENSMUSG00000085445.1	AC156554.3	0	0	0	0	0.02	0.11	0	0	0.98	0	0.34	0.41	0.18	0.96	0.52	0	0	0	0.44	0.71
ENSMUSG00000089748.2	AC156564.3	0.02	0.02	0.04	0.05	0.05	0.13	0.02	0.02	0	0	0	0	0	0	0	0	0	0	0	0
ENSMUSG00000082183.1	AC156605.2	0.1	0	0	0	0	0.2	0	0	0	0	0	0	0	0	0	0	0	0	0	0
ENSMUSG00000090330.2	AC156992.2	6.9	7.7	6.75	4.01	3.79	3.37	5.26	3.83	6.22	4.65	6.27	7.68	5.65	7.91	5.24	3.29	7.66	6.06	13.67	14.55
ENSMUSG00000089737.1	AC157492.1	0	0.02	0.02	0	0	0	0.02	0	0	0	0	0	0	0	0	0	0	0	0	0
ENSMUSG00000086868.1	AC157553.6	7.13	9.37	10.01	11.58	7.8	9.85	9.01	8.12	5.11	1.78	2.55	3.21	5.52	4.64	4.26	1.51	1.72	0.78	4.15	4.26
ENSMUSG00000056004.16	AC157555.1	0.05	0.01	0.07	0.04	0.03	0.02	0.03	0	0.08	0	0.03	0	0	0.09	0.07	0	0.03	0	0.11	0
ENSMUSG00000092367.1	AC157561.13	0	0	0	0	0.78	0	0.25	0.69	0	0	0	0	0	0	0	0	0.77	0	3.78	0
ENSMUSG00000084974.1	AC157561.6	0.11	0.18	0.26	0.02	0.09	0.06	0.2	0.15	0.52	0	0	0.06	0	0.37	0.39	0.1	0.61	0.33	0.5	1.6
ENSMUSG00000083622.1	AC157561.8	0	0	0	0.06	0.08	0	0	0	0	0	0	0	0	0	0	0	0	0.29	0	0
ENSMUSG00000078786.9	AC157561.9	3.66	3.92	4.22	2.14	2.55	2.59	3.99	3.42	5.37	4.88	4.53	4.43	3.29	5.52	4.69	3.87	4.61	6.35	8.16	9
ENSMUSG00000089828.2	AC157584.1	0	0	0	0	0	0	0	0	0	0	0	0	0	0	0	0	0	0	0	0
ENSMUSG00000087344.1	AC157587.1	0	0.19	0.38	0.47	0.44	0	0.12	0.12	0.66	0.47	0	0	1.18	0	0	0	0	0	0	1.99
ENSMUSG00000090237.1	AC157602.2	0	0	0	0	0	0	0	0	0	0	0	0	0	0	0	0	0	0	0	0
ENSMUSG00000082988.3	AC157606.1	0.03	0	0	0.03	0	0.04	0	0	0	0	0	0	0	0	0.12	0	0	0	0	0.11
ENSMUSG00000109491.1	AC157653.2	1.27	0.67	1.16	0.66	0.36	0.71	2.67	1.17	0.26	0.1	0.39	0.13	1.74	0.24	0	0.11	0	0.99	0.25	0.42
ENSMUSG00000081935.1	AC157659.2	0	0	0	0	0	0	0	0	0	0	0	0	0	0	0	0	0	0	0	0
ENSMUSG00000081114.1	AC157660.1	0	0	0	0	0	0	0	0	0	0	0	0	0	0	0	0	0	0	0	0
ENSMUSG00000084189.1	AC157660.3	0	0	0	0	0	0	0	0	0	0	0	0	0	0	0	0	0	0	0	0
ENSMUSG00000087210.1	AC157660.5	0	0	0	0	0	0	0	0	0	0	0	0	0	0	0	0	0	0	0	0
ENSMUSG00000063455.16	AC157667.1	13.83	18.6	15.44	8.69	12.4	15.08	8.48	8.68	19.1	9	4.83	16.25	9.44	14.58	12.85	5.21	6.25	6.03	15.1	20.66
ENSMUSG00000029182.10	AC157761.1	0	0	0	0.06	0	0	0	0	0	0	0	0	0	0	0	0	0	0	0	0
ENSMUSG00000058833.11	AC157774.6	66.71	64.57	55.38	74.7	59.61	55.2	63.16	77.62	120.28	203.55	159.71	90.91	136.14	127.35	122.96	171.51	127.7	88.14	146.71	131.68
ENSMUSG00000086115.1	AC157783.1	0	0	0	0	0	0	0	0	0	0	0	0	0	0	0	0	0	0	0	0
ENSMUSG00000084332.1	AC157805.1	0	0	0.11	0.47	0.13	0.11	0	0	0	0	0	0	0	0	0	0	0	0	0	0
ENSMUSG00000087514.1	AC157805.2	0	0	0	0	0	0	0	0	0	0	0	0	0	0	0	0	0	0	0	0
ENSMUSG00000090208.1	AC157924.3	0	0	0	0	0	0	0.13	0.16	0	0	0	0	0	0	0	0	0	0	0.52	1.73
ENSMUSG00000086753.1	AC157931.3	0.28	0.37	0.8	0.2	0.16	0.2	1.2	0.6	0.27	0.2	0.71	1.98	0.65	0.62	1.14	0.76	0.62	0.38	3.57	1.15
ENSMUSG00000086248.2	AC157947.2	0	0	0	0	0	0	0	0	0	0	0	0	0	0	0	0	0	0	0	0
ENSMUSG00000086585.1	AC157947.3	0	0	0	0	0	0	0	0	0	0	0	0	0	0	0	0	0	0	0	0
ENSMUSG00000082784.1	AC157991.2	0	0.06	0.09	0.17	0.19	0.15	0.05	0	0	0	0	0	0	0	0	0	0	0	0	0
ENSMUSG00000090086.7	AC158114.3	15.98	15.02	36.75	5.8	5.89	8.74	23.27	18.35	11.8	4.6	13.4	22.39	25.07	24.44	16.4	7.16	11.41	8.56	51.72	37.46
ENSMUSG00000080836.1	AC158114.4	0.81	0.85	1.69	1.66	1.69	1.05	1.51	1.79	0	0.41	0.42	0	1.05	0	0	0	0	0	0	0
ENSMUSG00000089926.1	AC158121.1	0	0	0	0	0	0	0	0	0	0	0	0	0	0	0	0	0	0	0	0
ENSMUSG00000080875.4	AC158121.2	2.85	0	3.94	16.15	12.05	16.84	12.99	13.97	6.62	4.89	3.03	5.42	0.64	0.72	4.02	0.59	3.88	3.32	5.47	0.83
ENSMUSG00000085751.1	AC158136.1	0	0	0	0	0	0	0	0	0	0	0	0	0	0	0	0	0	0	0	0
ENSMUSG00000085174.1	AC158162.4	0.08	0	0.08	0.02	0.05	0.04	0.18	0.09	0	0.05	0	0	0.33	0.29	0	0	0.09	0.54	0	0.07
ENSMUSG00000066554.6	AC158301.1	0.04	0.04	0.16	0.12	0.09	0	0.85	0.58	0.97	1.76	1	1.08	1.02	0.82	1.4	0.54	1.7	2.1	0.09	0.09
ENSMUSG00000087371.1	AC158304.5	0.11	0.08	0.06	0.07	0.03	0.08	0.05	0.21	0	0	0.07	0.04	0	0	0	0.15	0	0.17	0	0.19
ENSMUSG00000089988.2	AC158308.3	0	0.09	0.09	0.17	0	0.11	0	0.09	1.37	0	0	0.34	0	1.98	0	0	0.72	0	0.65	0
ENSMUSG00000066158.7	AC158352.1	0	0	0	0	0	0	0.02	0	0	0	0	0	0	0	0	0.09	0.14	0	0	0
ENSMUSG00000086914.1	AC158384.4	7.78	7.35	7.36	8.54	10.92	11.05	13.23	15.93	8.42	0.95	0.32	5.67	1.58	2.59	2.51	0	0.61	0	0	5.93
ENSMUSG00000089924.1	AC158552.2	0	0	0	0	0	0	0	0	0	0	0	0	0	0	0	0	0	0	0	0
ENSMUSG00000085080.1	AC158576.3	0	0	0	0	0	0	0	0	0	0	0	0	0	0	0	0	0	0	0	0
ENSMUSG00000089966.1	AC158747.2	0	0	0	0	0	0	0	0	0	0	0	0	0	0	0	0	0	0	0	0
ENSMUSG00000087597.1	AC158763.2	0	0.06	0	0	0.07	0	0	0	0	0	0	0	0	1.57	0	0	0	0	0	0
ENSMUSG00000087695.1	AC158776.2	0.01	0	0	0	0	0	0	0	0	0	0	0	0	0	0	0	0	0	0	0
ENSMUSG00000085639.1	AC158782.2	0.07	0.07	0	0	0.09	0.37	0	0.09	0	0	0	0	0	0	0	0	0	0	0	0
ENSMUSG00000079069.1	AC158782.3	0.06	0.06	0	0	0	0.06	0	0.08	0	0	0	0	0	0	0	0	0	0	0	0
ENSMUSG00000087272.1	AC158782.5	0.15	0.17	0.17	0	0	0	0	0	0.44	0.31	0.32	0	0	1.27	0	0.73	0.61	0	1.63	2.25
ENSMUSG00000085971.4	AC158782.7	1	0.87	1.09	1.87	0.63	1.55	1.88	2.61	0.7	1.19	0.63	0.54	0	0.24	0.15	0.14	0.39	0	0	0.6
ENSMUSG00000086610.1	AC158782.8	1.54	1.74	1.43	2.94	1.08	1.74	1.72	2.03	1.25	0.28	0.36	0.98	0.77	0.62	0.98	1.01	0.69	0	1.3	1.03
ENSMUSG00000105459.1	AC158786.1	0	0	0	0	0	0	0	0	0	0	0	0	0	0	0	0.65	0	0	0	0.4
ENSMUSG00000087552.2	AC158789.2	0	0.1	0.18	0	0	0	0	0	0	0	0	0	0	1.02	0	0	0	0	0	0
ENSMUSG00000087502.1	AC158898.4	0.34	0.28	1.1	0.04	0	0	0.14	0.19	0.15	0.23	0	0.62	0	1.15	0.35	0.27	0.22	0	0	2.63
ENSMUSG00000067547.6	AC158901.1	144.33	134.94	124.76	136.53	125.39	130.77	35.19	47.71	2.48	1.54	0.38	0.87	0.91	1.58	1	1.01	1.24	1.47	0.81	0.47
ENSMUSG00000090042.1	AC158958.5	0	0	0	0	0	0	0	0	0	0	0	0	0	0	0	0	0	0	0	0
ENSMUSG00000039801.7	AC158971.1	1.35	2.23	4.23	0.94	1.32	1.46	1.99	1.5	1.02	0.52	1	2.2	1.34	2.81	1.43	1.07	1.47	1.74	1.42	3.21
ENSMUSG00000082420.2	AC158994.1	0.39	0.61	0.52	0.3	0.29	0.28	0.2	0.2	0	0	0	0	0	1.33	0	0	0.31	0.43	0	0
ENSMUSG00000086624.1	AC158996.2	0	0	0	0	0	0	0	0	0	0	0	0	0	0	0	0	0	0	0	0.09
ENSMUSG00000085753.1	AC158996.3	0	0	0	0	0	0	0	0	0	0	0	0	0	0	0	0	0	0	0	0
ENSMUSG00000089811.2	AC159003.2	0.04	0	0.1	0	0	0	0	0	0	0	0	0	0	0	0	0	0	0	0	0
ENSMUSG00000089949.2	AC159003.3	0	0	0	0.12	0	0	0	0	0	0	0	0	0	0	0	0	0	0	0	0
ENSMUSG00000026051.8	AC159092.1	1.59	1.17	1.26	0.83	1.17	0.56	0.72	1.33	0.17	0	0.89	2.05	1.51	1.43	0	0.73	0.96	1.29	0.65	2.16
ENSMUSG00000090243.1	AC159092.3	0	0.03	0.03	0.03	0.04	0.03	0.19	0.07	0	0.08	0	0	0	0	0	0	0	0	0	0
ENSMUSG00000079011.9	AC159126.1	1.07	1.1	1.06	0.29	0	0.56	0.02	0	0	0	0	0	0	0	0	0	0	0	0	0
ENSMUSG00000089916.1	AC159255.3	0.05	0.05	0.05	0	0.12	0.05	0.06	0	0.21	0	0	0	0	0	0	0	0	0	0.8	0
ENSMUSG00000089783.1	AC159257.3	0	0	0	0	0	0	0	0	0	0	0	0	0	0	0.25	0	0	0	0	0
ENSMUSG00000036948.17	AC159257.5	8.46	8.38	15.37	6.41	4.79	6.02	12.85	11.83	14.51	10.86	18.54	17.73	27.18	20.53	15.58	19.94	23.43	29.87	45	37.08
ENSMUSG00000085227.1	AC159257.6	3.06	3.73	3.79	3.3	3.19	4.02	4	2.97	3.45	1.72	2.47	4.52	2.71	3.27	5.66	0.19	2.75	10.19	11.6	6.53
ENSMUSG00000008129.14	AC159266.3	0.03	0.14	0.05	0.14	0.29	0.21	0.26	0.44	0	0.08	0.08	0.06	0.36	0	0.06	0	0.04	0	0.15	1.25
ENSMUSG00000089975.2	AC159298.2	0	0	0.05	0	0.06	0	0.06	0	0	0	0	0.38	0	0	0	0	0	0.54	1.44	0
ENSMUSG00000084849.1	AC159474.3	0.05	0.1	0.02	0.03	0	0	0.04	0	0	0	0	0	0	0	0	0	0	0	0	0
ENSMUSG00000082828.1	AC159474.6	0	0	0	0	0	0	0	0	0	0	0	0	0	0	0	0	0	0	0	0
ENSMUSG00000085924.1	AC160088.1	0.04	0	0	0	0.04	0.02	0.02	0	0	0	0	0	0	0	0	0	0	0	0	0
ENSMUSG00000079342.10	AC160088.3	0	0	0.04	0	0	0	0	0	0	0	0	0	0	0	0	0	0	0	0	0
ENSMUSG00000085934.1	AC160088.4	0	0	0	0	0	0	0	0	0	0	0	0	0	0	0	0	0	0	0	0
ENSMUSG00000086812.1	AC160088.5	0	0	0	0	0.02	0	0	0	0	0	0	0	0	0	0	0	0	0	0	0
ENSMUSG00000086875.1	AC160088.7	0	0	0	0	0	0.02	0	0.02	0	0	0	0	0	0	0	0.32	0	0	0	0
ENSMUSG00000087112.1	AC160088.8	0.03	0	0.03	0	0	0.03	0	0	0	0	0	0	0	0	0	0	0	0	0	0
ENSMUSG00000086190.1	AC160460.2	0	0	0	0	0	0	0	0	0	0	0	0	0	0	0	0	0	0	0	0
ENSMUSG00000086134.1	AC160526.2	0.04	0	0.05	0	0	0.18	0.05	0	0	0	0	0	0	0	0	0	0	0	0	0
ENSMUSG00000095524.1	AC160533.2	0.17	0.19	0	0	0	0	0	0.09	0	0	0	0	0	0	0	0	0	0	0	0
ENSMUSG00000030663.12	AC160535.1	51.53	47.24	49.13	41.94	41.26	46.54	44.29	40.35	88.2	76.1	57.92	71.79	35.81	62.34	87.81	44.96	77.97	70.42	68.12	81.66
ENSMUSG00000087621.7	AC160535.2	0.03	0.06	0.03	0	0.04	0	0	0.08	0	0	0	0	0	0	0	0	0	0	0	0
ENSMUSG00000090079.1	AC160545.3	0	0	0	0	0	0	0	0	0	0	0	0	0	0	0	0	0	0	0	0
ENSMUSG00000089808.3	AC160545.4	0.16	0.2	0	0	0	0	0	0.16	0	0	0.86	0	0	0	0	0	0	0	0	0
ENSMUSG00000083344.2	AC161037.1	0	0.12	0.11	0.27	0	0.15	0	0	0	0	0	0	0	0	0	0	0	0	0	0
ENSMUSG00000082093.2	AC161037.2	0	0	0	0	0	0	0	0	0	0	0	0	0	0	0	0	0	0	0	0
ENSMUSG00000087093.2	AC161108.2	0	0	0	0	0	0	0	0	0	0	0	0	0	0	0	0	0	0	0	0
ENSMUSG00000033488.11	AC161108.3	309.89	299.18	278.09	282.95	296.61	306.22	415.76	443.91	185	104.01	78.38	158.74	140.6	106.03	143.35	101.01	66.43	64.34	84.14	107.43
ENSMUSG00000024532.13	AC161119.1	0	0	0	0	0	0	0	0	0	0	0	0	0	0	0	0	0	0	0	0
ENSMUSG00000084126.1	AC161169.2	0	0	0	0	0	0	0	0	0	0	0	0	0	0	0	0	0	0	0	0
ENSMUSG00000029320.11	AC161169.3	0	0	0.03	0	0.08	0	0.03	0.06	0	0.07	0	0	0	0	0	0	0	0	1.48	0
ENSMUSG00000072874.4	AC161192.2	0	0	0	0	0	0	0	0	0	0	0	0	0	0	0	0	0	0	0	0
ENSMUSG00000010290.7	AC161207.1	3.55	4.3	4.47	3.55	3.98	3.71	5.54	3.44	4.77	2.82	2.81	5.45	2.86	6.76	3.9	2.4	3.37	3.77	5.23	10.19
ENSMUSG00000094497.1	AC161207.2	57.31	55.46	0.64	1.02	143.92	72.46	130.2	131.05	0.52	0	0.2	0	0	0.15	0	9.79	0	0	0	0
ENSMUSG00000085725.2	AC161218.5	0.26	0	0.07	0	0.07	0.06	0	0	0	0	0	0	0	0	0.32	0	0	1.9	0	0
ENSMUSG00000086181.1	AC161228.1	0	0	0.03	0.01	0	0	0.03	0.02	0	0	0	0	0	0	0	0	0	0	0	0
ENSMUSG00000052760.16	AC161342.2	0.47	0.49	0.62	0.26	0.33	0.3	0.71	0.81	0	0.61	0.82	1.5	0.87	1.28	0.46	1.03	1.26	0	2.67	2.21
ENSMUSG00000085653.7	AC161346.2	0	0	0	0	0	0	0	0	0.37	0	0	0	0	0	0	0	0	0	0	0
ENSMUSG00000086401.1	AC161348.3	0.16	0.07	0.19	0.09	0.1	0.09	0.22	0.12	0.21	0.04	0	0.22	0	0.2	0.24	0	0.08	0	0	0.75
ENSMUSG00000074417.9	AC161409.1	0.07	0.14	0	0.08	0	0	0.1	0.12	0	0	0	0	0	0.34	0	0	0	0	0	0
ENSMUSG00000074419.11	AC161409.3	0	0	0	0.01	0	0	0	0	0	0	0	0	0	0	0	0	0	0	0	0
ENSMUSG00000074420.5	AC161409.5	0	0	0.02	0	0	0	0	0.02	0	0	0.04	0	0	0.03	0	0	0	0	0	0
ENSMUSG00000011350.15	AC161441.7	0	0	0	0	0	0	0	0	0	0	0	0	0	0	0	0	0	0	0	0
ENSMUSG00000087611.1	AC161510.1	0.11	0.23	0.15	0.2	0.22	0.1	0.05	0.1	1.19	0.31	0.14	1.05	0.37	1.3	1.3	0.1	0.3	0.11	0.37	0.78
ENSMUSG00000085269.1	AC161510.2	0.21	0.22	0.4	0	0.16	0.13	0.11	0	0	0	0	0.36	0	0	0	0	0	0	0	0
ENSMUSG00000087261.2	AC161516.1	0.02	0	0.02	0	0	0	0	0	0.05	0	0.08	0	0	0	0	0	0.04	0	0	0
ENSMUSG00000086718.1	AC161600.4	0.21	0	0.22	0	0	0.24	0.36	0.49	0	0.28	0	0.39	0	0	0.9	0	0	0	0	0
ENSMUSG00000070814.15	AC161792.1	2.21	1.78	2.6	2.37	1.82	2.15	2.11	1.91	2.07	1.38	1.72	2.01	1.89	2.17	2.95	1.62	2.39	2.48	3.6	3.57
ENSMUSG00000084093.1	AC161807.1	0.84	0.98	0	1.69	0.86	2.17	3.14	1.06	0	0	0	0	0	0	0	0	0	0	0	0
ENSMUSG00000103400.2	AC161807.4	0.51	0.58	0.76	0.25	0.29	0.25	0.6	0.36	0.05	0.11	0	0.39	0.21	0.39	0.38	0	0.27	0.31	0.6	0.61
ENSMUSG00000086056.1	AC161807.5	0	0	0	0	0	0	0	0	0	0	0	0	0	0	0	0	0	0	0	0
ENSMUSG00000085055.1	AC161932.1	0.2	0.02	0.02	0	0.06	0.14	0.02	0.04	0	0	0	0	0.21	0.49	0	0	0.04	0	0	0.13
ENSMUSG00000047661.9	AC162173.1	0	0	0	0	0	0	0	0	0	0	0	0	0	0	0	0	0	0	0	0
ENSMUSG00000073529.9	AC162291.2	0	0	0.02	0	0	0	0.02	0	0	0	0	0	0	0	0	0	0	0	0	0
ENSMUSG00000085560.2	AC162370.2	0.2	0.1	0	0.05	0.02	0.01	0	0.03	0.32	0	0.17	0	0.51	0	0	0	0	0	0	1.11
ENSMUSG00000067795.13	AC162442.2	0.06	0.18	0.06	0.09	0.05	0.04	0.11	0.14	0.18	0	0.27	0.72	0	0.67	0	0	0.82	0	0.52	0.78
ENSMUSG00000081732.1	AC162443.1	0.06	0.03	0.03	0	0.07	0.09	0.07	0.03	0	0	0.08	0	0	0	0.12	0	0	0	0	0
ENSMUSG00000051339.10	AC162528.2	7.52	6.74	8.26	4.55	5.68	6.54	6.87	6.94	4.12	2.85	2.76	8.09	3.8	8.96	3.96	2.32	3.74	4.32	5.02	8.77
ENSMUSG00000072762.9	AC162689.1	2.53	2.22	3.47	1.69	2.8	2.82	2.97	1.57	1.97	1.79	1.48	1.71	2.3	5.53	3.73	0.67	2.39	4.48	1.02	3.85
ENSMUSG00000083500.1	AC162792.1	0	0	0.57	0.12	0	0.06	0	0.21	0.19	0.21	0	0.59	0	1.17	0.33	0.08	0.76	0	0.28	0.83
ENSMUSG00000085688.1	AC162858.2	0	0	0	0	0	0	0.03	0	0	0	0	0	0	0	0	0	0	0	0	0
ENSMUSG00000086604.2	AC162893.3	0.11	0.16	0.12	0.66	1.18	0.36	0.45	0.46	0.24	1.05	0.62	0.6	0.74	1.43	0.81	0.31	1.35	1.13	2.17	1.64
ENSMUSG00000083774.1	AC162897.3	0	0.2	0.43	0.29	0.51	0.32	0.44	0.67	0	0.97	0	0	0	0	0	0	0.31	0	0	0.92
ENSMUSG00000059064.8	AC162898.6	0.38	0.43	0	0	0	0	0	0	0	0	0	0	0	0	0	0	0	0	0	0
ENSMUSG00000054006.14	AC162916.2	0.04	0.03	0	0	0	0.03	0	0	0	0	0.21	1.68	0	0	0.16	0	0	1.58	0.67	0
ENSMUSG00000081436.1	AC163013.1	0.03	0	0	0.03	0	0	0.06	0.03	0	0	0	0	0	0	0	0	0	0	0	0
ENSMUSG00000083036.1	AC163019.3	0	0	0	0	0	0	0.12	0	0	0	0	0	0	0	0	0	0	0	0	0
ENSMUSG00000067285.4	AC163027.1	0.22	0.19	0.24	0.47	0.23	0.18	0.63	0.54	0	0	0	0	0	0	0	0	0	0	0	0
ENSMUSG00000085254.1	AC163281.1	0	0	0	0	0	0	0	0	0	0	0	0	0	0	0	0	0	0	0	0
ENSMUSG00000070858.12	AC163329.3	0.7	0.67	0.38	0.73	0.53	0.47	0.72	0.36	6.79	11.36	17.98	8.83	5.2	18.14	4.88	17.86	25.92	22.69	17.06	25.98
ENSMUSG00000087063.1	AC163337.4	0.05	0	0	0	0.06	0	0.06	0.06	0	0	0	0	0	0	0	0	0	0	0	0
ENSMUSG00000082362.1	AC163345.1	0.29	0.28	0.24	0.17	0.38	0.51	0.32	0.36	0	0	0	0	0	0	0	0	0	0	0	0
ENSMUSG00000084353.1	AC163389.1	67.75	65.05	52.36	32.01	34.57	37.11	5.73	8.78	0	0	0	0	0	0	0	0	0	0	0	0
ENSMUSG00000086844.1	AC163434.5	0.62	0.91	2.43	0.3	0.31	0.29	0.96	0.99	9.94	8.58	9.6	17.7	25	20.93	9.59	12.66	19.97	21.64	31.58	28.47
ENSMUSG00000082491.1	AC163438.1	1.42	1.29	1.45	0.54	0.8	0.81	1.37	1.54	0.11	0	0	0	0	0	0	0	0	0.1	0	0.23
ENSMUSG00000031824.15	AC163442.1	7.33	8.07	6.99	4.05	4.3	4.91	4.41	5.11	2.03	2.58	1.28	5.71	1.36	2.57	3.82	1.67	0.93	1.67	1.91	3.68
ENSMUSG00000089776.1	AC163442.3	0	0	0	0	0	0	0.02	0	0	0	0	0.07	0	0	0	0	0	0	0	0
ENSMUSG00000089742.1	AC163442.5	0.06	0	0.06	0	0	0	0	0	0	0	0	0	0	0	0	0	0	0	0	0
ENSMUSG00000027942.16	AC163616.2	74.91	58.37	58.79	51.48	59.41	65.31	64.38	65.53	53.83	38.53	25.35	58.21	34.07	52.96	61.87	26.78	41.08	33.94	47.75	53
ENSMUSG00000090005.1	AC163616.3	0	0	0	0	0	0.1	0	0	0	0	0	0	0	0	0	0	0	0	0	0
ENSMUSG00000084228.1	AC163626.4	0	0	0	0	0	0	0	0	0	0	0	0	0	0	0	0	0	0	0	0
ENSMUSG00000081402.4	AC163668.5	0	0.05	0.06	0.05	0	0	0.02	0.04	0	0	0	0.05	0.04	0	0	0.04	0	0	0	0
ENSMUSG00000087026.7	AC163703.7	0.35	0.29	0.51	0.05	0.08	0.2	0.41	0.29	0.13	0.05	0.05	0.5	0	0.85	0.27	0	0.25	0	0.14	0.23
ENSMUSG00000089993.1	AC163993.1	0.18	0.29	0.2	0.73	0.62	0.44	0.59	0.43	0	0	0	0	0.09	0	0.11	0.34	0.07	0	0	0
ENSMUSG00000064202.15	AC163993.2	7.91	7.6	7.56	8.84	8.35	8.59	11.29	11.63	15.49	7.19	3.29	23.88	12.17	8.64	14.76	6.85	4.85	5.49	6.41	11.58
ENSMUSG00000080748.1	AC164000.1	0	0.07	0	0	0.08	0	0	0.09	0	0	0	0	0	0	0	0	0	0	0	0
ENSMUSG00000086479.2	AC164004.2	0	0	0	0	0	0	0	0	0	0	0	0	0	0	0	0	0	0	0	0
ENSMUSG00000087281.1	AC164004.3	0.39	0.54	0.21	0.21	0	0.21	0.14	0	0	0	0	0	0	0	0	0	0	0	0	0
ENSMUSG00000033036.9	AC164004.4	13.01	9.92	10.07	0	0	0	1.4	1.69	0.66	0.67	0.88	0.86	0.38	2.02	1.03	0	0.23	1.93	0.52	0.45
ENSMUSG00000074388.3	AC164091.1	0	0	0.09	0	0	0	0	0	0	0	0	0	0	0	0	0	0.24	0	0	0
ENSMUSG00000082524.3	AC164119.1	0	0	0	0	0	0	0	0	0	0	0	0	0	0	0	0	0	0	0	0
ENSMUSG00000100153.2	AC164158.1	19.3	10.78	20.7	20.14	35.63	40.14	1.24	0.94	2.21	0.54	0.09	1.12	0.89	0.51	0.56	0.32	0.72	1.77	0.18	0.39
ENSMUSG00000089716.7	AC164544.5	0	0	0	0.02	0	0	0	0	0	0	0	0	0	0	0	0	0	0	0	0
ENSMUSG00000086067.1	AC164557.1	0	0.03	0	0	0	0	0	0	0	0	0	0	0	0	0	0	0	0	0	0
ENSMUSG00000030587.5	AC164564.3	11.53	9.87	8.01	16.36	15.86	12.46	10.38	12.48	195.54	485.51	433.38	70.65	57.52	96.13	195	253.21	422.66	225.93	189.96	107.69
ENSMUSG00000090009.1	AC164564.8	0	0	0	0	0	0	0	0	0	0	0	0	0	0	0	0	0	0	0	0
ENSMUSG00000058905.5	AC164607.1	0	0	0	0.72	0	0	0	0.33	0	0	0	0	0	0.79	0	0.62	0	0	0	0
ENSMUSG00000089885.1	AC164619.1	0	0.13	0.5	0.53	0	0	0	0	0	0	0	0	0	0	0	0	0	0	0	0
ENSMUSG00000090047.1	AC164619.2	0.08	0	0.27	0.54	0.42	0.18	0.11	0	0	0	0	0	0	0	0	0	0	0	0	0
ENSMUSG00000074224.3	AC164640.1	0	0	0	0	0	0	0	0	0	0	0	0	0	0	0	0	0	0	0	0
ENSMUSG00000089938.1	AC164643.1	0	0	0	0	0	0	0	0	0	0	0	0	0	0	0	0	0	0	0	0
ENSMUSG00000078182.4	AC164700.1	0	0	0.12	0	0	0	0	0	0	0	0	0	0	0	0	0	0	0	0	0
ENSMUSG00000066647.6	AC164703.3	1.87	1.55	1.99	1.39	1.75	2.12	2.14	1.71	1.19	0.41	0.42	2.13	1.05	1.53	0.9	0.77	0.53	0.31	1.84	1.46
ENSMUSG00000030982.19	AC165086.3	44.96	44.59	45.46	26.1	26.95	30.75	35.9	34.12	39.16	27.93	20.01	37.08	19.8	20.26	41.17	21.06	27.36	44.93	40.68	44.29
ENSMUSG00000082107.1	AC165089.2	0	0.06	0	0	0	0	0.06	0	0	0	0.29	0.13	0.11	0.35	0	0	0.18	0.12	0	0
ENSMUSG00000081370.1	AC165143.1	0.03	0	0	0.13	0	0.06	0.1	0.13	0	0.07	0	0	0	0	0	0	0	0	0	0
ENSMUSG00000085858.1	AC165975.3	0	0	0	0	0	0	0	0	0	0	0	0	0	0	0	0	0	0	0	0
ENSMUSG00000074444.4	AC166039.1	0	0	0	0	0	0	0	0	0	0	0	0	0	0	0	0	0	0	0	0
ENSMUSG00000094388.1	AC166063.3	1.79	1.85	1.34	0.09	0	0.23	0	0	0.65	0	0	0.21	0	0.42	0	0	0	0	0	0.22
ENSMUSG00000090041.1	AC166063.4	0	0	0	0	0	0	0	0	0	0	0	0	0	0	0	0	0	0	0	0
ENSMUSG00000036377.18	AC166328.1	0.14	0.28	0.31	0.04	0.02	0.11	0.17	0.02	0.03	0.01	0.09	4.15	0	0.52	0.02	0.07	0.02	0	0	0.1
ENSMUSG00000032666.16	AC166332.1	1.89	1.54	2.89	2.88	2.34	1.77	3.34	2.85	0.77	1.45	1.04	6	1.64	4.86	1.32	0.65	3.13	4.19	7.22	4.4
ENSMUSG00000086350.1	AC166710.3	0.78	0.73	1	0.48	0.9	0.75	0.66	0.66	0.19	0.24	0.18	0.38	0.45	0.9	0.42	0.24	0.4	0.84	0.54	0.4
ENSMUSG00000081865.1	AC166747.3	0.17	0	0.03	0	0	0.07	0	0	0	0	0	0	0	0	0.22	0	0	0	0	0
ENSMUSG00000072573.2	AC166938.2	0	0	0	0.03	0	0	0.04	0	0	0.18	0	0	0	0	0	0	0	0	0	0
ENSMUSG00000090128.1	AC167036.10	0	0	0	0	0	0	0	0	0	0	0	0	0	0	0	0	0	0	0	0
ENSMUSG00000061852.8	AC167036.11	0	0	0	0	0	0	0	0	0	0	0	0	0	0	0	0	0	0	0	0.34
ENSMUSG00000091199.9	AC167036.13	0	0.31	0.15	0	0	0	0	0	0	0	0	0	0	0	0	0	0	0	0	0
ENSMUSG00000096802.1	AC167036.2	0.53	0.54	0.41	0.45	0	0.16	0.3	0.49	0	0.25	0.26	0	0.61	0	0.2	1.04	0	0	0	0
ENSMUSG00000089844.7	AC167036.3	0	0	0	0.4	0.05	0	0.93	0.94	0.41	0	0	0.42	0.88	1.95	0	0	0	0	0.51	0
ENSMUSG00000072109.11	AC167036.4	0	0	0.16	0	0.07	0.02	0.03	0	0.24	0	0.16	0	0	0	0	0	0.33	0	0.12	0.82
ENSMUSG00000089652.1	AC167036.6	0.19	0	0	0	0	0	0	0	0	0	0	0	0	0	0	0	0	0	0	0
ENSMUSG00000089976.1	AC167036.9	0	0	0	0	0.71	0	0	0	0	0	0	0	0	0	0	0	0	0	0	0
ENSMUSG00000089982.7	AC167117.2	0	0	0	0	0	0	0	0	0	0	0	0	0	0	0	0	0.35	0	0	0
ENSMUSG00000061877.13	AC167121.2	0	0	0	0	0	0	0	0	0	0	0	0	0	0	0	0	0	0	0	0.38
ENSMUSG00000052188.6	AC167245.5	4.65	4.28	4.49	3.74	3.49	2.43	3.95	4.87	19.02	7.35	13.11	6.88	12.55	10.05	15.34	2.2	11.4	4.2	40.6	16.65
ENSMUSG00000084876.7	AC167245.6	0	0	0	0	0	0	0	0	0	0	0	0	0	0	0	0	0	0	0	0
ENSMUSG00000072576.5	AC167419.1	0.24	0	0	0.26	0	0	0.35	0.69	0	0	0	0	0	0	0	0	0	0	0	0
ENSMUSG00000087329.3	AC167658.2	0	0	0	0	0	0	0	0	0	0	0	0	0	0	0	0	0	0	0	0
ENSMUSG00000029190.19	AC167815.1	10.64	11.02	10.71	9.52	14.42	18.39	16.44	15.37	23.01	11.33	9.25	19.26	9.35	18.41	18.99	8.93	12.69	11.04	15.53	20.05
ENSMUSG00000084092.1	AC167976.4	0	0	0	0	0	0	0	0	0	0	0	0	0	0	0	0	0	0	0	0
ENSMUSG00000039620.17	AC168051.1	0.63	1.13	0.83	0.9	0.84	0.66	1.15	0.96	0.89	1.01	1.04	1.29	1.94	1.61	1.08	0.54	0.64	0	0.73	3.01
ENSMUSG00000086065.1	AC168068.2	0	0	0	0	0	0	0	0	0	0	0	0	0	0	0	0	0	0	0	0
ENSMUSG00000048215.14	AC169384.1	0.08	0.08	0.08	0	0.09	0	0.18	0	0	0	0.08	0	0	0.84	0	0	0	0	0	1.54
ENSMUSG00000089648.1	AC170749.1	0.06	0.07	0.09	0	0	0	0	0	0	0	0	0	0	0	0	0	0.23	0	0.11	0
ENSMUSG00000040340.13	AC170806.5	0	0	0	0	0	0	0.03	0.03	0	0	0	0	0	0	0	0	0	0	0	0
ENSMUSG00000065952.13	AC170806.6	3.58	4.91	4.04	4.43	4.09	4.88	3.36	4.01	1.31	0.43	2.01	4.28	0.93	0.29	1.49	0.77	3.67	1.68	0.87	1.81
ENSMUSG00000080907.1	AC170869.2	0	0	0	0	0.03	0	0	0	0	0	0	0	0	0	0	1.04	0	0	0	0
ENSMUSG00000089646.1	AC171271.1	1.15	0.26	1.02	0.25	1.14	0.49	0.36	0.71	0	0	0	0	0	0	0	0	0	0	0	0
ENSMUSG00000074466.12	AC171273.3	8.62	7.92	6.94	8.84	8.06	8	7.08	7.12	10.89	9.98	7.16	4.97	6.26	8.48	12.13	11.67	8.16	2.82	5.36	7.81
ENSMUSG00000054618.8	AC171318.1	1.52	1.62	1.23	0.84	0.86	1.6	2.07	1.91	4.69	2.36	1.88	1.95	2.65	2.29	5.24	1.73	1.72	2.02	2.41	4.71
ENSMUSG00000048261.6	AC171404.1	0	0	0	0.16	0.08	0	0	0	0	0.08	0	0.22	0.09	0.1	0.12	0.09	0	0	0	0
ENSMUSG00000074418.4	AC171680.2	0	0	0	0	0	0	0	0	0	0	0	0	0	0	0	0	0	0	0	0
ENSMUSG00000080917.2	AC171680.3	0.08	0.04	0	0	0	0.03	0	0	0	0	0	0	0	0	0	0	0	0	0	0
ENSMUSG00000069971.5	AC171684.1	0	0	0	0	0	0	0	0	0	0	0	0	0	0	0	0	0	0	0	0
ENSMUSG00000085099.1	AC175113.2	0.33	0	0	0	0.29	0	0.19	0.43	0	0	0	0	0	0	0	0	0	0	0	0
ENSMUSG00000087160.1	AC184052.2	0	0	0	0	0	0	0	0	0	0	0	0	0	0	0	0	0	0	0	0
ENSMUSG00000089780.1	AC188461.2	0	0	0	0.28	0	0	0	0	0	0	0	0	0	0	0	0	0	0	0	0
ENSMUSG00000090179.1	AC188461.3	0	0	0	0	0	0	0	0	0	0	0	0	0	0	0	0	0	0	0	0
ENSMUSG00000036138.16	Acaa1a	95.14	106.5	88.38	133.16	119.8	140.26	138.22	149.49	103.19	74.13	62.06	126.14	85.64	102.66	96.53	50.78	79.26	65.32	109.16	125.04
ENSMUSG00000010651.4	Acaa1b	184.56	226.88	204.89	296.49	237.06	269	238.34	240.04	610.95	239.38	85.23	181	304.89	132.82	386.05	203.33	79.06	73.14	200.67	154.13
ENSMUSG00000036880.9	Acaa2	115.75	124.48	110.22	218.18	104.42	96.55	101.97	72.62	139.63	80.44	52.16	144.16	83.04	88.75	113.41	52.72	54.09	49.66	81.72	110.39
ENSMUSG00000020532.18	Acaca	3.22	3.56	3.98	2.27	2.58	2.8	5.23	3.97	3.42	1.54	1.58	4.11	1.83	3.03	2.8	0.91	1.64	1.99	1.96	6.7
ENSMUSG00000042010.16	Acacb	4.2	2.96	4.89	4.08	4.49	4.86	6.76	5.43	1.13	0.76	1.34	5.72	4.99	3.25	1.06	1.28	1.15	1.79	2.96	4.23
ENSMUSG00000029456.12	Acad10	38.1	35.5	32.53	35.9	41.7	44.41	45.51	56.59	27.15	12.45	8.02	31.3	18.94	14	20.92	7.22	8.38	8.21	14.19	18.45
ENSMUSG00000090150.10	Acad11	69.24	76.01	72.15	63.94	87.05	102.97	79.87	76.77	63.73	13.1	11.29	53.56	35.82	28.82	48.26	7.14	12.09	20.6	20.08	35.18
ENSMUSG00000042647.13	Acad12	20.51	23.03	20.73	26.95	23.19	24.66	22.29	29.35	5.73	8.63	13.02	13.88	28.03	15.41	7.28	4.44	10.62	18.23	20.45	18.11
ENSMUSG00000031969.16	Acad8	50.2	49.74	46.27	63.53	75.24	80.4	76.7	80.71	27.32	16.87	17.53	27.67	23.59	25.31	24.19	15.09	18.79	15.68	20.45	29.66
ENSMUSG00000027710.14	Acad9	65.26	60.1	52.49	54.39	79.2	92.91	61.84	71.44	35.34	23.78	18.78	34.2	42.43	32.68	32.64	12.69	24.53	31.01	30.17	31.98
ENSMUSG00000026003.5	Acadl	248.15	224.38	202.01	222.69	257.1	239.06	207.13	208.11	303.87	196.96	123.38	212.69	192.05	153.24	247.06	115.87	143.69	164.79	191.66	184.72
ENSMUSG00000062908.12	Acadm	1003.91	685.8	749.02	467.4	680.07	775.65	853.35	1227.4	253.47	150.02	129.32	321.47	357.98	183.45	217.11	177.96	112.55	133.58	129.97	214.16
ENSMUSG00000029545.13	Acads	169.25	160.58	133.43	157.31	175.35	181.35	163.41	203.05	125.01	58	27.88	95.43	73.79	75.84	99.68	46.28	36.84	43.01	64.86	77.22
ENSMUSG00000030861.15	Acadsb	80.9	70.83	72.77	70.4	85.78	95.14	84.93	83.14	24.27	14.87	14.57	56.17	32.36	34.26	21.69	12.48	15.14	14.18	24.65	38.33
ENSMUSG00000018574.14	Acadvl	280.08	281.64	242.41	237.76	241.52	236.22	237.53	258.95	293.13	318.34	174.8	181.73	143.28	109.09	227.41	210.93	148.49	87.16	122.89	120.37
ENSMUSG00000030607.7	Acan	0	0	0	0.01	0	0	0	0	0	0	0	0	0	0	0	0.03	0	0	0	0
ENSMUSG00000001588.12	Acap1	0.55	0.68	0.78	0.43	0.69	0.76	1	1.1	0.38	0.13	0.89	0.18	1.87	1.91	0.24	1.28	0.25	0.06	2.76	1.36
ENSMUSG00000049076.11	Acap2	4.66	4.57	6.27	3.94	4.89	5.43	6.63	5.89	6.75	3.54	3.88	8.56	4.98	8.75	5.6	3.24	5.92	6.11	9.64	10.64
ENSMUSG00000029033.16	Acap3	3.6	2.69	4.52	1.64	1.83	1.79	5.58	3.8	2.78	1.61	3.04	3.71	3.82	7.62	3.46	4.26	4.41	5.94	15.66	9.23
ENSMUSG00000032047.5	Acat1	669.99	599.67	529.58	493.92	699.64	588.69	609.84	769.38	121.52	114.08	103.93	161.4	224.73	82.86	111.93	85.83	90.23	196.55	123.75	135.33
ENSMUSG00000023832.13	Acat2	59.56	63.33	51.33	58.04	75.2	71.76	77.96	72.22	72.54	34.82	17.26	59.4	23.54	36.23	67	10.62	23.89	20.08	23.33	46.91
ENSMUSG00000062480.11	Acat3	7.97	9.59	7.41	12.21	8.94	8.49	8.51	7.61	185.56	115.09	55.79	38.42	32.59	35.35	129.63	32.37	69.5	40.75	100.52	50.69
ENSMUSG00000026499.5	Acbd3	8.94	8.87	9.6	7.2	8.5	9.69	10.74	10.81	12.84	8.28	5.9	18.6	5.31	16.63	12.37	6.9	10.04	9.9	11.31	21.66
ENSMUSG00000056938.16	Acbd4	160.18	184.83	151.31	218.89	163.61	182.69	198.53	224.19	101.24	55.76	90.53	67.1	73.49	74.91	88.28	68.94	67.53	70.68	73.31	84.92
ENSMUSG00000026781.17	Acbd5	21.95	23	24.45	26.95	32.95	43.07	38.1	36.3	26.83	11.88	9.59	27.12	16.36	23.47	23.04	7.22	14.89	14.17	22.56	27.46
ENSMUSG00000033701.13	Acbd6	43.98	41.9	42.58	46.6	44.04	46.12	41.03	49.59	60.64	62.58	50.56	66.72	42.02	47.09	59.04	36.72	58.51	46.62	76.92	72.31
ENSMUSG00000026644.7	Acbd7	0	0.15	0.23	0.23	0.18	0.08	0.19	0.09	0	0	0	0	0	0	0	0.7	0.29	0	0	0
ENSMUSG00000040272.14	Accs	2.03	2.22	2.96	3.89	2.71	1.49	2.65	4.01	4.07	1.95	3.75	4.65	7.62	3.91	3.79	8.23	3.7	2.4	4.05	10.92
ENSMUSG00000075023.11	Accsl	0.45	0.08	0.09	0.16	0.16	0	0.23	0.13	0	0.08	0.04	0	0	0	0.36	0.36	0	0	0	0
ENSMUSG00000038000.10	Acd	19.28	20.25	19.45	15.59	16.74	18.59	23.76	22.66	20.93	13.06	19.62	25.33	15.55	18.73	23.06	11.47	23.29	15.89	29.28	17.81
ENSMUSG00000020681.14	Ace	87.73	67.83	66.64	43.82	69.97	74.63	78.26	103.06	33.89	18.07	14.41	42.06	39.73	20.5	29.44	13.36	10.88	15.22	17.77	26.41
ENSMUSG00000015405.15	Ace2	29.03	25.5	26.81	30.13	34.1	40.54	25.91	24.53	24.35	11.11	9.98	30.74	9.52	15.93	17.74	3.16	10.95	10.6	11.62	16.74
ENSMUSG00000101605.1	Ace3	0.06	0.03	0.05	0.02	0	0.09	0.02	0.02	0	0	0	0	0	0	0	0	0	0	0.21	0
ENSMUSG00000045019.4	Acer1	0.01	0	0	0	0	0	0.02	0	0	0	0	0	0	0	0	0	0	0	0	0
ENSMUSG00000038007.14	Acer2	9.5	5.91	7.99	3.51	5.28	2.99	7.98	6.4	3.25	5.47	2.91	5.21	9.25	7.2	5.36	9.74	2.3	6.73	12.38	7.84
ENSMUSG00000030760.14	Acer3	6.47	6.59	6.24	6.72	7.1	7.84	7.51	8.38	8.79	8.26	8.06	9.09	4.5	11.59	7.46	7.76	15.56	4.4	13.15	13.03
ENSMUSG00000023328.14	Ache	1.45	1.07	1.82	0.68	0.97	1.25	2.41	1.47	1.28	1.69	2.27	3.94	6.73	2.86	0.98	0.4	1.43	4.61	2.66	4.11
ENSMUSG00000022185.19	Acin1	34.55	36.18	51.32	23.23	28.5	30.13	42.53	29.4	59.57	38.94	68.41	91.16	86.26	80.85	63.07	70.13	91.77	77.53	153.97	117.05
ENSMUSG00000037872.5	Ackr1	0	0	0.3	0	0	0	0	0.12	0	0	0	0	0	0.35	0	0	0.09	0	0	0
ENSMUSG00000044534.8	Ackr2	0.23	0.14	0.16	0.21	0.35	0.27	0.3	0.23	0.04	0.12	0.12	0	0.22	0.6	0.09	0.07	0.24	0	0.2	0.17
ENSMUSG00000044337.5	Ackr3	33.75	21.84	27.9	8.43	18.2	18.89	24.12	21.42	23.62	8.66	7.99	24.99	15.59	32.83	21.13	3.74	10.57	12.75	20.14	33.49
ENSMUSG00000079355.5	Ackr4	0.27	0.32	0.18	0.33	0.33	0.25	0.27	0.15	3.12	0.86	0.49	3.84	1.51	1.2	1.48	0.79	0.72	2.67	1.76	2.41
ENSMUSG00000020917.17	Acly	39.36	41.16	37.48	29.76	34.41	39.56	51.42	47.92	45.86	13.5	6.99	48.2	13.87	48.7	51.22	7.96	10.59	18.37	26	60.69
ENSMUSG00000026348.7	Acmsd	81.31	79.35	73.04	51.22	70.43	65.99	63.51	74.18	6.87	2.83	13.88	21.05	25.61	20.58	9.8	7.05	9.18	4.54	12.77	21.1
ENSMUSG00000070985.3	Acnat1	12.22	13.21	16.21	7.63	13.97	17.6	6.55	5.33	9.44	3.35	4.35	11.55	9.56	5.06	7.89	0.47	4.71	5.12	6.03	7.79
ENSMUSG00000060317.9	Acnat2	61.97	61.38	57.63	43.65	126.09	131.22	60.27	74.54	105.79	46.18	29.53	172.29	39.64	99.9	68.94	12.63	38.16	35.39	46.85	104.42
ENSMUSG00000028405.9	Aco1	168.68	174.15	160.77	105.64	138.4	152.89	189.07	187.91	105.26	41.9	30.67	103.06	51.02	61	89.05	21.4	33.27	44.12	47.42	70.15
ENSMUSG00000022477.13	Aco2	526.98	475.48	492.07	321.59	456.13	485.11	524.09	549.99	301.08	132.22	92.35	385.62	178.86	181.21	248.22	85.51	86.25	139.67	153.82	223.43
ENSMUSG00000022126.6	Acod1	0.01	0	0	0.01	0.03	0.01	0.03	0	0	0	0	0.23	0.16	0.58	0	0.24	0.03	0	0.75	1.8
ENSMUSG00000072949.6	Acot1	201.64	171.99	158.38	78.44	128.34	102.61	80.52	78.85	128.47	64.88	76.39	89.55	111.17	73.11	78.1	70.04	99.93	86.23	87.3	61.79
ENSMUSG00000047565.5	Acot10	0.07	0	0	0.07	0.09	0.14	0.1	0.09	0.17	0.19	0.06	0.09	0	0.16	0.1	0	0.06	0.08	0	0
ENSMUSG00000034853.16	Acot11	12.46	12.08	12.11	12.17	9.85	10.4	13.48	23.41	9.71	7.73	19.48	20.29	43.82	28.63	9.03	9.19	14.41	9.56	25.42	33.18
ENSMUSG00000021620.4	Acot12	84.63	75.67	65.74	52.67	95.14	95.61	113.57	130.88	83.29	46.14	17.16	30.21	39.12	13.72	70.61	38.7	22.18	14.01	33.73	27.67
ENSMUSG00000006717.7	Acot13	298.16	282.71	250.43	192.25	223.57	218.54	231.59	254.44	157.94	169.98	337.67	245.04	287.94	208.07	158.08	108.59	243.15	342.86	201.55	223.36
ENSMUSG00000021226.7	Acot2	19.81	19.43	18.59	14.18	21.85	20.29	14.41	11.29	58.46	31.92	15.52	27.86	19.48	14.16	41.65	24.48	16.49	18.52	26.72	22.36
ENSMUSG00000021228.15	Acot3	17.08	15.21	19.51	11.37	14.87	12.98	9.19	5.56	2.54	1.07	2.92	17.08	8.13	8.54	1.32	1.35	1.29	1.94	7.18	10.12
ENSMUSG00000052392.5	Acot4	25.85	21.73	26.01	17.61	25.05	28.35	23.61	18.82	10.91	4.52	5.01	17.27	12.63	10.42	12.06	2.36	5.09	4.81	17.55	15.96
ENSMUSG00000042540.12	Acot5	0.13	0.16	0.16	0.07	0.22	0.07	0.1	0.13	3.22	3.14	0.21	0	0	0	8.01	0.08	0.07	0.54	0.73	0.09
ENSMUSG00000043487.4	Acot6	5.81	5.88	6.65	3.36	4.16	4.92	5.07	4.44	4.93	2.2	1.01	6.92	2.61	3.13	5.91	0.75	2.34	1.97	2.7	3.25
ENSMUSG00000028937.14	Acot7	17.1	15.08	13.9	14.19	17.04	14.66	14.04	16.99	28.7	26.55	29.82	49.8	13.22	20.71	30.48	19.39	44.08	53.44	19.53	23.89
ENSMUSG00000017307.16	Acot8	30.73	28.04	25.64	25.09	31.12	29.82	32.16	33.3	65.14	45.5	26.07	27.4	21.57	26.33	56.38	29.05	26.54	18	28.3	25.49
ENSMUSG00000025287.15	Acot9	38.76	30.46	30.48	26.63	40.78	37.99	38.72	46.28	68.29	38.44	22.46	57.12	31.18	43.19	62.54	31.08	39.5	47.82	37.79	46.41
ENSMUSG00000020777.16	Acox1	416.86	374.89	357.46	342.87	525.35	578.45	469.29	576.19	777.71	194.37	76.53	207.1	281.3	141.55	459.53	67.89	89.29	90.14	202.3	189.99
ENSMUSG00000021751.13	Acox2	94.74	56.87	77.16	38.13	61.85	75.34	58.39	53.99	56.63	30.57	12.33	39.88	43.19	14.86	51.12	11.52	6.45	9.6	14.9	13.81
ENSMUSG00000029098.17	Acox3	82.72	85.73	84.37	73.34	96.76	117.26	135.16	144.53	44.21	13.2	18.07	61.86	60.01	39.58	40.25	10.42	15.03	15.29	42.12	56.78
ENSMUSG00000027380.10	Acoxl	0	0.05	0.05	0	0.02	0.04	0.03	0.03	0.12	0	0	0	0.29	0	0	0	0.06	0	0	0.18
ENSMUSG00000044573.16	Acp1	22.29	21.11	20.47	32.11	37.16	36.35	35.89	37.76	47.79	35.93	24.44	30.56	25.44	23.56	41.52	16.38	26.04	23.8	27.64	29.21
ENSMUSG00000002103.15	Acp2	14.44	13.88	15.16	10.34	13.22	15.05	17.16	16.29	10.53	4.8	8.9	14.32	11.38	18.23	10	5.05	9.19	7.53	16.58	19.64
ENSMUSG00000001348.15	Acp5	129.85	139.47	116.78	72.51	57.46	67.31	116.7	88.92	62.8	62.43	52.14	59.02	51.16	45.86	63.65	23.87	60.81	46.62	69.62	47.37
ENSMUSG00000028093.15	Acp6	68.59	74.27	76.77	50.78	48.71	41.47	72.37	70.19	42.28	15.13	40.73	57.12	60.41	40.51	39.69	25.14	29.07	48.46	68.01	54.74
ENSMUSG00000032561.15	Acpp	1.64	1.67	1.75	0.98	2.23	1.77	1.63	1.73	1.18	0.94	0.33	2.04	0.56	1.41	1.17	0.48	0.16	0.29	1.06	1.66
ENSMUSG00000012777.14	Acpt	0	0	0	0	0	0	0	0	0	0	0	0	0	0	0	0.34	0	0	0	0
ENSMUSG00000022622.5	Acr	0.02	0.05	0	0.16	0	0.1	0.26	0.12	0.09	0.21	0	0	1	0	0.1	1.1	0.21	0	0	0
ENSMUSG00000072770.9	Acrbp	2.47	3.25	5.86	2.14	1.46	2.52	4.37	3.53	5.53	5.11	10.53	3.01	11.85	16.81	6.52	16.63	17.27	20.01	16.47	17.14
ENSMUSG00000032110.4	Acrv1	0	0	0	0.01	0	0	0	0	0	0	0	0	0	0	0	0	0	0	0	0
ENSMUSG00000032281.11	Acsbg1	0.19	0.05	0.26	0.18	0.08	0.14	0.21	0.18	0.65	1.15	0.93	1.21	0.51	1.01	1.43	8.14	1.87	2.09	2.38	0.44
ENSMUSG00000024207.8	Acsbg2	0	0	0.01	0	0	0	0	0	0	0	0	0	0	0	0	0	0	0	0	0
ENSMUSG00000076435.3	Acsf2	9.86	13.65	13.07	4.91	6.18	7.58	8.76	5.79	27.95	5.72	4.53	17.96	4.37	10.73	14.95	1.91	4.52	8.08	11.16	10.08
ENSMUSG00000015016.8	Acsf3	49.13	48.61	43.22	47.08	48.22	49.04	54	58.6	45.77	30.09	15.39	30.68	21.87	18.71	37.03	18.05	14.98	12.4	21.55	25.72
ENSMUSG00000018796.13	Acsl1	83.69	84.76	92.66	41.65	58.05	50.01	57.78	51.26	30.38	10.35	13.06	55.28	23.42	29.01	27.58	12.73	16.78	25.09	27.37	39.52
ENSMUSG00000032883.15	Acsl3	11.35	10.59	10.35	7.82	10.53	10.42	8.07	6.5	8.43	3.42	3.49	12.95	3.55	6.41	8.98	2.62	5.92	8.01	5.08	11.23
ENSMUSG00000031278.12	Acsl4	4.79	6.24	5.42	7.91	8.94	10.72	8.18	8.44	48.21	17.12	6.87	20.72	6.72	22.02	35.75	11.05	19.66	14.25	18.52	23.74
ENSMUSG00000024981.6	Acsl5	61.38	60.73	52.58	39.09	35.27	41.09	31.66	23.08	29.8	24.36	17.42	45.04	14.2	32.51	39.51	11.43	31.54	30.81	22.54	37.96
ENSMUSG00000020333.17	Acsl6	0.06	0.03	0.15	0.4	0.19	0.32	0.04	0.04	0.63	0.01	0.03	0.78	0.04	0.05	0	0.18	0.11	0	0	0.23
ENSMUSG00000033533.14	Acsm1	104.13	116.35	97.36	97.05	125.27	259.33	118.25	117.57	57.04	28.22	23.25	51.01	40.25	30.11	51.67	20.39	20.28	15.73	17.56	37.07
ENSMUSG00000030945.17	Acsm2	3347.66	3087.18	2886.4	2231.31	3240.24	3468.04	2634.63	3175.34	560.31	284.55	256.79	637.22	714.05	297.5	425.72	210.34	173.21	169.65	312.52	457.62
ENSMUSG00000030935.15	Acsm3	914.72	533.99	538.46	170.56	491.95	502.79	495.81	900.22	63.87	43.37	90.35	158.1	310.07	53.66	42.8	96.32	40.86	151.91	39.96	66.73
ENSMUSG00000047026.9	Acsm4	0.02	0	0	0	0.02	0	0	0	0	0	0	0	0	0	0	0	0	0	0	0
ENSMUSG00000030972.6	Acsm5	52.35	51.37	60.97	41.02	54.3	73.41	70.1	63.81	8.68	3.2	10.52	29.13	25.47	10.35	7.01	4.57	7.48	5.66	11.95	18.53
ENSMUSG00000027452.11	Acss1	79.91	95.36	88.23	65.5	83.56	103.38	80.57	57.26	31.41	10.3	9.42	59.41	12.42	45.53	29.39	13.81	13.95	12.93	21.51	43.38
ENSMUSG00000027605.18	Acss2	132.51	130.81	125.3	131.35	129.78	155.09	133.72	126.81	38.07	11.65	29.41	83.27	69.43	49.43	32.01	11.99	17.52	27.01	38.37	52.6
ENSMUSG00000086529.1	Acss2os	0.1	0.08	0.37	0	0.16	0.2	0	0.08	0	0	0	0	0	0	0	0	0	0	0	0
ENSMUSG00000035948.13	Acss3	6.53	7	5.97	2.78	3.83	4.5	8	13.12	1.42	0.27	1.08	7.39	1.42	4.59	0.76	0.17	1.12	0.8	3.61	4.74
ENSMUSG00000031972.5	Acta1	0.44	0	0.19	0.11	0.03	0.2	0.17	0.03	0	0.75	3.56	9.4	0	1.59	2.19	0.24	2.33	4.4	0.53	0.78
ENSMUSG00000035783.8	Acta2	63.02	35.77	49.13	30.76	22.32	22.34	47.16	27.46	5.86	15.54	13.27	10.99	12.49	19.9	16.82	41.32	19.34	9.71	35.57	26.38
ENSMUSG00000029580.14	Actb	531.67	518.96	477.87	494.69	335.71	308.89	407.57	422.51	636.14	966.69	746.61	850.8	427.99	882.84	705.25	1004.85	1129.83	1393.37	923.26	1034.28
ENSMUSG00000055194.3	Actbl2	0	0	0	0	0	0	0	0	0	0	0	0	0	0	0	0	0	0	0	0
ENSMUSG00000068614.7	Actc1	0.05	0.03	0.03	0.75	0	0	0	0.03	0	1.7	0	0	0	0	0.1	0	0	0	0	0
ENSMUSG00000062825.15	Actg1	642.58	673.78	631.71	501.62	385.97	470.83	531.84	619.72	1304.66	1042.39	292.89	1325.57	322.79	1270	1494.41	626.85	694.14	652.82	653.54	1365.93
ENSMUSG00000059430.14	Actg2	5.19	0.35	3.08	0.61	0.33	0.33	2.72	1.91	0	3.88	0	1.08	0	4.49	2.11	0	0.38	3.83	0.87	3.77
ENSMUSG00000078129.2	Actl10	0	0.03	0.03	0	0	0	0.03	0.03	0	0	0	0	0	0	0	0	0	0	0	0
ENSMUSG00000066368.1	Actl11	0	0	0	0	0	0	0	0	0	0	0	0	0	0	0	0	0	0	0	0
ENSMUSG00000027671.14	Actl6a	35.7	30.43	29.38	20.94	23.82	24.76	25.24	21.2	36.9	41.82	36.08	31.33	23.37	20.4	43.24	22.75	39.36	17.9	24.76	28.68
ENSMUSG00000029712.14	Actl6b	0	0	0.02	0	0	0	0	0	0	0	0	0	0	0.28	0	0.03	0	0	0	0
ENSMUSG00000070979.5	Actl7a	0.02	0	0	0	0	0	0	0	0	0	0	0	0	0	0	0	0	0	0	0
ENSMUSG00000070980.4	Actl7b	0	0	0	0	0	0	0	0	0	0	0	0	0	0	0	0	0.2	0	0.62	0
ENSMUSG00000092519.2	Actl9	0.13	0.08	0.2	0.06	0.13	0.03	0.13	0.16	0	0	0.15	0	0.34	0	0	0	0.07	0	0.28	0
ENSMUSG00000015143.15	Actn1	11.57	10.44	14.2	5.71	7.19	6.85	10.99	10.83	46.57	29.93	25.12	64.12	31.18	76.7	52.72	24.54	49.64	65.85	97.83	92.88
ENSMUSG00000052374.16	Actn2	1.02	1.02	0.66	0.99	0.57	0.67	0.27	1.69	0	0.34	1.03	3.32	0.1	0	0.05	2.76	0	4.99	0.08	2.43
ENSMUSG00000006457.3	Actn3	0.39	0.08	0.37	0.82	0.08	0.18	0.58	0.63	0.2	0.22	0.68	0.29	1.21	1.29	0.15	0	0	0.31	1.01	1.29
ENSMUSG00000054808.15	Actn4	135.94	140.82	149.92	88.11	93.54	99.98	111.51	95.44	110.39	82.58	74.98	174.57	88.27	132.13	121.07	72.76	103.77	128.19	142.58	176.44
ENSMUSG00000021076.6	Actr10	91.19	88.55	80.4	87.93	89.47	97.67	79.6	79.52	56.87	67.92	53.23	51.78	50.5	45.97	51.13	41.65	54.15	30.47	68.23	83.17
ENSMUSG00000025228.4	Actr1a	42.64	42.15	40.28	32.27	38.27	40.56	43.78	48.04	57.56	34.23	24.86	64.49	26.44	55.45	51.61	26.27	32.87	34.93	41.14	60.71
ENSMUSG00000037351.9	Actr1b	47.02	43.56	45.81	41.52	50.81	59.47	56.82	54.11	74.9	36.14	34.53	77.4	32.49	54.01	61.54	29.46	46.15	36.01	66.55	66.74
ENSMUSG00000020152.7	Actr2	50.22	49	49.28	50.35	51.02	64.19	62.86	65.54	73.18	48.02	40.26	75.21	43.17	70.68	67.72	26.44	61.34	54.09	52.27	81.18
ENSMUSG00000026341.16	Actr3	84.25	79.15	77.62	61.9	71.85	76.81	74.53	72.66	102.69	67.49	46.45	100.41	51.22	125.71	104.95	47.52	84.56	87.4	109	141.5
ENSMUSG00000056367.14	Actr3b	0.18	0.18	0.08	0.19	0.11	0.2	0.15	0.15	0.07	0.13	0.06	0.08	0.07	0.14	0.21	0.42	0.22	0	0.5	0.98
ENSMUSG00000037761.16	Actr5	4.45	4.85	4.6	2.44	2.91	4.33	5.5	4.1	3.04	2.92	3.12	5.96	6.53	4.56	4.3	5.47	3.05	2.14	7.81	5.41
ENSMUSG00000019948.4	Actr6	5.46	3.98	4.69	5.13	7.12	6.43	8.85	8.19	7.51	4.04	3.15	7.64	8.87	6.72	8.38	2.46	5.7	6.74	7.27	8.71
ENSMUSG00000015971.5	Actr8	23.04	19.8	22.51	17.54	20.31	22.61	19.82	22.09	19.61	10.46	11.26	23.01	16.68	22.49	17.77	9.5	11.58	9.73	21.9	27.98
ENSMUSG00000046615.2	Actrt1	0	0	0	0	0	0	0	0	0	0	0	0	0	0	0	0	0	0	0	0
ENSMUSG00000051276.4	Actrt2	0	0	0	0	0	0	0.03	0	0	0	0	0	0	0	0	0	0.07	0	0	0
ENSMUSG00000037737.6	Actrt3	0.14	0.1	0.08	0.06	0.14	0.04	0.09	0.04	0.06	0	0.14	0	0.06	0	0	0	0	0	0	0
ENSMUSG00000026836.15	Acvr1	3.54	3.26	4.04	2.36	2.76	2.97	3.21	2.65	5.97	3.01	3.3	6.9	2.23	12.41	7.58	2.99	5.31	4.78	5.61	12.51
ENSMUSG00000000532.11	Acvr1b	11.33	12.71	13.2	9.58	10.21	12.37	11.72	11.01	10.9	4.74	6.97	17.68	13.31	14.88	8.67	4.52	8.34	5.32	19.69	17.55
ENSMUSG00000026834.13	Acvr1c	0.1	0	0	0	0	0	0.2	0.05	0	0.02	0	0	0	0	0.01	0.01	0	0	0	0
ENSMUSG00000052155.5	Acvr2a	4.22	5.06	5.6	3.06	3.97	4.42	5.22	4.27	3.57	2.81	1.64	6.38	3.16	6.21	3.01	2.93	3.16	5.61	5.54	7.78
ENSMUSG00000061393.14	Acvr2b	3.06	2.41	2.24	4.59	2.57	2.93	4.7	6.9	3.53	2.49	0.99	3.06	2.62	1.03	2.58	3.14	1.67	2.26	2.61	1.84
ENSMUSG00000000530.16	Acvrl1	6.77	5.34	6.82	6.38	5.41	3.95	7.95	7.16	2.46	2.92	2.78	3.69	5.84	6.52	2.69	5.5	3.17	2.09	11.28	8.39
ENSMUSG00000023262.13	Acy1	489.01	356.42	202.34	174.72	369.92	297.24	304.58	421.38	41.47	45.24	103.08	119.3	120.81	47.06	38.73	51.77	28.66	61.65	53.21	55.54
ENSMUSG00000024866.9	Acy3	2581.12	2403.81	1895.61	1918.46	2268.96	2556.04	2497.33	4069.2	597.64	476.05	497.12	520.28	1393.53	420.37	596.66	468.16	215.4	350.24	646.73	526.53
ENSMUSG00000008822.15	Acyp1	22.53	20.72	17.8	22.4	25.3	26.29	25.71	27.97	27.44	17.09	17.35	29.36	11.74	17.16	28.25	10.47	11.45	3.28	8.95	22.77
ENSMUSG00000060923.5	Acyp2	35.79	31.48	30.79	40.86	41.41	40.53	41.11	37.89	32.24	22.15	14.73	16.04	15.42	15.6	22.37	21.84	14.73	6.38	16.32	15.33
ENSMUSG00000017697.3	Ada	1.17	1.82	1.07	1.14	1.44	0.65	1.12	0.55	2.11	1.5	1.42	2.45	0.13	1.66	1.19	8	2.15	1.36	1.97	2.09
ENSMUSG00000027719.15	Adad1	0	0	0	0	0	0	0	0	0	0	0	0	0	0	0	0	0.08	0	0	0
ENSMUSG00000024266.8	Adad2	0	0	0	0	0	0	0	0	0	0	0	0	0	0	0	0	0	0	0	0
ENSMUSG00000027259.15	Adal	12.05	11.15	12.17	7.83	10.23	11.08	10.55	10.54	8.2	3.73	5.01	12.6	5.93	11.43	5.8	2.71	5.47	3.82	7.46	11.64
ENSMUSG00000054693.14	Adam10	16.37	16.1	16.39	16.4	18.97	21.33	17.93	18.38	17.28	13.08	12.38	28.34	10.92	31.2	18.69	5.63	19.21	16.07	24.23	32.44
ENSMUSG00000020926.16	Adam11	2.1	2.36	4.67	0.64	0.55	1.18	1.92	1.28	14.48	1.9	2.1	3.69	6.2	12.21	9.97	1.44	3.39	2.81	14.23	15.24
ENSMUSG00000054555.11	Adam12	0.46	0.61	0.62	0.12	0.19	0.1	0.77	0.27	0.32	0.55	1.13	1.06	0.52	1	0.73	0.71	1	0.84	1.75	1.94
ENSMUSG00000028041.17	Adam15	60.05	69.74	61.25	59.39	42.39	36.87	64.45	70.08	60.64	109.55	130.07	69.88	130.51	105.53	74.78	187.52	119.09	57.76	166.36	92.44
ENSMUSG00000052593.16	Adam17	11.36	10.98	12.97	7.76	9.87	7.88	11.22	8.19	6.04	8.27	12.84	11.25	6.35	11.7	6.13	10.42	13.94	10.18	12.31	14.24
ENSMUSG00000031552.13	Adam18	0	0	0	0	0	0	0	0	0	0	0	0	0	0	0	0	0	0	0	0
ENSMUSG00000011256.16	Adam19	0.37	0.56	0.64	0.2	0.23	0.16	0.65	0.28	0.3	0.13	0.13	0.48	0.63	0.43	0.34	2.66	0.6	0.36	1.39	1.03
ENSMUSG00000072647.6	Adam1a	1.44	1.5	2.59	0.78	0.91	0.99	1.77	1.19	0.89	0.64	1.36	1.67	3.08	2.97	1.25	1.4	1.12	2.18	4.11	2.55
ENSMUSG00000062438.4	Adam1b	0.19	0.12	0.37	0.12	0.06	0.09	0.25	0.12	0.12	0.03	0.04	0.15	0.08	0	0.1	0	0.05	0.3	0.65	0
ENSMUSG00000022039.6	Adam2	0	0	0.04	0.03	0	0	0.03	0	0	0	0.07	0	0	0	0	0	0.13	0	0	0
ENSMUSG00000046282.7	Adam20	0	0	0	0	0	0	0	0	0	0	0	0	0	0	0	0	0	0	0	0
ENSMUSG00000008438.3	Adam21	0	0.01	0.04	0.01	0.02	0	0.03	0.01	0.04	0	0	0.08	0	0	0	0	0	0	0	0.09
ENSMUSG00000040537.17	Adam22	0.35	0.45	0.63	0.55	0.35	0.38	0.59	0.59	0.2	0.24	0.42	1.28	4.35	1.03	0.18	0.59	0.36	0.88	1.17	1.01
ENSMUSG00000025964.15	Adam23	0.09	0.16	0.12	0.04	0.06	0.14	0.24	0.09	0.04	0.11	0	0	0.16	0.31	0	0	0.04	0.16	1.48	0.04
ENSMUSG00000046723.4	Adam24	0	0	0	0	0	0	0	0	0	0	0	0	0	0	0	0	0	0	0	0
ENSMUSG00000071937.4	Adam25	0	0	0	0	0	0	0	0	0	0	0	0	0	0	0	0	0	0	0	0
ENSMUSG00000048516.2	Adam26a	0	0	0	0	0	0	0	0	0	0	0	0	0	0	0	0	0	0	0	0
ENSMUSG00000063900.5	Adam26b	0	0	0	0	0	0	0	0	0	0	0	0	0	0	0	0	0	0	0	0
ENSMUSG00000014725.16	Adam28	0.25	0.01	0.18	0	0.03	0	0.25	0.09	0	0.31	0.14	0.05	0	0.04	0.18	0.04	0.06	0	0.98	1.16
ENSMUSG00000046258.4	Adam29	0	0	0	0	0	0	0	0	0	0	0	0	0	0	0	0	0	0	0	0
ENSMUSG00000031553.16	Adam3	0	0	0	0	0	0	0	0	0	0	0	0	0	0	0	0	0	0	0	0
ENSMUSG00000043468.4	Adam30	0	0	0	0	0	0.01	0	0.04	0	0	0	0	0	0	0	0	0	0.28	0	0
ENSMUSG00000037437.18	Adam32	0.05	0.05	0.41	0.25	0.13	0.19	0.34	0.13	0.32	0.44	0	0.06	0	0	0	0	0	0	0	0
ENSMUSG00000027318.17	Adam33	0.2	0.31	0.4	0.06	0.33	0.23	0.32	0.7	0.06	0	0.36	0.49	0.77	0.4	0.12	0.72	0.42	0.36	1.09	0.38
ENSMUSG00000079058.3	Adam34	0	0	0	0	0	0	0	0	0	0	0	0	0	0	0	0	0	0	0	0
ENSMUSG00000054033.6	Adam39	0	0	0	0	0	0	0	0	0	0	0	0	0	0	0	0	0	0	0	0
ENSMUSG00000072972.3	Adam4	0.15	0.12	0.26	0.08	0.09	0.07	0.3	0.1	0.24	0.11	0.51	0.44	0.38	1.14	0.16	0.08	0.44	1.94	0.56	0.51
ENSMUSG00000031554.18	Adam5	0.08	0.04	0.14	0.05	0.02	0.08	0.06	0.1	0	0	0.07	0.06	0.19	0.16	0	0	0.09	0	0.67	0.31
ENSMUSG00000043945.4	Adam6a	0	0	0	0	0	0	0	0	0	0	0	0	0	0	0	0	0	0	0	0
ENSMUSG00000051804.3	Adam6b	0.01	0	0.01	0	0	0	0.02	0	0	0	0	0	0	0	0	0	0.07	0	0	0
ENSMUSG00000022056.9	Adam7	0.04	0.02	0.08	0.05	0.03	0.07	0.06	0.06	0	0	0	0.18	0	0.3	0	0	0	0	0	0.07
ENSMUSG00000025473.16	Adam8	0.13	0.17	0.52	0.09	0.17	0.16	0.42	0.29	1.2	2.49	2.86	3.71	1.3	8.06	2.95	5.6	7.08	9.14	12.93	9.66
ENSMUSG00000031555.15	Adam9	24.38	23.96	23.9	20.35	30.99	38.69	25.99	25.33	22.95	11.33	8.51	30.29	11.29	21.37	22.58	4.67	14.78	15.02	18.54	26.97
ENSMUSG00000022057.8	Adamdec1	0.27	0	0.06	0.02	0.04	0	0.11	0.11	0	0.11	0.19	0	0.04	0.05	0.17	0	0	0	0.33	0.42
ENSMUSG00000022893.14	Adamts1	5.84	6.37	7.48	3.97	4.95	3.78	8.02	6.08	30.28	13.63	16.53	61.63	14.63	96.01	32.55	24.18	32.08	19.55	50.39	116.94
ENSMUSG00000024299.16	Adamts10	3.38	2.88	5.49	1.46	1.67	1.72	5.62	3.78	1.67	2.58	8.4	4.85	10.58	8.3	3.89	5.82	7.95	4.17	12.68	12.33
ENSMUSG00000047497.10	Adamts12	0.2	0.27	0.31	0.05	0.1	0.05	0.25	0.12	0.13	0.1	0.07	0.26	0.19	0.22	0.01	0.06	0.3	0	0.29	0.25
ENSMUSG00000014852.16	Adamts13	0.06	0.2	0.33	0.01	0.03	0.16	0.17	0.08	0	0	0.15	0.03	0.18	0	0	0.23	0.07	0	0	0.68
ENSMUSG00000059901.12	Adamts14	0.15	0.2	0.25	0.09	0.14	0.17	0.66	0.36	0.06	0.22	0.23	0.26	1.17	0.12	0.1	0.97	0.05	0.18	0.03	0.09
ENSMUSG00000033453.8	Adamts15	4.91	2.7	3.37	1.95	4.98	3.8	5.07	22.56	1.91	0.43	0.67	3.88	1.54	2.01	1.68	0.87	0.69	0.57	1.7	2.51
ENSMUSG00000049538.14	Adamts16	0.29	0.37	0.59	0.29	0.41	0.65	0.4	0.34	0.54	0.34	1.78	0.99	1.52	2.84	0.36	0.55	1.95	0.81	4.4	2.81
ENSMUSG00000058145.16	Adamts17	0.47	0.18	0.52	0.04	0	0.34	0.56	0.12	0	0	0.05	0	0	0.24	0	0.05	0	0.18	0	0
ENSMUSG00000053399.9	Adamts18	0	0	0.01	0	0	0	0.08	0	0	0	0	0	0.15	0	0	0.03	0	0	0	0
ENSMUSG00000053441.4	Adamts19	0	0	0.01	0	0	0	0	0	0	0	0	0	0	0.02	0	0	0	0	0	0
ENSMUSG00000036545.8	Adamts2	0.53	1.03	0.89	0.32	0.55	0.48	0.71	1.18	0.24	0.27	0.35	0.45	0.65	0.68	0.43	1.55	0.72	0.91	2.33	1.06
ENSMUSG00000022449.14	Adamts20	0.03	0.05	0.02	0.01	0.01	0.01	0.09	0.03	0	0	0	0.26	0	0.07	0	0	0	0.12	0	0.1
ENSMUSG00000043635.12	Adamts3	0.18	0.21	0.25	0.03	0.18	0.16	0.12	0.04	0.74	0	0.09	0.31	0	0.03	0.07	0.03	0.1	0	0.25	0.45
ENSMUSG00000006403.13	Adamts4	0.1	0.13	0.14	0.11	0.03	0.05	0.06	0.05	0.48	0.17	0.16	0.4	0	0.59	0.44	1.47	0.28	0	0.1	0.53
ENSMUSG00000022894.6	Adamts5	0.87	0.93	1.15	0.37	0.57	0.39	1.47	0.88	0.68	0.55	1.1	1.49	2.03	5.09	0.72	1.52	1.63	1.01	3.49	6.82
ENSMUSG00000046169.10	Adamts6	0.47	0.54	1.35	0.29	0.65	0.54	0.63	0.88	1.15	0.31	1.28	1.18	2.83	2.28	0.99	0.67	1.74	0.83	3.24	2.04
ENSMUSG00000032363.15	Adamts7	0.94	1.4	1.49	0.64	0.89	0.3	1.18	0.65	0.7	0.62	0.93	0.69	1.61	1.36	0.27	0.87	1.43	0	3.15	1.78
ENSMUSG00000031994.13	Adamts8	0.89	0.66	0.76	0.26	0.16	0.16	0.24	0.35	0	0.05	0.17	0.06	0.22	0.2	0.07	0.08	0.05	0.24	0.15	0.07
ENSMUSG00000030022.14	Adamts9	2.9	2.8	3.68	1.29	1.93	2.01	3.88	3.81	2.05	2.19	2.96	5.22	3.58	4.34	2.31	3.4	3.43	3.73	5.15	5.74
ENSMUSG00000066113.16	Adamtsl1	0.89	0.47	0.64	0.62	0.49	0.34	1.01	1.01	0.07	0.28	0.13	1	0.5	0.55	0.24	0.23	0.28	0.73	0.41	0.46
ENSMUSG00000036040.14	Adamtsl2	7.56	8.59	8.7	4.4	9.13	6.83	9.23	10.06	7.96	6.1	14.22	6.13	14.87	9.78	4.75	12.22	9.2	7.74	24.49	11.95
ENSMUSG00000070469.12	Adamtsl3	0.05	0.01	0.03	0.08	0.25	0.22	0.1	0.04	0	0.01	0	0.74	0.05	0	0	0	0	0.06	0	0.03
ENSMUSG00000015850.11	Adamtsl4	1.31	1.17	1.46	0.65	1.38	0.91	1.57	2.36	2.71	1.74	3.36	4.39	4.33	4.23	2.7	3.98	6.27	6.06	5.46	6.22
ENSMUSG00000043822.18	Adamtsl5	0.45	0.6	0.88	0.72	0.62	0.83	0.97	1.15	2.04	0.83	3.99	1.59	1.22	2.25	0.9	1.55	5.72	4.37	6.28	3.98
ENSMUSG00000056413.16	Adap1	16.82	17.92	15.64	14.13	9.63	9.9	12.08	12.18	19.76	12.01	7.65	18.84	11.65	15.84	15.08	8.63	10.41	8.72	13.17	15.6
ENSMUSG00000020709.15	Adap2	8.96	10.8	13.86	6.1	9.79	15.27	14.27	12.41	9.37	1.04	0.85	11.1	1.99	10.88	9.5	0.31	0.85	1.27	5.29	8.6
ENSMUSG00000086507.1	Adap2os	1.09	2.16	1.94	0.74	1.36	1.4	1.28	0.9	0.3	0	0.22	0.91	0	0	0.34	0	0	0	0	0
ENSMUSG00000027951.16	Adar	6.22	4.74	6.76	4.52	4.56	4.17	6.4	5.82	7.24	3.52	5.88	11.38	15.05	9.23	7.47	5.38	8.82	5.61	17.9	12.71
ENSMUSG00000020262.15	Adarb1	1.74	1.75	1.89	1.37	1.86	1.6	2.31	2.8	1.29	0.79	0.82	1.03	1.52	2.38	1.31	3.93	1	0.29	1.55	2.32
ENSMUSG00000052551.16	Adarb2	0	0	0	0.01	0	0	0	0	0	0	0	0	0	0	0	0	0	0	0	0
ENSMUSG00000031949.17	Adat1	1.45	1.45	1.94	1.18	1.22	1.54	1.69	1.35	2.4	0.97	0.55	1.87	0.98	2.33	2.12	1	1.56	2.17	1.66	1.55
ENSMUSG00000019808.8	Adat2	5.69	5.19	5.4	5.76	2.52	4.55	5.73	4.49	2.32	2.24	1.35	3.9	1.42	2.64	4.05	1.01	2.48	2.54	0.26	4.39
ENSMUSG00000113640.1	Adat3	0.54	0.8	0.6	0.97	1.18	0.72	1.26	1.44	0.86	0.84	1.89	4.76	1.66	1.52	1.72	2.13	2.57	4.87	4.25	5.11
ENSMUSG00000021044.15	Adck1	14.53	12.99	12.56	12.09	12.31	12.78	14.12	13.5	8.7	6.17	7.13	12	8.84	10.54	9.41	4.48	5.08	4.44	12.85	10.8
ENSMUSG00000046947.12	Adck2	10.83	10.53	10.16	7.48	13.17	12.21	12.27	9.85	6.84	6.06	4.84	8.76	7.21	7.37	8.88	7.59	4.02	4.77	9.18	10.36
ENSMUSG00000026489.13	Adck3	77.18	97.94	94.15	106.32	115.86	134.44	94.56	112	23.96	8.21	9.55	30.29	23.55	18.34	13.85	7.22	9.43	4.05	15.27	20.38
ENSMUSG00000003762.13	Adck4	24.94	23.13	22.16	23.58	19.22	22.94	21.1	24.19	26.67	26.06	15.02	28.07	21.92	21.47	25.78	33.27	27.21	8.66	30.64	25.1
ENSMUSG00000022550.18	Adck5	17.66	20.43	20.11	16.37	9.07	11.05	15.95	10.43	19.78	23.58	21.75	36.97	22.79	20.66	23.36	25.79	27.16	13.42	37.93	13.31
ENSMUSG00000020431.5	Adcy1	1.24	1.45	1.88	0.98	0.99	0.97	1.48	1.19	0.5	0.18	0.25	1.34	0.66	1.36	0.74	0.67	0.62	0.24	0.88	1.75
ENSMUSG00000026567.16	Adcy10	0.15	0.16	0.33	0.13	0.07	0.04	0.16	0.23	0	0.03	0.47	0	0	2.32	0.03	0.27	0.22	0	0.6	0
ENSMUSG00000021536.7	Adcy2	0.12	0.04	0.08	0.06	0.05	0.03	0.1	0.05	0.11	0.06	0	0.3	0	0.02	0	0.14	0.02	0	0	0.26
ENSMUSG00000020654.15	Adcy3	0.32	0.53	0.57	0.48	0.43	0.2	1.4	0.38	0.16	0.08	0.28	0.12	0.32	1.01	0.31	0.75	0.21	0	0.86	0.56
ENSMUSG00000022220.14	Adcy4	2	1.86	2.52	1.45	1.33	1.17	1.7	0.75	0.82	1	0.98	1.08	1.81	0.88	1.81	4.05	0.87	1.26	3.09	1.63
ENSMUSG00000022840.9	Adcy5	0.84	0.86	1.04	0.72	0.88	1.04	0.97	0.86	0.24	0.15	0.26	0.94	0.81	0.69	0.32	0.39	0.34	0.28	0.06	0.92
ENSMUSG00000022994.9	Adcy6	22.91	20.17	30.27	18.38	20.83	22.46	29.88	21.61	22.5	10.19	24.01	42.13	33.27	42.73	20.02	11.58	30.37	30.82	50.5	51.4
ENSMUSG00000031659.13	Adcy7	0.48	0.54	0.8	0.5	0.44	0.28	0.67	0.59	0.25	0.24	0.8	0.82	1.95	2.91	0.45	0.81	1.34	1.27	5.37	3.29
ENSMUSG00000022376.8	Adcy8	0	0.01	0	0	0.01	0.03	0.01	0	0	0	0	0	0.15	0.13	0	0	0.05	0	0.09	0.16
ENSMUSG00000005580.11	Adcy9	2.12	2.14	2.2	1.29	2.32	2.85	2.85	2.46	1.1	0.3	0.44	2.36	0.63	1.77	1.35	0.22	0.36	0.55	0.87	2.62
ENSMUSG00000024256.6	Adcyap1	0.02	0	0	0	0	0	0	0	0	0	0	0	0.05	0	0	0	0	0	0	0
ENSMUSG00000029778.12	Adcyap1r1	0.36	0.2	0.29	0.27	0.15	0.24	0.7	0.26	0.11	0.12	0.03	0.37	0.34	0.15	0.35	1.34	0.12	0.21	0	0.12
ENSMUSG00000029106.14	Add1	67.79	71.63	69.39	51.99	52.94	59.13	61.92	65.97	54.43	46	47.61	90.94	52.76	81.95	52.17	32.22	65.61	58.39	96.19	108.34
ENSMUSG00000030000.10	Add2	0.19	0.22	0.34	0.27	0.14	0.02	0.25	0.23	0	0.08	0	0.1	0.06	0.01	0.07	1.3	0.23	0	0.03	0.41
ENSMUSG00000025026.14	Add3	26.52	24.7	24.18	17.37	27.02	32.46	29.23	26.09	13.45	5.08	6.73	27.85	7.81	19.15	15.52	2.78	8.29	6.14	12.66	22.09
ENSMUSG00000050994.20	Adgb	0	0	0.02	0.01	0.08	0.05	0	0.02	0.16	0	0	0.13	0.11	0.7	0	0	0.09	0	0.4	0.38
ENSMUSG00000025475.17	Adgra1	0	0.02	0	0.02	0	0.01	0	0.04	0.72	0.91	0.13	0.41	2.33	4.97	0.08	0.35	0.2	0.11	2.49	4.49
ENSMUSG00000031486.15	Adgra2	2.84	3.26	4.14	2.55	2.81	2.85	3.73	2.52	3.42	0.93	2.26	5.27	1.4	4.55	3.16	1.61	2.9	1.49	3.92	3.87
ENSMUSG00000029090.12	Adgra3	22.44	20.38	20.89	13.66	19.16	22.2	19.36	19.51	17.44	8.88	8.73	19.96	7.63	13.2	14.42	5.02	9.36	12.21	12.84	14
ENSMUSG00000034730.17	Adgrb1	0	0.02	0.05	0.04	0	0.01	0	0.03	0	0	0	0	0.46	0.05	0	0	0.03	0.37	0	0.06
ENSMUSG00000028782.14	Adgrb2	0.31	0.61	1.11	0.05	0.06	0.1	0.15	0.5	0.08	0.02	0.16	1.31	0.16	0.49	0	0.02	0.22	0	1.31	1.07
ENSMUSG00000033569.17	Adgrb3	0.01	0	0.03	0.03	0.02	0.01	0.03	0.04	0	0	0	0.09	0.04	0.02	0	0	0	0	0	0.05
ENSMUSG00000044017.16	Adgrd1	0.08	0.05	0.09	0.04	0.03	0.06	0.12	0.34	0	0.08	0	0.04	0	0.04	0.12	0.06	0.02	0	0	0.23
ENSMUSG00000083722.1	Adgrd2-ps	0	0	0	0	0	0	0	0	0	0	0	0	0	0	0	0	0	0	0	0
ENSMUSG00000004730.14	Adgre1	0.9	0.77	0.65	0.95	1.32	0.81	0.9	0.65	0.47	0.21	0.35	1.24	0.92	6.36	0.37	0	0.69	0.44	4.49	6.94
ENSMUSG00000032915.6	Adgre4	0.08	0.03	0.03	0.05	0.04	0.05	0.06	0.05	0	0.02	0	0	0.03	0.09	0.04	0.09	0.02	0.06	0.13	0.11
ENSMUSG00000002885.14	Adgre5	15.12	14.09	16.22	11.37	10.3	12.97	16.22	23.5	22.47	14.01	10.61	15.88	15.21	17.35	23.2	18.57	15.77	16.74	12.54	19.77
ENSMUSG00000041293.5	Adgrf1	0.27	0.19	0.25	0.33	0.31	0.17	0.42	0.67	0.33	0.22	0.16	1	0.03	1.58	0.13	0.62	0.26	0	0.49	1.25
ENSMUSG00000057899.6	Adgrf2	0.04	0.02	0.03	0.01	0.03	0.01	0.01	0.01	0.04	0.05	0	0.07	0	0	0.04	0	0	0	0.14	0.15
ENSMUSG00000067642.11	Adgrf3	0	0	0	0	0.01	0	0	0.01	0	0	0	0	0	0	0	0	0	0	0	0
ENSMUSG00000023918.12	Adgrf4	0.06	0.06	0.06	0	0	0	0.03	0.07	0.13	0.15	0.26	0	0	0	0	0.19	0.2	0	0.71	0
ENSMUSG00000056492.6	Adgrf5	17.09	15.98	20.83	11.46	12.39	10.55	14.79	14.87	3.65	4.91	4.28	12.43	13.76	13.79	5.51	5	4.14	5.72	9.55	18.86
ENSMUSG00000031785.16	Adgrg1	135.5	129.77	143.36	82.11	78.8	83.11	101.17	107.32	129.58	97.21	64.98	248.09	111.44	301.23	131.04	65.56	109.12	96.26	186.83	374.19
ENSMUSG00000031298.15	Adgrg2	0.18	0.11	0.19	0.1	0.2	0.16	0.18	0.15	2.19	1.31	1.45	2.13	1.68	5.35	1.8	2.2	2.3	2.28	7.94	8.55
ENSMUSG00000060470.7	Adgrg3	1.64	3.06	4.19	0.87	0.66	0.49	2.15	0.88	2.59	3.77	9.64	8.38	8.23	9	4.45	10.99	19.09	18.8	14.86	13.08
ENSMUSG00000053852.11	Adgrg4	1.93	1.65	2.1	9.21	4.67	7.91	1.01	5.16	0.25	0.45	1.06	2.91	4.64	2.41	0	0.64	0.26	1.17	0	0
ENSMUSG00000061577.12	Adgrg5	0.12	0.23	0.38	0.05	0.27	0.16	0.51	0.33	0	0.06	0.03	0	0	0.19	0.08	0.26	0.03	0	0.33	0.09
ENSMUSG00000039116.6	Adgrg6	0.45	0.31	0.56	0.28	0.36	0.27	0.5	0.65	0.63	0.91	0.47	1.69	1.14	3.68	0.75	0.55	1.21	1	1.78	4.31
ENSMUSG00000022755.4	Adgrg7	0	0.01	0.01	0.01	0	0	0	0	0	0.03	0	0	0	0.04	0	0	0	0	0	0
ENSMUSG00000013033.16	Adgrl1	6.1	7	8.21	3.76	3.56	4.41	6.75	7.99	3.19	1.51	2.17	3.44	4.11	4.14	5.69	2.24	2.87	2.89	5.63	5.49
ENSMUSG00000028184.12	Adgrl2	14.13	14.03	13.54	9.43	9.86	12.03	11.57	9.98	17.33	11.95	12.15	19.24	11.84	20.95	18.16	6.46	14.88	11.35	26.14	29.07
ENSMUSG00000037605.16	Adgrl3	0.18	0.1	0.13	0.24	0.08	0.03	0.21	0.49	0	0	0.14	0.04	0.04	0.06	0	0.12	0	0.03	0.14	0.88
ENSMUSG00000039167.11	Adgrl4	11.92	11.43	13.5	10.49	10.5	6.92	9.59	8.2	3.75	2.92	2.06	6.15	7.4	5.65	5.56	9.16	3.14	8.02	5.83	6.92
ENSMUSG00000069170.14	Adgrv1	0.45	0.35	0.29	0.42	0.13	0.19	0.49	0.39	0.22	0.31	0.26	0.18	0.27	0.5	0.41	0	0.19	1.22	1.1	0
ENSMUSG00000074207.10	Adh1	420.53	331.48	281.29	410.17	599.25	559.06	590.7	1031.68	345.01	377.74	311.46	309.9	469.23	303.37	311.59	152.66	278.75	255.34	545.25	379.01
ENSMUSG00000037797.14	Adh4	0.03	0.12	0	0	0.07	0	0.4	0.07	0	0.08	0	0	0.45	0.19	0	0	0.07	0.29	0	0
ENSMUSG00000028138.8	Adh5	195.3	190.86	169.25	188.75	220.81	235.66	237.73	285.25	133.32	97.98	83.69	139.25	104.37	117.33	135.9	47.79	90.54	90.02	100.91	121.19
ENSMUSG00000090306.5	Adh6-ps1	0.01	0.01	0.06	0	0.06	0	0	0	0	0	0	0	0.15	0	0	0	0	0	0	0
ENSMUSG00000053054.13	Adh6a	0.18	0.08	0.29	0.12	0.13	0.14	0.07	0.28	0.2	0.29	0.38	1.02	0	0	0.34	0.52	0.28	0.66	0.1	0.21
ENSMUSG00000074206.7	Adh6b	0.04	0	0.04	0.02	0.13	0.25	0.2	0.96	0	0	0.62	0.46	0.4	0.07	0	0	0.37	0	0	0.4
ENSMUSG00000055301.8	Adh7	2.88	1.52	1.8	0.67	1.84	2.37	2.36	2.32	0.4	1.81	1.84	0.14	0.42	0.59	1.04	0.39	0.14	0.64	1.67	0.14
ENSMUSG00000025911.14	Adhfe1	239.57	215.94	205.69	151.4	209.23	223.46	249.67	226.65	39.25	15.9	26.56	87.36	78.33	45.62	31.06	27.61	13.96	13.99	35.72	60.5
ENSMUSG00000020629.12	Adi1	88.49	86.21	86.11	62.17	72.13	54.05	82.97	80.31	66.03	31.7	20.74	40.19	37.31	31.11	52.81	16.96	18.78	24.04	40.97	39.91
ENSMUSG00000044405.4	Adig	0.55	0	0.87	0.08	0	0	3.37	1.88	0	0	0.36	0.49	0	0	0.57	0	0.35	9.77	0	0
ENSMUSG00000022878.5	Adipoq	0.88	0	0.9	0	0	0	14.31	8.74	0	1.73	0	0	0.28	0	1.42	0	0.07	0	0.3	0
ENSMUSG00000026457.14	Adipor1	61.55	55.59	51.44	55.22	70.85	71.97	64.51	70.05	49.73	28.05	19.45	56.78	32.09	44.29	45.36	22.29	28.76	36.38	40.71	51.42
ENSMUSG00000030168.13	Adipor2	33.93	32.17	31.54	21.62	32.78	35.22	34.02	35.56	24.41	13.32	9.45	33.86	15.45	24.94	20.99	8.72	12.34	16.37	19.54	27.22
ENSMUSG00000039197.10	Adk	110.36	111.76	109.36	86.2	102.91	127.04	116.69	101.47	115.63	60.29	34.04	104.54	41.31	47.04	103.03	29.36	48.43	33.02	71.86	90.97
ENSMUSG00000030790.15	Adm	5.65	10.44	7.94	5.27	7.61	5.39	7.16	8.56	29.67	13.01	1.65	9.49	3.88	10.23	29.42	21.32	3.4	5.98	6.27	16.72
ENSMUSG00000054136.6	Adm2	2.02	2.92	2.2	0.57	1.74	2.47	1.66	1.58	16.64	11.42	3.13	4.22	0.64	2.41	12.62	3.79	2.15	2.27	3.82	2.55
ENSMUSG00000051149.15	Adnp	0.74	0.58	1.22	1.34	2.54	2.35	4.15	3.7	4.11	3.57	6.32	8.53	4.94	9.75	2.13	5.65	3.16	2.45	5.37	11.12
ENSMUSG00000053950.10	Adnp2	2.78	2.82	2.86	2.53	2.56	2.44	3.53	3.09	3.25	2.03	2.11	4.86	2.74	4.76	3.44	1.91	3.33	2.25	3.21	6.66
ENSMUSG00000057134.5	Ado	6.14	5.78	6.28	5.05	5.94	6.55	6.83	6.46	7.64	5.73	4.64	9.94	4.01	9.12	8.3	3.55	6.51	8.11	10.19	9.27
ENSMUSG00000042429.8	Adora1	2.08	1.66	2.53	2.16	1.05	0.7	1.92	2.75	0.86	3.86	0.86	1.85	3.38	3.05	2.13	3.13	0.39	1.1	2.71	4.49
ENSMUSG00000020178.6	Adora2a	0.94	0.84	1.13	1.01	0.86	0.32	1.94	1.29	0.92	0.47	0.55	1.24	1.74	1.01	0.99	2.36	0.69	0.56	3.6	1.67
ENSMUSG00000018500.2	Adora2b	3.48	2.39	2.1	0.58	1.26	2.07	2.45	2.86	7.04	2.45	1.38	2.27	0.42	2.99	4.38	5.14	3.38	0.9	2.36	2.47
ENSMUSG00000000562.5	Adora3	0.09	0.03	0.07	0.06	0.07	0.06	0.11	0.07	0.1	0	0.17	0	0.4	0.94	0.13	0	0	0	1.52	0.6
ENSMUSG00000025236.11	Adpgk	8.78	9.46	8.25	6.17	7.71	7.5	7.96	6.84	11.48	7.33	6.25	11.14	8.95	10.03	11.51	7.98	7.92	7.56	11.94	12.03
ENSMUSG00000002844.9	Adprh	9.18	11.04	8.34	11.31	11.33	10.8	9.57	7.8	10.94	8.22	7.57	12.93	7.09	12.6	9.36	6.08	8.87	6.13	13.47	14.98
ENSMUSG00000031448.12	Adprhl1	0	0.01	0.06	0.01	0.01	0.01	0	0	0	0.02	0	0	0	0	0	0	0	0	0	0
ENSMUSG00000042558.16	Adprhl2	18.43	17.75	15.06	18.27	16.94	17.58	21.37	21.77	33.64	26.09	15.55	23.72	18.01	27.47	31.21	27.61	24.38	23.1	24.76	30.21
ENSMUSG00000020910.16	Adprm	11.11	12.14	13.22	16.17	16.18	20.14	15.96	16.3	20.17	8.92	6.53	13.16	17.16	18.59	16.84	13.6	11.18	13.07	24	21.74
ENSMUSG00000045875.13	Adra1a	4.44	5.17	5.38	2.67	2.8	4.87	2.83	4.41	1.73	0.65	0.39	2.53	0.58	1.93	1.58	0.87	0.51	0.36	1.26	1.55
ENSMUSG00000050541.14	Adra1b	0.26	0.49	0.36	0.22	0.32	0.24	0.85	0.57	1.15	0.34	0.35	0.36	1.17	0.46	0.68	0.3	0.41	0	0.89	0.62
ENSMUSG00000027335.9	Adra1d	0.33	0.44	0.4	0.14	0.28	0.08	0.37	0.21	0.07	0.15	0.05	0.73	0.23	0.48	0.15	0.11	0.51	0	1.65	1.68
ENSMUSG00000033717.5	Adra2a	0.32	0.38	0.44	0.46	0.22	0.25	0.39	0.43	0.45	1.18	0.71	1.23	1.09	1.68	0.34	0.74	0.6	0.29	1.49	1.49
ENSMUSG00000058620.5	Adra2b	42.42	30.99	26.31	18.97	47.37	39.18	59.93	53.32	63.27	22.17	10.35	48	12.75	18.83	53.21	4.88	10.82	10.95	14.91	23.33
ENSMUSG00000045318.6	Adra2c	0.21	0.22	0.31	0.53	0.4	0.34	0.27	0.32	0.03	0.2	0.25	0.14	0.3	0.64	0.19	0	0.12	0.35	0.13	0.22
ENSMUSG00000035283.4	Adrb1	0.63	0.55	0.83	0.64	0.98	0.97	0.56	0.5	0.19	0.07	0.07	0.34	0.13	0.31	0.22	0.29	0.24	0	0.51	0.98
ENSMUSG00000045730.3	Adrb2	5.77	4.92	5.27	2.92	7.51	5.05	7.62	7.57	1.93	2.57	4.69	7.82	6.95	3.61	2.78	5.02	4.67	8.64	5.58	3.97
ENSMUSG00000031489.15	Adrb3	0.04	0	0.32	0	0	0.01	0.64	0.37	0	0.12	0	0	0.04	0.37	0.3	0	0	0	0	0
ENSMUSG00000024858.13	Adrbk1	23.44	20.42	25.96	14.36	18.11	20.06	22.55	22.35	26.15	17.6	22.97	29.46	25.89	121.55	24.35	27.38	27.65	25.74	42.09	36.09
ENSMUSG00000042249.11	Adrbk2	1.53	1.39	2.49	0.78	1.08	1.32	2.18	1.21	0.66	0.55	2.48	4.02	2.87	2.31	1.15	2.38	2.51	2.32	6.74	3.12
ENSMUSG00000039041.15	Adrm1	55.43	61.83	59.5	75	79.73	85.48	91.78	114.47	121.07	107.4	82.48	86.78	53.4	90.14	125.78	152.94	83.98	66.13	64.57	107.55
ENSMUSG00000022407.10	Adsl	42.29	40.62	38.21	31.6	38.01	46.43	44.82	40.43	36.15	19.43	11.26	38.05	16.59	26.68	33.49	9.68	17.15	16.66	19.67	28.83
ENSMUSG00000015961.8	Adss	37.65	36.8	34.31	33.41	39.85	42.85	37.1	39.9	89.25	53.61	48.17	61.71	36.41	47.7	81.19	28.5	63.19	63.24	46.76	52.99
ENSMUSG00000011148.14	Adssl1	6.53	4.93	6.9	4.09	3.48	7.45	7.08	7.36	2.43	0.83	0.47	5.11	7.19	2.28	0.4	3.66	0.77	1.18	2.74	5.15
ENSMUSG00000058022.14	Adtrp	173.8	147.57	130.4	126.02	188.35	184.82	139.74	148.92	204.21	220.16	102.41	109.09	228.17	78.28	144.92	57.53	90.41	128.68	100.89	100.6
ENSMUSG00000020473.13	Aebp1	22.1	25.64	29.18	12.69	14.03	15.92	26.18	26.76	30.53	16.02	15.85	38.09	21.07	50.02	19	36.14	25.37	12.71	45.06	60.06
ENSMUSG00000030232.18	Aebp2	12.48	12.81	14.09	11.52	17.03	18.66	18.53	16.37	22.83	14.28	12.99	26.5	9.29	22.36	20.98	8.75	21.73	18.77	23.69	28.85
ENSMUSG00000030609.18	Aen	18.94	15.9	14.45	11.24	12.77	15.72	19.15	21.64	63.81	42.57	23.77	27.71	13.89	17.38	62.13	43.93	31.79	26.57	19.53	31.82
ENSMUSG00000054452.10	Aes	715.52	696.09	670.11	676.74	645.58	610.35	544.9	569.49	409.61	433.55	519.98	676.61	568.26	549.05	412.58	305.69	427.54	422.5	707.28	620.99
ENSMUSG00000065022.1	AF357341	0	0	0	0	0	0	0	0	0	0	0	0	0	0	0	0	0	0	0	0
ENSMUSG00000077711.1	AF357399	0.81	0.89	0.44	0	0	0	1.08	0	0	0	0	0	0	0	0	0	0	0	0	0
ENSMUSG00000088294.1	AF357425	0	0	0	0	0	0	0	0	0	0	0	0	0	0	0	0	0	0	0	0
ENSMUSG00000065749.1	AF357428	0	0	0	0	0	0	0	0	0	0	0	0	0	0	0	0	0	0	0	0
ENSMUSG00000029094.12	Afap1	4.32	4.71	5.33	3.32	3.37	3.42	4.25	4.73	4.82	3.11	4.16	11.21	5.68	10.21	5.63	2.08	7.12	6.49	10.6	11.6
ENSMUSG00000033032.15	Afap1l1	24.96	24.03	22.1	18.94	20.61	17.73	27.66	30.8	5.56	5.33	4.71	8.91	14.28	7.36	7.98	9.86	3.02	2.77	6.52	8.6
ENSMUSG00000025083.18	Afap1l2	5.03	4.3	6.06	3.39	3.71	2.74	4.86	3.64	3.85	2.27	5.94	10.45	7.82	11.42	5.37	2.8	7.59	8.54	13.3	12.26
ENSMUSG00000029313.18	Aff1	10.87	9.57	11.95	5.53	8.2	10.82	11.03	10.83	8	5.32	3.99	17.94	6.97	15.64	6.08	4.32	6.22	6.29	9.79	19.85
ENSMUSG00000031189.12	Aff2	0.09	0.06	0.06	0.01	0.02	0.02	0.03	0.02	0.08	0	0	0	0.13	0.14	0.06	0	0.07	0	0	0.51
ENSMUSG00000037138.17	Aff3	0.28	0.25	0.33	0.05	0.18	0.05	0.27	0.37	0.04	0.07	0.14	0.02	0.13	0.19	0.09	0.12	0.04	0	0.5	0.14
ENSMUSG00000049470.13	Aff4	9.3	9.17	10.64	6.1	10.08	13.1	13.96	13.01	8.4	3.62	2.82	13.68	5.67	13.45	7.85	3.83	4.83	4.42	8.29	17.46
ENSMUSG00000031967.15	Afg3l1	53.83	52.03	51.45	43.82	44.27	50.6	42.26	47.2	24.07	13.6	8.95	23.81	13.07	15.85	21.77	9.24	10.68	13.98	12.58	14.33
ENSMUSG00000024527.9	Afg3l2	51.2	48.58	48.13	35.84	48.63	56.47	57.02	59.16	54.05	22.86	17.05	51.9	26.78	32.8	47.58	16.79	22.05	22.8	27.05	36.7
ENSMUSG00000029369.17	Afm	27.53	21.78	28.59	24.67	23.76	30.2	24.53	21.15	2.98	3.61	15.01	26.61	13.78	8.26	5.33	3.33	9.13	11.02	12.43	17.91
ENSMUSG00000017718.15	Afmid	39.72	46.26	41.68	41.46	56.83	63.66	73.91	81.91	16.97	3.26	11.06	24.93	19.33	11.27	21.04	4.41	10.23	13.18	20.52	20.24
ENSMUSG00000054932.6	Afp	0.59	0.46	0.74	1.19	0.57	0.24	0.36	0.33	1.55	2.73	1.19	1.21	1.14	0.71	1.89	1.27	1.7	0.51	3.33	1.15
ENSMUSG00000049659.15	Aftph	37.69	34.13	32.49	22.76	32.6	38.09	35.46	35.76	19.78	10.75	11.39	33.1	14.45	29.13	23.7	8.36	15.8	14.74	18.78	29.42
ENSMUSG00000031521.5	Aga	36.03	35.28	32.62	32.25	28.05	30.34	26.65	17.61	38.25	19.33	14.06	41.81	18.97	25.79	33.86	3.41	14.06	15.28	20.66	33.78
ENSMUSG00000055013.15	Agap1	12.3	11.25	11.43	7.61	10.47	11.54	10.36	12.27	17.78	13.3	9.25	15.63	7.59	11.84	17.07	5.01	11.39	8.27	10.52	13.62
ENSMUSG00000025422.9	Agap2	0.24	0.07	0.2	0.24	0.13	0.07	0.24	0.2	0.04	0.06	0.26	2.48	0.43	0.69	1.66	0.28	0.36	0.13	0.57	0.54
ENSMUSG00000023353.14	Agap3	23.66	27.07	24.92	24.13	21.83	23.86	27.93	29.41	26.12	19.26	22.58	30.25	20.74	33.17	19.56	24.63	27.37	35.72	45.89	45.66
ENSMUSG00000025754.11	Agbl1	0	0	0	0	0	0	0	0	0	0	0	0	0	0	0	0	0	0	0	0
ENSMUSG00000040812.14	Agbl2	0.13	0.13	0.31	0.08	0.18	0.17	0.18	0.19	0.05	0.15	0.68	0.27	0.95	0.6	0.13	0.07	0.68	0.32	0.91	3.4
ENSMUSG00000038836.15	Agbl3	7.56	7.08	8.46	8.39	10.44	11.26	11.33	10.11	4.6	5.76	3.92	7.6	6.86	6.54	5.3	3.12	3.16	4.12	6.93	5.85
ENSMUSG00000061298.14	Agbl4	0.16	0.1	0.09	0.07	0.25	0.31	0.15	0.11	0	0	0	1.32	0.25	0	0	0	0.05	0	0	0
ENSMUSG00000029165.17	Agbl5	11.29	9.23	12.29	7.7	8.29	9.97	12.23	11.26	9.7	4.29	9.34	15.8	12.71	14.72	7.05	6.27	7.6	11.31	16.02	21.71
ENSMUSG00000015452.14	Ager	0.43	0.44	0.75	0.37	0.31	0.77	0.7	0.71	1.28	1	2.57	3.42	4.56	4.33	1.34	9.05	2.35	2.59	7.95	5.3
ENSMUSG00000026159.13	Agfg1	17.24	16.06	16.14	9.23	14.22	16.06	18.62	18.42	26.13	16.56	8.26	28.13	7.37	22.38	26.76	8.15	15.07	16.51	15.74	27.53
ENSMUSG00000029722.15	Agfg2	13.96	15.33	15.95	11.21	13.68	15.65	12.64	14.45	12.59	5.71	5.24	19.99	9.33	13.52	14.05	4.98	6.95	4.58	8.97	16.71
ENSMUSG00000021681.8	Aggf1	12.07	11.92	11.68	10.67	12.83	13.58	16.07	13.93	19.5	8.95	6.12	22.64	7.32	20.01	18.73	6.23	11.28	6.94	11.19	25.65
ENSMUSG00000029916.11	Agk	10.99	9.39	11.99	7.06	7.37	8.45	9.48	7.63	10.1	5.7	3.11	9.25	4.16	8.66	10.06	3.87	4.88	5.36	6.5	6.12
ENSMUSG00000033400.14	Agl	8.51	8.97	9.11	6.3	7.19	8.54	8.84	8.84	12.44	4.2	3.44	9.85	3.81	4.59	10.24	2.91	4.69	3.84	7.43	8.58
ENSMUSG00000040706.4	Agmat	4.4	4.28	5.51	7.61	2.11	3.03	6.09	3.12	0.66	1.04	1.56	1.62	2.16	2.17	0.21	1.06	1.14	1.16	1.36	1.4
ENSMUSG00000050103.18	Agmo	3.57	4.52	4.34	1.47	3.84	3.09	4.64	3.03	4.39	0.39	0.19	1.85	0.18	2.73	2.61	0.61	0.63	1.37	1.3	3.45
ENSMUSG00000041530.16	Ago1	5.82	5.94	7.2	4.45	5.48	6.61	7.34	6.02	6.17	2.9	3	8.7	3.82	9.73	4.55	3.1	4.08	5.15	8.93	12.23
ENSMUSG00000036698.11	Ago2	3.72	3.97	5.23	2.42	3.52	4.77	5.14	4.42	4.4	2.32	1.63	5.87	1.97	5.39	4.68	1.99	2.67	4.04	3.97	7.76
ENSMUSG00000028842.15	Ago3	1.09	0.98	2.13	1.25	1.63	1.69	2.03	1.4	3.67	1.69	1.26	1.83	2.61	1.16	1.45	2.65	1.81	0.76	2.17	2.36
ENSMUSG00000042500.11	Ago4	0.66	0.54	1.09	0.42	0.5	0.56	0.43	0.48	0.36	0.28	0.89	0.64	1.21	1.41	0.64	0.51	0.83	0.53	2.03	2.01
ENSMUSG00000034254.17	Agpat1	71.74	67.76	62.92	43.77	57.28	64.44	66.03	77.67	65.56	51.76	47.4	94.02	62.06	74.67	67.4	28.23	59.48	67.21	86.35	93.68
ENSMUSG00000026922.13	Agpat2	30.46	29.13	28.15	23.1	22.57	23.96	34.63	28.33	47.11	44.86	33.58	34.41	32.03	30.79	37.88	47.52	34.09	36.25	55.61	40.8
ENSMUSG00000001211.15	Agpat3	158.65	145.96	140.84	155.42	191.79	201.6	199.19	229.89	185.74	120.95	90.12	172.2	121.7	120.58	171.91	89.45	96.98	85.96	103.01	135.63
ENSMUSG00000023827.8	Agpat4	2.18	2.48	2.52	2.07	2.15	1.93	3.25	1.73	2.36	3.33	2.39	3.89	6.52	3.18	2.3	3.45	4.6	6.71	10.24	9.09
ENSMUSG00000031467.10	Agpat5	8.38	7.5	7.28	7.22	9.18	8.84	7.28	6.53	11.73	7.65	5.73	8.79	5.35	8.89	11.62	3.44	6.47	9.69	7.51	9.33
ENSMUSG00000029314.14	Agpat9	9.94	9.69	13.41	5.98	6.24	8.2	5.96	2.82	15.27	6.49	2.22	10.74	1.4	5.98	13.18	1.96	4.11	3.21	4.16	8.08
ENSMUSG00000042410.16	Agps	43.18	31.36	31.57	32.56	70.58	81.49	63.94	81.65	20.21	12.45	14.51	29.93	34.41	21.19	14.96	17.33	15.8	19.9	17.23	22.02
ENSMUSG00000020581.11	Agr2	0.09	0	0	0.05	0	0	0.06	0.06	0	0.31	0	0	0	0	0.24	0	0	0	0.8	0
ENSMUSG00000036231.5	Agr3	0	0	0	0	0	0	0	0	0	0	0	0	0	0	0	0	0	0	0	0
ENSMUSG00000041936.18	Agrn	56.09	51.48	62.48	32.13	28.09	27.36	49.55	44.05	72.75	55.77	105.46	142.82	100.44	192.94	80.62	66.46	143.61	122.29	275.14	212.66
ENSMUSG00000005705.10	Agrp	0.3	0.19	0.3	0.06	0.07	0.12	0.21	0	0	0	0	0	0	0.79	0	0	0	0	0	0
ENSMUSG00000031980.9	Agt	72.91	73.21	64.84	35.56	36.02	32.58	34.8	32.93	60.79	33.7	51.68	134.29	92.54	91.99	41.94	8.67	30.05	43.82	85	105.45
ENSMUSG00000021557.15	Agtpbp1	26.02	20.37	21.33	13.12	13.7	13.18	15.25	14.82	10.16	14.08	7.4	7.73	20.54	11.03	6.31	10.06	8.08	5.72	6.55	8.76
ENSMUSG00000049115.15	Agtr1a	17.45	21.12	18.98	13.84	13.92	17.13	15.22	14.24	8.56	3.39	7.9	14.37	10.99	11.12	9.28	3.43	6.99	5.82	16.35	11.56
ENSMUSG00000054988.9	Agtr1b	0.07	0.02	0.05	0	0	0.07	0.04	0.03	0	0	0	0	0	0	0	0	0	0	0	0
ENSMUSG00000068122.10	Agtr2	0.03	0.05	0.11	0.02	0.01	0.03	0.04	0.07	0	0	0.03	0	0	0	0	0	0	0	0	0
ENSMUSG00000029007.8	Agtrap	38.99	36.19	34.9	47.13	42.01	45.57	70.47	53.83	24.64	17.82	16.74	37.64	25.53	26.12	26	8.71	20.85	12.1	24.93	28.15
ENSMUSG00000026272.6	Agxt	0	0.04	0	0	0	0.04	0.54	0	0	0.31	0.31	0	0	0.23	0.18	0	0.11	0.08	0	0
ENSMUSG00000089678.8	Agxt2	69.63	73.91	75.75	53.43	70.47	82.06	74.62	61.38	28.25	11.26	23	44.36	31.85	26.15	26.87	10.23	14.3	9.27	24.35	29.95
ENSMUSG00000026491.13	Ahctf1	13.78	11.48	14.96	7.7	11.68	11.61	13.65	13.26	12.37	10.56	10.72	14.21	9.15	14.98	15.73	11.73	15.34	19.5	14.27	22.33
ENSMUSG00000027597.15	Ahcy	26.12	30.05	17.03	25.15	114.75	105.05	84.94	203.63	129.88	82.84	72.54	143.72	158.54	91.93	113.38	87.46	58.3	81.19	69.42	112.77
ENSMUSG00000027893.14	Ahcyl1	82.87	81.92	86.39	58.52	74.33	82.3	91.15	91.23	88.65	38.77	29.8	87.9	61.42	65.33	85.77	26.55	40.1	51.89	66.14	78.5
ENSMUSG00000029772.17	Ahcyl2	61.45	61.62	61.13	53.78	55.68	68.69	71.73	65.77	25.08	14.47	12.45	38.43	22.33	29.96	23.38	9.59	9.84	11.75	22.04	32.56
ENSMUSG00000037692.14	Ahdc1	6.61	7.01	9.18	3.03	4.61	4.43	7.25	6.96	6.73	3.46	2.54	16.46	4.13	15	4.17	3.46	5.11	7.15	7.9	20.85
ENSMUSG00000019986.17	Ahi1	2.94	2.8	2.96	3.47	3.62	3.04	4.26	4.48	2.55	2.91	3.14	4.48	3.78	3.46	2.61	2.75	3.48	1.36	4.95	4.37
ENSMUSG00000069833.12	Ahnak	6.63	6.16	7.23	5.54	4.28	3.93	6.09	6.87	17.19	22.92	9.67	11.84	6.05	16.14	17.11	28.34	13.53	14.48	16.32	16.99
ENSMUSG00000072812.4	Ahnak2	0.04	0.14	0.14	0.1	0.12	0.08	0.12	0.17	0.37	0.22	0.36	0.12	0.03	0.63	0.52	0.81	1.16	0.52	3.03	1.03
ENSMUSG00000019256.17	Ahr	1.54	1.41	1.97	1	1.25	1.08	1.53	1.22	0.46	1.02	1.09	2.24	1.62	3.85	1.55	0.87	1.14	2.45	4.98	3.84
ENSMUSG00000021575.16	Ahrr	0.05	0.01	0.04	0	0.04	0	0.04	0.04	0	0	0	0.1	0	0	0	0.35	0.02	0	0.16	0
ENSMUSG00000021037.7	Ahsa1	105.63	89.6	76.21	55.63	108.1	99.13	95.77	106.93	96.08	80.32	60.83	93.84	52.3	86.76	97.26	55.74	87.34	87.82	97	95.51
ENSMUSG00000020288.13	Ahsa2	29.6	25.61	25.23	16.65	36.93	37.12	37.47	33.41	24.67	21.6	20.43	28.34	21.91	26.13	26.55	21.74	30.69	34.45	35.42	31.83
ENSMUSG00000022868.6	Ahsg	0	0	0.07	0.03	0	0.84	18.21	1.06	0	2.48	0	1.52	10.2	7.64	0.6	0	0	5.26	4.08	2.44
ENSMUSG00000040627.14	Aicda	0	0	0.03	0	0	0	0	0	0	0	0	0	0	0	0	0	0.04	0	0	0
ENSMUSG00000042901.10	Aida	9.04	9.22	10.8	8.49	10.31	10.33	10.06	10.67	18.75	13.74	10.87	20.97	16.01	25.99	19.84	12.09	19.43	21.54	31.75	26.19
ENSMUSG00000024397.14	Aif1	1.86	2.09	1.67	2.24	1.65	0.85	3.29	3.07	1.53	2.89	8.26	3.02	5	10.38	3.83	3.45	7.47	5.05	23.2	7.97
ENSMUSG00000001864.13	Aif1l	80.48	76.5	76.83	89.98	75.79	84.59	73.25	80.82	46.61	48.79	36.62	118.3	46.78	85.06	55.18	32.58	48.53	47.26	59.09	104.9
ENSMUSG00000036932.14	Aifm1	134.68	138.43	121.27	120.1	125.44	127.68	127.1	129.56	72.54	66.86	65.39	95.43	67.99	47.53	68.06	30.89	69.36	76.8	66.44	71.5
ENSMUSG00000020085.15	Aifm2	10.13	9.75	8.89	9.13	11.58	12.49	16.07	15.77	13.18	12.69	7.23	14.59	8.95	13.02	15.21	8.18	8.64	8.93	9.53	14.88
ENSMUSG00000022763.18	Aifm3	13.2	13.65	16.09	10.1	11.28	15.02	16.21	20.29	5.22	3.12	4.17	7.4	6.22	3.5	5.19	4.82	4.23	4.18	3.07	10.07
ENSMUSG00000019806.13	Aig1	34.62	29.89	28.6	28.03	36.8	36.74	27.74	23.68	35.99	24.35	13.71	37.88	28.52	31.98	33.81	10.04	18.5	19.87	28.19	34.99
ENSMUSG00000019866.14	Aim1	3.68	3.96	3.53	2.96	3.06	4.12	4.26	4.74	5.38	3.12	3.38	6.65	3.47	4.63	5.33	2.75	4.77	5.29	4.14	6.9
ENSMUSG00000037860.15	Aim2	0.2	0.36	0.17	0.14	0.24	0.18	0.32	0.44	0.24	0.22	0.45	0.7	0.63	4.84	0.07	0.31	3.13	0	4.86	2.22
ENSMUSG00000028029.10	Aimp1	36.17	33.68	28.88	38.51	40.37	41.16	38.06	37.21	77.52	80.38	59.14	73.08	41	55.88	80.24	43.16	88.03	65.12	58.8	71.93
ENSMUSG00000029610.13	Aimp2	12.38	11.65	10.18	14.02	12.71	13.29	16.57	13.6	31.23	39.54	25.64	29.08	19.53	29.87	32.57	21.78	37.85	44.8	29.19	38.56
ENSMUSG00000024847.14	Aip	40.86	36.7	36.31	37.78	39.76	36.82	39.18	39.58	48.17	44.09	37.21	46.76	31.42	42.62	51.42	29.49	39.6	42.74	53.25	40.73
ENSMUSG00000040554.10	Aipl1	0.01	0.05	0.07	0.02	0	0	0	0	0	0.08	0.08	0	0.18	0.05	0	0	0.15	0	0	0
ENSMUSG00000000731.15	Aire	0.06	0.07	0.12	0.21	0.1	0	0.14	0.03	0	0	0	0	0.03	0	0	0	0.08	0	0	0
ENSMUSG00000078247.3	Airn	15.23	20.58	18.19	13.96	5.85	8.67	6.4	20.77	0.25	1.22	2.23	1.44	1.93	2.59	1.79	2.7	1.25	2.9	5.22	4.05
ENSMUSG00000039546.9	Ajap1	0.03	0.07	0.07	0.13	0.03	0.02	0.03	0.24	0.04	0.09	0	1.26	0.1	0.25	0	0.2	0.08	0	0	0
ENSMUSG00000022178.11	Ajuba	15.76	12.9	15.48	7.11	6.55	7.6	10.66	9.43	26.46	29.92	19.27	39.23	14.54	46.82	23.39	18.14	45.72	36.12	42.33	50.08
ENSMUSG00000026817.14	Ak1	14.4	12.26	12.69	16.1	11.69	13.89	17.36	15.08	3.75	4.69	7.85	17.27	9.91	6.12	4.38	4.6	9.02	7.84	10.2	9.65
ENSMUSG00000028792.14	Ak2	119.65	125.76	118.07	120.22	152.18	160.61	161.34	171.7	162.02	127.79	97.1	127.11	91.81	86.92	153.4	79.8	125.54	110.97	118.62	104.99
ENSMUSG00000024782.7	Ak3	150.83	150.6	149.59	119.2	149.72	161.37	143.19	155.36	88.25	51.67	59.38	104.46	88.78	83.57	74.24	27.69	58.05	59	70.95	98.62
ENSMUSG00000081957.5	Ak3l2-ps	0.25	0	0	0.45	1.79	1.68	1.87	1.58	0	0	0	0	0	0	0	0	0	0	0	0
ENSMUSG00000028527.18	Ak4	190.09	150.95	146.28	145.06	239.49	271.35	344.57	316.23	41.98	13.81	13.7	64.86	36.5	29.73	42.36	9.44	9.56	9.12	14.59	34.56
ENSMUSG00000039058.11	Ak5	0.36	0.37	0.55	0.36	0.83	0.25	0.72	0.37	0.14	0.18	0.26	0.14	0	0.55	0.59	0	0.29	0.03	0.41	0.56
ENSMUSG00000078941.9	Ak6	54.16	55.08	48.9	42.49	51.06	51.95	55.47	52.21	78.25	54.4	36.61	57.32	36.61	62.71	72.08	44.93	68.14	76.58	61.71	54.86
ENSMUSG00000041323.6	Ak7	0.39	0.32	0.37	0.86	1.09	0.58	0.63	0.91	0.26	0.17	0.2	1.5	1.3	0.52	0.3	0.91	0.95	0.11	0	1.25
ENSMUSG00000026807.8	Ak8	0	0.02	0.02	0.06	0.03	0	0.08	0.13	0	0	0.06	0	0.66	0.15	0	0	0	0.16	0	0
ENSMUSG00000091415.5	Ak9	0.07	0.1	0.03	0.02	0.05	0.04	0.03	0.07	0	0	0.02	0.02	0.1	0.07	0	0	0.06	0	0	0.03
ENSMUSG00000091636.1	Akain1	0	0	0	0	0	0	0	0	0	0	0	0	0	0	0	0	0	0	0	0
ENSMUSG00000018428.15	Akap1	22.83	23.8	24.82	12.18	25.01	24.99	20.61	19.07	27.99	8.73	12.06	37.29	14.26	32.02	25.62	4.08	17.19	12.01	25.56	37.82
ENSMUSG00000047804.15	Akap10	10.85	10.64	11.64	6.6	8.6	10.45	9.11	9.34	8.43	4.6	4.51	9.03	5.69	11.41	7.83	1.47	7.53	6.56	10.37	10.53
ENSMUSG00000022016.16	Akap11	12.67	12.87	12.85	6.86	8.23	10.58	10.96	10.04	8.53	4.2	5.16	16.49	5.04	8.25	8.58	2.07	7.01	6.01	11.64	9.8
ENSMUSG00000038587.9	Akap12	3.95	3.1	4.01	1.63	2.25	1.23	3.01	5.37	26.93	18.81	11.46	46.36	9.84	42.76	21.92	10.38	38.41	47.41	41.84	55.84
ENSMUSG00000066406.15	Akap13	4.43	4.68	6.08	2.99	4.22	4.81	4.85	4.61	4.32	1.87	2.16	7.17	4.22	7.66	4.16	1.89	3.6	3.43	9.82	12.48
ENSMUSG00000036551.6	Akap14	0	0.02	0	0	0	0	0	0	0	0	0	0	0	0	0	0.37	0.05	0	0	0
ENSMUSG00000059708.12	Akap17b	0.68	0.79	0.96	0.6	0.54	0.6	0.78	0.65	0.5	0.25	0.38	0.8	1.26	1.36	0.51	0.36	0.78	1.42	0.98	1.22
ENSMUSG00000038729.23	Akap2	14.72	15.95	15.33	10.15	13.36	14.36	17.08	16.8	31	17.34	11.14	32.23	11.33	39.85	32.88	10.69	15.95	13.23	36.94	53.3
ENSMUSG00000030344.11	Akap3	0	0.03	0	0	0	0.04	0.02	0	0.12	0	0	0.04	0.07	0	0	0	0	0	0.24	0
ENSMUSG00000050089.13	Akap4	0	0	0	0	0	0	0	0	0	0.06	0	0	0	0	0	0	0	0	0	0
ENSMUSG00000021057.15	Akap5	0.07	0.16	0.13	0.09	0.05	0.06	0.1	0.15	0	0.01	0.05	0.1	0.29	0.57	0	0.04	0.01	0	0.58	0.21
ENSMUSG00000061603.8	Akap6	0.09	0.07	0.08	0.03	0.05	0.03	0.04	0.02	0.01	0.02	0	0.01	0.05	0.02	0	0.04	0.01	0	0.03	0.04
ENSMUSG00000039166.16	Akap7	8.3	10.36	10.22	10.18	10.34	11.36	13.66	8.82	17.15	4.13	5.73	5.83	8.49	26.5	13.3	4.37	7.81	4.62	9.31	18.73
ENSMUSG00000024045.5	Akap8	10.79	13.05	18.15	8.35	9.62	11.62	17.51	12.53	15.01	10.94	22.57	24.2	26.7	25.41	17.84	18.7	29.2	23.91	41.97	46.72
ENSMUSG00000002625.9	Akap8l	14.25	15.28	26.15	10.04	10.23	10.56	17.78	16.05	12.58	7.25	23.04	18.16	33.54	19.93	10.25	27.7	19.91	15.63	49.83	34.07
ENSMUSG00000040407.17	Akap9	14.33	12.51	14.35	5.4	12.49	11.69	12.17	10.05	8.48	2.56	2.55	17.02	8.23	11.67	8.77	9.22	4.31	3.31	8.66	11.32
ENSMUSG00000031023.5	Akip1	23.29	29.45	22.56	30.51	29	32.46	28.58	32.45	29.56	27.62	18.86	27.28	25.34	20.26	29.27	26.54	23.08	16.93	29.11	26.89
ENSMUSG00000023075.9	Akirin1	12.62	11.98	12.33	9.42	11.98	12.21	15.22	14.22	16.99	9.47	5.6	22.1	7.89	21.67	16.89	8.51	9.44	14.54	11.12	22.17
ENSMUSG00000080791.1	Akirin1-ps	0	0	0.1	0	0	0	0.23	0.12	0	0	0	0	0	0	0	0	0	0	0	0
ENSMUSG00000028291.7	Akirin2	32.28	33.73	33.53	27.12	29.97	30.31	35.02	33.44	33.65	37.44	39.12	36.36	33.82	52.49	37.8	31.5	53.8	47.98	54.33	51.53
ENSMUSG00000039158.11	Akna	0.71	0.74	1.02	0.65	0.52	0.33	0.85	0.62	0.56	0.45	0.27	0.4	0.94	2.32	0.71	0.91	0.92	0.45	3.3	2.89
ENSMUSG00000049565.16	Aknad1	0.01	0	0.06	0	0	0	0	0.12	0	0.07	0	0	0	0	0	0.19	0	0	0	0
ENSMUSG00000086953.1	Aknaos	0	0	0	0	0	0	0	0	0	0	0	0	0	0	0	0	0	0	0	0
ENSMUSG00000101940.2	Akp-ps1	0.02	0.05	0.1	0	0.06	0	0.03	0.03	0	0	0	0	0	0	0	0	0	0	0	0
ENSMUSG00000036500.4	Akp3	0	0	0	0	0	0	0	0	0	0.17	0	0	0	0	0	0	0	0	0	0
ENSMUSG00000028692.14	Akr1a1	2276.72	2578.71	2085.16	2217.02	2150.65	2337.19	2205.99	2361.97	1205.73	802.52	473.84	1052.98	781.44	877.62	1078.2	561.46	544.62	474.14	759.2	961.42
ENSMUSG00000061758.13	Akr1b10	16.13	17.33	19.83	18.41	31.64	28.12	16.37	14.37	20.35	10.87	25.4	34.99	29.42	29.37	20.42	12.66	31.24	23.35	45.25	25.73
ENSMUSG00000001642.18	Akr1b3	194.91	173.71	159.94	122.01	78.23	66.22	213.37	285.48	103.03	165.99	112.8	70.75	54.58	96.48	100.48	77.87	133.06	124.52	97.99	83.96
ENSMUSG00000052131.7	Akr1b7	1.7	1.13	1.58	2.7	1.54	0.87	2.35	0.72	0.11	1.25	0.72	0.86	0.66	0.39	0	10.66	0.23	0	0.41	0.56
ENSMUSG00000029762.6	Akr1b8	1.12	0.72	0.64	1.35	1.44	0.91	1.19	1.28	131.7	88.25	45.61	46.03	15.56	40.51	116.72	70.2	81.04	66.13	50.58	44.04
ENSMUSG00000021211.4	Akr1c12	1.42	2.35	1.86	3.94	3.4	4.07	2.54	2.37	4.45	5.85	1.62	5.03	2.58	3.3	5.03	1.78	5.83	2.25	4.27	5.75
ENSMUSG00000021213.12	Akr1c13	5.04	6.83	6.26	10.12	16.19	16.79	11.12	11.38	35.39	25.79	3	14.61	5.52	12.42	32.67	5.62	6.02	4.46	6.01	12.64
ENSMUSG00000033715.15	Akr1c14	235.92	153.59	183.59	113.14	165.37	161.62	289.92	248.53	16.11	4.58	9.3	16.59	45.04	11.62	11.02	13.42	1.57	7.84	4.83	9.74
ENSMUSG00000021214.14	Akr1c18	103.38	50.23	67.78	15.16	11.56	17.06	125.5	145.12	0.69	1.61	9.51	9.2	37.12	4.8	1.3	8.88	17.74	15.95	2.88	1.72
ENSMUSG00000071551.13	Akr1c19	5.69	5.52	7.64	18.57	18.58	27.63	8.7	12.67	12.3	10.87	5.9	29.25	13.65	25.94	12.73	18.82	6.5	6.56	22.12	27.94
ENSMUSG00000054757.13	Akr1c20	0.4	0.61	0.7	1	0.32	0.15	0.74	0.25	0.39	0.52	1.14	4.13	1.43	1.12	0.23	0	1.22	0.47	1.55	2.05
ENSMUSG00000021207.9	Akr1c21	384.08	428.74	374.63	1476.97	1409.99	1519.07	424.68	750.03	230.51	221.56	339.19	650.12	992.08	564.48	256.63	392.45	146.35	159.29	522.23	572.54
ENSMUSG00000021210.16	Akr1c6	0.68	0.64	0.75	0.42	0.76	0.88	3.47	0.79	0	0.91	0.29	0.19	3.44	1.68	0.11	0	0	1.32	1.01	0.85
ENSMUSG00000025955.13	Akr1cl	0	0	0	0	0.06	0	0	0	0	0	0	0	0	0	0	0	0	0	0	0
ENSMUSG00000038641.12	Akr1d1	25.35	15.09	19.95	18.65	29.7	44.13	17.2	6.45	2.71	1.14	4.25	20.22	9.19	3.82	0.9	7.72	1.29	5.43	3.62	3.25
ENSMUSG00000045410.18	Akr1e1	38.69	37.62	40.07	39.19	48.67	56.61	45.73	55.16	29.45	24.84	17.96	30.04	29.87	21.32	30.27	8.26	25.88	20.82	29.77	21.8
ENSMUSG00000028743.7	Akr7a5	397.82	397.72	336.9	369.53	399.44	413.56	387.49	465.1	227.09	155.89	105.8	247.28	200.32	165.35	198.33	112.04	91.2	76.08	124.21	184.93
ENSMUSG00000001729.14	Akt1	37.72	39.82	40.69	27.83	32.56	34.09	39.67	32.94	56.47	39.34	35.45	74.06	26.63	69.69	51.11	39.34	51.77	38.52	57.41	89.73
ENSMUSG00000011096.17	Akt1s1	46.42	41.91	40.31	46.61	48.45	53.61	46.25	48.32	94.73	60.7	49.1	98.86	53.45	72.04	86.24	55.06	44.48	46.75	81	96.85
ENSMUSG00000004056.15	Akt2	36.01	35.66	34.32	28.71	34.45	39.31	42.88	45.77	40.24	28.68	16.81	39.63	21.96	42.97	41.84	17.04	26.69	22.79	28.32	42.4
ENSMUSG00000084347.3	Akt2-ps	0.09	0.14	0.14	0.1	0.13	0.22	0.19	0.22	0.09	0	0	0.09	0	0.08	0.21	0	0	0	0	0
ENSMUSG00000019699.16	Akt3	1.75	1.4	1.55	0.85	1.3	1.03	1.44	1.15	0.88	1.03	0.49	2.83	2.08	2.94	1.25	1.71	1.09	0.75	2.35	3.31
ENSMUSG00000031667.16	Aktip	61.95	59.7	57.29	59.74	58.22	64.99	68.13	70.89	68.74	37.45	33.88	98.75	48.58	69.71	62.11	30.75	44.08	63.56	48.46	84
ENSMUSG00000079144.7	AL365322.1	1.88	2.06	2.02	2.07	3.21	2.95	2.42	1.97	3.16	1.96	1.04	2.72	0.88	6.38	1.96	0.77	1.11	1.72	2.35	1.33
ENSMUSG00000089683.2	AL365322.3	0	0.13	0.13	0.13	0	0.25	0	0	0	0	0	0	0	0	0	0	0	0	0	0
ENSMUSG00000082698.1	AL590630.2	0	0	0	0	0	0	0	0	0	0	0	0	0	0	0	0	0	0	0	0
ENSMUSG00000084864.1	AL592169.2	0.03	0.2	0	0	0	0	0	0	0	0	0	1.7	0	0	0	0	0	0	0	0
ENSMUSG00000089640.1	AL592433.1	0	0.18	0	0	0	0	0.12	0.12	0.7	0	0	0.41	0	0	0.35	0.29	0	0	0	0
ENSMUSG00000084085.2	AL603984.1	0	0	0	0	0	0	0	0	0	0	0.1	0	0	0	0	0	0	0	0	0
ENSMUSG00000087507.1	AL603984.2	0	0.05	0.1	0	0	0	0	0	0	0	0	0	0	0	0	0	0	0	0	0
ENSMUSG00000074555.5	AL669896.1	0.04	0.09	0	0	0	0	0	0	0	0	0	0	0	0	0	0	0	0	0	0
ENSMUSG00000082836.1	AL929137.1	0.25	0.3	0.3	0.52	0.16	0	0.14	0	0	0	0	0	0	0	0	0	0.62	0	0	0
ENSMUSG00000028393.10	Alad	147.34	152.67	131.01	189.94	76.5	82.09	152.85	173.78	112.52	147.16	98.38	84.99	91.17	85.8	118.69	69.02	89.46	65.74	111.4	91.86
ENSMUSG00000032786.16	Alas1	132.79	84.27	104.47	73.55	173.05	235.55	194.94	231.85	715.68	177.39	50.93	359.16	84.54	225.97	597.16	82.84	86.25	95.43	95.45	245.64
ENSMUSG00000025270.13	Alas2	1.25	2.17	1.85	4.6	2.14	2.06	5.98	7.97	0	0.31	0	0.72	5.18	5.55	2.35	4.74	0	0.25	2.02	1.42
ENSMUSG00000029368.10	Alb	1.4	1.86	1.89	9.16	2.74	8.2	106.34	4.23	10.27	28.87	1.55	8.24	44.32	44.8	8.43	6.91	0.73	37.73	25.9	13.28
ENSMUSG00000022636.13	Alcam	5.33	4.89	5.77	5.65	3.96	6.19	4.33	5.34	5.82	5.52	2.91	7.33	4.34	10.76	6.6	4.75	4.59	5.78	6.72	6.95
ENSMUSG00000007833.15	Aldh16a1	85.86	83.68	80.44	82.71	64.52	56.39	67.6	88.27	34.29	34.93	40.55	33.08	31.82	20.01	46.34	42.83	39.83	31.97	57.1	43.5
ENSMUSG00000025007.13	Aldh18a1	1.56	1.33	1.51	0.87	0.49	0.77	1.02	0.93	9.1	6.2	1.85	3.59	2.03	4.61	11.49	2.27	3.46	3.65	3.6	4.75
ENSMUSG00000053279.7	Aldh1a1	3.66	1.64	4.51	5.68	6.78	9.19	4.67	5.97	69.78	30.29	6.96	22.4	9.31	17.68	38.59	6.25	9.73	26.6	21.05	15.83
ENSMUSG00000013584.5	Aldh1a2	1.1	1.43	1.47	0.72	0.92	0.67	0.96	0.63	9.46	9.13	6.79	10.67	7.42	16.6	9.94	13.5	20.85	10.59	28.83	16.51
ENSMUSG00000015134.15	Aldh1a3	0.68	0.38	0.55	0.16	0.41	0.33	0.48	11.76	0.28	1.47	0.27	0.31	0.33	0.5	0.08	0.74	0.59	0	2.01	0.11
ENSMUSG00000024747.3	Aldh1a7	2.93	2.46	2.79	8.7	6.6	7.96	2.47	2.24	107.8	44.29	9.06	16.98	11.6	7.97	74.26	3.68	7.25	17.62	20.03	10.88
ENSMUSG00000035561.5	Aldh1b1	1.84	1.19	1.15	0.65	1.38	1.26	1.38	1.29	1.63	0.62	1.03	3.05	1.25	1.88	1.67	0	1.58	5.72	1.58	2.76
ENSMUSG00000030088.15	Aldh1l1	180.48	197.86	161.53	271.93	274.09	269.95	220.47	272.25	164.41	94.08	48.72	139.82	124.53	102.83	111.22	54.47	40.74	44.54	91.36	128.6
ENSMUSG00000020256.14	Aldh1l2	0.48	0.47	0.65	0.33	0.35	0.46	0.25	0.53	6	2.33	0.73	1.42	0.52	1.2	6.98	0.36	0.97	0.31	0.85	0.99
ENSMUSG00000029455.14	Aldh2	618.68	673.28	592.39	717.42	731.82	752.22	642.14	588.74	1005.35	496.94	174.91	613.07	421.47	408.2	761.33	187.69	232.15	230.11	409.71	475.23
ENSMUSG00000019102.10	Aldh3a1	0	0.11	0.07	0.17	0.05	0	0.18	0.18	0	1.14	0.78	0.52	0.59	2.85	0.75	0	0.05	0.56	4.77	5.03
ENSMUSG00000010025.19	Aldh3a2	136.17	132.54	128.39	85.66	103.74	117.49	98.96	122.14	97.44	48.43	29.24	72.79	54.81	49.66	88.84	26.22	41.23	37.19	58.72	62.99
ENSMUSG00000024885.8	Aldh3b1	3.79	4.42	3.59	7.81	10.19	11.03	6.69	6.08	30.5	14.78	18.07	22.31	9.58	11.62	23.14	6.55	19.97	13.05	23.96	19.15
ENSMUSG00000075296.4	Aldh3b2	2.17	0.96	1.82	0.39	0.57	0.35	1.46	1.63	0	0.63	0.43	0.12	0.98	1.36	0.45	0.35	0.2	0	2.1	1.22
ENSMUSG00000037263.13	Aldh3b3	3.82	3.3	3.27	1.42	0.97	1.7	1.89	3.73	0.23	0.26	1.67	0.83	1.64	1.31	0.2	0.24	0.37	1.6	0.49	0.7
ENSMUSG00000028737.15	Aldh4a1	247.3	252.26	207.96	197.59	207.68	227.4	267.91	265.01	48.01	24.75	39.59	151.13	62.55	70.65	52.7	17.69	36.73	27.86	48.31	83.57
ENSMUSG00000035936.6	Aldh5a1	18.28	18.76	17.95	16.34	19.01	22.72	17.27	17.05	12.28	6.05	4.88	15.64	7.83	4.94	10.41	3.14	4.07	4.7	5.53	8.11
ENSMUSG00000021238.11	Aldh6a1	275.54	284.73	288.76	295.43	377.19	445.96	383.09	342.86	146.73	55.74	44.13	154.52	101.85	94.1	113.65	42.11	35.56	36.3	64.31	101.27
ENSMUSG00000053644.13	Aldh7a1	219.06	240.29	203.11	229.48	266.8	276.69	259.76	279.53	211.22	98.14	65.17	172.47	79.43	91.89	186.03	44.09	75.14	67.94	71.14	124.21
ENSMUSG00000037542.13	Aldh8a1	200.38	183.99	180.06	143.2	224	253.95	192.48	202.89	99.04	48.84	56.1	99.38	98.95	61.9	86.92	33.33	37.33	47.3	62.79	75.89
ENSMUSG00000026687.14	Aldh9a1	240.38	234.16	223	206.58	261.82	263.67	284.39	245.09	141.75	56.73	43.79	139.28	99.52	84.42	113.79	31.43	40.27	52.9	64.1	95.97
ENSMUSG00000030695.16	Aldoa	840.87	850.58	772.49	768.59	683.19	712.33	737.8	746.51	1364.16	1445.26	980.02	1206.72	879.38	1037.23	1323.51	799.5	1064.49	1104.27	1205.21	1192.05
ENSMUSG00000059343.4	Aldoart1	0.03	0.13	0.04	0.33	0.37	0.35	0.17	0.13	0.06	0.13	0	0	0	0.44	0.07	0.05	0.17	0.06	0.06	0.13
ENSMUSG00000063129.1	Aldoart2	0.06	0.07	0.06	0.06	0.03	0.13	0.03	0.18	0	0.68	0	0	0	0	0.44	0	0	0	0.07	0
ENSMUSG00000028307.9	Aldob	3910.67	4459.61	3932.02	3452.65	4069.86	4583.48	4138.78	3947.8	2076.65	1126.64	1414.9	2458.54	2143.51	1676.81	1621.91	736.61	883.84	1021.5	1856.62	1998.91
ENSMUSG00000017390.15	Aldoc	16	11.75	16.38	18.46	7.29	6.1	9.77	13.85	1.79	5.66	2.41	8.16	10.33	11.1	2.68	2.19	2.3	7.3	11.64	13.01
ENSMUSG00000039427.14	Alg1	19.92	19.7	18.47	16.21	24.88	26.08	17.98	15.79	37.63	27.73	17.37	31.28	26.61	27.99	33.37	10.65	24.8	23.61	35.69	30.99
ENSMUSG00000075470.2	Alg10b	7.62	6.56	7.01	6.79	8.69	11.08	10.39	9.57	9.84	3.77	2.54	12.4	3.9	10.69	8.44	2.08	5.71	5.13	4.87	10.81
ENSMUSG00000063362.13	Alg11	3.96	3.45	3.91	3.35	4.67	5.38	4.54	4.37	4.58	2.35	2.5	6.15	3.31	5.54	3.63	2.34	2.64	3.56	4.56	5.4
ENSMUSG00000035845.17	Alg12	11.2	10.61	11.26	5.26	7.38	8.68	10.88	8.78	13.52	10.47	8.63	15.2	8.71	11.04	13.98	5.06	9.96	15.88	12.58	16.37
ENSMUSG00000041718.15	Alg13	3	3.48	4.42	2.1	2.93	3.7	3.27	3.18	3.67	3.77	3.86	7.63	3.74	4.31	4.56	4.26	6.57	5.3	4.02	8.76
ENSMUSG00000039887.11	Alg14	16.23	17.29	16.4	13.43	19.84	16.5	11.6	12.58	10.08	6.47	5.32	11.15	5.55	7.99	11.98	3.11	8.78	5.61	6.67	18.59
ENSMUSG00000039740.6	Alg2	16	13.97	13.22	10.89	14.35	15.32	12.37	13.15	17.92	12.84	7.56	19.19	8.96	18.13	14.75	3.25	11.52	10.86	10.94	23.71
ENSMUSG00000033809.15	Alg3	19.03	17.13	15.43	12.91	13.59	13.59	14.56	15.49	35.77	28.11	11.93	22.78	13.82	12.95	33.83	11.15	17.98	22.04	26.44	13.15
ENSMUSG00000036632.9	Alg5	31.89	31.47	29.08	31.67	28.68	30.94	28.98	29.42	42.88	30.58	18.6	38.96	15.8	28.46	39.99	18.34	21.86	22.19	31.28	30.92
ENSMUSG00000073792.11	Alg6	2.35	2.51	2.18	2.74	4.1	3.73	4.07	2.86	4.11	1.36	2.11	5.29	1.88	5.66	5.32	0.8	3.31	3.27	3.43	10.23
ENSMUSG00000035704.17	Alg8	7.8	7.37	7.83	5.73	4.41	4.8	4.67	4.61	16.21	12.03	13.63	12.34	13.1	6.86	12.7	13.82	23.77	18.7	22.36	9.08
ENSMUSG00000032059.13	Alg9	20.25	15.51	14.15	11.34	9.89	12.1	13.97	12.95	19.49	17.83	13.26	16.23	7.72	17.69	13.82	8.62	14.17	12.86	28.81	16.42
ENSMUSG00000055471.6	Alk	0.09	0.13	0.09	0.09	0.05	0.05	0.19	0.4	0	0	0	0.19	0	0	0	0	0	0	0	0
ENSMUSG00000079036.10	Alkbh1	3.98	4.29	4.86	2.84	3.35	2.85	6.34	3.84	6.55	2.31	4.02	6.1	8.49	6.72	5.76	7.87	4.59	7.02	8.49	6.76
ENSMUSG00000044339.12	Alkbh2	3.68	3.29	4.34	4.31	4.18	5.08	5.34	5.65	16.55	12	8.79	9.8	5.14	12.12	12.64	16.04	10.99	12.02	23.57	6.25
ENSMUSG00000040174.14	Alkbh3	30.41	33.21	27.2	28.67	26.63	27.58	29.42	28.82	39.09	44.88	60.38	51.66	46.05	48.25	32.52	50.1	47.02	53.44	61.06	51.92
ENSMUSG00000027196.11	Alkbh3os1	0.15	0.21	0.53	0.13	0.14	0.19	0.23	0.06	0	0	0.13	0	0	0	0	0	0	0	0	0
ENSMUSG00000039754.10	Alkbh4	3.2	3.25	4.04	3.22	2.98	3.25	5.08	3.9	6.24	4.37	2.23	5.62	4.65	9.3	4.59	4.66	5.71	4.92	4.57	7.33
ENSMUSG00000042650.3	Alkbh5	36.16	35.3	33.6	22.65	34.95	51.17	43.63	44.86	26.59	12.14	8.31	35.72	11.77	27.81	21.17	8.52	12.03	11.46	16.16	32.57
ENSMUSG00000042831.13	Alkbh6	23.42	24.03	26.38	23.61	16.42	14.66	23.98	19.86	44.41	27.24	22.33	42.98	28.23	33.41	41.72	24.46	24.27	18.41	39.88	43.72
ENSMUSG00000002661.14	Alkbh7	24.86	24.1	20.71	30.44	23.31	21.4	21.72	24.86	19.2	30.33	34.12	21.68	13.67	23.4	21.35	18.57	24.12	11.55	28.44	20.16
ENSMUSG00000025899.14	Alkbh8	1.74	2.19	2.13	1.79	2.48	2.93	2.95	3.12	2.54	1.67	1.53	2.57	1.59	3.16	2.22	1.32	1.82	2.75	3.66	3.21
ENSMUSG00000020636.14	Allc	0.03	0	0.03	0	0	0	0	0	0	0	0	0	0	0	0	0	0	0	0	0
ENSMUSG00000063810.7	Alms1	0.38	0.44	0.92	0.23	0.31	0.51	0.52	0.42	0.6	0.41	1.33	1.21	1.09	1.44	0.87	0.28	1.43	1.67	2.27	1.6
ENSMUSG00000090256.1	Alms1-ps1	0.04	0	0	0.1	0.17	0.34	0.27	0.39	0	0.22	0	0	0	0	0	0	0	0	0	0
ENSMUSG00000090098.7	Alms1-ps2	2.7	2.92	1.46	0.92	4.02	6.1	0.81	1.38	0.83	0.51	0.69	1.05	1.12	0	0.63	0.65	1.48	0.88	1.73	0.33
ENSMUSG00000000320.10	Alox12	2.27	2.12	2.02	3.02	1.73	1.54	2.16	2.03	0.39	0.49	0.41	2.19	1.92	1.98	0.95	0.74	0.71	0.98	0.72	2.25
ENSMUSG00000032807.5	Alox12b	0.1	0	0.08	0.08	0.02	0.02	0	0.02	0.05	0	0	0.2	0	0	0	0	0	0	0	0.05
ENSMUSG00000018907.10	Alox12e	0.07	0.03	0.06	0.17	0.07	0	0.04	0.16	0	0	0	0	0	0	0	0	0	0	0	0.05
ENSMUSG00000018924.6	Alox15	0	0.11	0.03	0.02	0.06	0.02	0.23	0.27	0	0	0	0	0.09	0.05	0.06	0	0	0.09	0	2.74
ENSMUSG00000025701.12	Alox5	0.45	0.33	0.35	0.43	0.18	0.15	1.32	0.65	0	0.11	0.25	0.66	0	0.97	0.09	0.62	0.72	0.81	2.22	0.94
ENSMUSG00000060063.9	Alox5ap	2.87	2.84	2.23	5.87	4.49	2.73	2.94	2.58	4.09	1.61	5.41	3.36	6.85	20.45	6.81	15.06	14.2	2.24	47.49	18.72
ENSMUSG00000020891.11	Alox8	0.04	0.04	0.06	0	0.01	0.02	0.08	0.09	0.25	0.05	0	0.18	0	0.18	0.04	0.19	0.03	0	0.53	0.62
ENSMUSG00000020892.10	Aloxe3	0.03	0.01	0.07	0.09	0.01	0	0.11	0	0.12	0	0	0	0	0	0.36	4.65	0.19	0	0.11	0.31
ENSMUSG00000079440.2	Alpi	0	0	0	0	0	0	0	0	0	0.19	0	0	0	0	0	0	0	0	0	0
ENSMUSG00000028028.11	Alpk1	0.47	0.47	0.78	0.42	0.41	0.25	1.24	1	0.48	0.27	0.99	1.21	2.24	3.97	1.09	0.66	1.3	2.22	5.8	6.23
ENSMUSG00000032845.15	Alpk2	0	0	0	0	0	0.01	0	0	0	0	0	0.02	0	0	0	0	0	0	0.17	0
ENSMUSG00000038763.12	Alpk3	0.05	0.02	0.07	0.01	0.02	0.02	0.03	0.04	0	0.01	0	0.04	0.14	0.05	0	0.15	0	0	0.25	0.13
ENSMUSG00000028766.10	Alpl	228.24	308.96	331.44	139.6	151.43	175.98	220.35	134.07	161.65	68.42	102.39	327.44	69.52	144.53	132.53	30.77	102.29	70.83	134.61	174.41
ENSMUSG00000026246.12	Alppl2	0	0	0	0	0	0	0	0	0	0	0	0	0	0	0	0	0	0	0	0
ENSMUSG00000026024.14	Als2	9.31	8.94	9.14	5.34	7.98	10.67	11.41	10.43	9.74	3.58	3.55	9.97	4.85	7.96	6.95	2.52	5.74	5.45	4.94	9.54
ENSMUSG00000044037.15	Als2cl	7.41	8.08	14.38	5.66	4.91	4.34	8.28	8.14	18.8	8.85	13.25	15.7	21.78	20.75	20.62	24.89	19.95	23.59	26.37	32.21
ENSMUSG00000072295.5	Als2cr11	0.02	0	0.05	0.11	0.02	0.11	0.15	0	0	0	0.13	0	0	0	0.06	0	0	0	0	0.12
ENSMUSG00000047528.13	Als2cr12	2.07	3.09	2.2	2.84	1.74	2.13	3.13	1.58	2.96	1.75	0.68	1.16	1.07	0.4	2.68	0.08	0.46	2.62	0.53	0.55
ENSMUSG00000036602.14	Alx1	0.66	0.48	1.04	0.41	0.38	0.18	1.01	1.73	0.08	0.12	0.21	0.24	0.35	0.48	0.1	0	0.55	0.92	2.36	0.54
ENSMUSG00000014603.2	Alx3	0	0	0	0	0.05	0	0	0	0	0	0	0	0	0	0	0.23	0	0	0	0
ENSMUSG00000040310.12	Alx4	0.03	0.01	0.01	0.02	0.01	0	0.01	0.02	0	0	0	0	0	0.04	0	0	0	0	0	0
ENSMUSG00000025134.2	Alyref	25.56	23.25	18.72	25.32	32.47	28.18	34.86	28.22	16.51	21.42	12.81	26.99	13.12	16.94	23.31	16.19	29.38	23.46	29.03	21.1
ENSMUSG00000060244.1	Alyref2	2.76	1.93	1.89	2.09	2.48	2.12	1.68	1.93	3.52	1.81	2.73	2.49	2.74	3.85	2.66	1.67	1.74	1.72	4.84	6.37
ENSMUSG00000022244.7	Amacr	289.59	225.71	220.52	214.46	355.05	397.6	434.6	454.18	44.49	18.63	23.98	74.26	80.6	31.02	46.13	21.97	16.01	21.98	37.21	45.83
ENSMUSG00000029288.11	Ambn	0	0	0	0	0	0	0	0	0	0	0	0	0	0	0	0	0	0	0	0
ENSMUSG00000028356.4	Ambp	0.45	0.7	1.1	0.57	0.52	1.05	5.26	1.02	0.86	2.39	4.03	10.2	7.78	4.86	1.34	4.19	3.28	3.05	6.83	4.11
ENSMUSG00000040506.16	Ambra1	11.43	12.23	12.97	8.22	9.37	10.32	12.51	11.28	7.94	4.47	5.97	13.69	8.61	11.91	6.64	4.95	6.52	5.56	15.24	15.19
ENSMUSG00000083823.3	Amd-ps1	0	0	0	0	0	0	0	0	0	0	0	0	0	0	0	0	0	0	0	0
ENSMUSG00000106192.1	Amd-ps2	0	0	0	0	0	0	0	0	0	0	0	0	0	0	0	0	0	0	0	0
ENSMUSG00000060096.4	Amd-ps3	0	0	0	0	0	0.14	0	0	0.57	0.2	0	0.1	0.08	0	0.37	0	0	0	0	0.14
ENSMUSG00000019836.5	Amd-ps4	0	0	0	0	0	0	0	0	0	0	0.11	0	0	0	0	0	0	0	0	0
ENSMUSG00000105114.1	Amd-ps5	0	0	0	0	0	0	0	0	0	0	0	0	0	0	0	0	0	0	0	0
ENSMUSG00000075232.5	Amd1	28.45	26.78	25.02	16.78	22.89	21.75	29.76	21.25	42.73	30.79	15.29	35.11	14.74	38.81	43.09	17.11	25.35	20.46	27.49	47.66
ENSMUSG00000063953.3	Amd2	0.91	0.94	1.17	3.18	0.89	1.36	2.7	1.59	0.24	0.09	0	0.1	0.36	0.13	0.18	0.14	0.93	0.21	0.05	0.17
ENSMUSG00000015890.2	Amdhd1	0.09	0.05	0.06	1.26	0.68	0.79	0.18	0.07	0.2	0.07	0.49	1.56	0.26	0.73	0.06	0.61	0.39	0	1.01	0.9
ENSMUSG00000036820.11	Amdhd2	111.15	115.1	109.93	98.23	85.02	85.08	120.08	122.94	84.76	145.57	168.28	72.42	68.6	69.35	85.58	108.82	135.51	35.6	124.94	112.3
ENSMUSG00000031354.16	Amelx	0	0	0	0	0	0	0	0	0	0	0	0	0	0	0	0	0	0	0	0
ENSMUSG00000050332.7	Amer1	0.79	0.69	1.16	0.57	0.74	0.8	0.88	0.81	1.01	0.49	0.7	1.47	0.55	1.32	0.84	0.39	0.85	0.62	1.5	1.04
ENSMUSG00000021986.8	Amer2	0.07	0.02	0.02	0.02	0.04	0.03	0.02	0.03	0	0.01	0.01	0	0.03	0.23	0.1	0.05	0.06	0.06	0.31	0.41
ENSMUSG00000045174.10	Amer3	0	0	0	0	0	0	0	0	0	0	0	0	0	0	0.03	0	0	0	0	0
ENSMUSG00000031751.14	Amfr	92.95	87.67	77.19	63.23	81.37	89.22	72.01	69.43	55.86	28.49	22.38	74.26	33.04	51.55	57.32	17.54	28.17	34.98	38.13	50.23
ENSMUSG00000035262.5	Amh	0.08	0.05	0.11	0.02	0.03	0	0.05	0.03	0	0	0.29	0	0	0	0.43	0.47	0.27	0	0.07	0.08
ENSMUSG00000023047.11	Amhr2	0.11	0.13	0.26	0.19	0.13	0.13	0.08	0.15	0.24	0	0	0	0.39	0	0	0.19	0.14	0	0.49	0
ENSMUSG00000048534.7	Amica1	0.1	0.09	0.17	0.16	0.32	0.14	0.86	0.29	0	0.14	0.58	0.3	1.22	1.03	0.11	1.31	0.45	0	2.31	0.96
ENSMUSG00000050947.9	Amigo1	6.22	4.97	5.25	5.03	5.59	5.71	4.7	5.54	3.85	3.5	2.56	4.67	6.2	6.67	4.65	3.06	3.66	1.94	6.51	5.59
ENSMUSG00000048218.6	Amigo2	1.64	1.33	1.53	1.14	1.19	1.17	1.62	1.18	0.72	1.22	0.99	1.15	2.53	0.62	0.35	3.28	0.89	1.24	2.96	1.82
ENSMUSG00000032593.5	Amigo3	0.8	0.97	1.39	0.36	0.54	0.5	0.99	0.59	0.7	0.56	0.57	1.48	0.79	0.95	1.49	0.33	0.87	0.93	1.73	0.5
ENSMUSG00000042225.3	Ammecr1	1.03	0.71	0.9	0.49	0.83	0.66	1.38	1.16	1.71	0.76	0.66	2.69	0.78	2.58	1.68	0.4	2.24	3.51	1.08	2.64
ENSMUSG00000041915.8	Ammecr1l	14.76	14.75	16.65	9.48	15.48	15.81	18.98	16.16	10.17	6.68	8.41	20.89	10.16	16.52	10.92	5.16	13.43	9.75	15.16	18.17
ENSMUSG00000021278.7	Amn	156.87	159.11	149.1	134.38	120.05	112.06	123.96	115.89	90.89	94.81	221.14	211.56	123.18	91.03	94.94	47.7	228.47	140.95	107.79	117.72
ENSMUSG00000068250.13	Amn1	6.58	6.13	8.5	8.99	12.7	10.21	7.15	7.58	17.74	9.56	8.85	11.54	8.73	7.52	19.19	3.91	21.56	6.51	12.44	7.25
ENSMUSG00000041688.16	Amot	5.46	5.19	6.26	3.7	3.76	5.91	5.74	5.07	6.11	3.28	2.27	9.66	2.67	7.64	5.6	1.55	4.18	5.09	4.42	8.51
ENSMUSG00000013076.17	Amotl1	2.28	2.13	3.17	1.46	1.92	1.26	2.39	1.76	1	1.12	0.65	2.29	1.57	2.63	1	3.42	0.79	1.12	2.87	4.27
ENSMUSG00000032531.15	Amotl2	20.4	17.29	22.65	17.62	18.24	14.09	29.92	23.13	36.96	28.5	23.42	63.13	31.74	58.16	36.1	17.16	46.93	56.93	46.57	59.61
ENSMUSG00000070385.12	Ampd1	0	0	0	0	0	0	0.06	0	0	0	0	0	0	0	0	0.87	0.47	0	0	0
ENSMUSG00000027889.17	Ampd2	11.2	11.17	13.85	6.26	7.25	9.01	12.89	12.35	16.46	10.32	10.28	21.74	13.57	19.37	16.34	14.46	15.79	22.58	32.2	18.4
ENSMUSG00000005686.17	Ampd3	6.61	5.98	8.56	3.96	4.58	4.35	6.19	8.3	35.76	14.41	7.61	14.9	10.29	17.87	35.56	11.83	10.56	12.85	21.71	23.87
ENSMUSG00000021314.12	Amph	0.06	0.17	0.12	0.1	0.16	0.23	0.04	0.04	0.18	0.27	0.56	1.39	0.7	2.55	0.04	0	0.46	0	1.29	1.71
ENSMUSG00000032607.12	Amt	45.05	46.3	45.9	36.25	28.69	36.85	24.23	14.12	29.25	10.31	12.59	29.45	20.29	23	22.92	6.53	11.15	14.3	19.97	27.61
ENSMUSG00000029282.3	Amtn	0	0	0	0	0	0	0	0	0	0	0	0	0	0	0	0	0	0	0	0
ENSMUSG00000074264.12	Amy1	1.1	1.36	2.4	1.95	0.75	1.44	5.87	3.36	0.92	2.06	6.13	6.92	17.14	13.17	3.77	13.58	6.51	6.5	17.39	25.55
ENSMUSG00000081506.1	Amy2-ps1	0	0	0	0	0	0	0	0	0	0	0	0	0	0	0	0	0	0	0	0
ENSMUSG00000070360.5	Amy2a1	0	0	0	0	0	0	0	0.04	0	0.05	0	0	0	0	0	0.78	0	0	0	0
ENSMUSG00000096569.2	Amy2a2	0	0	0	0	0	0	0	0	0	0	0	0	0	0	0	0.22	0	0	0	0
ENSMUSG00000093931.2	Amy2a3	0	0	0	0	0	0	0	0	0	0	0	0	0	0	0	0.22	0	0	0	0
ENSMUSG00000096770.2	Amy2a4	0	0	0	0	0	0	0	0	0	0	0	0	0	0	0	0.22	0	0	0	0
ENSMUSG00000074268.4	Amy2a5	0	0	0	0.02	0.02	0.03	0	0.01	0	0.11	0	0	0	0	0	0	0	0	0	0
ENSMUSG00000083079.4	Amy2b	0	0	0	0	0	0	0	0	0	0	0	0	0	0	0	0	0	0	0	0
ENSMUSG00000050022.16	Amz1	4.12	4.5	3.85	3.25	2.21	3.98	2.71	2.46	3.05	1.08	1.08	1	1.04	1.82	2.83	0.44	1.04	0.76	1.67	1.75
ENSMUSG00000020610.16	Amz2	27.63	30.62	23.69	23.51	26.12	25.07	30.5	32.88	47.88	25.61	12.05	29.9	21.85	30.98	45.47	16.1	23.87	25.35	27.51	30.43
ENSMUSG00000014355.10	Anapc1	19.67	16.59	21.32	7.88	11.8	12.02	14.21	13.86	11.08	7.83	7.99	10.13	8.13	13.74	14.65	3.92	9.82	12.53	21.81	28.74
ENSMUSG00000036977.8	Anapc10	4.73	7.04	5.5	4.34	4.03	3.61	5.99	3.75	2.09	2.83	2.25	3.09	0.97	7.68	4.08	2.62	10.2	3.19	4.65	4.74
ENSMUSG00000025135.12	Anapc11	43.6	41.79	36.97	43.25	43.44	38	38.4	34.51	44.23	67.09	58.95	66.74	47.02	70.89	48.43	40.27	89.73	78.48	67.83	66.12
ENSMUSG00000035048.13	Anapc13	184.52	188.22	161.16	208.06	173.13	170.85	169.89	226.8	181.06	311.14	388.74	171.05	307.52	251.45	165.38	218.36	332.73	256.23	308.45	253.32
ENSMUSG00000030649.18	Anapc15	21.08	22.18	20.43	15.14	18.55	15.91	20.61	24.27	32.53	67.31	83.31	32.96	26.3	23.31	57.84	100.33	86.83	68.8	58.44	28.15
ENSMUSG00000020107.10	Anapc16	58.03	55.82	51.63	42.06	52.34	46.14	53.58	55.46	53.9	46.95	36.54	47.89	42.87	39.46	44.72	41.87	47.25	46.23	56.82	40.5
ENSMUSG00000026965.12	Anapc2	27.09	27.02	32.94	23.94	22.64	25.25	30.52	26.79	30.58	22.03	27.28	39.8	29.71	42.87	26.28	26.43	35.01	33.45	47.9	42.81
ENSMUSG00000029176.13	Anapc4	25.27	24.66	24.93	24.31	19.44	21.45	24.33	25.68	22.29	34.67	40.95	33.37	28.27	36.33	22.87	36.21	41.2	27.63	54.73	41.56
ENSMUSG00000029472.13	Anapc5	129.52	130.21	135.47	80.75	85.83	92.52	119.29	119.17	102.35	74.92	75.83	131.77	100.51	120.99	95.6	109.03	106.49	122.73	204.68	143.26
ENSMUSG00000029466.11	Anapc7	27.04	27.07	27.27	20.79	22.8	22.72	27.4	29.94	32.82	20.67	15.89	37.21	20.11	26.35	31.36	16.6	27.49	18.19	30.61	31.57
ENSMUSG00000072115.11	Ang	15.58	19.93	18.82	15.5	0.94	0.33	9.99	23.29	3.29	3.35	4.36	3.87	4.09	8.05	1.13	2.42	5.14	7.18	8.14	15.42
ENSMUSG00000090180.1	Ang-ps1	0	0	0	0	0	0	0	0	0	0	0	0	0	0	0	0	0	0	0	0
ENSMUSG00000093889.1	Ang-ps2	0	0	0	0	0	0	0	0	0	0	0	0	0	0	0	0	0	0	0	0
ENSMUSG00000095873.1	Ang-ps3	0	0	0	0	0	0	0	0	0	0	0	0	0	0	0	0	0	0	0	0
ENSMUSG00000047894.2	Ang2	0	0	0	0	0	0	0	0.11	0	0	0	0	0	0	0	0	0	0	0	0
ENSMUSG00000060615.5	Ang4	0	0	0	0.06	0	0	0	0	0.25	0	0	0	0	0	0	0	0	0	0	0
ENSMUSG00000021257.14	Angel1	2.22	2.07	2.42	2.23	2.07	2.61	2.38	2.24	6.34	2.73	1.58	2.49	1.23	5.64	5.92	1.48	1.62	7.16	10.42	3.04
ENSMUSG00000026634.16	Angel2	11.44	10.68	12.06	9.1	12.77	13.93	13.48	13.84	9.83	3.98	5.99	15.67	10.8	11.23	10.51	7.67	8.93	7.09	11.29	14.05
ENSMUSG00000022309.9	Angpt1	3.42	3.55	4.94	2.33	2.29	3.05	3.9	2.49	1.39	0.57	0.61	3.27	0.73	1.9	1.09	0.44	0.48	0.48	0.57	1.55
ENSMUSG00000031465.6	Angpt2	8.88	7.99	9.14	5.35	2.44	0.56	3.49	4.39	0.29	1.56	1.63	2.3	5.59	3.67	0.33	1.36	1.33	3.53	1.57	9.51
ENSMUSG00000027460.7	Angpt4	0.34	0.28	0.29	0.13	0.4	0.27	0.3	0.33	0	0.34	0.16	0	0.18	0.38	0.12	0.09	0.33	0.69	0	0.61
ENSMUSG00000033544.6	Angptl1	0.28	0.46	0.34	0.23	0.43	0.68	0.49	1.28	0.36	0.03	0.07	0.2	0	0.08	0.15	0.12	0.03	0	0.52	0.64
ENSMUSG00000004105.8	Angptl2	10.49	16.39	14.63	8.14	11.98	11.24	16.3	13.92	13.58	5.63	3.06	15.18	6.62	9.33	10.66	1.67	3.45	2.95	9.91	10.8
ENSMUSG00000028553.12	Angptl3	6.79	7.28	7.07	2.93	2.99	4.67	4.89	1.71	2.64	1.11	3.35	5.76	1.17	5.5	4.14	4.05	2.93	4.6	5.19	2.17
ENSMUSG00000002289.15	Angptl4	76.79	85.14	73.15	14.86	140.78	115.2	53.98	54.17	126.4	113.96	55.21	67.05	154.73	49.23	93.29	100.2	72.28	60.78	195.06	67.94
ENSMUSG00000038742.7	Angptl6	1.05	0.96	0.87	1.28	0.58	0.95	0.84	1.13	3.66	4.86	1.35	0.66	1.44	0.68	3.97	0.85	1.62	1.78	1.65	2.18
ENSMUSG00000028989.3	Angptl7	11.98	7.22	7.82	136.56	14.46	15.99	211.69	55.41	6.55	7.73	2.69	6.16	4.15	2.02	6.73	5.28	6.21	6.16	1.15	1.7
ENSMUSG00000047822.8	Angptl8	0.54	0.73	0.59	1.09	1.01	1.12	0.75	0.8	6.14	6.08	3.77	6.54	3.04	1.86	5.32	4.2	4.09	1.03	7.96	5.35
ENSMUSG00000022265.7	Ank	2.75	2.8	3.31	2.51	3.16	2.71	2.6	2.27	7.07	4.5	1.3	3.23	2.56	4.59	7.1	3.36	3.04	2.36	8.1	5.02
ENSMUSG00000031543.18	Ank1	0.02	0.1	0.35	0.08	0.02	0.24	0.12	0.25	0.17	0.02	0.04	0	0.04	0.24	0.02	0.15	0	0	0	0.61
ENSMUSG00000032826.17	Ank2	2.76	2.42	3.63	1.8	2.11	2.14	1.31	2.59	0.12	0.35	0.89	1.6	1.68	1.76	2.04	0.04	0.5	0.54	0.61	2.29
ENSMUSG00000069601.14	Ank3	42	49.7	49.97	26.27	34.11	51.2	35.81	32.71	28.17	7.99	17.84	67.47	23.3	37.04	25.71	4.77	22.16	24.52	46.32	37.64
ENSMUSG00000039342.5	Ankar	0	0	0	0	0	0	0	0	0	0	0	0	0	0	0	0	0	0	0	0
ENSMUSG00000066510.5	Ankdd1a	0.08	0	0.03	0	0	0	0.04	0	0	0	0	0	0	0	0	0	0	0	0	0
ENSMUSG00000047117.12	Ankdd1b	0.1	0.24	0.18	0.05	0.07	0.06	0.05	0.11	0.59	0.45	1.45	1.43	1.65	1.93	1.27	0.9	0.77	0.04	2.85	1
ENSMUSG00000074771.10	Ankef1	0.04	0.06	0.15	0	0.03	0.01	0.51	0.18	0	0.07	0.06	0	0	0	0.06	0	0.03	0.21	0	0.33
ENSMUSG00000047773.13	Ankfn1	0.1	0	0.02	0	0	0	0.06	0	0	0	0	0	0	0.04	0	0	0	0	0	0.24
ENSMUSG00000020790.14	Ankfy1	8.86	8.61	8.68	5.25	6.9	8.36	8.73	8.27	8.19	5.12	5.59	11	5.51	10.89	8.36	3.81	7.83	6.17	10.13	13.95
ENSMUSG00000024483.18	Ankhd1	26.15	29.01	36.69	14.37	13.58	18.85	25.24	20.35	17.55	12.67	20.79	32.64	21.75	36.03	18.19	16.2	22.42	26.1	44.63	38.5
ENSMUSG00000040351.11	Ankib1	23.89	18.85	20.87	15.11	25.21	31.33	29.2	22.67	12	5.69	6.64	23.93	9.83	12.31	10.27	2.58	7.67	6.77	6.96	18.59
[truncated: 52,147 more rows]
