# Supplementary material for: Single-cell analysis highlights differences in druggable pathways underlying adaptive or fibrotic kidney regeneration
Source: Nat Commun. 2022 Jul 11;13:4018. doi: 10.1038/s41467-022-31772-9 (PMC9276703; doi:10.1038/s41467-022-31772-9)
Supplement: Supplementary file 6 — Supplementary Dataset 3 [file 41467_2022_31772_MOESM6_ESM.xlsx]

## Sheet: Suppl. Data 3
gene	p_val	avg_logFC	pct.1	pct.2	p_val_adj	cluster
Igkc	0	5.32276	0.834	0.075	0	B cell
Igha	0	3.96868	0.096	0.018	0	B cell
Jchain	0	3.61649	0.092	0.011	0	B cell
Cd79a	0	3.11764	0.772	0.003	0	B cell
Ighm	0	3.0342	0.813	0.062	0	B cell
Ly6d	0	2.81982	0.749	0.005	0	B cell
Cd79b	0	2.5901	0.753	0.02	0	B cell
Ebf1	0	2.54424	0.753	0.032	0	B cell
Iglc2	0	2.48075	0.599	0.003	0	B cell
Iglc1	0	2.45827	0.26	0.003	0	B cell
Iglc3	0	2.00028	0.546	0.002	0	B cell
Ms4a1	0	1.92188	0.517	0.001	0	B cell
Fcmr	0	1.84595	0.498	0.004	0	B cell
Ighd	0	1.83554	0.512	0.002	0	B cell
Mzb1	0	1.77027	0.45	0.003	0	B cell
Ccr7	0	1.7645	0.483	0.012	0	B cell
H2-DMb2	0	1.69047	0.522	0.016	0	B cell
Cd37	0	1.64623	0.694	0.129	0	B cell
Mef2c	0	1.63686	0.68	0.097	0	B cell
Bank1	0	1.61582	0.479	0.007	0	B cell
Cd74	0	1.59007	0.972	0.317	0	B cell
Ptprcap	0	1.40249	0.598	0.051	0	B cell
Gm31243	0	1.39696	0.359	0.002	0	B cell
Irf8	0	1.33696	0.405	0.093	0	B cell
Foxp1	0	1.32862	0.604	0.166	0	B cell
Cd69	0	1.3176	0.442	0.048	0	B cell
H2-Aa	0	1.31408	0.877	0.194	0	B cell
Satb1	0	1.30228	0.426	0.045	0	B cell
Tsc22d3	0	1.29203	0.752	0.319	0	B cell
Gm8369	0	1.29083	0.386	0.02	0	B cell
Ets1	0	1.27852	0.533	0.085	0	B cell
H2-Ob	0	1.27837	0.389	0.009	0	B cell
Gpr171	0	1.25968	0.396	0.032	0	B cell
Pou2af1	0	1.25167	0.375	0.001	0	B cell
Siglecg	0	1.24708	0.377	0.007	0	B cell
Fcrla	0	1.24057	0.385	0.002	0	B cell
Rps24	0	1.22703	0.946	0.857	0	B cell
Ltb	0	1.19922	0.514	0.102	0	B cell
Stk17b	0	1.18748	0.769	0.298	0	B cell
Cd83	0	1.16956	0.36	0.054	0	B cell
Scd1	0	1.14537	0.325	0.008	0	B cell
Rpl12	0	1.14422	0.891	0.628	0	B cell
Ralgps2	0	1.11348	0.366	0.027	0	B cell
Rps20	0	1.11187	0.939	0.796	0	B cell
Cd55	0	1.10981	0.326	0.011	0	B cell
Pou2f2	0	1.10172	0.481	0.097	0	B cell
Rps27	0	1.09373	0.923	0.82	0	B cell
Vpreb3	0	1.08978	0.272	0.001	0	B cell
Hvcn1	0	1.08911	0.348	0.021	0	B cell
Rel	0	1.08028	0.405	0.094	0	B cell
Apobec3	0	1.0718	0.544	0.139	0	B cell
Rnase6	0	1.06947	0.32	0.048	0	B cell
H2-Ab1	0	1.05266	0.881	0.186	0	B cell
Shisa5	0	1.05051	0.702	0.342	0	B cell
P2ry10	0	1.0498	0.357	0.026	0	B cell
Rps15a	0	1.04956	0.925	0.789	0	B cell
Bcl11a	0	1.04107	0.304	0.01	0	B cell
Gimap6	0	1.04077	0.532	0.092	0	B cell
Rpl18a	0	1.03778	0.931	0.821	0	B cell
Ly6e	0	1.03665	0.889	0.473	0	B cell
Rps7	0	1.03662	0.917	0.772	0	B cell
Btla	0	1.01088	0.32	0.01	0	B cell
H2-Eb1	0	1.00154	0.846	0.19	0	B cell
Rps3a1	0	0.967391	0.933	0.811	0	B cell
Ly86	0	0.965239	0.505	0.119	0	B cell
Rps19	0	0.95462	0.928	0.799	0	B cell
Cytip	0	0.948257	0.657	0.255	0	B cell
Rhoh	0	0.947622	0.335	0.055	0	B cell
H2-DMa	0	0.947221	0.51	0.12	0	B cell
H2-Oa	0	0.944924	0.289	0.014	0	B cell
Rps13	0	0.944116	0.921	0.778	0	B cell
Rpl21	0	0.943299	0.93	0.831	0	B cell
Jund	0	0.941636	0.817	0.55	0	B cell
Rpl17	0	0.935541	0.927	0.795	0	B cell
Pax5	0	0.933393	0.252	0.001	0	B cell
Fchsd2	0	0.932368	0.303	0.048	0	B cell
Rps5	0	0.923255	0.918	0.771	0	B cell
Btg1	0	0.922088	0.828	0.526	0	B cell
Ifi203	0	0.91825	0.421	0.109	0	B cell
Gpr183	0	0.911959	0.282	0.053	0	B cell
Rpsa	0	0.909364	0.941	0.769	0	B cell
Rps16	0	0.90596	0.944	0.846	0	B cell
Rps4x	0	0.905716	0.929	0.775	0	B cell
Rps10	0	0.904522	0.927	0.82	0	B cell
Serp1	0	0.903989	0.688	0.372	0	B cell
Rasgrp2	0	0.896631	0.371	0.074	0	B cell
Rpl13	0	0.896188	0.958	0.882	0	B cell
Tmsb10	0	0.882516	0.822	0.382	0	B cell
Rpl30	0	0.875985	0.898	0.761	0	B cell
Rpl8	0	0.875405	0.929	0.809	0	B cell
Fcer2a	0	0.874221	0.206	0.001	0	B cell
Rpl27a	0	0.863529	0.917	0.787	0	B cell
Ptp4a3	0	0.86261	0.365	0.058	0	B cell
Rpl18	0	0.843462	0.936	0.767	0	B cell
Blnk	0	0.843097	0.351	0.076	0	B cell
Rpl19	0	0.839641	0.924	0.832	0	B cell
Rpl34	0	0.834853	0.898	0.762	0	B cell
Arhgdib	0	0.829371	0.701	0.305	0	B cell
Fau	0	0.817948	0.955	0.902	0	B cell
Rps3	0	0.813758	0.923	0.786	0	B cell
Klf2	0	0.808166	0.73	0.328	0	B cell
Spib	0	0.807901	0.221	0.001	0	B cell
Rps11	0	0.806968	0.929	0.815	0	B cell
Rps8	0	0.803001	0.945	0.853	0	B cell
Cd19	0	0.799961	0.227	0	0	B cell
Lamb3	0	0.791285	0.217	0.021	0	B cell
Rpl39	0	0.78878	0.915	0.809	0	B cell
Rps26	0	0.78675	0.878	0.732	0	B cell
Rps18	0	0.780046	0.904	0.73	0	B cell
Rpl9	0	0.777692	0.936	0.843	0	B cell
Napsa	0	0.774085	0.624	0.237	0	B cell
Sub1	0	0.770586	0.701	0.496	0	B cell
Rpl32	0	0.76859	0.926	0.834	0	B cell
H3f3a	0	0.766668	0.896	0.754	0	B cell
Hs3st1	0	0.764782	0.219	0.015	0	B cell
Rpl7	0	0.76161	0.886	0.735	0	B cell
Rack1	0	0.761278	0.863	0.627	0	B cell
Cnp	0	0.757024	0.308	0.054	0	B cell
Gm20696	0	0.751813	0.19	0.017	0	B cell
Rpl23	0	0.750029	0.943	0.884	0	B cell
Gimap1	0	0.748741	0.378	0.077	0	B cell
H2-K1	0	0.736991	0.877	0.554	0	B cell
Rpl5	0	0.735464	0.829	0.601	0	B cell
Rpl35a	0	0.728058	0.921	0.818	0	B cell
Rps21	0	0.72668	0.915	0.804	0	B cell
Rpl29	0	0.711868	0.833	0.634	0	B cell
Gm30211	0	0.71115	0.155	0	0	B cell
Rpl10a	0	0.705429	0.886	0.696	0	B cell
Rps9	0	0.699204	0.934	0.843	0	B cell
Rpl3	0	0.684912	0.889	0.687	0	B cell
Rps12	0	0.678081	0.907	0.791	0	B cell
Rpl6	0	0.677194	0.922	0.782	0	B cell
Tnfrsf13c	0	0.67053	0.172	0.001	0	B cell
Rps15	0	0.670275	0.88	0.721	0	B cell
Rps14	0	0.667979	0.922	0.816	0	B cell
Gpr18	0	0.665078	0.202	0.02	0	B cell
Rpl22	0	0.664357	0.848	0.677	0	B cell
Coro1a	0	0.641319	0.756	0.341	0	B cell
Cxcr5	0	0.641298	0.175	0.002	0	B cell
Rpl15	0	0.62909	0.896	0.745	0	B cell
Rplp2	0	0.619664	0.907	0.79	0	B cell
Rpl11	0	0.612777	0.927	0.82	0	B cell
Fcrl1	0	0.605679	0.154	0.005	0	B cell
Trp53i11	0	0.598319	0.204	0.014	0	B cell
Rpl26	0	0.596681	0.911	0.817	0	B cell
Rpl28	0	0.591573	0.907	0.813	0	B cell
Cd22	0	0.581443	0.148	0.003	0	B cell
Rps27a	0	0.577634	0.94	0.866	0	B cell
Eef1a1	0	0.573303	0.962	0.89	0	B cell
Blk	0	0.553085	0.157	0.002	0	B cell
Cd52	0	0.236787	0.809	0.394	0	B cell
App	0	-1.04188	0.103	0.491	0	B cell
Cd63	0	-1.18665	0.286	0.64	0	B cell
Prdx5	0	-1.23483	0.446	0.799	0	B cell
Fxyd2	0	-1.64902	0.579	0.779	0	B cell
Cmah	0	0.647527	0.244	0.026	7.34656e-308	B cell
Rplp1	0	0.560759	0.939	0.878	1.28781e-306	B cell
St8sia4	6.26563e-308	0.93641	0.33	0.081	1.45789e-303	B cell
Siglech	4.04317e-302	0.981156	0.095	0.001	9.40765e-298	B cell
Crlf3	2.03565e-300	0.864292	0.377	0.111	4.73655e-296	B cell
Ptma	5.24147e-299	0.627186	0.903	0.736	1.21959e-294	B cell
Arhgap15	1.63105e-298	0.873963	0.369	0.099	3.79513e-294	B cell
Tpt1	1.16007e-296	0.545668	0.961	0.933	2.69925e-292	B cell
Slamf6	7.73201e-294	0.619646	0.208	0.019	1.79908e-289	B cell
Rplp0	2.14264e-293	0.555862	0.931	0.827	4.9855e-289	B cell
Cox8a	3.89393e-290	-0.863826	0.761	0.895	9.0604e-286	B cell
Fam107b	7.07871e-287	0.840592	0.477	0.188	1.64707e-282	B cell
Fth1	3.27471e-285	-1.03561	0.986	0.993	7.6196e-281	B cell
Cox6c	1.69949e-284	-1.08693	0.638	0.829	3.95437e-280	B cell
Serpinb1a	2.56634e-284	0.906216	0.32	0.094	5.97136e-280	B cell
Irf4	9.83143e-283	0.431319	0.14	0.006	2.28758e-278	B cell
Il2rg	1.33898e-282	0.767231	0.312	0.067	3.11555e-278	B cell
Ifitm2	1.68389e-282	-1.48715	0.166	0.528	3.91808e-278	B cell
Cd2	1.99384e-282	0.775186	0.266	0.038	4.63927e-278	B cell
Ddx5	3.27835e-282	0.639961	0.88	0.718	7.62805e-278	B cell
Sell	4.26764e-282	0.845909	0.385	0.095	9.92996e-278	B cell
Grap	1.82948e-280	0.72577	0.261	0.042	4.25683e-276	B cell
4930523C07Rik	2.09143e-277	0.814995	0.342	0.096	4.86633e-273	B cell
Smap2	3.81755e-274	0.801769	0.406	0.147	8.88266e-270	B cell
Rabgap1l	5.14567e-273	0.710541	0.302	0.066	1.1973e-268	B cell
Dnajc7	5.42688e-273	0.793578	0.376	0.182	1.26273e-268	B cell
Ifi209	6.61407e-271	0.744266	0.272	0.063	1.53896e-266	B cell
Stap1	1.65523e-267	0.872322	0.336	0.092	3.85139e-263	B cell
Rpl10	1.55879e-266	0.566951	0.902	0.793	3.62698e-262	B cell
Snx5	4.42089e-265	0.789958	0.467	0.199	1.02865e-260	B cell
Dusp2	2.23591e-262	0.72896	0.453	0.138	5.20251e-258	B cell
Dennd4a	2.53571e-261	0.853605	0.492	0.176	5.90009e-257	B cell
Slc38a1	1.6155e-259	0.780547	0.345	0.1	3.75894e-255	B cell
Sp100	3.16191e-257	0.781939	0.395	0.122	7.35714e-253	B cell
Eif3f	2.48959e-255	0.679698	0.711	0.451	5.79277e-251	B cell
Rps6	4.05804e-255	0.616832	0.845	0.666	9.44224e-251	B cell
Syk	4.33581e-255	0.759015	0.406	0.12	1.00886e-250	B cell
Ripor2	2.80432e-251	0.737563	0.327	0.073	6.5251e-247	B cell
Rpl27	1.39186e-245	0.597264	0.805	0.624	3.23858e-241	B cell
Fam43a	6.95677e-244	0.694062	0.231	0.048	1.6187e-239	B cell
Man1a	1.53801e-242	0.764925	0.341	0.102	3.57864e-238	B cell
Eef1b2	8.40745e-242	0.627907	0.771	0.564	1.95625e-237	B cell
Limd2	1.19904e-240	0.77868	0.431	0.157	2.78992e-236	B cell
Rpl36a	2.41144e-240	0.624834	0.821	0.625	5.61094e-236	B cell
Rpl4	2.51957e-240	0.654665	0.785	0.568	5.86253e-236	B cell
Rpl14	9.47932e-240	0.551132	0.883	0.732	2.20565e-235	B cell
Uqcr10	3.26957e-239	-1.07516	0.453	0.708	7.60763e-235	B cell
Msrb1	1.78085e-238	-1.30849	0.19	0.512	4.14368e-234	B cell
H2-D1	5.24487e-238	0.453372	0.893	0.586	1.22038e-233	B cell
Atp1a1	1.11261e-237	-1.21585	0.443	0.701	2.58882e-233	B cell
Tcf4	2.39522e-236	0.941052	0.363	0.14	5.57321e-232	B cell
Dbi	3.16692e-236	-1.15597	0.395	0.669	7.36879e-232	B cell
Tnfrsf13b	6.03731e-236	0.527556	0.213	0.032	1.40476e-231	B cell
Vars	1.2242e-233	0.635263	0.28	0.079	2.84847e-229	B cell
Ciita	1.96883e-233	0.696394	0.215	0.038	4.58107e-229	B cell
2020-03-01	3.34944e-232	0.666815	0.24	0.063	7.79347e-228	B cell
Gdi2	4.35603e-231	0.692007	0.659	0.439	1.01356e-226	B cell
Atox1	1.05923e-229	-0.835702	0.331	0.646	2.46462e-225	B cell
Gem	2.68176e-229	0.600873	0.192	0.025	6.23992e-225	B cell
Igfbp7	3.23511e-229	-1.16648	0.216	0.525	7.52745e-225	B cell
H2-Q6	3.24059e-229	0.698324	0.27	0.052	7.54019e-225	B cell
Rps29	5.97599e-229	0.521594	0.922	0.878	1.39049e-224	B cell
Rps23	1.91298e-227	0.528387	0.892	0.782	4.45113e-223	B cell
Smim14	2.18342e-226	0.701018	0.473	0.253	5.08038e-222	B cell
Id2	4.97489e-226	-0.954805	0.166	0.496	1.15756e-221	B cell
Cox7a2	2.97504e-224	-0.922412	0.543	0.761	6.92233e-220	B cell
Chst3	3.1036e-224	0.367108	0.087	0.002	7.22146e-220	B cell
Rbm39	3.62147e-223	0.619946	0.791	0.563	8.42644e-219	B cell
Rps27rt	1.36296e-222	0.699918	0.4	0.174	3.17133e-218	B cell
Elf1	1.9524e-222	0.70904	0.422	0.177	4.54283e-218	B cell
Bach2	2.45505e-221	0.559719	0.155	0.02	5.71241e-217	B cell
Cox4i1	2.73361e-220	-0.714546	0.79	0.883	6.36057e-216	B cell
Rpl37a	1.90748e-217	0.528263	0.916	0.842	4.43833e-213	B cell
Tspan32	1.62972e-214	0.642112	0.202	0.033	3.79204e-210	B cell
Mndal	2.67975e-214	0.70774	0.339	0.101	6.23525e-210	B cell
Rpl35	9.70091e-214	0.594496	0.827	0.668	2.25721e-209	B cell
Cox6b1	1.99599e-213	-0.87077	0.541	0.764	4.64427e-209	B cell
Unc93b1	8.51346e-213	0.708574	0.476	0.186	1.98091e-208	B cell
C130026I21Rik	2.4136e-212	0.343924	0.126	0.008	5.61596e-208	B cell
Timp3	8.64015e-212	-1.35002	0.07	0.35	2.01039e-207	B cell
Pgap1	3.18444e-211	0.630999	0.193	0.058	7.40954e-207	B cell
Ctsd	1.26366e-209	-1.10097	0.369	0.637	2.9403e-205	B cell
Ier3	1.33142e-209	-1.66495	0.15	0.444	3.09794e-205	B cell
Uqcrq	9.28873e-209	-0.919639	0.463	0.713	2.1613e-204	B cell
Clk1	2.49639e-207	0.727727	0.56	0.328	5.80859e-203	B cell
Uqcr11	5.52282e-207	-0.986981	0.413	0.668	1.28505e-202	B cell
B2m	2.20149e-206	0.486486	0.827	0.524	5.12242e-202	B cell
Arhgap17	1.15217e-203	0.674222	0.32	0.122	2.68087e-199	B cell
Ccr9	1.42053e-202	0.693361	0.09	0.003	3.30529e-198	B cell
Gm21762	5.57195e-202	0.276372	0.062	0	1.29648e-197	B cell
Map4k1	6.02686e-201	0.432573	0.155	0.02	1.40233e-196	B cell
Tcn2	1.61687e-200	-1.0277	0.107	0.394	3.76214e-196	B cell
S100a1	2.34157e-200	-1.02941	0.213	0.509	5.44836e-196	B cell
Fxyd5	3.26668e-198	-0.884418	0.315	0.398	7.60091e-194	B cell
Chpt1	1.11221e-197	-1.21117	0.11	0.388	2.58788e-193	B cell
Gapdh	1.16742e-197	-0.669622	0.688	0.809	2.71636e-193	B cell
Atpif1	1.04857e-196	-0.902234	0.361	0.626	2.43981e-192	B cell
Arl5c	1.09426e-196	0.520181	0.174	0.027	2.54612e-192	B cell
Snx2	1.84138e-196	0.644231	0.349	0.165	4.28452e-192	B cell
Inpp5d	1.02866e-195	0.710317	0.353	0.126	2.39349e-191	B cell
Pold4	7.71136e-194	0.665787	0.361	0.171	1.79428e-189	B cell
Psmb8	8.78337e-194	0.633249	0.524	0.236	2.04371e-189	B cell
Cystm1	8.8745e-194	-0.957895	0.126	0.415	2.06492e-189	B cell
Rps28	1.09264e-193	0.570487	0.844	0.698	2.54236e-189	B cell
Tmem176b	1.41768e-193	-0.899349	0.21	0.507	3.29865e-189	B cell
Cxcr4	2.70548e-193	0.660352	0.427	0.155	6.29511e-189	B cell
Cox7c	6.08263e-193	-0.814707	0.605	0.771	1.41531e-188	B cell
Atp1b1	2.32091e-192	-1.13689	0.382	0.582	5.4003e-188	B cell
Gsr	4.56107e-192	-1.0118	0.1	0.373	1.06127e-187	B cell
Pdzk1ip1	6.05458e-192	-1.07561	0.092	0.364	1.40878e-187	B cell
Cr2	1.01847e-191	0.371874	0.079	0.002	2.36977e-187	B cell
Rpl36	1.38101e-191	0.496426	0.877	0.78	3.21333e-187	B cell
Cd9	2.05234e-189	-1.15365	0.19	0.47	4.7754e-185	B cell
Ldhb	2.64176e-189	-1.1233	0.33	0.571	6.14684e-185	B cell
Abhd17b	6.74412e-189	0.600133	0.262	0.085	1.56922e-184	B cell
Txndc16	1.8525e-188	0.571333	0.156	0.027	4.31039e-184	B cell
Fcer1g	2.45167e-188	-1.29748	0.226	0.375	5.70456e-184	B cell
Iglv1	3.38649e-188	0.689074	0.059	0	7.87968e-184	B cell
Clec2i	9.42719e-188	0.499038	0.15	0.021	2.19352e-183	B cell
Tns1	2.14136e-187	-0.889256	0.07	0.331	4.98251e-183	B cell
Pkig	2.34187e-187	0.627983	0.449	0.218	5.44907e-183	B cell
2020-09-01	5.52107e-187	0.529896	0.29	0.074	1.28464e-182	B cell
Tcp11l2	5.90604e-187	0.661086	0.281	0.091	1.37422e-182	B cell
Cacna1e	6.70206e-187	0.2006	0.065	0.001	1.55943e-182	B cell
Zcchc11	1.16195e-186	0.643872	0.299	0.109	2.70363e-182	B cell
Cd72	1.97797e-186	0.636815	0.267	0.063	4.60233e-182	B cell
Itga4	5.83879e-186	0.698075	0.325	0.102	1.35857e-181	B cell
AC125149.3	5.37328e-185	0.237534	0.076	0.002	1.25026e-180	B cell
Tmem176a	1.44135e-184	-0.873152	0.176	0.464	3.35373e-180	B cell
Sec11c	1.87146e-184	0.692497	0.39	0.248	4.35452e-180	B cell
Tpi1	5.18706e-184	-0.81316	0.192	0.482	1.20693e-179	B cell
Cox6a2	7.39326e-184	0.690508	0.08	0.004	1.72026e-179	B cell
Acp5	5.43074e-183	0.634033	0.302	0.087	1.26363e-178	B cell
Grina	7.65684e-183	-0.960787	0.144	0.412	1.78159e-178	B cell
Ndufb9	3.53158e-181	-0.832217	0.432	0.678	8.21727e-177	B cell
Atp5j	2.62933e-180	-0.814182	0.526	0.726	6.11792e-176	B cell
Tspan13	8.28625e-179	0.667383	0.359	0.132	1.92805e-174	B cell
Selenop	9.39922e-179	-1.12831	0.165	0.433	2.18701e-174	B cell
Ftl1	2.19684e-178	-1.05665	0.937	0.962	5.11161e-174	B cell
Rps25	2.69823e-178	0.487578	0.846	0.724	6.27823e-174	B cell
Ndrg1	3.62025e-178	-1.08788	0.09	0.348	8.42361e-174	B cell
Map3k1	5.05732e-178	0.594167	0.32	0.147	1.17674e-173	B cell
H2-Q7	6.25016e-178	0.44106	0.316	0.094	1.45429e-173	B cell
Plac8	3.74997e-177	0.663509	0.416	0.156	8.72544e-173	B cell
Jakmip1	9.64308e-177	0.428242	0.149	0.017	2.24375e-172	B cell
Lamp1	1.82091e-176	-0.755212	0.321	0.589	4.23688e-172	B cell
Ndufa4	2.78193e-176	-0.804979	0.634	0.77	6.473e-172	B cell
Pcbd1	3.03011e-176	-0.885181	0.063	0.314	7.05046e-172	B cell
Txndc5	4.82751e-176	0.659377	0.219	0.097	1.12326e-171	B cell
B3gnt5	9.22451e-175	0.444299	0.129	0.015	2.14636e-170	B cell
Avl9	6.13747e-174	0.604239	0.227	0.066	1.42807e-169	B cell
Rac2	1.07455e-173	0.447669	0.588	0.291	2.50026e-169	B cell
Txn1	2.54313e-173	-0.905664	0.355	0.625	5.91736e-169	B cell
Rpl38	5.66767e-173	0.456021	0.884	0.806	1.31875e-168	B cell
Usmg5	6.32098e-173	-0.888423	0.311	0.574	1.47076e-168	B cell
Atp5g1	2.57294e-172	-0.906512	0.508	0.694	5.98672e-168	B cell
Prkcb	2.58835e-172	0.580886	0.241	0.066	6.02257e-168	B cell
Cd180	2.81896e-172	0.367658	0.117	0.014	6.55915e-168	B cell
Npm1	3.44539e-171	0.58785	0.68	0.466	8.01674e-167	B cell
Rpl37	6.85782e-171	0.455716	0.896	0.831	1.59568e-166	B cell
Swap70	2.11148e-168	0.598841	0.234	0.065	4.913e-164	B cell
Mpc2	7.03527e-168	-0.871446	0.347	0.584	1.63697e-163	B cell
Tmem163	1.20341e-167	0.292603	0.093	0.005	2.8001e-163	B cell
Cyb5a	1.48344e-167	-1.09256	0.246	0.51	3.45167e-163	B cell
Aldob	1.07278e-166	-1.65455	0.114	0.31	2.49614e-162	B cell
Atp5k	4.27326e-166	-0.930969	0.346	0.602	9.94301e-162	B cell
Arhgap45	6.0298e-166	0.663318	0.361	0.137	1.40301e-161	B cell
Cd14	1.29605e-165	-1.48004	0.061	0.285	3.01564e-161	B cell
Aff3	1.87423e-165	0.265212	0.074	0.002	4.36096e-161	B cell
Rps2	2.38261e-165	0.418081	0.92	0.834	5.54387e-161	B cell
Grk6	4.4018e-164	0.548278	0.258	0.083	1.02421e-159	B cell
Cox5b	9.85428e-164	-0.741475	0.57	0.747	2.29289e-159	B cell
Akr1a1	3.80739e-163	-1.0074	0.339	0.588	8.85905e-159	B cell
Atp5b	7.67897e-163	-0.773806	0.567	0.731	1.78674e-158	B cell
Ankrd11	1.08336e-162	0.651196	0.5	0.285	2.52076e-158	B cell
Plscr2	9.54988e-162	-0.747587	0.08	0.327	2.22206e-157	B cell
S1pr4	1.58354e-161	0.452913	0.163	0.024	3.68457e-157	B cell
A530040E14Rik	3.29895e-161	0.252056	0.076	0.003	7.676e-157	B cell
Gm16152	5.16905e-161	0.300448	0.066	0.001	1.20273e-156	B cell
Gpx1	1.11651e-160	-0.939828	0.541	0.746	2.59789e-156	B cell
Mbnl1	1.87307e-160	0.660806	0.476	0.264	4.35827e-156	B cell
Treml2	2.12239e-159	0.491004	0.154	0.026	4.93837e-155	B cell
Dstn	2.96423e-159	-0.679081	0.133	0.397	6.89716e-155	B cell
Parp1	1.86263e-158	0.512662	0.226	0.076	4.33398e-154	B cell
Gabarapl1	7.39095e-158	-0.93439	0.091	0.33	1.71973e-153	B cell
Gm15987	4.54266e-157	0.397707	0.126	0.016	1.05699e-152	B cell
Cd300c	1.07023e-156	0.210964	0.062	0.001	2.4902e-152	B cell
Rpl24	1.97927e-156	0.401984	0.882	0.78	4.60537e-152	B cell
Cox5a	4.34484e-155	-0.735073	0.561	0.728	1.01096e-150	B cell
Rab30	1.14993e-154	0.28409	0.083	0.006	2.67566e-150	B cell
H2-Eb2	3.40226e-154	0.239362	0.061	0.001	7.91637e-150	B cell
Ppp1r16b	7.67424e-154	0.597083	0.253	0.068	1.78564e-149	B cell
Errfi1	8.60455e-154	-0.851685	0.037	0.244	2.00211e-149	B cell
Cox7b	1.87369e-152	-0.82661	0.45	0.665	4.3597e-148	B cell
Spink1	5.12013e-152	-1.50377	0.116	0.314	1.19135e-147	B cell
Ndufb8	4.92397e-151	-0.766805	0.388	0.61	1.14571e-146	B cell
Atp5g3	5.28098e-151	-0.821211	0.408	0.61	1.22878e-146	B cell
Pkib	7.83235e-151	0.47194	0.167	0.043	1.82243e-146	B cell
Ero1lb	9.48839e-151	0.401509	0.145	0.026	2.20776e-146	B cell
Cd47	8.30256e-150	0.55662	0.62	0.433	1.93184e-145	B cell
Arap2	3.34748e-149	0.54353	0.212	0.055	7.78891e-145	B cell
Cd53	6.18117e-149	0.297946	0.564	0.302	1.43824e-144	B cell
Arid5a	6.72081e-149	0.617271	0.315	0.127	1.5638e-144	B cell
Uqcrb	1.99275e-148	-0.754771	0.461	0.655	4.63674e-144	B cell
Ptpn18	4.7094e-148	0.573371	0.506	0.26	1.09578e-143	B cell
Cox6a1	4.9703e-148	-0.793445	0.497	0.701	1.15649e-143	B cell
Gpx3	5.31533e-148	-2.07869	0.384	0.549	1.23677e-143	B cell
Pth1r	1.6957e-147	-0.801806	0.061	0.281	3.94555e-143	B cell
Csk	2.73396e-147	0.555758	0.355	0.157	6.36139e-143	B cell
Filip1l	4.44209e-147	0.520183	0.235	0.073	1.03359e-142	B cell
Lamp2	4.62387e-147	-0.659814	0.25	0.512	1.07588e-142	B cell
Zfp318	3.70195e-146	0.491222	0.168	0.05	8.61369e-142	B cell
Cdh16	6.38972e-146	-0.834482	0.094	0.325	1.48676e-141	B cell
Cisd1	1.0509e-145	-0.859575	0.199	0.43	2.44523e-141	B cell
Gpx4	1.68337e-145	-0.661816	0.52	0.715	3.91686e-141	B cell
A630001G21Rik	3.42929e-145	0.397806	0.145	0.03	7.97927e-141	B cell
Fcgr3	6.38572e-145	-0.950938	0.052	0.239	1.48583e-140	B cell
Slc34a1	7.50199e-145	-1.64408	0.087	0.275	1.74556e-140	B cell
Dab2	1.938e-144	-0.753708	0.032	0.229	4.50934e-140	B cell
Igfbp4	3.13156e-144	-0.919323	0.035	0.227	7.28651e-140	B cell
Atp6v1a	4.0861e-144	-0.744802	0.106	0.341	9.50754e-140	B cell
Tmem123	6.1024e-143	0.544161	0.305	0.137	1.41991e-138	B cell
C5ar1	2.06927e-142	-0.934739	0.023	0.206	4.81479e-138	B cell
Smchd1	2.10576e-142	0.600063	0.336	0.152	4.89968e-138	B cell
Chchd10	2.37855e-142	-0.908669	0.449	0.565	5.5344e-138	B cell
Kmt2e	3.97802e-142	0.581885	0.461	0.268	9.25605e-138	B cell
Acsm2	5.44893e-142	-1.36022	0.077	0.26	1.26786e-137	B cell
Ndufa13	1.1898e-141	-0.68052	0.506	0.705	2.76842e-137	B cell
Sult1d1	1.71313e-141	-0.93634	0.056	0.259	3.98611e-137	B cell
Lsp1	2.60582e-141	0.48675	0.492	0.235	6.06323e-137	B cell
Lncpint	3.41209e-141	0.53297	0.225	0.069	7.93925e-137	B cell
Laptm5	9.84773e-141	0.391339	0.571	0.309	2.29137e-136	B cell
Itm2b	9.98804e-140	-0.560948	0.76	0.846	2.32402e-135	B cell
Ptprc	3.27605e-139	0.362905	0.562	0.301	7.6227e-135	B cell
2010107E04Rik	3.72185e-139	-0.742287	0.444	0.656	8.66e-135	B cell
Ms4a4c	4.52652e-139	0.617366	0.242	0.072	1.05323e-134	B cell
Atp5j2	8.96619e-139	-0.729277	0.536	0.716	2.08625e-134	B cell
Ndufc1	2.45456e-138	-0.803557	0.297	0.532	5.71127e-134	B cell
Il1b	9.62937e-138	-2.19675	0.167	0.327	2.24056e-133	B cell
Ass1	2.29508e-137	-1.34645	0.125	0.295	5.34018e-133	B cell
Ikzf3	3.88503e-137	0.382735	0.129	0.017	9.03968e-133	B cell
Tespa1	1.25368e-136	0.415769	0.139	0.021	2.91706e-132	B cell
Dus2	1.97621e-136	0.433341	0.123	0.026	4.59824e-132	B cell
Pacsin1	5.29574e-136	0.24887	0.078	0.004	1.23221e-131	B cell
Ifitm3	6.19968e-136	-1.25936	0.165	0.364	1.44254e-131	B cell
Plekha2	7.30294e-136	0.462682	0.197	0.055	1.69925e-131	B cell
Snn	1.58804e-135	0.472725	0.161	0.033	3.69506e-131	B cell
Aldoa	2.26598e-135	-0.629026	0.489	0.668	5.27248e-131	B cell
Kcnj16	9.6347e-135	-0.647807	0.052	0.255	2.2418e-130	B cell
Hnrnpa0	1.14835e-134	0.524201	0.504	0.337	2.67198e-130	B cell
Nrm	1.66549e-134	0.405631	0.13	0.029	3.87527e-130	B cell
Bin1	1.95499e-134	0.500714	0.219	0.081	4.54886e-130	B cell
Jpt1	4.5348e-134	0.534571	0.473	0.257	1.05516e-129	B cell
Kl	5.83959e-134	-0.940249	0.046	0.239	1.35875e-129	B cell
Sfpq	2.16521e-133	0.536403	0.508	0.355	5.038e-129	B cell
Tnfrsf1a	2.96237e-133	-0.594165	0.058	0.262	6.89283e-129	B cell
Sord	8.16025e-133	-0.943654	0.049	0.24	1.89873e-128	B cell
Derl3	1.38845e-132	0.234399	0.065	0.003	3.23065e-128	B cell
Miox	1.84365e-132	-1.43479	0.081	0.262	4.2898e-128	B cell
Gng12	1.32732e-131	-0.630799	0.109	0.331	3.08841e-127	B cell
Mtdh	1.73323e-131	0.528702	0.455	0.292	4.03288e-127	B cell
Foxn3	2.62723e-131	0.58601	0.358	0.182	6.11304e-127	B cell
Nudt4	3.15863e-131	-0.826604	0.151	0.378	7.34949e-127	B cell
Eif3e	4.42188e-131	0.528284	0.513	0.31	1.02888e-126	B cell
Gimap3	1.98728e-130	0.391512	0.186	0.044	4.62401e-126	B cell
Myc	2.64175e-130	0.404254	0.107	0.033	6.14682e-126	B cell
Naca	3.55546e-130	0.428528	0.795	0.645	8.27284e-126	B cell
Dnajc9	3.6033e-130	0.462888	0.202	0.063	8.38415e-126	B cell
Lax1	6.52511e-130	0.272345	0.1	0.01	1.51826e-125	B cell
Macf1	2.11947e-129	0.576692	0.375	0.205	4.93159e-125	B cell
Ctsh	2.31886e-129	0.559298	0.496	0.256	5.39553e-125	B cell
Mt1	2.34359e-129	-1.08915	0.447	0.652	5.45306e-125	B cell
Eml4	3.11715e-128	0.490218	0.216	0.081	7.25298e-124	B cell
Smpdl3a	5.04945e-128	-0.688684	0.133	0.357	1.17491e-123	B cell
Rpl22l1	5.63317e-128	0.502479	0.691	0.492	1.31073e-123	B cell
1110059E24Rik	1.00217e-127	0.47087	0.197	0.066	2.33185e-123	B cell
Tra2b	1.14288e-127	0.553366	0.47	0.292	2.65926e-123	B cell
Tbc1d10c	1.44404e-127	0.44042	0.181	0.041	3.36e-123	B cell
Scaf11	2.91999e-126	0.557889	0.385	0.225	6.79422e-122	B cell
Pxk	4.68442e-126	0.494977	0.22	0.113	1.08997e-121	B cell
Gpr174	6.75802e-126	0.309246	0.085	0.007	1.57246e-121	B cell
Traf3ip3	8.21829e-126	0.409157	0.167	0.039	1.91223e-121	B cell
Cxcl2	1.27361e-125	-2.35673	0.161	0.304	2.96343e-121	B cell
Hnrnpf	1.34874e-125	0.475128	0.64	0.467	3.13825e-121	B cell
S1pr1	1.91185e-125	0.492577	0.194	0.047	4.44849e-121	B cell
Aldh6a1	4.68135e-125	-0.736329	0.034	0.211	1.08926e-120	B cell
Rida	6.24767e-125	-1.05196	0.118	0.322	1.45371e-120	B cell
Bst2	6.29478e-125	0.99019	0.255	0.174	1.46467e-120	B cell
Ttc36	2.66768e-124	-1.18428	0.085	0.277	6.20717e-120	B cell
H2-T23	4.29506e-124	0.549726	0.431	0.219	9.99374e-120	B cell
Card11	4.35324e-124	0.329296	0.111	0.014	1.01291e-119	B cell
Malt1	1.12014e-123	0.581223	0.257	0.091	2.60633e-119	B cell
H2-Q4	1.42435e-123	0.540017	0.288	0.108	3.31417e-119	B cell
Ndufa2	2.51733e-123	-0.722633	0.432	0.643	5.85732e-119	B cell
Gatm	3.37523e-123	-1.12544	0.043	0.219	7.85347e-119	B cell
Tmem27	5.41134e-123	-1.12808	0.063	0.248	1.25911e-118	B cell
Sesn1	4.44388e-122	0.452174	0.134	0.036	1.034e-117	B cell
Tmem256	1.12785e-121	-0.702673	0.155	0.381	2.62428e-117	B cell
Tcf12	8.55736e-121	0.516371	0.247	0.107	1.99113e-116	B cell
Cenpa	1.05164e-120	0.464728	0.154	0.034	2.44695e-116	B cell
Atf7ip	2.23802e-120	0.588483	0.298	0.139	5.20743e-116	B cell
Lbh	2.7333e-120	0.457046	0.187	0.053	6.35984e-116	B cell
Ndufa5	3.04906e-120	-0.746302	0.245	0.465	7.09455e-116	B cell
Dock2	3.25501e-120	0.543984	0.294	0.119	7.57375e-116	B cell
Oxct1	4.43309e-120	-0.837328	0.187	0.394	1.03149e-115	B cell
H3f3b	1.22478e-119	0.275357	0.911	0.776	2.84982e-115	B cell
Tgif1	1.45803e-119	0.547626	0.292	0.158	3.39254e-115	B cell
Cycs	1.54984e-119	-0.741487	0.411	0.599	3.60617e-115	B cell
Cerk	3.03236e-119	0.444872	0.187	0.057	7.05569e-115	B cell
Chchd2	9.38694e-119	-0.512745	0.78	0.854	2.18415e-114	B cell
Ctsl	1.68417e-118	-0.340468	0.226	0.463	3.91872e-114	B cell
Cyp4b1	2.07296e-118	-1.24458	0.041	0.204	4.82336e-114	B cell
Atp5l	4.11569e-118	-0.566191	0.607	0.739	9.5764e-114	B cell
Arhgef1	8.82044e-118	0.571805	0.307	0.143	2.05234e-113	B cell
Chd2	2.85571e-117	0.538399	0.28	0.122	6.64466e-113	B cell
Cd209d	3.06647e-117	0.31559	0.051	0.002	7.13505e-113	B cell
Pla2g7	4.74208e-117	-0.703295	0.031	0.197	1.10339e-112	B cell
Cnbp	9.82277e-117	0.480528	0.579	0.409	2.28556e-112	B cell
Smc6	1.01698e-116	0.533309	0.31	0.165	2.36631e-112	B cell
Akr1c21	1.1532e-116	-1.23803	0.066	0.23	2.68327e-112	B cell
Stk24	1.70424e-116	0.518872	0.328	0.155	3.96543e-112	B cell
Rbm47	1.96276e-116	-0.584441	0.08	0.276	4.56696e-112	B cell
Egr1	2.82281e-116	-1.10151	0.144	0.347	6.56812e-112	B cell
Lpl	2.87053e-116	-0.843346	0.046	0.22	6.67914e-112	B cell
Etfb	3.29641e-116	-0.736922	0.233	0.45	7.67008e-112	B cell
Eef1g	6.57807e-116	0.468072	0.605	0.426	1.53058e-111	B cell
Slc7a11	7.18766e-116	-1.29985	0.025	0.182	1.67242e-111	B cell
Prr5	9.46087e-116	0.293458	0.141	0.027	2.20136e-111	B cell
Atp6v1g1	1.08421e-115	-0.647855	0.37	0.589	2.52275e-111	B cell
Hist1h2bc	2.1373e-115	-0.772241	0.112	0.306	4.97307e-111	B cell
Pml	2.45056e-115	0.392852	0.145	0.033	5.70195e-111	B cell
Camk2d	3.29459e-115	0.526967	0.292	0.168	7.66585e-111	B cell
Tra2a	4.39875e-115	0.524606	0.465	0.278	1.0235e-110	B cell
Luc7l2	8.99623e-115	0.513751	0.514	0.338	2.09324e-110	B cell
Gng5	2.14908e-114	-0.515741	0.576	0.722	5.00049e-110	B cell
S100a11	2.72402e-114	-0.919969	0.434	0.555	6.33824e-110	B cell
Rnf149	3.76155e-114	-0.782144	0.125	0.333	8.75237e-110	B cell
Gas6	7.04914e-114	-0.577711	0.049	0.228	1.64019e-109	B cell
Ptpn22	9.09217e-114	0.46159	0.225	0.068	2.11557e-109	B cell
Ank3	1.19645e-113	-0.513119	0.025	0.185	2.7839e-109	B cell
Pkm	4.02699e-113	-0.631357	0.36	0.535	9.37001e-109	B cell
Mal	4.48655e-113	-0.849087	0.133	0.321	1.04393e-108	B cell
Crip1	7.81822e-113	0.731537	0.471	0.242	1.81914e-108	B cell
Rasgef1b	8.58867e-113	0.357707	0.099	0.022	1.99841e-108	B cell
Col4a4	1.36012e-112	-0.500114	0.019	0.17	3.16473e-108	B cell
Hint2	2.90257e-112	-0.724493	0.125	0.33	6.7537e-108	B cell
Pdcd4	4.01434e-112	0.541826	0.33	0.162	9.34057e-108	B cell
Ggt1	4.39294e-112	-0.76729	0.05	0.223	1.02215e-107	B cell
Tcf3	4.784e-112	0.44347	0.192	0.065	1.11314e-107	B cell
Mgst3	6.11422e-112	-0.650673	0.123	0.333	1.42266e-107	B cell
Ninj1	1.4084e-111	-0.668633	0.11	0.315	3.27707e-107	B cell
Ndufa1	1.80756e-111	-0.678552	0.324	0.543	4.20583e-107	B cell
Akap13	2.94699e-111	0.515736	0.455	0.249	6.85705e-107	B cell
Fam69a	3.12041e-111	0.440223	0.211	0.082	7.26056e-107	B cell
Uvrag	4.43763e-111	0.47132	0.235	0.093	1.03255e-106	B cell
Phip	4.49454e-111	0.526329	0.313	0.168	1.04579e-106	B cell
Ikbkb	4.602e-111	0.530733	0.314	0.167	1.07079e-106	B cell
Cebpd	8.04005e-111	-0.779948	0.086	0.277	1.87076e-106	B cell
Ccl6	1.6818e-110	-1.24553	0.069	0.242	3.91321e-106	B cell
Ndufb6	2.26176e-110	-0.623439	0.213	0.43	5.26265e-106	B cell
Pck1	2.33452e-110	-1.06593	0.045	0.201	5.43196e-106	B cell
Bptf	2.99681e-110	0.514129	0.352	0.202	6.97299e-106	B cell
Samhd1	3.50165e-110	0.454186	0.43	0.212	8.14764e-106	B cell
Calml4	3.58885e-110	-0.819092	0.033	0.185	8.35054e-106	B cell
Mgst1	3.73425e-110	-0.617251	0.082	0.276	8.68885e-106	B cell
Mif	4.31286e-110	-0.72517	0.356	0.554	1.00352e-105	B cell
Camk2n1	1.08171e-109	-0.551831	0.044	0.213	2.51693e-105	B cell
Gimap7	1.15208e-109	0.286286	0.108	0.016	2.68065e-105	B cell
Gm26740	1.4632e-109	0.561071	0.3	0.127	3.40456e-105	B cell
Fam169b	1.83334e-109	0.3721	0.099	0.013	4.26582e-105	B cell
Fus	8.44593e-109	0.534479	0.549	0.4	1.9652e-104	B cell
Neat1	1.79525e-108	-0.751637	0.461	0.587	4.17718e-104	B cell
Cd40	2.05299e-108	0.344217	0.095	0.016	4.77689e-104	B cell
Tmem243	3.10052e-108	0.512328	0.297	0.153	7.21429e-104	B cell
Tmod3	5.66581e-108	0.511936	0.314	0.172	1.31832e-103	B cell
Ncl	7.62004e-108	0.500907	0.532	0.392	1.77303e-103	B cell
Slc27a2	1.23513e-107	-1.16474	0.046	0.201	2.8739e-103	B cell
Arhgap30	1.52835e-107	0.494593	0.32	0.139	3.55616e-103	B cell
4833439L19Rik	1.67505e-107	-0.683463	0.09	0.28	3.89751e-103	B cell
Pah	1.8867e-107	-0.792084	0.02	0.162	4.38997e-103	B cell
Pdzk1	2.64472e-107	-0.791554	0.026	0.171	6.15374e-103	B cell
Pkp4	2.77949e-107	-0.472481	0.034	0.196	6.46732e-103	B cell
Cstb	2.8929e-107	-1.10687	0.259	0.471	6.73121e-103	B cell
Selenbp1	4.79474e-107	-0.606434	0.046	0.216	1.11564e-102	B cell
Ccr1	5.11224e-107	-0.814394	0.04	0.201	1.18952e-102	B cell
Pdia4	6.18529e-107	0.503594	0.252	0.136	1.43919e-102	B cell
Igf1r	6.23595e-107	-0.588166	0.05	0.22	1.45098e-102	B cell
Atp6v1e1	7.91012e-107	-0.623524	0.259	0.477	1.84053e-102	B cell
Slc4a4	1.04778e-106	-0.820772	0.029	0.182	2.43797e-102	B cell
Srpk3	1.34707e-106	0.216587	0.053	0.003	3.13437e-102	B cell
Ndufa3	2.11202e-106	-0.6542	0.335	0.552	4.91425e-102	B cell
Myo6	2.83618e-106	-0.466402	0.024	0.174	6.59923e-102	B cell
Maf	3.01219e-106	-0.904913	0.054	0.224	7.00877e-102	B cell
Rpl7a	3.44353e-106	0.364605	0.809	0.672	8.01242e-102	B cell
Tmem213	8.4896e-106	-0.971785	0.113	0.294	1.97536e-101	B cell
Il21r	9.1424e-106	0.403162	0.143	0.036	2.12725e-101	B cell
Prdx1	1.3357e-105	-0.603183	0.624	0.705	3.10791e-101	B cell
Rcsd1	1.47647e-105	0.50819	0.28	0.116	3.43546e-101	B cell
Rpl23a	2.30622e-105	0.427417	0.805	0.668	5.36611e-101	B cell
Ndufs6	2.42163e-105	-0.673979	0.284	0.491	5.63466e-101	B cell
Grb2	3.94754e-105	0.489231	0.448	0.263	9.18513e-101	B cell
Pnrc1	4.969e-105	0.425433	0.622	0.403	1.15619e-100	B cell
Klf9	5.27927e-105	-0.51466	0.047	0.215	1.22838e-100	B cell
Tnfaip2	9.46336e-105	-0.724262	0.032	0.187	2.20194e-100	B cell
Cela1	1.34566e-104	-0.831232	0.025	0.173	3.13107e-100	B cell
Rpl13a	1.39969e-104	0.512989	0.516	0.327	3.2568e-100	B cell
Idh2	1.42805e-104	-0.711271	0.164	0.354	3.32278e-100	B cell
Adgrg1	4.04593e-104	-0.469556	0.028	0.18	9.41408e-100	B cell
Hp	4.21415e-104	-1.29333	0.039	0.179	9.80547e-100	B cell
Fut9	6.30319e-104	-0.87761	0.023	0.162	1.46663e-99	B cell
Trim12a	6.42207e-104	0.476658	0.227	0.091	1.49429e-99	B cell
Btf3	6.86796e-104	0.401419	0.73	0.585	1.59804e-99	B cell
Gimap4	9.23651e-104	0.24433	0.217	0.082	2.14915e-99	B cell
Nop56	1.0556e-103	0.471839	0.226	0.107	2.45618e-99	B cell
Cops9	1.21668e-103	-0.597207	0.211	0.428	2.83098e-99	B cell
Lrp2	1.35397e-103	-0.960519	0.028	0.175	3.15041e-99	B cell
Myl6	1.89139e-103	-0.440263	0.642	0.753	4.40089e-99	B cell
Prpf38b	2.64106e-103	0.505429	0.365	0.211	6.14521e-99	B cell
Idh1	4.76213e-103	-0.672112	0.052	0.218	1.10805e-98	B cell
Gm26699	5.37306e-103	0.457229	0.164	0.047	1.2502e-98	B cell
Tgm2	8.35507e-103	-0.592424	0.029	0.181	1.94406e-98	B cell
Keg1	1.82117e-102	-0.928639	0.046	0.195	4.2375e-98	B cell
Phgdh	4.80469e-102	0.287885	0.133	0.027	1.11796e-97	B cell
Pde7a	6.23115e-102	0.479036	0.192	0.068	1.44986e-97	B cell
S100a6	7.63948e-102	-1.29666	0.295	0.41	1.77755e-97	B cell
Glyat	1.20912e-101	-0.793308	0.026	0.169	2.81338e-97	B cell
Tgfbi	1.39523e-101	-0.866033	0.052	0.212	3.24642e-97	B cell
A430078G23Rik	1.4179e-101	0.316357	0.085	0.01	3.29916e-97	B cell
Atp5e	1.45549e-101	-0.581625	0.706	0.804	3.38663e-97	B cell
Hpn	1.47566e-101	-0.502623	0.026	0.172	3.43357e-97	B cell
Eef2	1.71192e-101	0.37111	0.799	0.669	3.98329e-97	B cell
Clec4d	4.1281e-101	-0.907642	0.031	0.174	9.60527e-97	B cell
Anxa2	4.85901e-101	-0.699011	0.14	0.338	1.13059e-96	B cell
Lst1	5.09129e-101	-0.731936	0.04	0.194	1.18464e-96	B cell
Clec4e	8.06567e-101	-0.935241	0.031	0.173	1.87672e-96	B cell
Sat1	9.42197e-101	-0.632956	0.344	0.552	2.1923e-96	B cell
1700011H14Rik	1.08879e-100	-0.532702	0.05	0.216	2.5334e-96	B cell
Gm5547	1.38439e-100	0.262802	0.102	0.016	3.2212e-96	B cell
Tnfrsf21	1.50765e-100	-0.407769	0.018	0.156	3.50799e-96	B cell
Plin2	1.68069e-100	-0.682755	0.068	0.238	3.91064e-96	B cell
Alkbh1	2.16845e-100	0.462861	0.184	0.065	5.04554e-96	B cell
Pafah1b3	2.58575e-100	0.382295	0.214	0.083	6.01652e-96	B cell
Tfcp2l1	2.61539e-100	-0.557002	0.033	0.183	6.08548e-96	B cell
Gramd3	2.99104e-100	0.405573	0.187	0.055	6.95955e-96	B cell
Cybb	6.40838e-100	0.522457	0.313	0.132	1.4911e-95	B cell
Phldb2	9.15992e-100	-0.393903	0.017	0.152	2.13133e-95	B cell
Ikzf1	2.18312e-99	0.460313	0.261	0.105	5.07968e-95	B cell
Arpc5l	3.94825e-99	0.464374	0.383	0.243	9.18679e-95	B cell
Lat2	4.20824e-99	0.414652	0.211	0.071	9.79174e-95	B cell
Atp5a1	5.63791e-99	-0.594296	0.54	0.665	1.31183e-94	B cell
Lmo2	5.94148e-99	0.439737	0.233	0.085	1.38246e-94	B cell
Atp11a	7.10065e-99	-0.537019	0.026	0.17	1.65218e-94	B cell
Tyrobp	1.58672e-98	-0.739118	0.274	0.377	3.69197e-94	B cell
Btk	2.07386e-98	0.356247	0.144	0.041	4.82546e-94	B cell
Stat4	2.25621e-98	0.371631	0.119	0.023	5.24975e-94	B cell
Pgk1	2.84551e-98	-0.561184	0.247	0.453	6.62094e-94	B cell
Phyh	4.22041e-98	-0.599922	0.138	0.333	9.82004e-94	B cell
Tgfb1	4.3657e-98	0.492263	0.361	0.179	1.01581e-93	B cell
Ctcf	4.81556e-98	0.454743	0.301	0.159	1.12049e-93	B cell
Ndufb2	8.02951e-98	-0.631361	0.241	0.442	1.86831e-93	B cell
Gm30054	2.83996e-97	0.228506	0.056	0.004	6.60801e-93	B cell
Cd48	3.55502e-97	0.429907	0.312	0.135	8.27182e-93	B cell
Vps37b	4.67888e-97	0.563672	0.331	0.159	1.08868e-92	B cell
Ankrd44	5.44252e-97	0.499043	0.313	0.143	1.26637e-92	B cell
Il1r2	6.56753e-97	-1.23519	0.035	0.17	1.52813e-92	B cell
Kansl1	1.69414e-96	0.461409	0.247	0.129	3.94193e-92	B cell
Ctsb	4.39061e-96	-0.623397	0.336	0.555	1.02161e-91	B cell
Hagh	4.42304e-96	-0.580664	0.118	0.304	1.02915e-91	B cell
Ndufa7	6.20914e-96	-0.532586	0.408	0.603	1.44474e-91	B cell
Rps27l	6.70757e-96	-0.565477	0.358	0.565	1.56072e-91	B cell
Defb1	6.79237e-96	-1.06691	0.334	0.472	1.58045e-91	B cell
Ndufa6	1.58936e-95	-0.649484	0.428	0.611	3.69813e-91	B cell
Tmem205	1.72895e-95	-0.488352	0.05	0.21	4.02291e-91	B cell
Wls	2.00422e-95	-0.415076	0.066	0.236	4.66341e-91	B cell
Sf3b3	3.47921e-95	0.471955	0.249	0.125	8.09542e-91	B cell
Irf2	3.98025e-95	0.48198	0.352	0.2	9.26125e-91	B cell
Pkd2	5.33119e-95	-0.406962	0.019	0.151	1.24046e-90	B cell
Ablim1	5.99301e-95	0.462653	0.25	0.104	1.39445e-90	B cell
Gk	7.99107e-95	-0.627792	0.034	0.176	1.85936e-90	B cell
Gpr137c	8.19503e-95	0.302986	0.062	0.008	1.90682e-90	B cell
Nfatc3	1.11382e-94	0.43056	0.186	0.075	2.59164e-90	B cell
Ppp1r21	1.21749e-94	0.412839	0.179	0.078	2.83287e-90	B cell
Rftn1	1.51858e-94	0.319981	0.143	0.037	3.53344e-90	B cell
Ptms	1.53765e-94	-0.500247	0.242	0.458	3.57781e-90	B cell
Rhoc	2.39182e-94	-0.46739	0.033	0.18	5.56529e-90	B cell
Acox1	3.55694e-94	-0.645644	0.052	0.207	8.27628e-90	B cell
Dock10	5.12515e-94	0.483079	0.256	0.113	1.19252e-89	B cell
Ifi27l2a	6.26406e-94	0.363433	0.355	0.171	1.45752e-89	B cell
Csnk1g3	3.34806e-93	0.442405	0.229	0.103	7.79027e-89	B cell
Abhd14b	4.3391e-93	-0.524147	0.039	0.186	1.00962e-88	B cell
Gstm1	6.73728e-93	-0.604469	0.044	0.197	1.56763e-88	B cell
Minos1	6.90386e-93	-0.606052	0.352	0.543	1.60639e-88	B cell
Sod2	7.84596e-93	-0.615307	0.256	0.45	1.8256e-88	B cell
B4galnt1	8.36743e-93	0.450508	0.256	0.127	1.94693e-88	B cell
Ndufab1	1.72739e-92	-0.636508	0.298	0.483	4.0193e-88	B cell
2020-09-06	2.40768e-92	0.355099	0.167	0.05	5.6022e-88	B cell
Fbp1	2.97624e-92	-0.845072	0.039	0.176	6.92512e-88	B cell
Tmbim6	3.19749e-92	-0.486845	0.488	0.676	7.43992e-88	B cell
Csf3r	3.84136e-92	-0.819618	0.021	0.146	8.93808e-88	B cell
Rbpms	4.16509e-92	-0.478928	0.06	0.223	9.69133e-88	B cell
Pmf1	4.20185e-92	0.360066	0.141	0.041	9.77687e-88	B cell
Smdt1	5.59812e-92	-0.534604	0.388	0.58	1.30257e-87	B cell
Rasgrp3	6.50275e-92	0.323673	0.111	0.02	1.51306e-87	B cell
Lilr4b	7.59367e-92	-0.633495	0.038	0.181	1.76689e-87	B cell
Sephs2	1.09955e-91	-0.616066	0.078	0.244	2.55843e-87	B cell
Slc25a5	2.15746e-91	-0.558502	0.582	0.69	5.01998e-87	B cell
Nsa2	2.1956e-91	0.432033	0.448	0.29	5.10873e-87	B cell
Add3	3.34728e-91	0.45774	0.235	0.119	7.78845e-87	B cell
Car2	3.5365e-91	-0.775905	0.09	0.261	8.22874e-87	B cell
St6gal1	3.86398e-91	0.283701	0.112	0.024	8.99072e-87	B cell
Fli1	5.27306e-91	0.457734	0.24	0.098	1.22694e-86	B cell
Dhrs3	7.20048e-91	-0.409831	0.022	0.153	1.67541e-86	B cell
Alox5ap	8.59257e-91	-1.00768	0.156	0.292	1.99932e-86	B cell
Snhg18	9.05311e-91	-0.534256	0.034	0.176	2.10648e-86	B cell
Gda	1.10033e-90	-0.674461	0.035	0.175	2.56024e-86	B cell
Gcnt2	1.80876e-90	-0.543162	0.047	0.196	4.20862e-86	B cell
Smarca5	1.9291e-90	0.435394	0.306	0.194	4.48864e-86	B cell
Cdc42se2	2.05444e-90	0.421294	0.25	0.118	4.78027e-86	B cell
Wwc2	2.31645e-90	-0.381871	0.033	0.175	5.38991e-86	B cell
Cdkn1a	2.76578e-90	-0.727189	0.058	0.215	6.43541e-86	B cell
Krit1	3.21628e-90	0.498774	0.311	0.183	7.48363e-86	B cell
Gstm5	3.25025e-90	-0.570379	0.031	0.167	7.56268e-86	B cell
Guca2b	3.97027e-90	-0.947559	0.052	0.195	9.23801e-86	B cell
Bcl2l1	4.17901e-90	-0.434689	0.038	0.18	9.72373e-86	B cell
Atf4	4.76535e-90	0.450317	0.455	0.294	1.1088e-85	B cell
Pabpc1	5.3559e-90	0.425276	0.609	0.451	1.24621e-85	B cell
Aco2	6.79374e-90	-0.576247	0.172	0.36	1.58077e-85	B cell
Itgb5	8.16318e-90	-0.366933	0.023	0.154	1.89941e-85	B cell
Sdhc	8.90624e-90	-0.529651	0.125	0.306	2.0723e-85	B cell
Dapp1	1.07296e-89	0.373566	0.179	0.067	2.49657e-85	B cell
Rapgef6	1.25849e-89	0.454717	0.274	0.123	2.92825e-85	B cell
Cpd	2.43065e-89	-0.380053	0.023	0.153	5.65563e-85	B cell
Ghr	6.72031e-89	-0.514117	0.025	0.158	1.56368e-84	B cell
F11r	6.91867e-89	-0.38409	0.033	0.173	1.60984e-84	B cell
4931406C07Rik	7.80143e-89	-0.661203	0.044	0.185	1.81524e-84	B cell
Fos	7.86177e-89	-0.693767	0.494	0.434	1.82928e-84	B cell
Cyc1	9.57311e-89	-0.590414	0.275	0.465	2.22747e-84	B cell
Sdhb	1.05176e-88	-0.607401	0.284	0.475	2.44723e-84	B cell
AI314278	1.0792e-88	-0.732896	0.019	0.138	2.51108e-84	B cell
N4bp2	1.48087e-88	0.360698	0.133	0.047	3.44568e-84	B cell
Dnase1	1.88566e-88	-0.990429	0.028	0.158	4.38755e-84	B cell
Mdh1	2.52494e-88	-0.714735	0.404	0.544	5.87504e-84	B cell
Ccr6	2.54584e-88	0.200942	0.056	0.004	5.92367e-84	B cell
Aldh1l1	2.89146e-88	-0.488492	0.034	0.173	6.72784e-84	B cell
Sp140	2.91797e-88	0.356602	0.18	0.06	6.78952e-84	B cell
Atp5o.1	2.96501e-88	-0.637427	0.428	0.59	6.89899e-84	B cell
Trem1	3.14425e-88	-0.759646	0.028	0.16	7.31604e-84	B cell
Trim25	4.26334e-88	0.430602	0.254	0.109	9.91993e-84	B cell
Celf2	5.0999e-88	0.442916	0.383	0.199	1.18665e-83	B cell
Scp2	5.27866e-88	-0.662833	0.31	0.494	1.22824e-83	B cell
Lgals3	6.64895e-88	-0.77743	0.24	0.42	1.54708e-83	B cell
Cd86	9.40302e-88	0.453223	0.187	0.081	2.1879e-83	B cell
Slc38a2	1.65609e-87	0.526997	0.463	0.303	3.8534e-83	B cell
9930111J21Rik2	2.40972e-87	0.374927	0.189	0.065	5.60692e-83	B cell
Ndufb4	2.48475e-87	-0.594482	0.295	0.478	5.78152e-83	B cell
Pbx1	3.47143e-87	-0.612812	0.041	0.183	8.07732e-83	B cell
Ppp3ca	5.27082e-87	0.477334	0.347	0.206	1.22642e-82	B cell
Thbs1	5.85138e-87	-0.995963	0.035	0.174	1.3615e-82	B cell
Usp2	8.02405e-87	-0.452945	0.031	0.168	1.86704e-82	B cell
Smim1	1.18741e-86	-0.492988	0.019	0.143	2.76285e-82	B cell
Atp2a3	2.00945e-86	0.293686	0.12	0.026	4.6756e-82	B cell
Pgls	2.62043e-86	0.419353	0.439	0.332	6.09722e-82	B cell
Esd	4.02473e-86	-0.620934	0.329	0.513	9.36475e-82	B cell
Echs1	4.1686e-86	-0.52148	0.114	0.292	9.69949e-82	B cell
Atp6v0a4	6.20984e-86	-0.458715	0.035	0.173	1.4449e-81	B cell
Nat8f1	6.73377e-86	-0.803765	0.044	0.179	1.56681e-81	B cell
Gpbp1	8.56838e-86	0.442729	0.277	0.165	1.99369e-81	B cell
Nfe2l2	1.05708e-85	-0.536406	0.173	0.367	2.45962e-81	B cell
S100a16	1.4635e-85	-0.425754	0.027	0.157	3.40527e-81	B cell
Cndp2	1.49175e-85	-0.801577	0.09	0.251	3.47099e-81	B cell
Kng2	1.71669e-85	-0.788942	0.116	0.278	3.99439e-81	B cell
Ppp1r1a	1.83964e-85	-0.888037	0.098	0.259	4.28048e-81	B cell
Dgkd	2.33012e-85	0.408426	0.189	0.075	5.42172e-81	B cell
Tagap	2.39756e-85	0.369076	0.136	0.039	5.57865e-81	B cell
G0s2	2.74121e-85	-1.4741	0.031	0.155	6.37825e-81	B cell
Arid4b	3.04289e-85	0.4418	0.289	0.161	7.08019e-81	B cell
Nap1l1	3.04361e-85	0.437722	0.375	0.246	7.08186e-81	B cell
Lrg1	3.05848e-85	-0.905181	0.025	0.149	7.11647e-81	B cell
Stard10	5.04652e-85	-0.549854	0.083	0.247	1.17422e-80	B cell
Sf3b1	9.46028e-85	0.422999	0.518	0.377	2.20122e-80	B cell
Cd33	9.67624e-85	-0.604296	0.025	0.149	2.25147e-80	B cell
Prss8	1.01298e-84	-0.420425	0.02	0.142	2.357e-80	B cell
Dst	1.03498e-84	-0.430111	0.032	0.167	2.40819e-80	B cell
Mif4gd	1.34305e-84	0.435325	0.263	0.156	3.12501e-80	B cell
H1f0	1.97271e-84	-0.466397	0.056	0.207	4.59009e-80	B cell
mt-Nd4l	2.63942e-84	-0.641234	0.485	0.577	6.1414e-80	B cell
Wfdc2	4.06937e-84	-0.875839	0.258	0.398	9.4686e-80	B cell
Matr3	4.85238e-84	0.455646	0.352	0.223	1.12905e-79	B cell
Gclm	5.65517e-84	-0.503228	0.079	0.241	1.31585e-79	B cell
Cda	7.99409e-84	-0.67164	0.026	0.152	1.86007e-79	B cell
Tmem52b	1.03739e-83	-0.927445	0.065	0.204	2.41379e-79	B cell
Baz1a	1.14953e-83	0.44717	0.284	0.143	2.67473e-79	B cell
Fabp3	1.59057e-83	-0.6554	0.068	0.223	3.70094e-79	B cell
Acy3	1.60769e-83	-0.913169	0.042	0.173	3.74077e-79	B cell
Rpl36al	1.70047e-83	0.376856	0.615	0.48	3.95666e-79	B cell
Nop53	1.93006e-83	0.43364	0.382	0.226	4.49087e-79	B cell
Srsf3	1.95148e-83	0.405932	0.57	0.428	4.5407e-79	B cell
Slc25a39	2.15819e-83	-0.521609	0.096	0.262	5.02169e-79	B cell
Pecam1	3.53913e-83	0.239319	0.183	0.069	8.23484e-79	B cell
Mcrip2	3.56703e-83	-0.489629	0.04	0.178	8.29977e-79	B cell
Rbm3	3.83287e-83	0.390005	0.642	0.478	8.91832e-79	B cell
Ssh2	5.12137e-83	0.49439	0.362	0.211	1.19164e-78	B cell
Mrpl33	5.93445e-83	-0.529924	0.246	0.439	1.38083e-78	B cell
Rpgrip1	6.36123e-83	0.388156	0.156	0.049	1.48013e-78	B cell
Il4i1	6.99304e-83	0.307523	0.056	0.005	1.62714e-78	B cell
Id1	1.17944e-82	-0.787378	0.029	0.154	2.74432e-78	B cell
Lyz2	1.57547e-82	-1.50478	0.306	0.359	3.66579e-78	B cell
Mmp9	1.94704e-82	-0.934956	0.018	0.129	4.53038e-78	B cell
Bicc1	1.9612e-82	-0.339455	0.019	0.139	4.56332e-78	B cell
Igsf6	2.53784e-82	-0.432462	0.015	0.129	5.90503e-78	B cell
Ttpal	2.72212e-82	0.342972	0.124	0.038	6.33383e-78	B cell
Itgam	2.85051e-82	-0.560677	0.051	0.186	6.63257e-78	B cell
Lmbrd1	2.95993e-82	0.433846	0.256	0.155	6.88717e-78	B cell
Zfp644	3.10766e-82	0.435774	0.241	0.136	7.2309e-78	B cell
Foxo1	3.57664e-82	0.44591	0.188	0.076	8.32212e-78	B cell
Ier5	3.74243e-82	0.254843	0.507	0.304	8.70788e-78	B cell
Il13ra1	4.71762e-82	-0.360071	0.034	0.168	1.0977e-77	B cell
Lgmn	5.08197e-82	-0.671719	0.254	0.429	1.18247e-77	B cell
Pkhd1	5.10507e-82	-0.327901	0.015	0.129	1.18785e-77	B cell
Rbm25	5.2423e-82	0.445952	0.46	0.312	1.21978e-77	B cell
H2afj	7.75113e-82	-0.48124	0.404	0.59	1.80353e-77	B cell
Timm8b	1.0298e-81	-0.535225	0.195	0.381	2.39615e-77	B cell
Cyp2j5	1.33955e-81	-0.671867	0.027	0.151	3.11686e-77	B cell
P2ry14	1.48486e-81	0.311279	0.081	0.015	3.45498e-77	B cell
0610005C13Rik	1.6841e-81	-0.546015	0.012	0.118	3.91856e-77	B cell
Ndufc2	2.3538e-81	-0.492611	0.302	0.495	5.47683e-77	B cell
Wwc1	2.72723e-81	-0.326926	0.026	0.151	6.34571e-77	B cell
Ddx21	6.03531e-81	0.413423	0.242	0.123	1.4043e-76	B cell
Clec4n	8.6992e-81	-0.83256	0.022	0.14	2.02413e-76	B cell
H2-DMb1	8.95856e-81	0.270268	0.25	0.107	2.08448e-76	B cell
Card19	9.75336e-81	-0.565181	0.119	0.292	2.26941e-76	B cell
Vdac1	1.01773e-80	-0.552797	0.216	0.4	2.36806e-76	B cell
Cryz	1.38944e-80	-0.463389	0.027	0.152	3.23295e-76	B cell
Folr1	2.06884e-80	-0.57589	0.016	0.127	4.81378e-76	B cell
Tmem108	2.504e-80	0.329357	0.074	0.011	5.8263e-76	B cell
Mcee	2.70321e-80	-0.501343	0.09	0.248	6.28982e-76	B cell
Hhex	4.10902e-80	0.33123	0.127	0.037	9.56086e-76	B cell
Lactb2	4.9646e-80	-0.542095	0.036	0.164	1.15516e-75	B cell
Hdc	6.77932e-80	-0.899694	0.024	0.141	1.57741e-75	B cell
Tmem55b	7.20212e-80	0.417533	0.246	0.137	1.67579e-75	B cell
Snx30	8.05813e-80	0.327194	0.11	0.033	1.87497e-75	B cell
Wfdc17	1.27152e-79	-1.72399	0.13	0.266	2.95857e-75	B cell
Eif1	1.43965e-79	0.250174	0.923	0.865	3.34978e-75	B cell
Itgb7	1.79035e-79	0.356394	0.2	0.071	4.1658e-75	B cell
Ddx50	2.00454e-79	0.426231	0.306	0.177	4.66416e-75	B cell
Aif1l	2.57682e-79	-0.419686	0.043	0.179	5.99575e-75	B cell
Rbm5	2.63683e-79	0.432862	0.319	0.194	6.13538e-75	B cell
Gcnt1	3.05342e-79	-0.538722	0.033	0.159	7.10469e-75	B cell
Bclaf1	3.34978e-79	0.434442	0.35	0.233	7.79427e-75	B cell
Csf1r	3.3719e-79	-0.562194	0.029	0.154	7.84574e-75	B cell
Elovl7	3.92551e-79	-0.273637	0.018	0.132	9.13388e-75	B cell
Alas1	5.08633e-79	-0.432173	0.045	0.182	1.18349e-74	B cell
Hsp90b1	8.33984e-79	0.504174	0.51	0.457	1.94051e-74	B cell
Slc6a8	8.50384e-79	-0.353504	0.013	0.121	1.97867e-74	B cell
Il16	9.87946e-79	0.340757	0.185	0.063	2.29875e-74	B cell
Snrpg	1.00121e-78	0.418223	0.449	0.315	2.32961e-74	B cell
Dusp1	1.59423e-78	-0.949946	0.43	0.449	3.70946e-74	B cell
Ckb	1.70142e-78	-0.65748	0.102	0.262	3.95887e-74	B cell
Fmo1	2.47368e-78	-0.513851	0.014	0.121	5.75577e-74	B cell
Akr7a5	2.6794e-78	-0.586599	0.081	0.232	6.23443e-74	B cell
Jup	2.8421e-78	-0.321786	0.017	0.129	6.61299e-74	B cell
Romo1	3.07771e-78	-0.537584	0.222	0.409	7.16121e-74	B cell
Dcxr	4.27554e-78	-0.575668	0.055	0.191	9.94832e-74	B cell
Ugt2b38	4.39698e-78	-0.744673	0.024	0.141	1.02309e-73	B cell
Gnl3	5.66448e-78	0.401618	0.193	0.081	1.31801e-73	B cell
Zfp36l1	6.54311e-78	0.454416	0.507	0.344	1.52245e-73	B cell
Vamp8	1.19043e-77	-0.46615	0.354	0.545	2.7699e-73	B cell
Rnf128	1.54027e-77	-0.310358	0.017	0.128	3.5839e-73	B cell
Pxdc1	2.08612e-77	0.265861	0.083	0.015	4.85397e-73	B cell
C130074G19Rik	2.30259e-77	-0.391211	0.017	0.127	5.35767e-73	B cell
Kcnj15	2.53277e-77	-0.584362	0.016	0.126	5.89325e-73	B cell
Spcs2	2.58092e-77	0.360174	0.409	0.331	6.00528e-73	B cell
Ddah1	2.67482e-77	-0.431785	0.016	0.126	6.22377e-73	B cell
Plxnb2	3.33686e-77	-0.359787	0.053	0.193	7.7642e-73	B cell
Manf	4.2367e-77	0.44997	0.369	0.289	9.85796e-73	B cell
Sgms2	4.25067e-77	-0.446982	0.041	0.174	9.89046e-73	B cell
Metrnl	5.13908e-77	-0.412628	0.034	0.16	1.19576e-72	B cell
Lima1	7.31832e-77	-0.319662	0.017	0.128	1.70283e-72	B cell
Ndufv3	8.17914e-77	-0.591335	0.277	0.455	1.90312e-72	B cell
Arhgap5	8.37136e-77	-0.434895	0.105	0.269	1.94785e-72	B cell
Tob2	1.49692e-76	0.461472	0.293	0.179	3.48303e-72	B cell
Gimap5	1.62824e-76	0.25802	0.168	0.059	3.78859e-72	B cell
Cebpb	1.76888e-76	-1.12653	0.414	0.453	4.11582e-72	B cell
Phf3	1.99209e-76	0.432663	0.313	0.191	4.63519e-72	B cell
Rcc2	2.15433e-76	0.354975	0.18	0.079	5.01269e-72	B cell
Gmfg	2.79097e-76	0.329527	0.462	0.27	6.49403e-72	B cell
Dmxl1	2.861e-76	0.421452	0.218	0.116	6.65698e-72	B cell
Pik3ip1	3.37518e-76	0.405177	0.164	0.058	7.85338e-72	B cell
Cgnl1	3.49481e-76	-0.373037	0.021	0.136	8.13172e-72	B cell
Abcg2	3.64486e-76	-0.507402	0.024	0.141	8.48086e-72	B cell
Rbbp6	4.25427e-76	0.412878	0.323	0.216	9.89883e-72	B cell
Uba52	5.27432e-76	0.412727	0.516	0.376	1.22723e-71	B cell
Emp3	1.12078e-75	0.330678	0.394	0.217	2.60783e-71	B cell
Csrp2	1.841e-75	-0.471282	0.072	0.221	4.28364e-71	B cell
Bag1	2.22387e-75	-0.497636	0.276	0.456	5.17451e-71	B cell
Ndufa8	2.9977e-75	-0.49762	0.251	0.437	6.97505e-71	B cell
Col18a1	3.59303e-75	-0.345496	0.022	0.137	8.36026e-71	B cell
Sem1	6.17192e-75	-0.450571	0.503	0.658	1.43608e-70	B cell
Myo1e	7.07065e-75	0.328731	0.121	0.05	1.6452e-70	B cell
Rilpl2	9.8339e-75	0.399382	0.238	0.106	2.28815e-70	B cell
Actg1	1.12594e-74	-0.521208	0.749	0.734	2.61984e-70	B cell
Prr15l	1.49541e-74	-0.339291	0.027	0.145	3.47951e-70	B cell
Sema4a	1.74264e-74	-0.349988	0.023	0.138	4.05479e-70	B cell
Khk	2.1204e-74	-0.702286	0.086	0.217	4.93376e-70	B cell
Nfib	2.70182e-74	-0.324972	0.018	0.128	6.28659e-70	B cell
Dnajc12	2.87761e-74	-0.565662	0.033	0.154	6.69562e-70	B cell
Mtss1	3.55244e-74	0.424892	0.257	0.124	8.26581e-70	B cell
Set	4.36596e-74	0.402624	0.462	0.336	1.01587e-69	B cell
Lamb1	5.22533e-74	-0.281421	0.012	0.114	1.21583e-69	B cell
Ctnna1	6.15421e-74	-0.394914	0.097	0.256	1.43196e-69	B cell
Iscu	6.34475e-74	-0.507001	0.254	0.433	1.4763e-69	B cell
Tspan4	6.70141e-74	-0.319006	0.023	0.137	1.55928e-69	B cell
Rnf11	7.15521e-74	-0.396351	0.07	0.216	1.66487e-69	B cell
Clcnkb	7.43527e-74	-0.571927	0.066	0.207	1.73004e-69	B cell
Trp53	1.13108e-73	0.376641	0.228	0.122	2.63179e-69	B cell
Sqor	1.13772e-73	-0.295937	0.019	0.129	2.64725e-69	B cell
Ccnt1	1.47851e-73	0.410862	0.243	0.133	3.44019e-69	B cell
Slc25a4	1.74753e-73	-0.600473	0.275	0.443	4.06616e-69	B cell
Ly9	1.93158e-73	0.25415	0.085	0.017	4.49441e-69	B cell
Bdh2	2.48299e-73	-0.49941	0.014	0.116	5.77743e-69	B cell
Pygl	3.23589e-73	-0.434455	0.024	0.135	7.52926e-69	B cell
Atp5h	9.11804e-73	-0.502779	0.619	0.727	2.12159e-68	B cell
Rsrc2	1.04926e-72	0.421483	0.399	0.274	2.44142e-68	B cell
P2ry10b	1.09926e-72	0.25808	0.077	0.018	2.55775e-68	B cell
Irs2	1.17619e-72	0.390879	0.178	0.076	2.73676e-68	B cell
Sirpb1c	1.25847e-72	-0.427559	0.015	0.117	2.9282e-68	B cell
Itga1	1.26755e-72	-0.300116	0.013	0.114	2.94933e-68	B cell
Rnf122	1.34422e-72	0.217923	0.074	0.013	3.12773e-68	B cell
Sp110	2.14853e-72	0.356377	0.171	0.067	4.99921e-68	B cell
Mt2	2.39373e-72	-0.808011	0.133	0.292	5.56973e-68	B cell
Ccm2	2.90837e-72	0.37042	0.197	0.088	6.7672e-68	B cell
Cxcr2	3.40125e-72	-0.724238	0.016	0.116	7.91403e-68	B cell
Anxa1	3.41449e-72	-0.689962	0.05	0.177	7.94484e-68	B cell
Sh3bp5	3.81952e-72	0.401513	0.201	0.088	8.88725e-68	B cell
Cdv3	5.10095e-72	0.387913	0.324	0.202	1.18689e-67	B cell
S100a8	5.26772e-72	-2.38684	0.266	0.341	1.22569e-67	B cell
Wnk4	5.87062e-72	-0.455917	0.028	0.145	1.36598e-67	B cell
Plekhm3	7.7404e-72	0.319101	0.128	0.044	1.80104e-67	B cell
Hnrnpa1	1.0892e-71	0.39488	0.367	0.253	2.53434e-67	B cell
Comt	1.33008e-71	-0.471904	0.095	0.249	3.09482e-67	B cell
Slc11a1	1.40438e-71	-0.384058	0.019	0.121	3.2677e-67	B cell
Fam214a	1.92017e-71	0.341153	0.163	0.055	4.46786e-67	B cell
Suclg2	2.21387e-71	-0.432695	0.092	0.245	5.15123e-67	B cell
Zfp503	3.23879e-71	-0.345969	0.02	0.128	7.53602e-67	B cell
Bcam	3.38328e-71	-0.370046	0.028	0.143	7.87222e-67	B cell
Fermt2	3.44583e-71	-0.314987	0.028	0.143	8.01777e-67	B cell
Ppp3cc	4.38676e-71	0.273324	0.115	0.03	1.02071e-66	B cell
Frmd4b	5.29658e-71	-0.313278	0.009	0.103	1.23241e-66	B cell
Aplp2	5.30269e-71	-0.427461	0.171	0.347	1.23383e-66	B cell
Itgb1	8.46321e-71	-0.442749	0.138	0.303	1.96922e-66	B cell
Abcd3	1.0827e-70	-0.349014	0.044	0.171	2.51923e-66	B cell
Ccrl2	1.21102e-70	-1.08941	0.035	0.141	2.81779e-66	B cell
Hmox1	1.33451e-70	-0.597212	0.036	0.154	3.10514e-66	B cell
Ppdpf	1.39771e-70	0.394576	0.383	0.242	3.2522e-66	B cell
Cd151	1.42701e-70	-0.338271	0.043	0.169	3.32038e-66	B cell
Birc3	1.51908e-70	0.427674	0.227	0.113	3.53459e-66	B cell
Ndufa12	1.73989e-70	-0.523936	0.304	0.463	4.04838e-66	B cell
Mrpl42	1.75812e-70	-0.521157	0.205	0.376	4.09079e-66	B cell
Serinc3	1.83521e-70	0.29215	0.666	0.487	4.27017e-66	B cell
Mafb	1.91297e-70	-0.750891	0.03	0.138	4.4511e-66	B cell
Prodh	2.65472e-70	-0.421203	0.014	0.113	6.17699e-66	B cell
Inmt	2.95931e-70	-0.685908	0.032	0.146	6.88572e-66	B cell
Vegfa	3.98372e-70	-0.367253	0.025	0.137	9.26932e-66	B cell
Car12	5.86223e-70	-0.467199	0.007	0.097	1.36402e-65	B cell
Jdp2	5.92654e-70	-0.379748	0.014	0.111	1.37899e-65	B cell
Tspo	6.32172e-70	-0.507337	0.453	0.57	1.47094e-65	B cell
Gstt1	7.17317e-70	-0.376241	0.038	0.159	1.66905e-65	B cell
Slc4a7	8.13675e-70	0.323615	0.117	0.044	1.89326e-65	B cell
Jak1	8.26412e-70	0.41314	0.417	0.294	1.9229e-65	B cell
Gipc2	8.90281e-70	-0.366597	0.025	0.137	2.07151e-65	B cell
Pdha1	1.14371e-69	-0.433595	0.123	0.283	2.66119e-65	B cell
Cmtm7	1.60365e-69	0.37888	0.33	0.174	3.73138e-65	B cell
Ctsz	1.64351e-69	0.244163	0.493	0.308	3.82412e-65	B cell
Bsg	1.67658e-69	-0.460419	0.378	0.547	3.90107e-65	B cell
Cd300c2	2.29637e-69	-0.52399	0.053	0.176	5.34319e-65	B cell
Mcemp1	2.64278e-69	-0.492927	0.017	0.118	6.14923e-65	B cell
Otulin	2.99495e-69	0.367328	0.201	0.117	6.96864e-65	B cell
Mgat4b	3.41321e-69	-0.302882	0.031	0.148	7.94185e-65	B cell
Slfn1	5.08834e-69	-0.542767	0.022	0.126	1.18395e-64	B cell
Hcar2	6.64979e-69	-0.772733	0.017	0.116	1.54727e-64	B cell
Hadh	8.36095e-69	-0.506247	0.102	0.251	1.94543e-64	B cell
Nlrp3	9.64648e-69	-0.581208	0.025	0.133	2.24454e-64	B cell
Bnip3	1.08029e-68	-0.359884	0.045	0.171	2.51362e-64	B cell
Spint1	1.11083e-68	-0.250549	0.03	0.142	2.58468e-64	B cell
Eva1a	1.12266e-68	-0.306757	0.016	0.116	2.61221e-64	B cell
Hnf4a	1.83923e-68	-0.437292	0.008	0.098	4.27952e-64	B cell
Ptpn6	2.39256e-68	0.393499	0.347	0.195	5.56702e-64	B cell
Klhl24	2.66472e-68	0.43062	0.321	0.204	6.20027e-64	B cell
Pecr	3.8962e-68	-0.559175	0.029	0.13	9.06567e-64	B cell
Itga6	4.67145e-68	-0.372902	0.049	0.176	1.08695e-63	B cell
Neurl3	5.31832e-68	0.479119	0.25	0.135	1.23747e-63	B cell
Smim4	7.21645e-68	-0.495415	0.078	0.212	1.67912e-63	B cell
Dao	8.13814e-68	-0.452365	0.013	0.108	1.89358e-63	B cell
mt-Nd1	8.80754e-68	-0.642893	0.998	0.968	2.04934e-63	B cell
Cdt1	8.88588e-68	0.249635	0.086	0.022	2.06757e-63	B cell
Kmt2a	9.82055e-68	0.392935	0.243	0.141	2.28505e-63	B cell
Emilin2	1.08566e-67	-0.41868	0.023	0.129	2.52611e-63	B cell
2010111I01Rik	1.52558e-67	-0.418878	0.057	0.188	3.54972e-63	B cell
Cyp2e1	1.53679e-67	-0.636093	0.016	0.112	3.5758e-63	B cell
Ets2	2.22391e-67	-0.596651	0.08	0.219	5.1746e-63	B cell
Slc17a1	2.68843e-67	-0.493372	0.016	0.113	6.25544e-63	B cell
Ndufv2	3.25657e-67	-0.515127	0.256	0.42	7.57738e-63	B cell
Cyth1	4.35862e-67	0.380102	0.195	0.09	1.01416e-62	B cell
Mecom	4.4516e-67	-0.344	0.021	0.124	1.0358e-62	B cell
Tmem174	5.13927e-67	-0.490596	0.015	0.109	1.1958e-62	B cell
Gabpb2	6.12405e-67	0.349524	0.151	0.063	1.42494e-62	B cell
Slc50a1	1.55224e-66	0.384441	0.25	0.128	3.61175e-62	B cell
Pilra	1.58441e-66	-0.426323	0.02	0.12	3.6866e-62	B cell
Acadm	1.63035e-66	-0.459619	0.125	0.282	3.79351e-62	B cell
Eno1	1.82648e-66	-0.431959	0.281	0.46	4.24985e-62	B cell
Arhgef28	1.84706e-66	-0.245787	0.009	0.097	4.29774e-62	B cell
Glul	2.11814e-66	-0.45617	0.104	0.254	4.92849e-62	B cell
Bmp2k	2.1895e-66	0.36729	0.193	0.093	5.09453e-62	B cell
Cxcl16	2.31397e-66	-0.358418	0.033	0.147	5.38415e-62	B cell
Serpina3g	2.40889e-66	0.278888	0.095	0.021	5.60501e-62	B cell
Kif12	2.6759e-66	-0.320867	0.01	0.1	6.22629e-62	B cell
Wfdc21	2.70294e-66	-1.11414	0.022	0.115	6.2892e-62	B cell
Relb	2.75926e-66	0.335953	0.154	0.065	6.42025e-62	B cell
Traf5	2.86513e-66	0.251034	0.094	0.033	6.66658e-62	B cell
Fubp1	3.43982e-66	0.383512	0.321	0.23	8.00377e-62	B cell
Rbmxl1	3.73098e-66	0.322263	0.179	0.099	8.68124e-62	B cell
G6pc	3.96049e-66	-0.476581	0.006	0.087	9.21528e-62	B cell
Sash3	3.99624e-66	0.301286	0.139	0.047	9.29846e-62	B cell
Acat1	4.13582e-66	-0.535119	0.148	0.301	9.62323e-62	B cell
Rpl41	7.94699e-66	0.233762	0.945	0.929	1.84911e-61	B cell
Mxd1	8.81798e-66	-0.854999	0.103	0.209	2.05177e-61	B cell
Arhgef18	1.02491e-65	0.338303	0.143	0.065	2.38476e-61	B cell
Slc22a12	1.31153e-65	-0.581553	0.021	0.118	3.05168e-61	B cell
Tmed5	1.34621e-65	0.404343	0.369	0.234	3.13236e-61	B cell
Rab20	1.62563e-65	-0.336707	0.032	0.144	3.78252e-61	B cell
Srsf11	2.10201e-65	0.384884	0.435	0.309	4.89096e-61	B cell
Cryl1	2.16159e-65	-0.476199	0.033	0.143	5.02959e-61	B cell
Sgk1	3.11194e-65	-0.701296	0.069	0.198	7.24086e-61	B cell
Hebp1	5.59303e-65	-0.284527	0.016	0.112	1.30139e-60	B cell
Cd302	7.30757e-65	-0.317234	0.024	0.128	1.70033e-60	B cell
Gprc5c	8.37574e-65	-0.267215	0.017	0.115	1.94887e-60	B cell
Nudt19	9.26573e-65	-0.61227	0.107	0.243	2.15595e-60	B cell
Mrpl12	1.18618e-64	-0.485185	0.19	0.354	2.76e-60	B cell
Ly6c1	1.4832e-64	-1.15348	0.061	0.181	3.4511e-60	B cell
Erp29	1.58999e-64	0.384042	0.486	0.366	3.69958e-60	B cell
Efhd2	1.59709e-64	-0.469747	0.106	0.246	3.71611e-60	B cell
Osm	1.62324e-64	-0.620176	0.021	0.12	3.77696e-60	B cell
Ndufb3	2.08132e-64	-0.465171	0.261	0.427	4.84282e-60	B cell
Vdr	2.49252e-64	-0.329715	0.019	0.117	5.79959e-60	B cell
Spr	3.2278e-64	-0.408214	0.067	0.197	7.51045e-60	B cell
Sostdc1	3.24036e-64	-0.619662	0.042	0.157	7.53968e-60	B cell
Serbp1	3.48419e-64	0.350994	0.538	0.421	8.107e-60	B cell
Ddt	3.78631e-64	-0.545876	0.192	0.345	8.80999e-60	B cell
Ggh	4.20593e-64	-0.267026	0.054	0.177	9.78636e-60	B cell
Cirbp	5.53617e-64	0.393231	0.268	0.153	1.28816e-59	B cell
Slc22a6	6.09187e-64	-0.638217	0.016	0.11	1.41746e-59	B cell
Ppargc1a	7.59054e-64	-0.36028	0.025	0.13	1.76617e-59	B cell
Anapc13	8.92505e-64	-0.532733	0.16	0.311	2.07668e-59	B cell
Lgr4	9.89985e-64	-0.336892	0.019	0.117	2.3035e-59	B cell
N4bp2l2	1.0829e-63	0.402716	0.287	0.177	2.51969e-59	B cell
Uqcrc1	1.08858e-63	-0.475278	0.244	0.407	2.53291e-59	B cell
Fuom	1.18711e-63	-0.326129	0.033	0.144	2.76216e-59	B cell
Snw1	1.22372e-63	0.382465	0.288	0.181	2.84736e-59	B cell
Wdfy3	1.42072e-63	-0.271511	0.016	0.109	3.30574e-59	B cell
Lyn	2.32358e-63	0.351704	0.382	0.217	5.4065e-59	B cell
Slc22a1	2.35651e-63	-0.447249	0.012	0.097	5.48313e-59	B cell
Git2	2.43034e-63	0.39162	0.251	0.131	5.65491e-59	B cell
Srrm2	2.492e-63	0.357246	0.549	0.438	5.79838e-59	B cell
Fahd1	2.54261e-63	-0.340107	0.03	0.137	5.91614e-59	B cell
Fgd2	2.55849e-63	0.292942	0.124	0.043	5.95309e-59	B cell
Dbp	2.58971e-63	-0.433919	0.042	0.157	6.02575e-59	B cell
Ugt3a2	2.69353e-63	-0.496503	0.016	0.108	6.2673e-59	B cell
Trim47	2.73149e-63	-0.246325	0.016	0.109	6.35564e-59	B cell
Kcnj1	2.74025e-63	-0.509677	0.047	0.163	6.37601e-59	B cell
Siglece	2.84392e-63	-0.348457	0.01	0.096	6.61723e-59	B cell
Ralb	2.86651e-63	-0.297103	0.034	0.145	6.6698e-59	B cell
Ppp2r3a	3.5161e-63	-0.27549	0.021	0.12	8.18125e-59	B cell
Safb2	3.80397e-63	0.384868	0.288	0.169	8.85108e-59	B cell
Wfdc15b	4.97899e-63	-1.04375	0.127	0.263	1.15851e-58	B cell
Mdh2	5.91698e-63	-0.467076	0.328	0.489	1.37676e-58	B cell
Clec4a2	5.92099e-63	-0.407598	0.026	0.126	1.3777e-58	B cell
Tmem116	1.09413e-62	-0.279805	0.014	0.106	2.54582e-58	B cell
Selenom	1.09475e-62	-0.451077	0.068	0.186	2.54727e-58	B cell
Runx2	1.18458e-62	0.360424	0.103	0.033	2.75627e-58	B cell
2610528J11Rik	1.68275e-62	-0.271062	0.011	0.099	3.91543e-58	B cell
S100a9	1.6854e-62	-2.5389	0.333	0.366	3.92159e-58	B cell
Dhx9	1.91034e-62	0.350416	0.222	0.124	4.44497e-58	B cell
Eef1d	2.11695e-62	0.348241	0.542	0.411	4.92573e-58	B cell
Fzd4	2.42318e-62	-0.268862	0.016	0.108	5.63824e-58	B cell
Gnas	2.53337e-62	0.306459	0.692	0.586	5.89464e-58	B cell
Ptgs2	2.96419e-62	-0.968625	0.024	0.123	6.89708e-58	B cell
Elmo1	3.38985e-62	0.370292	0.176	0.077	7.88751e-58	B cell
Sfr1	3.70528e-62	0.372569	0.312	0.209	8.62145e-58	B cell
Kif21b	3.96606e-62	0.235481	0.106	0.027	9.22824e-58	B cell
Mrps6	4.39023e-62	-0.576042	0.15	0.299	1.02152e-57	B cell
Dennd5b	4.96507e-62	0.318108	0.155	0.054	1.15527e-57	B cell
Cd300lf	5.05125e-62	-0.569968	0.047	0.149	1.17532e-57	B cell
Tmem252	5.1152e-62	-0.4583	0.01	0.097	1.1902e-57	B cell
Hoxd8	5.31421e-62	-0.43028	0.051	0.171	1.23651e-57	B cell
Slc47a1	5.5719e-62	-0.472882	0.013	0.103	1.29647e-57	B cell
Hnrnpl	5.95275e-62	0.374538	0.297	0.196	1.38509e-57	B cell
Pold1	6.08118e-62	0.215877	0.07	0.016	1.41497e-57	B cell
Ifitm1	6.43589e-62	-1.46839	0.074	0.18	1.4975e-57	B cell
Afdn	6.45586e-62	-0.270834	0.025	0.127	1.50215e-57	B cell
Anxa5	6.56641e-62	-0.445226	0.188	0.345	1.52787e-57	B cell
Higd2a	7.66026e-62	-0.444709	0.247	0.414	1.78239e-57	B cell
Csf2ra	8.8256e-62	-0.423654	0.063	0.186	2.05354e-57	B cell
Por	9.21882e-62	-0.340459	0.074	0.207	2.14503e-57	B cell
Tpd52	9.4489e-62	-0.564082	0.257	0.418	2.19857e-57	B cell
Slc22a8	9.623e-62	-0.427067	0.008	0.089	2.23908e-57	B cell
Atp6v1b2	1.13898e-61	-0.378134	0.105	0.25	2.65018e-57	B cell
Acod1	1.21443e-61	-0.660372	0.012	0.093	2.82574e-57	B cell
Rab3ip	1.34031e-61	-0.405284	0.078	0.211	3.11864e-57	B cell
Evl	1.4615e-61	0.338373	0.175	0.094	3.40061e-57	B cell
Fdx1	1.48164e-61	-0.404831	0.095	0.236	3.44747e-57	B cell
Acaa1b	1.49959e-61	-0.446829	0.011	0.096	3.48924e-57	B cell
Ttc14	2.13005e-61	0.409644	0.319	0.197	4.9562e-57	B cell
Arg2	2.18291e-61	-0.429294	0.024	0.124	5.0792e-57	B cell
Nenf	2.44752e-61	-0.355072	0.107	0.252	5.69489e-57	B cell
Mettl9	2.47604e-61	-0.361366	0.094	0.234	5.76125e-57	B cell
Etfa	3.04857e-61	-0.435782	0.14	0.288	7.09342e-57	B cell
Sdha	3.51765e-61	-0.435151	0.203	0.367	8.18487e-57	B cell
Ier2	3.74844e-61	0.253008	0.552	0.372	8.72186e-57	B cell
Hibadh	4.78773e-61	-0.473925	0.141	0.291	1.11401e-56	B cell
Tmprss2	5.05381e-61	-0.293087	0.016	0.108	1.17592e-56	B cell
Nckap1	5.11419e-61	-0.250412	0.026	0.126	1.18997e-56	B cell
Fmc1	5.20843e-61	-0.468865	0.141	0.293	1.2119e-56	B cell
Kap	6.04894e-61	-1.79611	0.399	0.503	1.40747e-56	B cell
Ddx23	6.20899e-61	0.299286	0.131	0.051	1.44471e-56	B cell
Wdfy4	6.74119e-61	0.263505	0.11	0.033	1.56854e-56	B cell
Acap1	7.72339e-61	0.262488	0.108	0.029	1.79708e-56	B cell
Lrmp	8.84009e-61	0.286263	0.106	0.04	2.05691e-56	B cell
Psma1	1.01156e-60	0.37479	0.41	0.316	2.35369e-56	B cell
Hmgcs1	1.02556e-60	-0.46634	0.084	0.216	2.38627e-56	B cell
Pter	1.0601e-60	-0.42342	0.017	0.107	2.46665e-56	B cell
Me1	1.1785e-60	-0.402981	0.013	0.099	2.74212e-56	B cell
Gm34084	1.29745e-60	-0.350252	0.013	0.099	3.0189e-56	B cell
St6galnac2	1.38238e-60	-0.259708	0.013	0.101	3.21652e-56	B cell
Ccdc88c	1.39147e-60	0.350001	0.148	0.053	3.23767e-56	B cell
Efhd1	1.47333e-60	-0.304975	0.022	0.118	3.42814e-56	B cell
Ethe1	1.52502e-60	-0.389897	0.069	0.197	3.54841e-56	B cell
Fnbp1l	1.60636e-60	-0.235238	0.016	0.108	3.73768e-56	B cell
Txnrd1	1.87627e-60	-0.336615	0.063	0.188	4.36571e-56	B cell
Il1rn	2.00324e-60	-0.867726	0.023	0.116	4.66113e-56	B cell
Fgd4	2.00945e-60	-0.275898	0.015	0.104	4.67558e-56	B cell
Hpcal1	2.0306e-60	-0.33915	0.08	0.212	4.72479e-56	B cell
Eif3h	2.1735e-60	0.339432	0.539	0.417	5.0573e-56	B cell
Tmem131l	2.59209e-60	0.315408	0.127	0.054	6.03127e-56	B cell
Fcgr4	4.87699e-60	-0.403028	0.021	0.117	1.13478e-55	B cell
Slc15a4	5.68717e-60	0.293351	0.139	0.059	1.32329e-55	B cell
Prkd2	6.81815e-60	0.272909	0.106	0.029	1.58645e-55	B cell
Prkaa2	7.84146e-60	-0.257883	0.011	0.095	1.82455e-55	B cell
Nr2f2	8.56216e-60	-0.314013	0.018	0.11	1.99224e-55	B cell
Plekho1	9.49017e-60	0.340619	0.206	0.099	2.20817e-55	B cell
Enpp2	9.58256e-60	-0.379817	0.016	0.105	2.22967e-55	B cell
Slc16a3	9.69106e-60	-0.411733	0.016	0.103	2.25492e-55	B cell
Tmem72	1.04871e-59	-0.307075	0.02	0.114	2.44015e-55	B cell
Nfkb1	1.07417e-59	0.381614	0.269	0.168	2.49938e-55	B cell
Aktip	1.29757e-59	-0.304933	0.052	0.169	3.01919e-55	B cell
Anxa3	1.32309e-59	-0.335506	0.04	0.15	3.07858e-55	B cell
Tanc1	1.35062e-59	-0.257703	0.018	0.11	3.14263e-55	B cell
Pccb	1.3875e-59	-0.309509	0.03	0.133	3.22843e-55	B cell
Luzp1	1.50441e-59	-0.278272	0.024	0.122	3.50047e-55	B cell
Arf6	2.90518e-59	0.358575	0.283	0.171	6.75977e-55	B cell
Slc40a1	2.958e-59	-0.281913	0.011	0.096	6.88268e-55	B cell
Lrrc25	3.34591e-59	-0.312392	0.025	0.123	7.78526e-55	B cell
Psmb9	3.56539e-59	0.326169	0.249	0.121	8.29595e-55	B cell
Cttn	6.01768e-59	-0.223708	0.018	0.109	1.40019e-54	B cell
Gas2	6.31967e-59	-0.399684	0.014	0.1	1.47046e-54	B cell
Ldhd	6.60438e-59	-0.406421	0.019	0.111	1.53671e-54	B cell
Mrps21	1.01913e-58	-0.45608	0.255	0.414	2.37132e-54	B cell
Bpnt1	1.03017e-58	-0.372871	0.055	0.174	2.39701e-54	B cell
Eif4ebp1	1.11621e-58	-0.365168	0.108	0.249	2.59719e-54	B cell
Thrap3	1.35716e-58	0.348269	0.273	0.179	3.15784e-54	B cell
mt-Atp8	1.75312e-58	-0.741564	0.171	0.311	4.07916e-54	B cell
Cd7	1.91551e-58	0.391887	0.085	0.02	4.457e-54	B cell
Gm11808	2.16358e-58	0.373612	0.351	0.239	5.03423e-54	B cell
Nat8	2.36188e-58	-0.512435	0.013	0.096	5.49561e-54	B cell
Atp5d	2.55467e-58	-0.437763	0.6	0.69	5.9442e-54	B cell
Vsir	2.62871e-58	-0.432304	0.09	0.186	6.11649e-54	B cell
Ndrg2	3.35784e-58	-0.326694	0.026	0.125	7.81302e-54	B cell
Krt7	4.51019e-58	-0.439182	0.065	0.188	1.04943e-53	B cell
Sardh	4.94071e-58	-0.324112	0.009	0.089	1.1496e-53	B cell
H2-M3	5.54823e-58	0.294136	0.159	0.064	1.29096e-53	B cell
Slc13a3	5.5753e-58	-0.490702	0.015	0.1	1.29726e-53	B cell
Tfap2b	6.02817e-58	-0.25047	0.018	0.108	1.40263e-53	B cell
Tspan8	6.93374e-58	-0.540136	0.075	0.201	1.61334e-53	B cell
Adam15	7.90963e-58	-0.263776	0.015	0.101	1.84041e-53	B cell
Ctnnbip1	1.04183e-57	-0.312359	0.028	0.127	2.42414e-53	B cell
Trim35	1.1502e-57	0.351319	0.16	0.073	2.67629e-53	B cell
BC017643	1.41036e-57	0.319249	0.17	0.086	3.28164e-53	B cell
Actn4	1.43288e-57	-0.319922	0.11	0.251	3.33403e-53	B cell
Tceal8	1.76745e-57	-0.30586	0.035	0.139	4.11251e-53	B cell
Syne2	1.7826e-57	-0.376016	0.066	0.188	4.14775e-53	B cell
Glud1	1.85673e-57	-0.345192	0.185	0.344	4.32024e-53	B cell
Cd300ld	1.9012e-57	-0.356753	0.013	0.097	4.42371e-53	B cell
Acaa2	2.03093e-57	-0.420301	0.094	0.225	4.72558e-53	B cell
Mctp2	2.35401e-57	0.222113	0.071	0.013	5.47731e-53	B cell
Col4a1	2.37937e-57	-0.453471	0.017	0.105	5.53633e-53	B cell
Lrpap1	2.94258e-57	-0.41633	0.106	0.243	6.84681e-53	B cell
Ranbp2	2.95029e-57	0.359297	0.236	0.16	6.86473e-53	B cell
Sfrp1	3.10082e-57	-0.740149	0.038	0.136	7.215e-53	B cell
Pim3	3.26931e-57	-0.468243	0.121	0.26	7.60703e-53	B cell
Ndufb7	3.8355e-57	-0.437993	0.387	0.541	8.92445e-53	B cell
Aldh4a1	4.04037e-57	-0.365874	0.02	0.111	9.40113e-53	B cell
Osbpl6	4.26282e-57	-0.247213	0.006	0.079	9.91872e-53	B cell
Gcdh	5.01723e-57	-0.402305	0.037	0.138	1.16741e-52	B cell
Ptprf	6.3302e-57	-0.289892	0.038	0.144	1.47291e-52	B cell
Hcfc1r1	7.12002e-57	-0.390332	0.15	0.298	1.65669e-52	B cell
Aco1	7.21543e-57	-0.274614	0.026	0.123	1.67889e-52	B cell
Atp5f1	7.972e-57	-0.452627	0.516	0.63	1.85493e-52	B cell
Nedd4	8.04554e-57	-0.314141	0.058	0.176	1.87204e-52	B cell
Slc12a3	8.83162e-57	-1.31543	0.17	0.262	2.05494e-52	B cell
Camk1	1.13115e-56	-0.247232	0.018	0.107	2.63197e-52	B cell
Pou3f3	1.23078e-56	-0.235297	0.016	0.103	2.86377e-52	B cell
Ms4a6d	1.33484e-56	-0.467831	0.023	0.115	3.10591e-52	B cell
Ptp4a2	1.40963e-56	0.343798	0.439	0.328	3.27992e-52	B cell
Nox4	1.4634e-56	-0.436284	0.013	0.096	3.40504e-52	B cell
Itgav	1.64614e-56	-0.363832	0.075	0.201	3.83023e-52	B cell
Slc17a3	1.7865e-56	-0.411302	0.013	0.096	4.15682e-52	B cell
Odc1	1.9344e-56	-0.524865	0.143	0.277	4.50096e-52	B cell
Ephx2	2.50051e-56	-0.342026	0.012	0.094	5.81818e-52	B cell
Bola3	2.61859e-56	-0.472721	0.162	0.305	6.09294e-52	B cell
Eps8l2	2.62624e-56	-0.28737	0.017	0.105	6.11072e-52	B cell
Dusp5	2.636e-56	0.255505	0.262	0.132	6.13345e-52	B cell
Dbnl	2.78086e-56	0.325119	0.255	0.157	6.4705e-52	B cell
Serpinh1	2.93882e-56	-0.363082	0.036	0.138	6.83805e-52	B cell
Rtn3	3.24295e-56	-0.355112	0.188	0.344	7.54569e-52	B cell
Tmem37	3.49378e-56	-0.273722	0.023	0.115	8.12932e-52	B cell
Tmem106a	3.70739e-56	-0.274495	0.019	0.108	8.62635e-52	B cell
Aass	3.87781e-56	-0.359774	0.008	0.085	9.02289e-52	B cell
Slc5a3	4.64551e-56	-0.469702	0.055	0.17	1.08092e-51	B cell
Psap	5.4703e-56	-0.383849	0.437	0.606	1.27283e-51	B cell
Mfsd4b5	6.00367e-56	-0.385507	0.009	0.086	1.39693e-51	B cell
Met	6.90005e-56	-0.202451	0.012	0.094	1.6055e-51	B cell
Cldn8	7.51468e-56	-0.302364	0.019	0.108	1.74852e-51	B cell
Tspan3	8.14327e-56	-0.350154	0.075	0.199	1.89478e-51	B cell
Sirpb1b	8.24797e-56	-0.332459	0.009	0.086	1.91914e-51	B cell
2020-03-08	9.47188e-56	-0.250142	0.016	0.102	2.20392e-51	B cell
Acot13	1.02856e-55	-0.476492	0.095	0.213	2.39324e-51	B cell
Frrs1	1.16854e-55	-0.306447	0.037	0.139	2.71896e-51	B cell
Taf1d	1.33878e-55	0.389689	0.269	0.158	3.11507e-51	B cell
1500011K16Rik	1.57198e-55	-0.327184	0.059	0.176	3.65768e-51	B cell
Steap2	1.62441e-55	-0.26458	0.007	0.081	3.77967e-51	B cell
0610012G03Rik	1.63854e-55	-0.389759	0.176	0.329	3.81255e-51	B cell
Tln2	1.71446e-55	-0.255938	0.011	0.091	3.9892e-51	B cell
Rab34	1.76931e-55	-0.259143	0.01	0.088	4.11683e-51	B cell
Sgk2	1.9011e-55	-0.280904	0.012	0.093	4.42347e-51	B cell
Egf	2.27524e-55	-1.31381	0.081	0.187	5.29402e-51	B cell
Emb	3.09791e-55	-0.451733	0.14	0.285	7.20821e-51	B cell
Scnn1a	3.52773e-55	-0.295645	0.026	0.121	8.20832e-51	B cell
Adam8	4.23945e-55	-0.389599	0.019	0.105	9.86435e-51	B cell
Nsf	5.00816e-55	0.349629	0.186	0.104	1.1653e-50	B cell
mt-Nd5	5.05085e-55	-0.388949	0.774	0.779	1.17523e-50	B cell
Ppm1g	5.32315e-55	0.347364	0.234	0.141	1.23859e-50	B cell
Fbl	5.82724e-55	0.331124	0.258	0.165	1.35588e-50	B cell
Nectin3	6.60182e-55	-0.232773	0.016	0.1	1.53611e-50	B cell
5031425E22Rik	8.19979e-55	0.369113	0.234	0.13	1.90793e-50	B cell
Sdcbp	9.65185e-55	-0.499541	0.268	0.417	2.24579e-50	B cell
Actr3	1.08717e-54	0.307435	0.592	0.435	2.52962e-50	B cell
Gcsh	1.15062e-54	-0.311476	0.042	0.147	2.67727e-50	B cell
Pea15a	1.15248e-54	-0.267645	0.046	0.152	2.68159e-50	B cell
Slc25a10	1.24401e-54	-0.354011	0.023	0.114	2.89456e-50	B cell
Hnf1b	1.30101e-54	-0.224629	0.008	0.082	3.02719e-50	B cell
Gsta2	1.4155e-54	-0.630506	0.022	0.108	3.29358e-50	B cell
Txndc11	1.69068e-54	0.309352	0.153	0.071	3.93387e-50	B cell
Spi1	1.7005e-54	-0.407431	0.21	0.248	3.95672e-50	B cell
Malat1	1.88546e-54	-0.352318	0.997	0.958	4.38708e-50	B cell
Adhfe1	1.985e-54	-0.311355	0.013	0.094	4.6187e-50	B cell
Hao2	2.05261e-54	-0.44611	0.021	0.109	4.77602e-50	B cell
Tlr2	2.07432e-54	-0.375521	0.029	0.121	4.82653e-50	B cell
Arhgef12	2.28762e-54	-0.261881	0.04	0.144	5.32284e-50	B cell
Sod1	2.39513e-54	-0.43499	0.109	0.239	5.57298e-50	B cell
Gm44386	2.8182e-54	-0.321562	0.011	0.089	6.55739e-50	B cell
Hsd17b4	2.95019e-54	-0.264451	0.056	0.169	6.8645e-50	B cell
Gm19950	3.08995e-54	-0.429315	0.013	0.092	7.18968e-50	B cell
Tacc1	3.11063e-54	0.374592	0.298	0.207	7.23782e-50	B cell
Hacd4	3.55883e-54	-0.227558	0.011	0.09	8.28068e-50	B cell
Gadd45g	4.05305e-54	-0.433975	0.106	0.24	9.43064e-50	B cell
Dgat2	4.23024e-54	-0.286486	0.009	0.085	9.84291e-50	B cell
Ubap2l	5.32937e-54	0.350018	0.292	0.213	1.24004e-49	B cell
Macrod2	5.47514e-54	-0.341002	0.015	0.098	1.27396e-49	B cell
Chil3	5.71065e-54	-1.25739	0.028	0.112	1.32875e-49	B cell
Limd1	5.74132e-54	0.320155	0.224	0.134	1.33589e-49	B cell
Defb29	5.92223e-54	-0.420961	0.01	0.084	1.37798e-49	B cell
Fgfr1op	6.2623e-54	0.276518	0.11	0.045	1.45711e-49	B cell
Msra	6.6166e-54	-0.440869	0.068	0.181	1.53955e-49	B cell
Mep1a	9.46835e-54	-0.542045	0.017	0.099	2.2031e-49	B cell
Ces1f	9.79842e-54	-0.486919	0.013	0.089	2.2799e-49	B cell
Cldn7	1.20491e-53	-0.342979	0.049	0.157	2.80359e-49	B cell
Slc6a19	1.25301e-53	-0.486421	0.012	0.091	2.91549e-49	B cell
Fuca2	1.29085e-53	-0.393188	0.097	0.224	3.00354e-49	B cell
Fgl2	1.40922e-53	-0.498707	0.036	0.122	3.27897e-49	B cell
Dynll2	1.60664e-53	-0.394278	0.1	0.228	3.73834e-49	B cell
Txndc17	1.67968e-53	-0.42287	0.249	0.402	3.90828e-49	B cell
Phlda1	1.74155e-53	-0.484003	0.036	0.135	4.05224e-49	B cell
Clmn	1.77524e-53	-0.247	0.016	0.099	4.13063e-49	B cell
Rsbn1l	1.81482e-53	0.367855	0.248	0.142	4.22271e-49	B cell
AU020206	1.86001e-53	0.244578	0.134	0.047	4.32786e-49	B cell
Smad7	1.87078e-53	0.367173	0.242	0.143	4.35294e-49	B cell
Gstt2	1.87675e-53	-0.450882	0.062	0.169	4.36682e-49	B cell
Mtus1	1.90171e-53	-0.272004	0.01	0.087	4.4249e-49	B cell
Xrn2	2.27231e-53	0.332445	0.257	0.169	5.2872e-49	B cell
Paqr5	2.31849e-53	-0.39569	0.088	0.213	5.39466e-49	B cell
Atf3	3.15454e-53	-0.637271	0.084	0.2	7.33998e-49	B cell
Bphl	3.51901e-53	-0.434409	0.06	0.167	8.18804e-49	B cell
Furin	4.46347e-53	-0.301002	0.058	0.17	1.03856e-48	B cell
Eps8	4.47376e-53	-0.261183	0.032	0.128	1.04095e-48	B cell
Slc7a8	5.51188e-53	-0.303468	0.013	0.092	1.2825e-48	B cell
Fcgrt	6.40441e-53	-0.348703	0.067	0.183	1.49018e-48	B cell
Prrc2c	7.01165e-53	0.341639	0.35	0.27	1.63147e-48	B cell
Dmxl2	9.85161e-53	-0.268644	0.008	0.079	2.29227e-48	B cell
Ndufb10	9.88944e-53	-0.487989	0.386	0.518	2.30108e-48	B cell
Ltbr	1.00013e-52	-0.211529	0.024	0.114	2.3271e-48	B cell
Mfge8	1.00995e-52	-0.261127	0.031	0.126	2.34996e-48	B cell
Oaz2	1.32813e-52	-0.335866	0.038	0.137	3.0903e-48	B cell
Sec61b	1.44765e-52	0.241314	0.488	0.495	3.3684e-48	B cell
Gga2	1.50453e-52	0.31063	0.129	0.061	3.50073e-48	B cell
Atp5c1	1.70777e-52	-0.449553	0.505	0.606	3.97364e-48	B cell
Pbld1	1.95401e-52	-0.354054	0.015	0.095	4.5466e-48	B cell
Col4a3	1.96595e-52	-0.215943	0.009	0.083	4.57437e-48	B cell
Txnip	2.06348e-52	-0.509797	0.285	0.427	4.8013e-48	B cell
Slc22a18	2.09498e-52	-0.409223	0.021	0.107	4.8746e-48	B cell
Lpxn	2.29064e-52	0.258363	0.123	0.055	5.32987e-48	B cell
Mapt	2.34162e-52	-0.29205	0.017	0.101	5.44849e-48	B cell
Cdo1	2.37179e-52	-0.352863	0.03	0.124	5.51869e-48	B cell
Asl	2.48043e-52	-0.424741	0.053	0.156	5.77146e-48	B cell
Ly6a	2.48287e-52	-0.619623	0.582	0.581	5.77713e-48	B cell
Card6	3.30982e-52	0.214636	0.071	0.017	7.70128e-48	B cell
Gpc4	3.37701e-52	-0.207895	0.005	0.071	7.85762e-48	B cell
Echdc2	3.92451e-52	-0.298791	0.017	0.1	9.13154e-48	B cell
Wwp1	4.43348e-52	-0.29997	0.038	0.138	1.03158e-47	B cell
Psma3	5.2923e-52	0.317709	0.527	0.425	1.23141e-47	B cell
Zfp292	5.50747e-52	0.35181	0.273	0.17	1.28148e-47	B cell
Nr1h4	6.07317e-52	-0.242286	0.005	0.071	1.4131e-47	B cell
P3h2	6.84995e-52	-0.243042	0.017	0.1	1.59385e-47	B cell
Med13	6.97191e-52	0.348532	0.202	0.119	1.62222e-47	B cell
C1qb	8.05645e-52	-1.33057	0.105	0.161	1.87458e-47	B cell
Hspa9	8.20822e-52	-0.391693	0.198	0.347	1.90989e-47	B cell
Lcn2	8.21041e-52	-1.16716	0.24	0.339	1.9104e-47	B cell
Nr4a1	8.63422e-52	0.34329	0.309	0.174	2.00901e-47	B cell
Coq7	8.89285e-52	-0.288586	0.054	0.162	2.06919e-47	B cell
Pam	9.75181e-52	-0.280559	0.017	0.1	2.26905e-47	B cell
Fcgr1	1.07399e-51	-0.283202	0.011	0.086	2.49896e-47	B cell
Osbpl1a	1.1701e-51	-0.205844	0.009	0.082	2.72259e-47	B cell
Pfdn1	1.86412e-51	-0.389018	0.148	0.288	4.33744e-47	B cell
Ifitm6	2.3621e-51	-0.69383	0.025	0.11	5.49613e-47	B cell
Dok3	2.43156e-51	0.369214	0.24	0.131	5.65774e-47	B cell
Cd38	2.53063e-51	0.315991	0.177	0.075	5.88826e-47	B cell
Cmbl	2.54185e-51	-0.372889	0.012	0.086	5.91439e-47	B cell
Trim34a	2.64765e-51	0.234423	0.079	0.028	6.16056e-47	B cell
Gpd1	2.97363e-51	-0.314416	0.015	0.094	6.91904e-47	B cell
Cdhr5	3.05506e-51	-0.268261	0.015	0.094	7.10851e-47	B cell
Zkscan14	3.17223e-51	0.237714	0.094	0.029	7.38115e-47	B cell
Prnp	3.31059e-51	-0.291007	0.023	0.109	7.70308e-47	B cell
Nr2f6	3.62325e-51	-0.317254	0.058	0.167	8.43057e-47	B cell
Dnajc19	3.99086e-51	-0.499026	0.168	0.296	9.28594e-47	B cell
Sirpa	4.15754e-51	-0.397399	0.072	0.175	9.67375e-47	B cell
Itgb8	5.0514e-51	-0.235143	0.005	0.071	1.17536e-46	B cell
Zfp467	6.57012e-51	-0.267029	0.034	0.129	1.52874e-46	B cell
Dhrs4	6.73583e-51	-0.380653	0.068	0.179	1.56729e-46	B cell
Lpcat2	7.55033e-51	-0.304286	0.023	0.11	1.75681e-46	B cell
Zcchc7	9.6541e-51	0.373233	0.233	0.143	2.24632e-46	B cell
Lcp2	1.1225e-50	-0.294739	0.025	0.112	2.61183e-46	B cell
Pnkd	1.23184e-50	-0.367819	0.13	0.265	2.86625e-46	B cell
Pcolce	1.33017e-50	-0.304945	0.043	0.144	3.09504e-46	B cell
Elob	1.34824e-50	-0.367607	0.528	0.647	3.13709e-46	B cell
Plaur	1.34878e-50	0.284956	0.352	0.208	3.13834e-46	B cell
Crebrf	1.5568e-50	0.335222	0.223	0.119	3.62236e-46	B cell
Elmsan1	1.60949e-50	0.282749	0.11	0.046	3.74495e-46	B cell
Itgb6	1.86447e-50	-0.226661	0.015	0.094	4.33824e-46	B cell
Snx7	2.02942e-50	-0.210607	0.011	0.084	4.72206e-46	B cell
Acadvl	2.11504e-50	-0.309168	0.089	0.211	4.92128e-46	B cell
S100g	2.48844e-50	-1.61509	0.482	0.606	5.7901e-46	B cell
Rab11fip3	2.56835e-50	-0.308622	0.013	0.089	5.97603e-46	B cell
Capg	3.28475e-50	0.284668	0.352	0.21	7.64296e-46	B cell
Umod	3.33153e-50	-1.23324	0.386	0.461	7.7518e-46	B cell
Polr3e	3.36173e-50	-0.446812	0.036	0.125	7.82207e-46	B cell
Cpt1a	3.42e-50	-0.3033	0.075	0.191	7.95766e-46	B cell
Pipox	4.14202e-50	-0.336077	0.016	0.094	9.63765e-46	B cell
Calm3	4.17749e-50	-0.36241	0.225	0.376	9.72019e-46	B cell
Crip2	4.55548e-50	-0.475131	0.046	0.146	1.05997e-45	B cell
Vmp1	4.67143e-50	-0.392676	0.19	0.333	1.08695e-45	B cell
Mettl26	4.73799e-50	-0.464035	0.117	0.235	1.10244e-45	B cell
Polr2a	5.9509e-50	0.333052	0.225	0.142	1.38465e-45	B cell
Tcof1	6.02804e-50	0.260962	0.119	0.062	1.40261e-45	B cell
Cd44	6.59013e-50	-0.509723	0.2	0.233	1.53339e-45	B cell
Ssr4	6.81941e-50	0.203137	0.417	0.45	1.58674e-45	B cell
Mak16	8.77894e-50	0.269042	0.141	0.075	2.04268e-45	B cell
Marcks	9.56545e-50	-0.527034	0.124	0.24	2.22569e-45	B cell
Mycbp2	1.04105e-49	0.350984	0.302	0.222	2.42231e-45	B cell
C1qc	1.26263e-49	-1.096	0.05	0.125	2.93789e-45	B cell
Plk3	1.27114e-49	-0.390213	0.028	0.115	2.95769e-45	B cell
Rbm38	1.47675e-49	0.295899	0.166	0.071	3.43609e-45	B cell
Pxn	1.68095e-49	-0.321171	0.057	0.163	3.91123e-45	B cell
Hoxb7	1.69603e-49	-0.206638	0.012	0.085	3.94633e-45	B cell
Upp1	1.88571e-49	-0.381416	0.019	0.099	4.38767e-45	B cell
Anxa4	2.03686e-49	-0.270929	0.045	0.145	4.73937e-45	B cell
Cldn2	2.05888e-49	-0.340339	0.012	0.087	4.79059e-45	B cell
Xylb	2.51946e-49	-0.313812	0.007	0.074	5.86228e-45	B cell
Npdc1	2.81914e-49	-0.21029	0.011	0.084	6.55958e-45	B cell
Ccdc141	3.00994e-49	-0.218088	0.012	0.085	7.00353e-45	B cell
Mmp8	3.06948e-49	-0.694007	0.012	0.083	7.14207e-45	B cell
Zufsp	3.07966e-49	0.279503	0.14	0.064	7.16576e-45	B cell
Sema4b	3.1241e-49	0.292161	0.121	0.05	7.26915e-45	B cell
Nol7	3.13791e-49	0.309532	0.372	0.262	7.30129e-45	B cell
Ndufb5	3.2463e-49	-0.444259	0.392	0.521	7.55349e-45	B cell
Mef2d	3.94294e-49	0.318877	0.189	0.111	9.17443e-45	B cell
Snhg12	4.61759e-49	0.309757	0.162	0.087	1.07442e-44	B cell
Tesc	4.69001e-49	-0.298075	0.043	0.142	1.09127e-44	B cell
Nfkbiz	4.71796e-49	-0.610446	0.117	0.232	1.09778e-44	B cell
Birc2	7.7787e-49	0.321834	0.209	0.115	1.80995e-44	B cell
Srxn1	8.28984e-49	-0.235599	0.021	0.102	1.92888e-44	B cell
Sfn	9.48384e-49	0.338433	0.142	0.084	2.2067e-44	B cell
Tspan12	1.07913e-48	-0.228094	0.016	0.092	2.51093e-44	B cell
Fam117a	1.3331e-48	0.216914	0.09	0.028	3.10186e-44	B cell
Tomm7	1.38157e-48	-0.375407	0.332	0.486	3.21463e-44	B cell
Tkfc	1.59061e-48	-0.314317	0.013	0.087	3.70104e-44	B cell
Slc5a2	2.37303e-48	-0.533371	0.016	0.092	5.52157e-44	B cell
Clec5a	2.50923e-48	-0.284428	0.008	0.077	5.83847e-44	B cell
Rap1a	2.88681e-48	0.296001	0.421	0.324	6.71704e-44	B cell
Ndufs5	3.12402e-48	-0.403773	0.289	0.436	7.26898e-44	B cell
Trabd2b	3.48083e-48	-0.24282	0.011	0.082	8.09919e-44	B cell
Ppil4	3.58819e-48	0.288407	0.17	0.088	8.34899e-44	B cell
Cdh1	3.64456e-48	-0.341859	0.056	0.16	8.48016e-44	B cell
Hoxb5os	3.67253e-48	-0.323377	0.023	0.106	8.54525e-44	B cell
C3	5.33326e-48	-0.283623	0.006	0.07	1.24094e-43	B cell
Dnajc15	5.62698e-48	-0.3398	0.144	0.278	1.30929e-43	B cell
Pole4	6.6931e-48	0.326538	0.269	0.174	1.55735e-43	B cell
Abhd17c	6.82887e-48	-0.279679	0.048	0.148	1.58894e-43	B cell
Hsp90ab1	6.94548e-48	0.274298	0.823	0.714	1.61607e-43	B cell
Prdx6	7.10285e-48	-0.403712	0.283	0.432	1.65269e-43	B cell
Cgref1	7.31856e-48	-0.290267	0.007	0.072	1.70288e-43	B cell
Slc44a2	7.78977e-48	0.336407	0.199	0.118	1.81252e-43	B cell
Prdx2	8.74029e-48	-0.396874	0.328	0.464	2.03369e-43	B cell
Slc25a13	9.75488e-48	-0.207485	0.017	0.094	2.26977e-43	B cell
Car14	1.08518e-47	-0.301577	0.004	0.063	2.52499e-43	B cell
Rasa3	1.09298e-47	0.264211	0.147	0.059	2.54315e-43	B cell
Lad1	1.17502e-47	-0.2159	0.015	0.089	2.73404e-43	B cell
Kctd1	1.21995e-47	-0.275177	0.041	0.135	2.83857e-43	B cell
Slc25a3	1.23686e-47	-0.342778	0.684	0.732	2.87792e-43	B cell
Hras	1.23775e-47	-0.322408	0.123	0.251	2.88e-43	B cell
Ptov1	1.36228e-47	-0.259763	0.053	0.156	3.16976e-43	B cell
Dgcr6	1.51205e-47	-0.366376	0.071	0.178	3.51824e-43	B cell
Hsbp1	1.59232e-47	-0.360579	0.229	0.376	3.70501e-43	B cell
Me3	1.71167e-47	-0.219003	0.013	0.085	3.98271e-43	B cell
Zeb1	1.82232e-47	0.271473	0.118	0.041	4.24017e-43	B cell
C1qa	1.89615e-47	-1.32588	0.085	0.14	4.41197e-43	B cell
Rpl31	1.9772e-47	0.380155	0.662	0.592	4.60055e-43	B cell
Glod5	1.99732e-47	-0.288203	0.022	0.104	4.64737e-43	B cell
Mthfd1	2.0738e-47	-0.281757	0.031	0.119	4.82532e-43	B cell
Srsf10	2.21107e-47	0.33091	0.257	0.173	5.14473e-43	B cell
Tmem238	2.256e-47	-0.293447	0.08	0.195	5.24925e-43	B cell
Smim22	2.34573e-47	-0.275441	0.016	0.092	5.45805e-43	B cell
Arl4c	2.34625e-47	-0.203828	0.045	0.14	5.45926e-43	B cell
Slc16a7	2.37887e-47	-0.405385	0.053	0.154	5.53515e-43	B cell
Tef	2.5001e-47	-0.308679	0.037	0.13	5.81722e-43	B cell
Hoga1	2.50555e-47	-0.23963	0.005	0.067	5.82992e-43	B cell
Uqcc2	2.5283e-47	-0.381369	0.211	0.349	5.88285e-43	B cell
Lmnb1	2.59256e-47	-0.614102	0.094	0.169	6.03237e-43	B cell
Ddx24	2.81674e-47	0.322183	0.318	0.226	6.554e-43	B cell
Trim26	2.8888e-47	0.283132	0.151	0.078	6.72167e-43	B cell
Kifc3	2.96166e-47	-0.203944	0.011	0.082	6.89118e-43	B cell
Igfbp6	3.07663e-47	-0.398242	0.011	0.08	7.15871e-43	B cell
Mettl7a1	3.15274e-47	-0.351239	0.039	0.13	7.33579e-43	B cell
Tmem229a	3.35251e-47	-0.332685	0.016	0.09	7.80063e-43	B cell
Bmpr2	3.3854e-47	-0.233129	0.021	0.102	7.87715e-43	B cell
Tacc2	3.56414e-47	-0.254393	0.027	0.112	8.29305e-43	B cell
Ndufs2	3.73055e-47	-0.415632	0.274	0.412	8.68024e-43	B cell
Cd59a	4.19486e-47	-0.27719	0.029	0.115	9.7606e-43	B cell
Uqcrfs1	4.79536e-47	-0.467386	0.371	0.502	1.11578e-42	B cell
Aspa	5.08102e-47	-0.318114	0.008	0.074	1.18225e-42	B cell
Hgd	5.15145e-47	-0.313219	0.009	0.077	1.19864e-42	B cell
Ccl3	5.44678e-47	-1.54452	0.065	0.144	1.26736e-42	B cell
Ddx6	6.16484e-47	0.32486	0.335	0.248	1.43444e-42	B cell
Mut	6.19375e-47	-0.288105	0.039	0.132	1.44116e-42	B cell
Fam208b	7.40721e-47	0.274994	0.115	0.05	1.72351e-42	B cell
Rabep2	7.56032e-47	0.264239	0.101	0.042	1.75914e-42	B cell
Slco3a1	7.66532e-47	-0.264775	0.042	0.137	1.78357e-42	B cell
Aff4	7.72874e-47	0.319458	0.202	0.142	1.79832e-42	B cell
Ctla2a	8.77177e-47	-0.805847	0.021	0.088	2.04101e-42	B cell
Stk4	1.00541e-46	0.304678	0.219	0.122	2.33938e-42	B cell
Ms4a6c	1.06782e-46	-0.606068	0.061	0.144	2.4846e-42	B cell
Agap1	1.10055e-46	-0.201801	0.009	0.077	2.56076e-42	B cell
Slc43a2	1.10154e-46	-0.334092	0.064	0.171	2.56307e-42	B cell
Jun	1.68917e-46	-0.732453	0.261	0.378	3.93035e-42	B cell
Aqp1	1.85102e-46	-0.536431	0.017	0.092	4.30696e-42	B cell
Gss	1.85567e-46	-0.269251	0.022	0.102	4.31776e-42	B cell
Gde1	1.88852e-46	-0.316517	0.104	0.225	4.39422e-42	B cell
Ppt2	1.92639e-46	-0.26804	0.033	0.121	4.48232e-42	B cell
Flot1	2.27019e-46	-0.28307	0.053	0.152	5.28227e-42	B cell
Grk2	2.33723e-46	0.313323	0.304	0.182	5.43826e-42	B cell
Spint2	2.4525e-46	-0.421439	0.224	0.324	5.70647e-42	B cell
Plscr1	2.47304e-46	-0.232687	0.072	0.178	5.75427e-42	B cell
Ccs	2.54841e-46	-0.320678	0.08	0.192	5.92963e-42	B cell
Cavin2	2.62278e-46	-0.2673	0.009	0.076	6.10269e-42	B cell
Enpp5	3.30084e-46	-0.22615	0.014	0.086	7.68041e-42	B cell
Pebp1	3.32203e-46	-0.41627	0.351	0.487	7.7297e-42	B cell
Mfsd1	3.58127e-46	-0.299715	0.068	0.176	8.33291e-42	B cell
Acin1	3.91472e-46	0.323454	0.327	0.225	9.10877e-42	B cell
Il11ra1	4.65587e-46	-0.241944	0.03	0.116	1.08333e-41	B cell
Sntb2	5.13798e-46	-0.233067	0.022	0.102	1.19551e-41	B cell
Ckmt1	5.61576e-46	-0.293543	0.029	0.114	1.30667e-41	B cell
Lasp1	5.77582e-46	-0.294251	0.07	0.178	1.34392e-41	B cell
Slc6a6	6.23983e-46	-0.436913	0.159	0.285	1.45188e-41	B cell
Psme1	6.28807e-46	0.310174	0.422	0.317	1.46311e-41	B cell
Pank1	7.11335e-46	-0.344566	0.032	0.118	1.65513e-41	B cell
Bst1	7.41962e-46	-0.318098	0.021	0.099	1.7264e-41	B cell
Gm5150	7.51326e-46	-0.245801	0.008	0.071	1.74819e-41	B cell
Slc22a30	7.73181e-46	-0.419419	0.006	0.068	1.79904e-41	B cell
Hykk	7.7748e-46	-0.355715	0.013	0.083	1.80904e-41	B cell
Lmo7	8.79554e-46	-0.204943	0.012	0.082	2.04655e-41	B cell
AA467197	8.9382e-46	-0.593106	0.034	0.118	2.07974e-41	B cell
Higd1a	1.02003e-45	-0.319592	0.21	0.354	2.3734e-41	B cell
Slco1a6	1.04997e-45	-0.345646	0.005	0.065	2.44306e-41	B cell
Got2	1.05539e-45	-0.297287	0.121	0.247	2.45567e-41	B cell
Zfp36l2	1.2244e-45	0.243384	0.5	0.35	2.84893e-41	B cell
Top2b	1.23551e-45	0.315745	0.207	0.135	2.87479e-41	B cell
Tmed2	1.29247e-45	0.274459	0.477	0.405	3.00733e-41	B cell
Ly6c2	1.38305e-45	0.588717	0.14	0.061	3.21808e-41	B cell
Arl3	1.52833e-45	-0.271432	0.065	0.17	3.55612e-41	B cell
Retnlg	1.7078e-45	-2.09085	0.065	0.14	3.9737e-41	B cell
Fam46c	2.12968e-45	0.205956	0.102	0.034	4.95534e-41	B cell
Tpr	2.36368e-45	0.322104	0.356	0.267	5.49982e-41	B cell
Trps1	2.39822e-45	-0.239948	0.065	0.167	5.58018e-41	B cell
Fah	2.62012e-45	-0.340361	0.024	0.104	6.09649e-41	B cell
Slc16a2	2.65929e-45	-0.289443	0.009	0.074	6.18764e-41	B cell
Ube2s	2.6994e-45	0.311265	0.38	0.29	6.28097e-41	B cell
Amn	2.85737e-45	-0.334014	0.011	0.078	6.64854e-41	B cell
Ogdh	2.96427e-45	-0.351744	0.146	0.275	6.89725e-41	B cell
Rasal3	3.03402e-45	0.261088	0.097	0.033	7.05955e-41	B cell
Tmbim4	3.11666e-45	-0.395756	0.26	0.398	7.25184e-41	B cell
Tnrc6b	3.12442e-45	0.34653	0.3	0.191	7.2699e-41	B cell
Slc5a12	3.27117e-45	-0.400441	0.004	0.062	7.61136e-41	B cell
Pgam1	3.3764e-45	-0.394212	0.251	0.388	7.85621e-41	B cell
Cblb	3.39787e-45	0.256853	0.115	0.051	7.90616e-41	B cell
Atp6v1f	3.57282e-45	-0.413213	0.5	0.619	8.31324e-41	B cell
Ces1d	4.24352e-45	-0.318434	0.01	0.076	9.87382e-41	B cell
Abhd5	5.01115e-45	-0.225137	0.017	0.087	1.16599e-40	B cell
Cox17	5.11883e-45	-0.40543	0.297	0.439	1.19105e-40	B cell
Adipor1	5.71555e-45	-0.368095	0.167	0.298	1.3299e-40	B cell
Bmyc	5.87634e-45	0.264922	0.148	0.084	1.36731e-40	B cell
Plcb1	6.12158e-45	-0.205178	0.007	0.067	1.42437e-40	B cell
Pdgfb	7.04977e-45	-0.245094	0.008	0.071	1.64034e-40	B cell
Rapgef3	7.51097e-45	-0.238133	0.021	0.097	1.74765e-40	B cell
Selenos	7.80769e-45	0.28864	0.323	0.257	1.81669e-40	B cell
Limch1	8.58738e-45	-0.210996	0.006	0.066	1.99811e-40	B cell
Aspdh	9.01917e-45	-0.271945	0.004	0.062	2.09858e-40	B cell
Ndufv1	9.27045e-45	-0.375643	0.169	0.299	2.15705e-40	B cell
Irf1	9.82526e-45	0.366013	0.225	0.125	2.28614e-40	B cell
Cd24a	1.20743e-44	-0.293443	0.43	0.383	2.80945e-40	B cell
Hnrnpk	1.22352e-44	0.283745	0.598	0.508	2.84688e-40	B cell
Ccdc107	1.27711e-44	-0.461336	0.131	0.237	2.97157e-40	B cell
Lamtor4	1.42618e-44	-0.322713	0.259	0.406	3.31844e-40	B cell
Calhm2	1.44227e-44	0.23346	0.092	0.035	3.35588e-40	B cell
Pgpep1	1.81168e-44	-0.274973	0.029	0.113	4.21541e-40	B cell
Pgd	2.3662e-44	-0.288429	0.097	0.213	5.50568e-40	B cell
Pid1	2.48972e-44	-0.363235	0.029	0.112	5.79307e-40	B cell
Grap2	2.51618e-44	0.217266	0.094	0.029	5.85465e-40	B cell
Gstz1	2.77933e-44	-0.327623	0.03	0.113	6.46695e-40	B cell
Hbegf	2.78313e-44	-0.269875	0.017	0.09	6.47578e-40	B cell
Ddx54	2.79917e-44	0.276066	0.186	0.121	6.51311e-40	B cell
Sik1	3.09728e-44	0.275116	0.157	0.071	7.20675e-40	B cell
Msn	3.38829e-44	0.301038	0.548	0.405	7.88386e-40	B cell
Psmb1	3.76126e-44	0.264472	0.524	0.425	8.75169e-40	B cell
Apoo	4.13915e-44	-0.305394	0.057	0.156	9.63097e-40	B cell
Krt8	4.28269e-44	-0.374239	0.081	0.191	9.96496e-40	B cell
Basp1	4.78759e-44	-0.685642	0.076	0.151	1.11398e-39	B cell
Stx3	4.93638e-44	-0.207565	0.017	0.09	1.1486e-39	B cell
Cox7a2l	5.06891e-44	0.279826	0.565	0.465	1.17944e-39	B cell
Clec4a3	5.54032e-44	-0.368479	0.027	0.107	1.28912e-39	B cell
Cse1l	5.75001e-44	0.237949	0.094	0.048	1.33791e-39	B cell
Ivns1abp	6.34695e-44	-0.425952	0.238	0.356	1.47681e-39	B cell
Klra2	6.57614e-44	-0.230127	0.011	0.077	1.53014e-39	B cell
Tinag	6.58355e-44	-0.218096	0.013	0.081	1.53186e-39	B cell
Cox7a1	7.3676e-44	-0.2783	0.008	0.07	1.71429e-39	B cell
Rragd	7.7465e-44	-0.200391	0.011	0.078	1.80246e-39	B cell
Ifi204	9.03838e-44	-0.232097	0.013	0.081	2.10305e-39	B cell
Slc13a1	9.47881e-44	-0.421863	0.021	0.093	2.20553e-39	B cell
Plbd1	1.04823e-43	-0.355608	0.049	0.143	2.43902e-39	B cell
Supt4a	1.10677e-43	0.307258	0.425	0.311	2.57524e-39	B cell
Fam13a	1.1599e-43	-0.230124	0.006	0.064	2.69887e-39	B cell
Farsb	1.16392e-43	0.245246	0.128	0.069	2.7082e-39	B cell
Ndufa10	1.28581e-43	-0.356499	0.195	0.332	2.99183e-39	B cell
Baiap2l2	1.4703e-43	-0.221776	0.008	0.07	3.42109e-39	B cell
Ptafr	1.53672e-43	-0.435349	0.039	0.115	3.57565e-39	B cell
H13	1.74441e-43	0.242036	0.261	0.242	4.0589e-39	B cell
Park7	1.76482e-43	-0.44613	0.384	0.508	4.10638e-39	B cell
Cntrl	1.76611e-43	0.28342	0.134	0.065	4.10939e-39	B cell
Syngr2	1.85679e-43	0.318845	0.261	0.214	4.32038e-39	B cell
Crem	1.86619e-43	0.304221	0.183	0.111	4.34224e-39	B cell
Cbx7	2.19936e-43	0.260811	0.11	0.043	5.11748e-39	B cell
Slc7a7	2.2304e-43	-0.347035	0.025	0.101	5.1897e-39	B cell
Nrp1	2.24167e-43	-0.553409	0.043	0.126	5.21592e-39	B cell
Gtpbp4	2.47329e-43	0.305876	0.208	0.139	5.75486e-39	B cell
Wasl	2.53469e-43	-0.246364	0.062	0.162	5.89771e-39	B cell
Gmpr	2.78352e-43	-0.208155	0.017	0.089	6.4767e-39	B cell
Ak4	3.10721e-43	-0.305989	0.008	0.071	7.22987e-39	B cell
Ecm1	3.23742e-43	-0.296101	0.011	0.076	7.53283e-39	B cell
Ppp1r11	3.53027e-43	0.311826	0.311	0.208	8.21424e-39	B cell
Igfbp5	3.68315e-43	-0.690421	0.016	0.085	8.56995e-39	B cell
Ybx1	3.77466e-43	-0.326985	0.648	0.702	8.78287e-39	B cell
Snrnp48	3.79845e-43	0.3217	0.236	0.154	8.83824e-39	B cell
Rab32	3.96074e-43	-0.23879	0.016	0.087	9.21585e-39	B cell
Ube2i	4.51386e-43	0.300618	0.392	0.289	1.05029e-38	B cell
H2afx	5.33899e-43	0.280533	0.14	0.07	1.24228e-38	B cell
Slc9a3r1	5.70297e-43	-0.357927	0.158	0.285	1.32697e-38	B cell
Ptp4a1	8.18253e-43	-0.39352	0.15	0.274	1.90391e-38	B cell
Nfia	8.4028e-43	-0.251352	0.01	0.075	1.95516e-38	B cell
Tinagl1	9.50362e-43	-0.460238	0.019	0.092	2.2113e-38	B cell
Tuba1c	9.74018e-43	-0.265143	0.112	0.23	2.26634e-38	B cell
Adgre1	1.05069e-42	-0.277582	0.016	0.084	2.44473e-38	B cell
Il1f9	1.23638e-42	-0.45104	0.009	0.068	2.87681e-38	B cell
Lpcat1	1.30109e-42	0.240967	0.083	0.032	3.02738e-38	B cell
Lrrc58	1.31259e-42	-0.257169	0.056	0.153	3.05413e-38	B cell
Mrpl20	1.32996e-42	-0.346663	0.242	0.377	3.09455e-38	B cell
Serpinb6a	1.36575e-42	-0.232489	0.037	0.123	3.17782e-38	B cell
Dram2	1.45608e-42	-0.261406	0.068	0.171	3.388e-38	B cell
Fnip2	1.54016e-42	-0.246842	0.011	0.076	3.58364e-38	B cell
Spp2	1.54361e-42	-0.584384	0.024	0.098	3.59168e-38	B cell
Dad1	1.71344e-42	0.264516	0.565	0.465	3.98683e-38	B cell
Lmna	1.93624e-42	-0.250283	0.056	0.153	4.50525e-38	B cell
Spp1	1.95596e-42	-1.01039	0.677	0.723	4.55113e-38	B cell
Zfp608	1.9874e-42	0.246517	0.106	0.051	4.62428e-38	B cell
Arhgap25	2.04179e-42	0.255996	0.14	0.06	4.75084e-38	B cell
Nfic	2.50838e-42	-0.266623	0.075	0.179	5.83649e-38	B cell
Slc25a30	2.54321e-42	-0.304028	0.05	0.142	5.91753e-38	B cell
Rfc1	2.75821e-42	0.265501	0.142	0.078	6.4178e-38	B cell
Mfsd4b1	3.13178e-42	-0.204685	0.008	0.069	7.28704e-38	B cell
Epcam	3.28799e-42	-0.425644	0.138	0.231	7.6505e-38	B cell
Fosl2	3.35129e-42	-0.467657	0.106	0.217	7.79779e-38	B cell
Tcea3	3.40442e-42	-0.306693	0.013	0.079	7.9214e-38	B cell
Mlxipl	3.42564e-42	-0.281903	0.003	0.056	7.97078e-38	B cell
Smox	6.49596e-42	-0.253447	0.019	0.09	1.51148e-37	B cell
Gsta4	6.81683e-42	-0.280684	0.027	0.106	1.58614e-37	B cell
Nus1	7.63062e-42	-0.376581	0.094	0.198	1.77549e-37	B cell
Syf2	8.0243e-42	0.30351	0.373	0.272	1.86709e-37	B cell
Nabp1	1.17169e-41	-0.34863	0.099	0.211	2.7263e-37	B cell
Plcg2	1.19379e-41	0.265009	0.155	0.077	2.77771e-37	B cell
Mthfd2l	1.24573e-41	-0.217264	0.037	0.12	2.89856e-37	B cell
Acadsb	1.40817e-41	-0.269937	0.04	0.127	3.27654e-37	B cell
Eva1b	1.42897e-41	-0.290181	0.045	0.134	3.32492e-37	B cell
Evc	1.54098e-41	-0.21844	0.008	0.068	3.58555e-37	B cell
Rlim	2.1051e-41	0.307196	0.19	0.118	4.89815e-37	B cell
mt-Nd4	2.2982e-41	-0.457759	0.998	0.984	5.34745e-37	B cell
Fam129a	2.8654e-41	-0.241846	0.033	0.113	6.66721e-37	B cell
Sdhd	3.01888e-41	-0.372932	0.199	0.327	7.02433e-37	B cell
Erich4	3.31935e-41	-0.266644	0.008	0.067	7.72346e-37	B cell
Ltb4r1	3.41483e-41	-0.275446	0.016	0.083	7.94564e-37	B cell
Mgll	3.41584e-41	-0.268635	0.021	0.092	7.94797e-37	B cell
Papss2	4.10121e-41	-0.284646	0.015	0.081	9.54269e-37	B cell
Cryzl2	4.35974e-41	-0.350892	0.028	0.104	1.01442e-36	B cell
Pde1a	4.66706e-41	-0.200273	0.008	0.068	1.08593e-36	B cell
Ccl9	4.84442e-41	-0.439125	0.035	0.117	1.1272e-36	B cell
Smim10l1	5.27212e-41	-0.315009	0.075	0.174	1.22672e-36	B cell
Qdpr	5.63691e-41	-0.416744	0.095	0.195	1.3116e-36	B cell
Snx29	6.24634e-41	0.279237	0.156	0.07	1.4534e-36	B cell
Gabarap	6.29273e-41	-0.378633	0.608	0.695	1.46419e-36	B cell
Thnsl2	6.31914e-41	-0.267487	0.01	0.069	1.47034e-36	B cell
Pde4d	6.60536e-41	-0.248495	0.012	0.075	1.53694e-36	B cell
Sod3	6.71516e-41	-0.280591	0.009	0.067	1.56248e-36	B cell
Fpr2	7.40863e-41	-0.314023	0.011	0.071	1.72384e-36	B cell
Dph5	7.58678e-41	0.227116	0.084	0.047	1.76529e-36	B cell
Sucla2	7.68704e-41	-0.262276	0.091	0.199	1.78862e-36	B cell
BC005624	8.28738e-41	0.296751	0.24	0.159	1.92831e-36	B cell
Calb1	9.10599e-41	-1.23209	0.141	0.226	2.11878e-36	B cell
Kidins220	9.53623e-41	-0.262178	0.069	0.169	2.21889e-36	B cell
Gcat	1.14646e-40	-0.242265	0.016	0.083	2.66759e-36	B cell
Tmco1	1.24507e-40	-0.321592	0.182	0.31	2.89702e-36	B cell
Kif1b	1.27767e-40	-0.223943	0.043	0.13	2.97288e-36	B cell
Srsf5	1.27816e-40	0.284129	0.532	0.443	2.97401e-36	B cell
Hspa1a	1.4097e-40	-0.714622	0.071	0.17	3.28008e-36	B cell
Cubn	1.45582e-40	-0.257185	0.006	0.062	3.3874e-36	B cell
Cnih4	1.54088e-40	-0.272801	0.159	0.285	3.58533e-36	B cell
Slc26a1	1.56119e-40	-0.265466	0.006	0.062	3.63257e-36	B cell
Fmo2	1.67013e-40	-0.284029	0.011	0.074	3.88607e-36	B cell
Them7	1.7132e-40	-0.221379	0.003	0.053	3.98627e-36	B cell
Rhcg	1.98974e-40	-0.306204	0.013	0.076	4.62972e-36	B cell
Oser1	2.12018e-40	0.277267	0.191	0.114	4.93323e-36	B cell
Taldo1	2.18547e-40	-0.43758	0.452	0.542	5.08515e-36	B cell
Ptpn12	2.23187e-40	-0.215782	0.032	0.113	5.19312e-36	B cell
Arhgef6	2.3349e-40	0.228868	0.118	0.051	5.43284e-36	B cell
Hspa1b	2.3454e-40	-0.457833	0.054	0.147	5.45727e-36	B cell
Krtcap2	2.35091e-40	0.237885	0.392	0.349	5.4701e-36	B cell
Cd300a	2.39037e-40	-0.348984	0.051	0.139	5.5619e-36	B cell
Pacsin2	2.42814e-40	-0.276755	0.07	0.168	5.6498e-36	B cell
Retsat	2.53537e-40	-0.207244	0.014	0.078	5.89929e-36	B cell
Sbk1	2.76544e-40	0.21885	0.078	0.024	6.43463e-36	B cell
Ppp1r10	3.10792e-40	0.336209	0.305	0.204	7.23152e-36	B cell
Bcl2a1a	3.30329e-40	-0.369469	0.018	0.084	7.6861e-36	B cell
Alpl	3.42788e-40	-0.325788	0.018	0.082	7.976e-36	B cell
Mcfd2	3.42849e-40	-0.28151	0.063	0.159	7.97742e-36	B cell
Snrnp70	3.79413e-40	0.317204	0.413	0.32	8.82818e-36	B cell
Mrpl14	4.08716e-40	-0.340496	0.162	0.283	9.50999e-36	B cell
Selenon	4.18673e-40	-0.265591	0.013	0.073	9.74169e-36	B cell
Emcn	5.08425e-40	-1.11518	0.02	0.075	1.183e-35	B cell
Sumo2	5.31979e-40	0.25043	0.559	0.475	1.23781e-35	B cell
Chd1	5.8482e-40	0.273689	0.169	0.1	1.36076e-35	B cell
Tap1	6.38392e-40	0.290755	0.178	0.092	1.48541e-35	B cell
Creg1	6.41147e-40	-0.44818	0.141	0.238	1.49182e-35	B cell
Actn1	6.46744e-40	-0.26612	0.039	0.123	1.50484e-35	B cell
Col4a2	6.5026e-40	-0.313105	0.012	0.074	1.51302e-35	B cell
Slc37a4	7.28501e-40	-0.332229	0.027	0.099	1.69508e-35	B cell
Rrad	8.3543e-40	0.284504	0.103	0.056	1.94388e-35	B cell
Uqcrh	9.53281e-40	-0.362931	0.697	0.76	2.21809e-35	B cell
Tspan1	1.06842e-39	-0.263007	0.026	0.101	2.486e-35	B cell
Aamdc	1.07347e-39	-0.288296	0.048	0.137	2.49776e-35	B cell
Aldh8a1	1.12209e-39	-0.272126	0.011	0.072	2.61088e-35	B cell
Stfa2l1	1.1551e-39	-0.650612	0.006	0.058	2.68769e-35	B cell
Gclc	1.1871e-39	-0.398585	0.101	0.209	2.76215e-35	B cell
Pcx	1.26725e-39	-0.299756	0.016	0.082	2.94864e-35	B cell
Atg101	1.27731e-39	0.298677	0.223	0.139	2.97205e-35	B cell
Tst	1.42827e-39	-0.255646	0.012	0.07	3.32331e-35	B cell
Kdm5a	1.48634e-39	0.293395	0.203	0.124	3.45841e-35	B cell
Tmem8	1.52897e-39	-0.274275	0.016	0.083	3.5576e-35	B cell
Adamts1	1.54837e-39	-0.294812	0.016	0.083	3.60275e-35	B cell
Trp53bp2	1.61665e-39	-0.232698	0.029	0.105	3.76163e-35	B cell
Aif1	1.67957e-39	-0.305914	0.019	0.088	3.90802e-35	B cell
Mpv17l	1.70438e-39	-0.301803	0.02	0.09	3.96575e-35	B cell
Lap3	1.73079e-39	-0.334064	0.078	0.175	4.0272e-35	B cell
Acyp2	1.8099e-39	-0.208108	0.016	0.081	4.21128e-35	B cell
Zfhx3	2.00849e-39	-0.221871	0.031	0.11	4.67336e-35	B cell
Tcim	2.03379e-39	-0.488148	0.018	0.086	4.73223e-35	B cell
Lair1	2.20514e-39	0.251392	0.103	0.084	5.13093e-35	B cell
Pdk2	2.41803e-39	-0.24459	0.021	0.091	5.62628e-35	B cell
Tlr13	2.42925e-39	-0.219678	0.011	0.071	5.65237e-35	B cell
Med4	2.493e-39	0.253978	0.121	0.074	5.80072e-35	B cell
Map1lc3a	2.78748e-39	-0.340103	0.151	0.27	6.4859e-35	B cell
Ndufs4	2.83894e-39	-0.350085	0.219	0.349	6.60565e-35	B cell
Dld	2.98138e-39	-0.229292	0.111	0.223	6.93708e-35	B cell
Agpat3	2.98144e-39	-0.294544	0.098	0.206	6.93722e-35	B cell
Hsd3b2	3.05979e-39	-0.246727	0.004	0.055	7.11952e-35	B cell
Esam	3.07228e-39	-0.465139	0.01	0.067	7.14859e-35	B cell
Glrx	3.29309e-39	-0.311516	0.078	0.171	7.66235e-35	B cell
Fhl1	3.35591e-39	-0.231394	0.007	0.062	7.80854e-35	B cell
Slc2a2	3.65164e-39	-0.270594	0.007	0.061	8.49665e-35	B cell
Slc1a1	3.66006e-39	-0.221895	0.006	0.058	8.51623e-35	B cell
Slc9a3r2	3.74765e-39	-0.533455	0.011	0.066	8.72003e-35	B cell
Chmp5	3.94282e-39	-0.274646	0.183	0.311	9.17416e-35	B cell
Ifi206	4.00085e-39	0.222874	0.066	0.023	9.30919e-35	B cell
Chmp2a	4.12092e-39	-0.321347	0.292	0.424	9.58855e-35	B cell
Amacr	4.17447e-39	-0.31233	0.023	0.092	9.71315e-35	B cell
Gm6377	4.36072e-39	0.225703	0.095	0.053	1.01465e-34	B cell
Trib1	4.59363e-39	-0.464163	0.123	0.223	1.06885e-34	B cell
Coq9	5.0676e-39	-0.294182	0.065	0.158	1.17913e-34	B cell
Mpc1	5.90514e-39	-0.438712	0.391	0.49	1.37401e-34	B cell
C3ar1	6.26143e-39	-0.209261	0.006	0.059	1.45691e-34	B cell
Rab5c	6.51748e-39	-0.30734	0.187	0.314	1.51649e-34	B cell
Prkca	6.55975e-39	0.204963	0.089	0.03	1.52632e-34	B cell
Ptgfr	6.74971e-39	-0.307596	0.028	0.103	1.57052e-34	B cell
F630028O10Rik	7.79935e-39	-0.368472	0.016	0.08	1.81475e-34	B cell
Pi16	8.06997e-39	-0.435973	0.013	0.072	1.87772e-34	B cell
Ap2a2	8.67044e-39	-0.280302	0.095	0.202	2.01744e-34	B cell
Arhgap29	9.14173e-39	-0.209829	0.018	0.085	2.1271e-34	B cell
Ramp2	1.04783e-38	-0.598256	0.011	0.068	2.4381e-34	B cell
Gstt3	1.06614e-38	-0.211832	0.017	0.084	2.4807e-34	B cell
Egln2	1.06915e-38	0.277805	0.203	0.141	2.48769e-34	B cell
Fpr1	1.07603e-38	-0.32224	0.008	0.062	2.5037e-34	B cell
Bod1l	1.09284e-38	0.289419	0.226	0.149	2.54281e-34	B cell
Clec4a1	1.14552e-38	-0.251387	0.02	0.089	2.6654e-34	B cell
Abca3	1.23636e-38	-0.307355	0.06	0.152	2.87677e-34	B cell
Tnf	1.38818e-38	-0.420525	0.022	0.087	3.23002e-34	B cell
H2afy	1.66362e-38	0.284743	0.367	0.297	3.8709e-34	B cell
Vdac2	1.79229e-38	-0.302865	0.337	0.474	4.1703e-34	B cell
Slc22a28	1.94353e-38	-0.292159	0.005	0.056	4.52221e-34	B cell
Slc12a7	2.12951e-38	-0.208836	0.017	0.084	4.95495e-34	B cell
Gm32036	2.23874e-38	0.207063	0.055	0.015	5.20911e-34	B cell
Baz2b	2.25423e-38	0.300803	0.233	0.165	5.24514e-34	B cell
Eif4a2	2.34823e-38	0.275976	0.465	0.383	5.46386e-34	B cell
Ech1	2.59557e-38	-0.378259	0.227	0.354	6.03936e-34	B cell
Tubb5	2.7615e-38	0.284319	0.374	0.258	6.42547e-34	B cell
Fitm1	2.93009e-38	-0.253123	0.008	0.064	6.81773e-34	B cell
Gsto1	3.7143e-38	-0.218871	0.058	0.149	8.64242e-34	B cell
Cldn10	3.72083e-38	-0.453298	0.064	0.154	8.65762e-34	B cell
Helz2	3.92325e-38	0.23483	0.088	0.032	9.12861e-34	B cell
Esrra	4.03603e-38	-0.237149	0.043	0.127	9.39104e-34	B cell
Cdk12	4.19728e-38	0.295443	0.214	0.134	9.76623e-34	B cell
Peli1	4.3284e-38	0.30943	0.242	0.148	1.00713e-33	B cell
Zfp746	4.61093e-38	0.223381	0.103	0.043	1.07287e-33	B cell
Lilrb4a	5.02018e-38	-0.215386	0.014	0.076	1.1681e-33	B cell
Dmtn	5.87928e-38	-0.214626	0.016	0.081	1.36799e-33	B cell
Slc7a9	6.89318e-38	-0.256835	0.008	0.064	1.60391e-33	B cell
Slc7a13	7.29263e-38	-0.499314	0.016	0.074	1.69685e-33	B cell
Slbp	7.36197e-38	0.285598	0.251	0.168	1.71298e-33	B cell
Mrpl27	7.98258e-38	-0.225263	0.069	0.164	1.85739e-33	B cell
Klf15	8.24977e-38	-0.214144	0.008	0.064	1.91956e-33	B cell
Bri3	8.56747e-38	-0.374347	0.395	0.528	1.99348e-33	B cell
Sparc	9.46811e-38	-0.769525	0.022	0.08	2.20304e-33	B cell
Ilf3	9.79618e-38	0.246268	0.126	0.073	2.27937e-33	B cell
Mettl23	1.00981e-37	0.277113	0.247	0.164	2.34962e-33	B cell
Eci3	1.02542e-37	-0.265221	0.007	0.059	2.38594e-33	B cell
Ilf2	1.09494e-37	0.269774	0.179	0.122	2.54771e-33	B cell
Anp32b	1.33155e-37	0.283273	0.386	0.303	3.09825e-33	B cell
Ythdc1	1.39869e-37	0.292748	0.276	0.189	3.25447e-33	B cell
Abcc2	1.71427e-37	-0.232313	0.004	0.054	3.98875e-33	B cell
Uhrf2	1.76058e-37	0.293336	0.189	0.111	4.09653e-33	B cell
Sltm	1.78853e-37	0.303124	0.264	0.183	4.16155e-33	B cell
Rfx7	1.91705e-37	0.249465	0.116	0.06	4.46058e-33	B cell
Taok3	1.91977e-37	0.288101	0.209	0.128	4.46693e-33	B cell
Map7	2.01026e-37	-0.201315	0.023	0.092	4.67747e-33	B cell
Entpd1	2.04275e-37	-0.305024	0.038	0.1	4.75308e-33	B cell
Sipa1	2.09157e-37	0.291889	0.181	0.1	4.86667e-33	B cell
R3hdm1	2.2981e-37	0.294879	0.211	0.142	5.34721e-33	B cell
Cav2	3.21945e-37	-0.231463	0.023	0.093	7.49101e-33	B cell
Bzw1	3.67342e-37	0.269472	0.364	0.292	8.54731e-33	B cell
Rab7	3.82658e-37	-0.363892	0.258	0.381	8.90369e-33	B cell
Slc3a1	3.91724e-37	-0.26183	0.009	0.064	9.11463e-33	B cell
Tram1	4.05722e-37	0.260773	0.297	0.239	9.44033e-33	B cell
Creld2	4.56254e-37	0.27569	0.144	0.094	1.06161e-32	B cell
Akna	5.09083e-37	0.238776	0.134	0.062	1.18453e-32	B cell
Cst3	5.16421e-37	-0.561986	0.607	0.657	1.20161e-32	B cell
Reep3	5.20098e-37	-0.255591	0.14	0.255	1.21016e-32	B cell
Egfl7	5.59104e-37	-0.80135	0.019	0.075	1.30092e-32	B cell
Tex30	6.10786e-37	0.200367	0.097	0.042	1.42118e-32	B cell
Cmtm8	6.64078e-37	-0.210325	0.008	0.061	1.54518e-32	B cell
Trem3	6.66636e-37	-0.23874	0.011	0.067	1.55113e-32	B cell
Wsb2	7.13583e-37	-0.224829	0.08	0.177	1.66037e-32	B cell
Idh3a	8.32794e-37	-0.255655	0.1	0.205	1.93774e-32	B cell
Rhof	9.51698e-37	0.20225	0.081	0.029	2.21441e-32	B cell
Cox14	9.81545e-37	-0.336693	0.262	0.393	2.28386e-32	B cell
Slirp	1.02543e-36	-0.317531	0.106	0.212	2.38597e-32	B cell
Iah1	1.08121e-36	-0.348325	0.104	0.208	2.51575e-32	B cell
Aldh7a1	1.13578e-36	-0.305019	0.035	0.109	2.64274e-32	B cell
Ar	1.25173e-36	-0.231631	0.006	0.058	2.91254e-32	B cell
Cideb	1.28231e-36	-0.241565	0.009	0.065	2.98368e-32	B cell
Hspb1	1.2952e-36	-0.507744	0.046	0.128	3.01367e-32	B cell
Hspa5	1.29578e-36	0.291166	0.578	0.502	3.01502e-32	B cell
Pde4b	1.41674e-36	0.281133	0.239	0.143	3.29647e-32	B cell
Cltb	1.82284e-36	-0.307467	0.098	0.196	4.24139e-32	B cell
Tarm1	1.85941e-36	-0.22986	0.008	0.061	4.32648e-32	B cell
Tmem147	2.04803e-36	-0.334025	0.178	0.296	4.76537e-32	B cell
Ak3	2.19299e-36	-0.292926	0.063	0.148	5.10266e-32	B cell
Slc31a2	2.35644e-36	-0.254005	0.027	0.098	5.48298e-32	B cell
Car4	2.66416e-36	-0.254998	0.014	0.074	6.19896e-32	B cell
Smc3	2.6901e-36	0.256079	0.187	0.119	6.25932e-32	B cell
Ldha	2.70359e-36	-0.335469	0.391	0.513	6.29072e-32	B cell
Apbb2	2.7786e-36	-0.212029	0.012	0.07	6.46524e-32	B cell
Lyl1	2.96351e-36	0.230814	0.091	0.042	6.8955e-32	B cell
Dnase2a	3.03188e-36	0.26031	0.136	0.089	7.05459e-32	B cell
Tm4sf1	3.14051e-36	-0.829601	0.017	0.074	7.30734e-32	B cell
1600010M07Rik	3.47145e-36	-0.249457	0.013	0.07	8.07738e-32	B cell
Rbm4b	3.60506e-36	0.288262	0.156	0.092	8.38826e-32	B cell
Capns1	3.84778e-36	-0.298334	0.286	0.41	8.95301e-32	B cell
Cenpb	4.05813e-36	-0.235814	0.113	0.219	9.44246e-32	B cell
Gchfr	4.26457e-36	-0.25289	0.008	0.062	9.92281e-32	B cell
Morn2	4.35219e-36	-0.226682	0.029	0.101	1.01267e-31	B cell
Dhps	4.61492e-36	0.24851	0.143	0.082	1.0738e-31	B cell
Hlf	4.94416e-36	-0.226857	0.008	0.059	1.15041e-31	B cell
Eng	5.36416e-36	-0.518624	0.013	0.066	1.24813e-31	B cell
Hnrnpd	5.47778e-36	0.269987	0.303	0.23	1.27457e-31	B cell
Zfp36	5.96905e-36	-0.267099	0.461	0.38	1.38888e-31	B cell
Neu1	6.57555e-36	-0.327338	0.123	0.233	1.53e-31	B cell
AC149090.1	6.70289e-36	0.370812	0.246	0.162	1.55963e-31	B cell
Hint1	7.08085e-36	-0.371106	0.554	0.64	1.64757e-31	B cell
Apoe	7.22132e-36	-0.896769	0.477	0.369	1.68026e-31	B cell
Rora	7.71592e-36	-0.247242	0.018	0.082	1.79534e-31	B cell
Hnrnpa2b1	9.14757e-36	0.272507	0.62	0.555	2.12846e-31	B cell
Wdr89	9.56063e-36	0.275561	0.245	0.169	2.22457e-31	B cell
Cpsf2	1.01297e-35	0.221618	0.138	0.088	2.35698e-31	B cell
Acss1	1.06656e-35	-0.294278	0.07	0.163	2.48167e-31	B cell
1810037I17Rik	1.10342e-35	-0.290513	0.26	0.392	2.56743e-31	B cell
Klhl3	1.13226e-35	-0.330945	0.021	0.087	2.63454e-31	B cell
Sdc4	1.21191e-35	-0.430248	0.275	0.382	2.81987e-31	B cell
Fbxl5	1.28853e-35	-0.411144	0.109	0.21	2.99816e-31	B cell
Eif2s3y	1.36287e-35	0.280433	0.226	0.16	3.17112e-31	B cell
Stab1	1.40573e-35	-0.298489	0.012	0.069	3.27086e-31	B cell
AI467606	1.44822e-35	0.231046	0.121	0.05	3.36971e-31	B cell
Trap1	1.53262e-35	-0.241762	0.065	0.155	3.5661e-31	B cell
Ftl1-ps1	1.59109e-35	-0.293109	0.062	0.149	3.70214e-31	B cell
Nolc1	1.61595e-35	0.217143	0.138	0.079	3.75999e-31	B cell
Purb	1.75461e-35	0.249635	0.322	0.274	4.08263e-31	B cell
Picalm	1.77924e-35	-0.368105	0.259	0.386	4.13992e-31	B cell
Cnot6l	1.8189e-35	0.269014	0.211	0.15	4.23221e-31	B cell
Pgam2	1.91043e-35	-0.52089	0.07	0.151	4.4452e-31	B cell
Ndufs1	2.13916e-35	-0.273344	0.081	0.177	4.9774e-31	B cell
Crb3	2.15736e-35	-0.207258	0.04	0.118	5.01974e-31	B cell
Cluh	2.1628e-35	-0.220115	0.032	0.105	5.0324e-31	B cell
Eif3m	2.43905e-35	0.26762	0.374	0.278	5.67517e-31	B cell
Zdhhc20	2.73288e-35	0.271062	0.173	0.104	6.35886e-31	B cell
Bckdha	3.52745e-35	-0.282694	0.087	0.185	8.20766e-31	B cell
Aebp1	4.22456e-35	-0.244182	0.016	0.076	9.82971e-31	B cell
Plpp1	5.3464e-35	-0.922599	0.02	0.074	1.244e-30	B cell
Tmigd1	6.04506e-35	-0.325647	0.013	0.067	1.40656e-30	B cell
Abat	6.15116e-35	-0.219468	0.01	0.065	1.43125e-30	B cell
Paip2	6.37869e-35	0.257017	0.435	0.35	1.48419e-30	B cell
Ggnbp1	6.50235e-35	-0.239612	0.018	0.08	1.51297e-30	B cell
Fam213a	6.55219e-35	-0.265323	0.036	0.11	1.52456e-30	B cell
H2-Q10	6.58679e-35	-0.347221	0.009	0.062	1.53261e-30	B cell
Slc5a8	7.97704e-35	-0.301232	0.008	0.058	1.8561e-30	B cell
P4hb	8.37731e-35	-0.28689	0.188	0.306	1.94923e-30	B cell
Smco4	8.63261e-35	-0.266967	0.045	0.122	2.00864e-30	B cell
Pld4	8.85966e-35	0.358583	0.206	0.119	2.06147e-30	B cell
Smarce1	9.79763e-35	0.244871	0.196	0.128	2.27971e-30	B cell
Vgll4	9.80814e-35	0.29176	0.204	0.131	2.28216e-30	B cell
Nfatc1	9.87071e-35	0.24517	0.135	0.064	2.29672e-30	B cell
Dusp6	1.01039e-34	-0.201892	0.045	0.123	2.35098e-30	B cell
Adcy7	1.15147e-34	0.25962	0.124	0.059	2.67924e-30	B cell
Hmgn1	1.2275e-34	0.265362	0.466	0.35	2.85614e-30	B cell
Lsm5	1.48734e-34	0.245145	0.221	0.154	3.46074e-30	B cell
Sfxn1	1.52176e-34	-0.381843	0.092	0.179	3.54084e-30	B cell
Cep192	1.53631e-34	0.201816	0.092	0.034	3.57469e-30	B cell
Zyx	1.58066e-34	-0.40339	0.124	0.224	3.67788e-30	B cell
Ppil1	1.70495e-34	0.217269	0.119	0.059	3.96707e-30	B cell
Slc12a6	1.8574e-34	0.285195	0.177	0.099	4.32181e-30	B cell
Nipbl	2.0915e-34	0.272561	0.277	0.214	4.8665e-30	B cell
Pttg1ip	2.3133e-34	-0.29749	0.106	0.204	5.38259e-30	B cell
Zfp646	2.51203e-34	0.221983	0.101	0.048	5.84499e-30	B cell
Slc6a20b	2.56725e-34	-0.242341	0.008	0.059	5.97348e-30	B cell
Rab11a	2.56777e-34	-0.282203	0.211	0.334	5.97468e-30	B cell
Snrnp40	2.83016e-34	0.225396	0.144	0.09	6.58522e-30	B cell
Rab1a	2.87568e-34	-0.279405	0.19	0.309	6.69112e-30	B cell
Itsn2	2.89166e-34	0.293959	0.22	0.154	6.72832e-30	B cell
Mphosph10	3.02359e-34	0.23576	0.123	0.065	7.03528e-30	B cell
Pan3	3.03683e-34	0.28212	0.206	0.134	7.06611e-30	B cell
Grhpr	3.11214e-34	-0.32819	0.055	0.135	7.24134e-30	B cell
Srsf2	3.53575e-34	0.261963	0.562	0.459	8.22699e-30	B cell
Polr2l	4.33728e-34	-0.26718	0.092	0.189	1.0092e-29	B cell
Nasp	4.58379e-34	0.249311	0.156	0.096	1.06656e-29	B cell
mt-Cytb	5.16707e-34	-0.483702	0.999	0.991	1.20227e-29	B cell
Asprv1	6.12421e-34	-0.56666	0.009	0.057	1.42498e-29	B cell
Hyal2	6.21877e-34	-0.213202	0.01	0.064	1.44698e-29	B cell
Rbms1	8.31151e-34	-0.295253	0.174	0.29	1.93392e-29	B cell
Cct3	9.16261e-34	0.249689	0.265	0.216	2.13196e-29	B cell
Osbpl3	1.11165e-33	-0.21557	0.023	0.082	2.58658e-29	B cell
mt-Nd3	1.18187e-33	-0.279167	0.832	0.783	2.74998e-29	B cell
Ndufa11	1.30874e-33	-0.37253	0.349	0.463	3.04518e-29	B cell
Lypla1	1.42848e-33	-0.278917	0.099	0.197	3.32378e-29	B cell
AC135964.2	1.47017e-33	-0.226627	0.008	0.057	3.42078e-29	B cell
Plpp3	1.47993e-33	-0.593982	0.034	0.104	3.44351e-29	B cell
Cebpz	1.48158e-33	0.260224	0.207	0.138	3.44734e-29	B cell
Trpm7	1.54381e-33	-0.294676	0.086	0.18	3.59214e-29	B cell
Pirb	1.60944e-33	-0.365295	0.086	0.165	3.74485e-29	B cell
Arfgap2	1.66091e-33	0.251558	0.161	0.1	3.86459e-29	B cell
Clasp1	1.77051e-33	0.22933	0.109	0.061	4.11961e-29	B cell
Emx1	1.86067e-33	-0.266459	0.02	0.082	4.3294e-29	B cell
Rpl10-ps3	1.88151e-33	0.238645	0.218	0.144	4.37789e-29	B cell
Lhx1	2.10719e-33	-0.232734	0.008	0.058	4.903e-29	B cell
Acsm1	2.42658e-33	-0.244061	0.008	0.058	5.64616e-29	B cell
Fam3c	2.55086e-33	0.230066	0.157	0.096	5.93533e-29	B cell
Gng2	2.80276e-33	0.212255	0.223	0.126	6.52146e-29	B cell
Lims2	3.09714e-33	-0.227678	0.007	0.054	7.20644e-29	B cell
C87436	3.30921e-33	0.246143	0.113	0.063	7.69987e-29	B cell
Mettl7b	3.71463e-33	-0.220838	0.007	0.054	8.6432e-29	B cell
Glrx5	3.7687e-33	-0.286623	0.156	0.267	8.76902e-29	B cell
Lamtor5	3.88361e-33	-0.309831	0.202	0.317	9.03639e-29	B cell
Anp32e	3.92904e-33	0.243843	0.22	0.143	9.1421e-29	B cell
Mier1	4.28967e-33	0.279486	0.26	0.2	9.98121e-29	B cell
Sgms1	4.45936e-33	0.284612	0.204	0.157	1.0376e-28	B cell
Yeats4	4.46031e-33	0.25513	0.192	0.131	1.03783e-28	B cell
Pvalb	4.48879e-33	-0.679222	0.027	0.086	1.04445e-28	B cell
Atp2a2	4.52582e-33	-0.295009	0.123	0.224	1.05307e-28	B cell
Rac1	4.9629e-33	-0.334145	0.323	0.434	1.15477e-28	B cell
Srcap	5.04751e-33	0.207477	0.089	0.038	1.17446e-28	B cell
Mocs2	5.30052e-33	-0.266704	0.071	0.159	1.23333e-28	B cell
D630029K05Rik	5.91798e-33	-0.23647	0.006	0.053	1.37699e-28	B cell
Cct2	6.70182e-33	0.23891	0.326	0.274	1.55938e-28	B cell
Sf3b2	6.97261e-33	0.254601	0.367	0.301	1.62239e-28	B cell
Tmem38b	7.31559e-33	-0.225992	0.039	0.108	1.70219e-28	B cell
Csad	7.90972e-33	-0.234727	0.033	0.104	1.84043e-28	B cell
Ctso	7.985e-33	0.227509	0.117	0.06	1.85795e-28	B cell
Ndufb11	8.18026e-33	-0.362573	0.492	0.585	1.90338e-28	B cell
G3bp1	8.1891e-33	0.266701	0.298	0.23	1.90544e-28	B cell
Tob1	8.34587e-33	-0.21139	0.113	0.213	1.94192e-28	B cell
Nipsnap1	8.40283e-33	-0.237181	0.027	0.094	1.95517e-28	B cell
Nfil3	9.2375e-33	-0.293399	0.05	0.125	2.14938e-28	B cell
Acads	9.76324e-33	-0.252173	0.079	0.17	2.27171e-28	B cell
Tox4	9.82548e-33	0.261029	0.162	0.108	2.28619e-28	B cell
Tmed9	9.99977e-33	0.261325	0.382	0.317	2.32675e-28	B cell
Pgrmc1	1.01529e-32	-0.290859	0.134	0.24	2.36238e-28	B cell
Lipa	1.03424e-32	-0.266806	0.055	0.137	2.40646e-28	B cell
Apom	1.26551e-32	-0.242553	0.006	0.053	2.9446e-28	B cell
Elk4	1.30357e-32	0.240184	0.145	0.082	3.03314e-28	B cell
1110065P20Rik	1.31081e-32	-0.235347	0.055	0.136	3.04999e-28	B cell
Usp15	1.32726e-32	0.255113	0.197	0.127	3.08826e-28	B cell
Rnase4	1.34392e-32	-0.21372	0.013	0.065	3.12704e-28	B cell
Psip1	1.3592e-32	0.244629	0.175	0.097	3.16259e-28	B cell
Nupr1	1.48435e-32	-0.313042	0.038	0.111	3.45378e-28	B cell
Snu13	1.54748e-32	0.257358	0.38	0.306	3.60067e-28	B cell
Papss1	1.55323e-32	-0.212115	0.07	0.157	3.61406e-28	B cell
Ccnd1	1.60404e-32	-0.290449	0.101	0.197	3.73228e-28	B cell
mt-Nd2	1.73543e-32	-0.353664	0.988	0.967	4.038e-28	B cell
Baz1b	1.77846e-32	0.272365	0.175	0.11	4.13813e-28	B cell
Slc1a5	1.81723e-32	0.267608	0.174	0.115	4.22833e-28	B cell
F10	2.01081e-32	-0.287209	0.011	0.062	4.67876e-28	B cell
Myo1g	2.03476e-32	0.248123	0.127	0.061	4.73448e-28	B cell
Kcnq1ot1	2.04734e-32	0.343927	0.211	0.129	4.76374e-28	B cell
Hes1	2.10678e-32	-0.339447	0.086	0.178	4.90204e-28	B cell
2410015M20Rik	2.3774e-32	-0.353638	0.372	0.482	5.53174e-28	B cell
Tmem150a	2.58752e-32	-0.237944	0.014	0.066	6.02064e-28	B cell
Topbp1	2.59985e-32	0.218092	0.083	0.041	6.04933e-28	B cell
Rp9	3.17241e-32	0.262067	0.322	0.248	7.38156e-28	B cell
Fam105a	3.42226e-32	-0.251725	0.047	0.121	7.96292e-28	B cell
Nadk	3.68874e-32	-0.275046	0.098	0.192	8.58297e-28	B cell
Tec	3.78692e-32	0.209498	0.088	0.042	8.81142e-28	B cell
Chkb	3.8113e-32	0.249924	0.144	0.087	8.86812e-28	B cell
Ccdc174	4.6307e-32	0.263578	0.148	0.089	1.07747e-27	B cell
2020-09-11	5.23823e-32	0.209674	0.16	0.082	1.21883e-27	B cell
Znhit1	5.58968e-32	-0.240551	0.095	0.189	1.30061e-27	B cell
Il1rap	5.82097e-32	-0.264775	0.014	0.066	1.35442e-27	B cell
Riok1	6.279e-32	0.257332	0.144	0.076	1.461e-27	B cell
Hist3h2a	6.29834e-32	0.230893	0.122	0.064	1.4655e-27	B cell
Slc25a11	6.89348e-32	-0.273751	0.147	0.254	1.60398e-27	B cell
Fas	6.96516e-32	-0.278114	0.031	0.082	1.62065e-27	B cell
Twistnb	7.30447e-32	0.240928	0.184	0.119	1.6996e-27	B cell
Meis2	8.32855e-32	-0.467318	0.01	0.058	1.93789e-27	B cell
Mrpl51	8.51647e-32	-0.328477	0.206	0.314	1.98161e-27	B cell
Top1	9.04957e-32	0.245137	0.411	0.343	2.10565e-27	B cell
Rcan1	9.13486e-32	-0.201288	0.03	0.096	2.1255e-27	B cell
Taf15	1.04269e-31	0.247589	0.163	0.105	2.42614e-27	B cell
Mta3	1.04405e-31	0.201405	0.121	0.071	2.42928e-27	B cell
Cox20	1.05155e-31	-0.310345	0.157	0.266	2.44675e-27	B cell
Clu	1.13623e-31	-0.98548	0.366	0.435	2.64377e-27	B cell
Polr1d	1.7848e-31	0.24321	0.484	0.416	4.15288e-27	B cell
Mapk3	1.80215e-31	-0.209772	0.082	0.171	4.19325e-27	B cell
Taf7	1.84192e-31	0.231859	0.148	0.078	4.28577e-27	B cell
Ascc1	1.86309e-31	-0.340812	0.068	0.143	4.33504e-27	B cell
Il18rap	2.77558e-31	-0.223332	0.008	0.054	6.45822e-27	B cell
Hnrnpc	3.04482e-31	0.241314	0.313	0.246	7.08468e-27	B cell
Tctex1d2	3.79329e-31	-0.249121	0.051	0.126	8.82622e-27	B cell
Cyp2d26	4.47929e-31	-0.256553	0.008	0.054	1.04224e-26	B cell
Epas1	4.89391e-31	-0.267153	0.011	0.061	1.13871e-26	B cell
Nampt	5.24717e-31	-0.212212	0.096	0.189	1.22091e-26	B cell
Trf	5.3994e-31	-0.386267	0.075	0.123	1.25633e-26	B cell
Gng11	5.59098e-31	-0.342638	0.01	0.06	1.30091e-26	B cell
Cklf	7.16855e-31	0.250401	0.164	0.11	1.66798e-26	B cell
Ugp2	7.39958e-31	-0.220982	0.085	0.175	1.72174e-26	B cell
Rab21	8.04185e-31	0.237997	0.316	0.256	1.87118e-26	B cell
Sys1	8.78087e-31	0.257266	0.35	0.265	2.04313e-26	B cell
Nfkbia	9.04793e-31	-0.565824	0.411	0.377	2.10527e-26	B cell
1810058I24Rik	1.01149e-30	-0.357447	0.25	0.362	2.35353e-26	B cell
Arid1a	1.19886e-30	0.257058	0.24	0.186	2.78952e-26	B cell
Ppp2r2a	1.30247e-30	0.233783	0.182	0.129	3.0306e-26	B cell
Fam76b	1.30979e-30	0.214672	0.119	0.062	3.04763e-26	B cell
Tnrc6c	1.44007e-30	0.267533	0.236	0.175	3.35076e-26	B cell
Hoxa7	1.81848e-30	-0.212345	0.034	0.101	4.23123e-26	B cell
Dhrs1	1.87909e-30	-0.211619	0.059	0.139	4.37227e-26	B cell
Ogfrl1	1.96789e-30	-0.289234	0.066	0.146	4.57889e-26	B cell
Ndufs7	2.15325e-30	-0.336826	0.333	0.448	5.01018e-26	B cell
2610507B11Rik	2.30264e-30	-0.200777	0.071	0.155	5.35778e-26	B cell
Myo1f	2.34463e-30	-0.216363	0.036	0.103	5.45549e-26	B cell
Uchl3	2.38874e-30	0.231904	0.213	0.144	5.55811e-26	B cell
C1qtnf12	2.60316e-30	-0.201525	0.013	0.063	6.05704e-26	B cell
Suclg1	4.192e-30	-0.354412	0.262	0.368	9.75394e-26	B cell
Chic2	4.46567e-30	0.253191	0.27	0.189	1.03907e-25	B cell
Impdh2	5.1211e-30	0.211602	0.169	0.121	1.19158e-25	B cell
Csf1	5.9564e-30	-0.284602	0.009	0.057	1.38593e-25	B cell
Sh3kbp1	6.27103e-30	0.220305	0.146	0.08	1.45914e-25	B cell
Rhoa	6.33426e-30	0.210878	0.685	0.586	1.47386e-25	B cell
Mrpl34	6.4274e-30	-0.297989	0.205	0.317	1.49553e-25	B cell
[truncated: 41,249 more rows]

## Sheet: Info
Statistical test (MAST) parameters:
min.pct=0.05
logfc.threshold=0.2
