# Supplementary material for: Single-cell analysis highlights differences in druggable pathways underlying adaptive or fibrotic kidney regeneration
Source: Nat Commun. 2022 Jul 11;13:4018. doi: 10.1038/s41467-022-31772-9 (PMC9276703; doi:10.1038/s41467-022-31772-9)
Supplement: Supplementary file 7 — Supplementary Dataset 4 [file 41467_2022_31772_MOESM7_ESM.xlsx]

## Sheet: Suppl. Data 4
No. of cells	GEC	Endo	Myofib	Podo	PT S1	PT S3	LOH	DCT	PC	IC	Granul_1	Granul_2	Mono_1	Mono_2	Macro	T cell_1	T cell_2	B cell	SUM
Control	1039	92	53	53	8339	12372	5774	3392	1580	1518	79	6	541	0	235	988	1490	321	37872
IRI_short	2558	498	158	49	1828	2918	8191	3696	1972	357	4247	1546	2940	253	3933	1734	2754	998	40630
IRI_long	2251	962	275	70	1008	1920	3038	1251	904	136	6566	5312	3503	67	3433	1420	2152	809	35077
Fraction	GEC	Endo	Myofib	Podo	PT S1	PT S3	LOH	DCT	PC	IC	Granul_1	Granul_2	Mono_1	Mono_2	Macro	T cell_1	T cell_2	B cell	SUM
Control	0.0274345	0.00242924	0.00139945	0.00139945	0.220189	0.326679	0.152461	0.0895649	0.0417195	0.0400824	0.00208597	0.000158428	0.014285	0	0.00620511	0.0260879	0.0393431	0.00847592	1
IRI_short	0.0629584	0.012257	0.00388875	0.00120601	0.0449914	0.0718189	0.2016	0.0909673	0.0485356	0.00878661	0.104529	0.0380507	0.0723603	0.00622693	0.0968004	0.0426778	0.0677824	0.0245631	1
IRI_long	0.0641731	0.0274254	0.0078399	0.00199561	0.0287368	0.0547367	0.0866095	0.0356644	0.0257719	0.00387718	0.187188	0.151438	0.099866	0.00191008	0.0978704	0.0404824	0.0613507	0.0230635	1
