# Supplementary material for: Single-cell analysis highlights differences in druggable pathways underlying adaptive or fibrotic kidney regeneration
Source: Nat Commun. 2022 Jul 11;13:4018. doi: 10.1038/s41467-022-31772-9 (PMC9276703; doi:10.1038/s41467-022-31772-9)
Supplement: Supplementary file 8 — Supplementary Dataset 5 [file 41467_2022_31772_MOESM8_ESM.xlsx]

## Sheet: Suppl. Data 5
GEC	p_val	avg_logFC	pct.1	pct.2	p_val_adj	cluster	gene		Endo	p_val	avg_logFC	pct.1	pct.2	p_val_adj	cluster	gene		Myofib	p_val	avg_logFC	pct.1	pct.2	p_val_adj	cluster	gene		Podo	p_val	avg_logFC	pct.1	pct.2	p_val_adj	cluster	gene		PT S1	p_val	avg_logFC	pct.1	pct.2	p_val_adj	cluster	gene		PT S3	p_val	avg_logFC	pct.1	pct.2
1	0	2.5158	0.874	0.276	0	Control	Gpx3		1	3.5634e-83	2.54943	0.848	0.271	8.29132e-79	Control	Gpx3		1	7.71937e-26	1.34849	0.887	0.679	1.79614e-21	Control	Cox6b1		1	3.82607e-19	2.72408	0.887	0.252	8.90251e-15	Control	Gpx3		1	0	1.88538	0.954	0.837	0	Control	Malat1		1	0	1.74016	0.603	0.14
2	0	1.93458	0.841	0.324	0	Control	Kap		2	5.78821e-76	1.45021	0.957	0.769	1.3468e-71	Control	Rps27		2	2.02432e-25	1.72619	0.774	0.298	4.71019e-21	Control	Chchd10		2	6.25069e-11	1.57247	0.887	0.555	1.45441e-06	Control	Rps27		2	0	1.35285	0.724	0.391	0	Control	Maf		2	0	1.5819	0.941	0.865
3	0	1.2146	0.699	0.467	4.87467e-308	Control	Rpl31		3	2.06072e-60	2.02449	0.88	0.253	4.79488e-56	Control	Kap		3	7.74649e-24	1.87159	0.83	0.582	1.80245e-19	Control	Fxyd2		3	1.46125e-10	1.63978	0.642	0.176	3.40003e-06	Control	mt-Atp8		3	0	1.28397	0.646	0.293	0	Control	Dnase1		3	0	1.54728	0.703	0.305
4	2.9763e-262	1.00377	0.88	0.787	6.92525e-258	Control	Rps27		4	1.32372e-51	1.37371	0.739	0.452	3.08004e-47	Control	Rpl31		4	2.93366e-23	1.40876	0.792	0.587	6.82603e-19	Control	Cox6a1		4	2.23832e-10	1.7266	0.396	0.017	5.20812e-06	Control	Acsm2		4	0	1.28225	0.447	0.301	0	Control	mt-Atp8		4	0	1.405	0.76	0.363
5	6.10446e-255	1.0154	0.704	0.582	1.42038e-250	Control	Rpl23a		5	1.74775e-47	1.20262	0.783	0.588	4.06666e-43	Control	Rpl23a		5	1.2371e-21	1.62444	0.849	0.247	2.87849e-17	Control	Kap		5	2.42521e-10	1.59563	0.302	0	5.64299e-06	Control	Ass1		5	0	1.14955	0.526	0.253	0	Control	Slc6a19		5	0	1.40226	0.6	0.185
6	4.58197e-238	0.961592	0.725	0.605	1.06613e-233	Control	Rps17		6	1.8652e-44	1.16506	0.891	0.832	4.33995e-40	Control	Rps29		6	1.42062e-20	1.40988	0.792	0.594	3.3055e-16	Control	Uqcrq		6	6.77658e-10	1.38185	0.472	0.05	1.57677e-05	Control	Gm8797		6	0	1.01356	0.64	0.375	0	Control	Fut9		6	0	1.31758	0.466	0.274
7	1.34039e-230	1.66664	0.453	0.079	3.11882e-226	Control	Spink1		7	4.33428e-41	0.990314	0.946	0.81	1.0085e-36	Control	Rpl37a		7	7.44243e-20	1.33657	0.66	0.483	1.7317e-15	Control	Atp5k		7	7.41316e-10	1.61318	0.698	0.218	1.72489e-05	Control	Kap		7	0	0.968636	0.817	0.732	0	Control	Rps27		7	0	1.27671	0.738	0.318
8	3.42249e-201	0.881575	0.698	0.57	7.96345e-197	Control	Cox6a1		8	1.43093e-37	0.945553	0.913	0.773	3.3295e-33	Control	Rps23		8	3.46522e-19	1.40785	0.528	0.42	8.06288e-15	Control	Wnk1		8	1.38321e-09	1.38373	0.755	0.328	3.21846e-05	Control	Atp5k		8	0	0.941538	0.658	0.5	0	Control	Rpl31		8	0	1.23708	0.644	0.268
9	2.82238e-197	1.52988	0.332	0.027	6.56711e-193	Control	Acsm2		9	2.01802e-37	1.12667	0.674	0.405	4.69552e-33	Control	Ndufa2		9	1.76711e-18	1.57224	0.887	0.476	4.11172e-14	Control	Gpx3		9	2.39521e-09	1.61795	0.472	0.059	5.57318e-05	Control	Slc34a1		9	0	0.885463	0.77	0.677	0	Control	Rps17		9	0	1.22079	0.662	0.271
10	5.10688e-188	0.904237	0.826	0.777	1.18827e-183	Control	B2m		10	5.02989e-37	1.01663	0.804	0.608	1.17036e-32	Control	Rps17		10	7.30223e-18	1.2489	0.717	0.584	1.69908e-13	Control	Uqcr10		10	9.31348e-09	1.43468	0.849	0.487	0.000216706	Control	Fxyd2		10	0	0.884173	0.855	0.608	0	Control	Acsm2		10	0	1.20998	0.409	0.13
11	7.34501e-182	0.776203	0.876	0.819	1.70904e-177	Control	Rpl37a		11	4.66627e-35	1.0273	0.902	0.828	1.08575e-30	Control	B2m		11	1.39941e-17	1.21139	0.83	0.624	3.25616e-13	Control	Prdx5		11	1.91217e-08	2.06245	0.434	0.059	0.000444923	Control	Aldob		11	0	0.879035	0.882	0.807	0	Control	Rpl37a		11	0	1.19528	0.913	0.456
12	3.56894e-179	0.856099	0.6	0.503	8.3042e-175	Control	Uqcr10		12	5.37791e-32	0.851508	0.935	0.814	1.25133e-27	Control	Rpl18a		12	4.13501e-17	1.19289	0.717	0.527	9.62135e-13	Control	Rpl31		12	7.2312e-08	0.940772	0.925	0.605	0.00168256	Control	Cox6c		12	0	0.841229	0.779	0.662	0	Control	Atp5k		12	0	1.17272	0.521	0.22
13	7.29746e-159	0.713969	0.677	0.618	1.69797e-154	Control	Cox6b1		13	9.98329e-31	0.775716	0.696	0.732	2.32291e-26	Control	Rps15		13	5.13582e-17	1.21384	0.811	0.677	1.195e-12	Control	Cox7a2		13	1.00498e-07	1.59624	0.283	0.008	0.00233839	Control	Dnase1		13	0	0.706984	0.999	0.975	0	Control	Gpx3		13	0	1.15975	0.507	0.178
14	7.73209e-154	0.796986	0.578	0.463	1.7991e-149	Control	Ndufa2		14	1.72381e-29	0.956439	0.674	0.526	4.01097e-25	Control	Cox6a1		14	1.68932e-16	0.92327	0.509	0.533	3.9307e-12	Control	Ndufb8		14	1.43514e-07	0.930447	0.811	0.412	0.00333929	Control	Uqcr11		14	0	0.727924	0.791	0.694	0	Control	Ndufa2		14	0	1.12365	0.447	0.181
15	9.81232e-152	1.44212	0.319	0.044	2.28313e-147	Control	Slc34a1		15	2.00709e-28	0.934586	0.587	0.49	4.6701e-24	Control	Uqcr10		15	5.33813e-16	1.28117	0.623	0.365	1.24208e-11	Control	Usmg5		15	1.54003e-07	1.1349	0.679	0.37	0.00358333	Control	Rpl31		15	3.35006e-305	0.342073	0.801	0.443	7.79493e-301	Control	Kap		15	0	1.10955	0.589	0.258
16	1.11981e-150	0.881793	0.515	0.378	2.60557e-146	Control	Atp5k		16	7.38114e-28	0.933621	0.587	0.471	1.71744e-23	Control	Uqcr11		16	1.07027e-15	1.09707	0.774	0.635	2.49031e-11	Control	Atp5j2		16	7.69999e-07	0.932645	0.811	0.521	0.0179163	Control	Uqcr10		16	1.38427e-288	0.650723	0.842	0.757	3.22092e-284	Control	Uqcr11		16	0	1.07384	0.998	0.708
17	2.09958e-149	0.750042	0.637	0.553	4.88531e-145	Control	Son		17	2.46917e-27	0.834233	0.783	0.717	5.74526e-23	Control	Cox6c		17	1.96527e-15	1.11946	0.736	0.67	4.57278e-11	Control	Cox5b		17	1.13921e-06	0.574169	0.189	0	0.026507	Control	Hbb-bs		17	1.88293e-280	0.756353	0.743	0.663	4.38119e-276	Control	Rps28		17	0	1.06037	0.469	0.196
18	7.89855e-149	0.76131	0.603	0.523	1.83783e-144	Control	Uqcr11		18	3.91773e-27	0.896448	0.728	0.642	9.11577e-23	Control	Rps28		18	2.86108e-15	1.46473	0.453	0.282	6.65716e-11	Control	Oxct1		18	1.13921e-06	0.89694	0.189	0	0.026507	Control	Gm10260		18	9.08745e-280	0.890851	0.876	0.847	2.11447e-275	Control	Rps29		18	0	1.03555	0.996	0.96
19	1.95932e-147	1.3596	0.372	0.08	4.55894e-143	Control	Aldob		19	5.04878e-27	0.774992	0.554	0.572	1.17475e-22	Control	Atp5e		19	3.62918e-15	1.22802	0.566	0.455	8.44437e-11	Control	Mpc2		19	1.15499e-06	0.958871	0.698	0.361	0.0268744	Control	Atp5g3		19	1.77522e-276	0.738234	0.65	0.525	4.13058e-272	Control	Ndufa3		19	0	1.03352	0.551	0.244
20	5.15329e-145	0.857815	0.458	0.316	1.19907e-140	Control	Ndufa3		20	1.05059e-26	0.833745	0.891	0.826	2.44451e-22	Control	Rps14		20	3.81531e-15	1.9765	0.434	0.106	8.87746e-11	Control	Ppp1r1a		20	1.21455e-06	1.10701	0.415	0.076	0.0282601	Control	Dynll2		20	2.15843e-263	0.856367	0.527	0.346	5.02224e-259	Control	Gabarapl1		20	0	1.01777	0.586	0.315
21	6.80726e-145	1.26991	0.303	0.044	1.58391e-140	Control	Ttc36		21	1.54921e-26	0.756085	0.772	0.725	3.60469e-22	Control	Rpl14		21	4.22482e-15	1.86901	0.811	0.402	9.83031e-11	Control	S100g		21	1.30787e-06	1.23206	0.491	0.118	0.0304315	Control	Spink1		21	3.77885e-258	0.624762	0.676	0.661	8.79262e-254	Control	Rpl23a		21	0	1.01287	0.205	0.009
22	2.17517e-144	0.68084	0.79	0.742	5.06119e-140	Control	Cox6c		22	3.42846e-26	0.797251	0.783	0.645	7.97735e-22	Control	Rps25		22	5.56041e-15	1.06537	0.792	0.628	1.2938e-10	Control	Atp5e		22	1.39466e-06	1.06626	0.698	0.345	0.0324509	Control	Chchd10		22	1.2436e-254	0.83602	0.517	0.333	2.89362e-250	Control	Tns1		22	0	1.00084	0.608	0.315
23	6.83694e-140	0.816369	0.352	0.251	1.59082e-135	Control	Rpl13a		23	6.66565e-26	0.765315	0.641	0.599	1.55096e-21	Control	Cox6b1		23	1.22488e-14	1.13703	0.755	0.612	2.85004e-10	Control	Uqcr11		23	2.59003e-06	1.00573	0.811	0.681	0.0602648	Control	Rpl37a		23	6.71418e-251	0.787892	0.642	0.501	1.56226e-246	Control	Timp3		23	0	0.990637	0.626	0.356
24	2.08866e-136	1.21472	0.329	0.103	4.85988e-132	Control	Ass1		24	1.12763e-23	0.795273	0.935	0.804	2.62377e-19	Control	Rpl37		24	2.25489e-14	2.73886	0.396	0.042	5.24669e-10	Control	Egf		24	2.61055e-06	0.868524	0.811	0.597	0.0607423	Control	Cox7c		24	1.58012e-247	0.59846	0.878	0.835	3.67662e-243	Control	Atp5e		24	0	0.984822	0.6	0.295
25	3.44675e-136	1.25742	0.291	0.042	8.01989e-132	Control	Miox		25	2.11556e-23	0.942656	0.978	0.989	4.92248e-19	Control	mt-Nd1		25	2.55725e-14	0.972807	0.717	0.656	5.95021e-10	Control	Atp5j		25	2.69419e-06	1.46915	0.283	0.025	0.0626884	Control	Acy3		25	1.09807e-246	0.698824	0.57	0.478	2.55498e-242	Control	Tmem256		25	0	0.981111	0.425	0.14
26	1.60473e-131	0.641812	0.646	0.598	3.73388e-127	Control	Atp5j2		26	2.62242e-23	1.50856	0.304	0.023	6.10184e-19	Control	Slc34a1		26	2.76649e-14	0.983929	0.679	0.661	6.43706e-10	Control	Ndufb9		26	3.37763e-06	1.07906	0.698	0.42	0.0785906	Control	Uqcrq		26	1.6582e-245	0.665955	0.893	0.728	3.8583e-241	Control	Slc34a1		26	0	0.959276	0.83	0.473
27	2.22983e-131	1.07722	0.276	0.164	5.18836e-127	Control	mt-Atp8		27	7.81202e-23	0.774563	0.587	0.529	1.8177e-18	Control	Rpl4		27	4.51024e-14	0.920643	0.868	0.688	1.04944e-09	Control	Rps17		27	3.39283e-06	1.22242	0.849	0.748	0.0789445	Control	Rps29		27	5.65723e-245	0.685861	0.505	0.403	1.31632e-240	Control	Dnajc19		27	0	0.948405	0.606	0.329
28	1.58989e-129	0.634153	0.667	0.626	3.69935e-125	Control	Atp5e		28	3.22032e-22	1.48132	0.707	0.475	7.49303e-18	Control	S100g		28	5.42451e-14	1.3405	0.321	0.229	1.26218e-09	Control	mt-Atp8		28	3.52784e-06	1.50709	0.755	0.42	0.0820858	Control	S100g		28	7.30796e-233	0.634602	0.63	0.55	1.70042e-228	Control	Ndufv3		28	0	0.944085	0.279	0.047
29	1.6705e-127	0.889345	0.163	0.001	3.88693e-123	Control	Gm10260		29	3.69861e-22	0.700902	0.891	0.827	8.60593e-18	Control	Rps19		29	7.14331e-14	1.2093	0.623	0.416	1.66211e-09	Control	Ndufa3		29	4.26947e-06	1.08377	0.66	0.739	0.0993421	Control	Gm42418		29	2.6013e-232	0.907954	0.408	0.203	6.05271e-228	Control	Kl		29	0	0.940883	0.387	0.147
30	2.25414e-127	0.672195	0.827	0.854	5.24494e-123	Control	Rps29		30	6.45944e-22	0.679936	0.793	0.76	1.50298e-17	Control	Rplp2		30	8.61662e-14	1.07238	0.585	0.462	2.00491e-09	Control	Ndufa1		30	5.23025e-06	1.06753	0.226	0.008	0.121697	Control	Fut9		30	8.50115e-232	0.896292	0.442	0.246	1.97805e-227	Control	AI314278		30	0	0.931072	0.462	0.219
31	8.39172e-124	0.63625	0.577	0.537	1.95259e-119	Control	Uqcrq		31	9.66268e-22	1.19707	0.326	0.116	2.24831e-17	Control	Ass1		31	9.35591e-14	1.04884	0.585	0.58	2.17693e-09	Control	Atp5g1		31	5.45106e-06	1.04185	0.283	0.025	0.126835	Control	Slc27a2		31	2.34302e-225	0.565223	0.883	0.842	5.45175e-221	Control	Uqcr10		31	0	0.918404	0.483	0.251
32	1.61366e-122	0.59445	0.702	0.683	3.75467e-118	Control	Rps25		32	2.39337e-21	0.955912	0.435	0.345	5.56889e-17	Control	Atp5k		32	1.0527e-13	0.858601	0.623	0.654	2.44941e-09	Control	Atp5b		32	6.00244e-06	1.24231	0.321	0.042	0.139665	Control	Nat8f1		32	2.47589e-223	0.775443	0.496	0.329	5.76091e-219	Control	Nox4		32	0	0.916481	0.333	0.193
33	2.53744e-122	1.1236	0.249	0.035	5.90412e-118	Control	Tmem27		33	3.2076e-21	0.931838	0.424	0.281	7.46345e-17	Control	Tmem256		33	1.32999e-13	1.56063	0.604	0.342	3.09463e-09	Control	Atp1b1		33	6.56057e-06	0.547205	0.83	0.824	0.152651	Control	Nphs2		33	2.72156e-212	0.515363	0.941	0.925	6.33253e-208	Control	Cox6c		33	0	0.911544	0.938	0.568
34	3.49168e-122	0.654152	0.63	0.609	8.12443e-118	Control	Rps28		34	4.11011e-21	1.48197	0.337	0.068	9.56341e-17	Control	Aldob		34	1.78661e-13	2.16246	0.415	0.088	4.15707e-09	Control	Wfdc15b		34	6.95828e-06	1.09339	0.66	0.303	0.161905	Control	Usmg5		34	5.33016e-209	0.888046	0.269	0.157	1.24022e-204	Control	Gm10076		34	0	0.907614	0.422	0.195
35	1.17288e-121	0.599653	0.666	0.65	2.72906e-117	Control	Cox7a2		35	4.15132e-21	0.944383	0.707	0.627	9.6593e-17	Control	Fxyd2		35	2.29984e-13	0.911813	0.755	0.642	5.35127e-09	Control	Ndufa13		35	7.0706e-06	1.11261	0.226	0.008	0.164519	Control	Slc4a4		35	5.44275e-209	0.733392	0.631	0.481	1.26642e-204	Control	Cela1		35	0	0.90557	0.294	0.073
36	9.52699e-119	1.11096	0.182	0.009	2.21674e-114	Control	Dnase1		36	1.20393e-20	1.38378	0.326	0.079	2.8013e-16	Control	Spink1		36	2.76349e-13	0.956606	0.774	0.774	6.43008e-09	Control	Rps27		36	7.27832e-06	1.2937	0.226	0.008	0.169352	Control	Cela1		36	1.42932e-205	0.573461	0.81	0.787	3.32574e-201	Control	Rpl37		36	0	0.899953	0.228	0
37	3.55749e-118	0.578194	0.801	0.787	8.27757e-114	Control	Rps23		37	1.32477e-20	0.709416	0.391	0.363	3.08248e-16	Control	Tomm7		37	5.35139e-13	0.924486	0.566	0.524	1.24516e-08	Control	Ndufa6		37	7.55411e-06	1.14157	0.585	0.361	0.175769	Control	Rpl23a		37	6.64898e-203	0.547435	0.816	0.778	1.54709e-198	Control	Rpl36		37	0	0.89222	0.369	0.167
38	4.54079e-118	0.63159	0.482	0.449	1.05655e-113	Control	Cyb5a		38	2.02493e-20	0.761198	0.848	0.738	4.71161e-16	Control	Rpl36		38	7.29909e-13	1.07038	0.642	0.51	1.69835e-08	Control	Cox7b		38	7.89686e-06	0.986588	0.717	0.429	0.183744	Control	Ndufa2		38	2.00436e-200	0.564422	0.692	0.667	4.66376e-196	Control	Usmg5		38	0	0.889291	0.611	0.332
39	8.51636e-117	0.584565	0.739	0.734	1.98159e-112	Control	Rps15		39	2.23216e-20	0.945048	0.413	0.24	5.19379e-16	Control	Rpl13a		39	1.48129e-12	1.3681	0.66	0.561	3.44667e-08	Control	Atp1a1		39	9.05287e-06	0.95471	0.453	0.118	0.210642	Control	Pet100		39	5.20843e-193	0.877969	0.292	0.117	1.2119e-188	Control	Car12		39	0	0.886946	0.608	0.399
40	3.40628e-116	0.78715	0.993	0.989	7.92574e-112	Control	mt-Nd1		40	6.7735e-20	0.678047	0.913	0.792	1.57606e-15	Control	Rpl26		40	1.51211e-12	1.81976	0.283	0.009	3.51838e-08	Control	Pvalb		40	9.73303e-06	0.777408	0.849	0.563	0.226468	Control	Atp5e		40	3.9982e-192	0.538998	0.847	0.652	9.30301e-188	Control	Gatm		40	0	0.88334	0.313	0.081
41	5.68751e-113	0.675673	0.401	0.348	1.32337e-108	Control	Usmg5		41	8.6678e-20	0.8274	0.435	0.36	2.01682e-15	Control	Eva1b		41	3.23424e-12	1.03833	0.717	0.529	7.52543e-08	Control	Ndufa2		41	1.06353e-05	0.835751	0.755	0.538	0.247463	Control	Atp5g1		41	1.88133e-186	0.798224	0.328	0.17	4.37747e-182	Control	Slc7a8		41	0	0.880649	0.623	0.404
42	1.69813e-112	0.695342	0.359	0.292	3.95122e-108	Control	Tmem256		42	3.68046e-19	1.32388	0.283	0.023	8.5637e-15	Control	Miox		42	3.48911e-12	0.872787	0.792	0.843	8.11847e-08	Control	Rps29		42	1.14158e-05	1.04436	0.245	0.017	0.265623	Control	Calml4		42	6.0692e-186	0.644774	0.475	0.367	1.41218e-181	Control	Aldh6a1		42	0	0.871217	0.604	0.336
43	3.94245e-112	0.557561	0.541	0.53	9.17329e-108	Control	Ndufa13		43	6.82271e-19	0.597311	0.533	0.562	1.58751e-14	Control	S100a16		43	3.69164e-12	0.963028	0.472	0.404	8.5897e-08	Control	Uqcrfs1		43	1.392e-05	1.2227	0.245	0.017	0.32389	Control	Keg1		43	1.58995e-185	0.794794	0.165	0.001	3.69949e-181	Control	Gm10260		43	0	0.867674	0.832	0.724
44	4.45736e-110	0.838565	0.768	0.673	1.03714e-105	Control	Fxyd2		44	8.14807e-19	0.618854	0.772	0.747	1.89589e-14	Control	Cox8a		44	7.5426e-12	1.078	0.698	0.603	1.75501e-07	Control	Cox5a		44	1.46259e-05	1.03091	0.679	0.37	0.340315	Control	Rps17		44	7.35423e-183	1.22533	0.302	0.082	1.71118e-178	Control	Snhg11		44	0	0.86104	0.373	0.137
45	1.27307e-103	0.549754	0.816	0.812	2.96218e-99	Control	Rpl37		45	1.71987e-18	1.38279	0.25	0.018	4.0018e-14	Control	Acsm2		45	8.03017e-12	0.921775	0.566	0.533	1.86846e-07	Control	Atp5g3		45	1.57302e-05	1.08389	0.698	0.42	0.366011	Control	Rps28		45	9.49089e-181	0.647057	0.414	0.318	2.20834e-176	Control	Anapc13		45	0	0.86098	0.57	0.311
46	2.39988e-103	0.516917	0.653	0.653	5.58405e-99	Control	Rpl35		46	1.8326e-18	0.871986	0.489	0.326	4.2641e-14	Control	Ndufa3		46	8.29565e-12	0.864149	0.585	0.568	1.93023e-07	Control	2010107E04Rik		46	1.69424e-05	0.788253	0.151	0	0.394216	Control	Pah		46	2.23243e-180	0.543795	0.82	0.817	5.19442e-176	Control	Rps23		46	0	0.855058	0.792	0.441
47	1.44802e-99	0.569412	0.531	0.499	3.36925e-95	Control	Akr1a1		47	2.17281e-18	0.659839	0.446	0.449	5.05569e-14	Control	D8Ertd738e		47	1.03414e-11	0.914776	0.755	0.725	2.40623e-07	Control	Cox7c		47	1.69424e-05	0.755056	0.151	0	0.394216	Control	Gm11361		47	2.59493e-178	0.588378	0.481	0.401	6.03787e-174	Control	Tomm7		47	0	0.85327	0.425	0.182
48	5.54749e-96	0.560951	0.479	0.441	1.29079e-91	Control	Ndufa6		48	2.4912e-18	0.57781	0.38	0.426	5.79653e-14	Control	Cox7b		48	1.88526e-11	0.998828	0.868	0.808	4.38663e-07	Control	Cox6c		48	1.83039e-05	0.768657	0.811	0.739	0.425895	Control	Nphs1		48	5.70991e-178	0.572843	0.489	0.403	1.32858e-173	Control	4833439L19Rik		48	0	0.84687	0.57	0.317
49	6.7585e-96	0.536211	0.384	0.374	1.57257e-91	Control	Minos1		49	4.02918e-18	0.52647	0.75	0.793	9.37509e-14	Control	Cox4i1		49	2.45075e-11	0.875276	0.528	0.524	5.7024e-07	Control	Ndufb10		49	1.90953e-05	0.547867	0.962	1	0.444308	Control	Malat1		49	1.58666e-177	0.759459	0.467	0.292	3.69185e-173	Control	Slc5a12		49	0	0.846381	0.51	0.284
50	3.86339e-95	0.494623	0.468	0.494	8.98934e-91	Control	Cox7b		50	1.06247e-17	0.581682	0.478	0.468	2.47217e-13	Control	Akr1a1		50	2.4712e-11	1.21455	0.302	0.025	5.75e-07	Control	Tmem27		50	2.20807e-05	1.12447	0.245	0.025	0.513774	Control	Pdzk1		50	2.19894e-175	0.749355	0.368	0.215	5.11649e-171	Control	Son		50	0	0.8359	0.806	0.652
51	1.09036e-93	0.482624	0.785	0.787	2.53706e-89	Control	Cox8a		51	1.3673e-17	0.637411	0.641	0.612	3.18143e-13	Control	Cox7a2		51	2.54322e-11	0.698968	0.736	0.727	5.91757e-07	Control	Rpl36		51	2.28435e-05	0.958103	0.302	0.042	0.531523	Control	Miox		51	2.84533e-174	0.471074	0.839	0.817	6.62052e-170	Control	Uqcrq		51	0	0.832935	0.327	0.104
52	2.23295e-93	1.3663	0.665	0.536	5.19563e-89	Control	S100g		52	1.74001e-17	0.57423	0.446	0.46	4.04864e-13	Control	Ndufb8		52	2.87431e-11	0.764961	0.849	0.827	6.68795e-07	Control	Cox4i1		52	2.30206e-05	0.945459	0.925	0.815	0.535644	Control	Ftl1		52	1.16505e-173	0.561264	0.493	0.423	2.71084e-169	Control	Cops9		52	0	0.827863	0.585	0.296
53	5.3077e-93	1.15178	0.226	0.039	1.235e-88	Control	Akr1c21		53	2.88976e-17	0.481733	0.37	0.464	6.72389e-13	Control	Nedd8		53	3.14429e-11	1.29553	0.472	0.141	7.31612e-07	Control	Kng2		53	3.12281e-05	1.01652	0.245	0.025	0.726616	Control	Khk		53	2.4416e-173	0.473647	0.689	0.696	5.68111e-169	Control	Rps25		53	0	0.825965	0.501	0.356
54	1.14272e-92	0.553927	0.423	0.413	2.65888e-88	Control	Atp5g3		54	4.1458e-17	0.647077	0.707	0.651	9.64646e-13	Control	Rpl35		54	4.9121e-11	1.38217	0.377	0.046	1.14295e-06	Control	Aldob		54	3.65664e-05	0.535728	0.226	0.017	0.850827	Control	Creb3l1		54	2.50494e-169	0.538467	0.518	0.459	5.82849e-165	Control	Romo1		54	0	0.822618	0.611	0.317
55	3.22105e-92	0.872022	0.707	0.451	7.49474e-88	Control	Igfbp5		55	4.93603e-17	0.726025	0.315	0.256	1.14852e-12	Control	Ndufs6		55	7.05809e-11	0.943441	0.66	0.492	1.64228e-06	Control	Minos1		55	3.71201e-05	1.41176	0.245	0.025	0.86371	Control	Ttc36		55	2.28868e-168	0.48627	0.667	0.661	5.3253e-164	Control	Rpl35		55	0	0.820521	0.371	0.166
56	3.51396e-92	0.527085	0.388	0.375	8.17628e-88	Control	Tomm7		56	1.34716e-16	0.801092	0.413	0.308	3.13456e-12	Control	Usmg5		56	8.44514e-11	1.62227	0.321	0.039	1.96502e-06	Control	Tmem52b		56	4.94172e-05	0.922618	0.755	0.655	1	Control	Rpl37		56	3.72924e-168	0.479337	0.69	0.665	8.67721e-164	Control	Ndufc1		56	0	0.810993	0.724	0.563
57	1.08452e-90	0.664663	0.358	0.296	2.52347e-86	Control	Ndufv3		57	1.44279e-16	0.651933	0.446	0.418	3.35707e-12	Control	Rps27l		57	8.50095e-11	1.31741	0.302	0.025	1.978e-06	Control	Acsm2		57	5.59834e-05	1.11224	0.245	0.025	1	Control	Cyp4b1		57	3.71335e-166	0.518071	0.336	0.309	8.64023e-162	Control	Rpl13a		57	0	0.809162	0.379	0.157
58	1.56731e-89	0.613933	0.361	0.293	3.64682e-85	Control	Sod1		58	1.97888e-16	0.759628	0.304	0.281	4.60445e-12	Control	Ndufv3		58	1.07317e-10	0.974946	0.547	0.351	2.49706e-06	Control	Arpp19		58	5.88724e-05	0.748049	0.528	0.193	1	Control	Higd2a		58	3.42844e-164	0.423191	0.747	0.731	7.9773e-160	Control	Atp5g3		58	0	0.80865	0.651	0.314
59	2.19169e-89	0.490899	0.783	0.751	5.09961e-85	Control	Rpl36		59	3.08099e-16	1.3154	0.207	0.022	7.16884e-12	Control	Akr1c21		59	1.28624e-10	0.89203	0.604	0.545	2.99282e-06	Control	Slc25a5		59	6.19367e-05	0.835155	0.811	0.571	1	Control	Rpl36		59	6.56174e-163	0.545665	0.58	0.494	1.52679e-158	Control	Oxct1		59	0	0.80094	0.827	0.706
60	2.27113e-89	0.447818	0.631	0.659	5.28445e-85	Control	Cox7c		60	3.13227e-16	0.388715	0.293	0.428	7.28816e-12	Control	Atp5o.1		60	1.8473e-10	0.999427	1	0.988	4.29829e-06	Control	mt-Nd1		60	6.23892e-05	1.28842	0.321	0.076	1	Control	Gm10076		60	1.08759e-154	0.454942	0.485	0.451	2.53062e-150	Control	Mrps21		60	0	0.799452	0.729	0.561
61	9.05631e-88	0.641831	0.371	0.304	2.10722e-83	Control	Ndufs6		61	3.4e-16	0.668338	0.348	0.338	7.91113e-12	Control	Arpp19		61	2.23817e-10	0.964715	0.491	0.499	5.20777e-06	Control	Cycs		61	6.42481e-05	0.804726	0.132	0	1	Control	Tmem174		61	1.23946e-154	0.53446	0.94	0.922	2.88397e-150	Control	Rpl41		61	0	0.795053	0.484	0.255
62	8.52936e-86	0.472815	0.538	0.554	1.98461e-81	Control	Atp5g1		62	5.68576e-16	0.629206	0.25	0.227	1.32296e-11	Control	Med28		62	2.24164e-10	0.79845	0.623	0.612	5.21585e-06	Control	Atp5a1		62	6.42481e-05	0.775192	0.132	0	1	Control	Slc22a6		62	7.55211e-154	0.682805	0.461	0.312	1.75723e-149	Control	Zbtb20		62	0	0.793034	0.428	0.24
63	1.51593e-85	0.876102	0.335	0.157	3.52727e-81	Control	Gchfr		63	6.60023e-16	0.619617	1	0.997	1.53574e-11	Control	Malat1		63	2.46789e-10	0.756305	0.811	0.82	5.74228e-06	Control	Cox8a		63	6.42481e-05	0.550136	0.132	0	1	Control	Slc13a3		63	3.03209e-153	0.433584	0.622	0.604	7.05507e-149	Control	Ndufs6		63	0	0.792682	0.509	0.285
64	4.9787e-85	1.03	0.169	0.022	1.15844e-80	Control	Slc27a2		64	9.00406e-16	0.508692	0.402	0.454	2.09506e-11	Control	Cyb5a		64	3.73909e-10	0.685034	0.811	0.827	8.70011e-06	Control	Rpl37a		64	6.42481e-05	0.636238	0.132	0	1	Control	Inmt		64	1.18941e-151	0.477567	0.481	0.438	2.76753e-147	Control	Arpp19		64	0	0.791165	0.38	0.178
65	7.46091e-85	0.289126	0.55	0.67	1.73601e-80	Control	Atp5b		65	1.08297e-15	0.571769	0.533	0.562	2.51985e-11	Control	Son		65	5.73437e-10	0.864989	0.566	0.497	1.33427e-05	Control	Atp5o.1		65	7.11026e-05	0.731694	0.868	0.79	1	Control	Cox8a		65	1.19037e-150	0.416497	0.423	0.421	2.76975e-146	Control	Cox14		65	0	0.77608	0.608	0.393
66	8.0265e-85	0.405293	0.505	0.553	1.86761e-80	Control	Rpl4		66	1.1315e-15	0.955009	0.261	0.166	2.63277e-11	Control	Gabarapl1		66	5.75417e-10	1.05092	0.321	0.176	1.33888e-05	Control	Slirp		66	7.22976e-05	0.802893	0.302	0.05	1	Control	Ppp1r1a		66	3.51913e-149	0.442601	0.569	0.541	8.18831e-145	Control	Ndufa1		66	0	0.771264	0.896	0.471
67	1.84651e-84	0.586007	0.353	0.32	4.29646e-80	Control	Arid5b		67	1.29537e-15	0.64177	0.478	0.453	3.01407e-11	Control	Prdx5		67	7.15005e-10	1.04887	0.377	0.206	1.66367e-05	Control	Fmc1		67	8.76769e-05	0.714863	0.189	0.008	1	Control	Aldh1l1		67	7.43989e-149	0.663176	0.348	0.241	1.73111e-144	Control	Gcnt1		67	0	0.769142	0.475	0.261
68	2.03734e-84	0.372374	0.424	0.488	4.74049e-80	Control	Ndufb8		68	1.59794e-15	0.703648	0.141	0.142	3.71808e-11	Control	Gm10076		68	7.46814e-10	0.999732	0.642	0.446	1.73769e-05	Control	Ndufc1		68	8.81716e-05	0.82812	0.811	0.605	1	Control	Rps23		68	1.03843e-147	0.561181	0.558	0.436	2.41623e-143	Control	Errfi1		68	0	0.754819	0.892	0.833
69	3.74763e-84	0.884347	0.326	0.197	8.71999e-80	Control	Oaz2		69	1.83045e-15	0.509638	0.446	0.487	4.25909e-11	Control	Ndufa13		69	9.89956e-10	1.11901	0.415	0.242	2.30343e-05	Control	Gabarapl1		69	0.000131645	0.740707	0.887	0.706	1	Control	Chchd2		69	1.18228e-146	0.4308	0.802	0.8	2.75092e-142	Control	Atp5j2		69	0	0.752574	0.694	0.423
70	1.13324e-83	0.552882	0.458	0.434	2.63682e-79	Control	2010107E04Rik		70	1.97835e-15	0.435068	0.337	0.422	4.60323e-11	Control	Sub1		70	1.20951e-09	1.1643	0.189	0.002	2.81429e-05	Control	Gm10260		70	0.000141056	0.74184	0.208	0.017	1	Control	Wdr18		70	4.89795e-146	0.696808	0.323	0.183	1.13966e-141	Control	Ank3		70	0	0.748807	0.504	0.293
71	1.30027e-83	0.557503	0.386	0.355	3.02546e-79	Control	Ndufc1		71	2.71331e-15	0.575053	0.88	0.9	6.31334e-11	Control	Ftl1		71	1.36385e-09	0.94225	0.472	0.363	3.1734e-05	Control	Ndufs6		71	0.000159243	0.578279	0.321	0.067	1	Control	Mien1		71	5.63136e-146	0.471057	0.363	0.348	1.3103e-141	Control	Uba52		71	0	0.748482	0.4	0.234
72	1.36458e-83	0.833001	0.426	0.262	3.1751e-79	Control	Chchd10		72	2.80546e-15	0.618018	0.446	0.421	6.52774e-11	Control	Ndufb7		72	1.57504e-09	0.833259	0.717	0.693	3.66479e-05	Control	Uqcrh		72	0.000162725	0.652302	0.774	0.538	1	Control	Ptms		72	1.63203e-144	0.465616	0.447	0.396	3.7974e-140	Control	Sfxn1		72	0	0.739083	0.675	0.512
73	6.10263e-83	0.382159	0.624	0.673	1.41996e-78	Control	Atp5j		73	3.35604e-15	0.589036	0.467	0.502	7.80884e-11	Control	Atp5g1		73	1.61034e-09	1.86691	0.358	0.12	3.74693e-05	Control	Slc12a3		73	0.000168178	0.700484	0.679	0.361	1	Control	Rpl27		73	2.76987e-144	0.612294	0.336	0.233	6.44493e-140	Control	Sod1		73	0	0.71728	0.857	0.78
74	3.33521e-82	0.52046	0.372	0.372	7.76037e-78	Control	Ndufa1		74	3.7198e-15	1.18794	0.576	0.429	8.65524e-11	Control	Crip1		74	1.63487e-09	1.2784	0.377	0.088	3.80403e-05	Control	Tmem213		74	0.000174769	0.848296	0.755	0.529	1	Control	Rps25		74	9.09915e-144	0.495757	0.795	0.775	2.11719e-139	Control	Cox6a1		74	0	0.706006	0.493	0.313
75	1.24489e-81	0.294251	0.55	0.769	2.89662e-77	Control	Gm42418		75	4.49701e-15	0.653576	0.37	0.33	1.04637e-10	Control	Ndufa1		75	1.6373e-09	0.514815	0.566	0.681	3.80967e-05	Control	Rps25		75	0.000180715	0.796331	0.226	0.025	1	Control	Mgll		75	7.21492e-142	0.381479	0.62	0.652	1.67877e-137	Control	Rpl36a		75	0	0.704922	0.501	0.357
76	1.9448e-81	0.35442	0.583	0.648	4.52517e-77	Control	Uqcrh		76	5.50066e-15	0.507382	0.446	0.472	1.27989e-10	Control	Ndufa7		76	2.24473e-09	0.716561	0.698	0.684	5.22303e-05	Control	Atp5h		76	0.000185804	0.692873	0.283	0.05	1	Control	Wfdc15b		76	1.70649e-141	0.558631	0.627	0.463	3.97066e-137	Control	Pah		76	0	0.689627	0.884	0.88
77	2.1192e-81	0.610092	0.517	0.47	4.93097e-77	Control	Prdx5		77	6.82671e-15	0.292726	0.217	0.387	1.58844e-10	Control	Ndufa12		77	2.31667e-09	0.79072	0.679	0.564	5.39042e-05	Control	Ndufb11		77	0.000191811	0.759019	0.717	0.437	1	Control	Smdt1		77	1.57107e-140	0.506301	0.809	0.805	3.65556e-136	Control	Rpl38		77	0	0.685177	0.766	0.687
78	2.4385e-81	0.56559	0.551	0.485	5.67391e-77	Control	Atpif1		78	7.0478e-15	0.670681	0.38	0.336	1.63988e-10	Control	Minos1		78	2.44033e-09	0.743935	0.717	0.644	5.67817e-05	Control	Rpl23a		78	0.000203604	0.8872	0.509	0.218	1	Control	Ndufv3		78	2.24672e-140	0.553737	0.423	0.336	5.22768e-136	Control	Rbm39		78	0	0.662858	0.89	0.804
79	4.94572e-81	0.384179	0.529	0.602	1.15077e-76	Control	Podxl		79	1.2556e-14	0.669428	0.25	0.232	2.92153e-10	Control	Cox17		79	2.78667e-09	1.25055	0.283	0.028	6.48402e-05	Control	Slc34a1		79	0.000230821	0.751474	0.736	0.496	1	Control	Cox6b1		79	1.29923e-139	0.465276	0.448	0.406	3.02304e-135	Control	Sec62		79	0	0.645768	0.853	0.761
80	4.95838e-80	0.460809	0.768	0.756	1.15372e-75	Control	Rplp2		80	1.45036e-14	0.212952	0.283	0.442	3.3747e-10	Control	Arhgdia		80	4.35892e-09	0.933462	0.453	0.307	0.000101423	Control	Cisd1		80	0.000241532	0.51806	0.113	0	1	Control	Slc22a18		80	1.5538e-139	0.577128	0.354	0.251	3.61538e-135	Control	Klf9		80	0	0.611558	0.854	0.513
81	2.28477e-78	0.618311	0.342	0.261	5.31621e-74	Control	Cops9		81	1.58975e-14	0.701248	0.272	0.249	3.69903e-10	Control	Romo1		81	6.74626e-09	0.669452	0.717	0.686	0.000156972	Control	Atp5d		81	0.000241532	0.729461	0.113	0	1	Control	Eci3		81	8.58692e-139	0.595767	0.313	0.207	1.99801e-134	Control	Rab11fip3		81	0	0.611331	0.86	0.763
82	2.38146e-78	0.42323	0.415	0.44	5.54118e-74	Control	Ndufb7		82	1.76967e-14	0.697005	0.207	0.188	4.11766e-10	Control	Psmb9		82	8.45437e-09	0.785124	0.453	0.432	0.000196716	Control	Ndufb5		82	0.000241532	0.686912	0.113	0	1	Control	Hnf4a		82	3.1059e-137	0.447971	0.571	0.519	7.2268e-133	Control	Khk		82	0	0.607931	0.796	0.525
83	2.63307e-78	0.419653	0.42	0.458	6.12664e-74	Control	Atp6v1f		83	2.24313e-14	0.427278	0.304	0.387	5.21932e-10	Control	Eif3h		83	1.02815e-08	0.759767	0.717	0.769	0.000239229	Control	Ndufa4		83	0.000241532	0.319812	0.113	0	1	Control	Gm12166		83	3.31148e-137	0.570101	0.427	0.319	7.70516e-133	Control	Kcnj15		83	0	0.606555	0.625	0.537
84	3.91569e-78	0.524327	0.381	0.351	9.11103e-74	Control	Arpp19		84	2.35626e-14	0.491003	0.511	0.524	5.48254e-10	Control	Ndufb9		84	1.10748e-08	1.536	0.453	0.436	0.000257688	Control	Umod		84	0.000241532	0.270849	0.113	0	1	Control	Dnaja4		84	3.11946e-136	0.72003	0.332	0.191	7.25836e-132	Control	Ccnd1		84	0	0.595004	0.734	0.673
85	2.9349e-77	0.900588	0.228	0.084	6.82893e-73	Control	Gatm		85	2.80471e-14	0.484465	0.62	0.638	6.52601e-10	Control	Atp5j		85	1.16804e-08	1.75501	0.151	0.104	0.000271779	Control	Stmn1		85	0.000288492	0.860788	0.717	0.454	1	Control	Hint1		85	6.07215e-135	0.347035	0.38	0.397	1.41287e-130	Control	Pcbp2		85	0	0.568913	0.585	0.491
86	3.11787e-77	0.29499	0.379	0.456	7.25465e-73	Control	Tmem234		86	2.84459e-14	0.661086	0.359	0.327	6.6188e-10	Control	Nop10		86	1.64519e-08	0.802585	0.491	0.316	0.000382802	Control	Arl6ip1		86	0.000291571	0.640061	0.83	0.672	1	Control	Serf2		86	3.30466e-134	0.385072	0.866	0.868	7.68929e-130	Control	Cox7c		86	0	0.557734	0.878	0.622
87	4.20599e-77	0.759223	0.132	0.008	9.78649e-73	Control	Gdpd3		87	3.12195e-14	0.529577	0.511	0.522	7.26416e-10	Control	Uqcrq		87	1.8241e-08	0.795018	0.491	0.328	0.000424433	Control	Vamp8		87	0.000297211	0.665297	0.811	0.588	1	Control	Oaz1		87	5.25409e-133	0.544526	0.307	0.237	1.22252e-128	Control	Slc47a1		87	0	0.549811	0.784	0.703
88	6.7656e-77	0.385572	0.53	0.576	1.57422e-72	Control	Ndufb9		88	4.27266e-14	0.66964	0.283	0.244	9.94164e-10	Control	St13		88	2.40839e-08	0.988671	0.17	0.002	0.000560385	Control	Dnase1		88	0.00030508	0.807278	0.717	0.605	1	Control	Rpl14		88	3.43937e-132	0.490269	0.44	0.377	8.00272e-128	Control	Ccdc107		88	0	0.546529	0.853	0.821
89	3.23071e-76	0.423064	0.919	0.927	7.51723e-72	Control	Ftl1		89	9.14908e-14	0.892836	0.272	0.19	2.12881e-09	Control	Rapgef4		89	3.51857e-08	1.94376	0.17	0.062	0.0008187	Control	Slc12a1		89	0.000315114	0.85361	0.566	0.286	1	Control	Tma7		89	3.47588e-132	0.634692	0.282	0.163	8.08768e-128	Control	Aldh4a1		89	0	0.493682	0.94	0.904
90	4.52508e-76	0.314594	0.358	0.438	1.0529e-71	Control	Ndufb10		90	1.01047e-13	0.591629	0.413	0.395	2.35115e-09	Control	Ndufa6		90	3.53271e-08	1.77586	0.34	0.439	0.000821991	Control	Klk1		90	0.000389737	0.713152	0.189	0.017	1	Control	Snhg9		90	1.83435e-131	0.339592	0.594	0.62	4.26818e-127	Control	Minos1		90	0	0.45221	0.876	0.853
91	5.11552e-76	0.50793	0.471	0.445	1.19028e-71	Control	Rps27l		91	1.05804e-13	0.292302	0.467	0.647	2.46185e-09	Control	Cox5b		91	4.26111e-08	0.705296	0.547	0.476	0.000991475	Control	Ndufb7		91	0.000400061	1.0632	0.377	0.151	1	Control	Uba52		91	1.30669e-129	0.531652	0.357	0.274	3.0404e-125	Control	Hnf4a		91	0	0.443213	0.858	0.507
92	8.1487e-76	0.676523	0.393	0.316	1.89604e-71	Control	Cavin2		92	1.14872e-13	0.511015	0.239	0.277	2.67283e-09	Control	Coa3		92	6.10705e-08	0.439067	0.642	0.751	0.00142099	Control	Rps15		92	0.000408221	0.651966	0.887	0.866	1	Control	Rpl41		92	1.24637e-128	0.71803	0.26	0.112	2.90005e-124	Control	Ogt		92	0	0.386272	0.987	0.866
93	8.94856e-76	0.654106	0.258	0.184	2.08215e-71	Control	Hint2		93	1.22722e-13	0.324159	0.446	0.58	2.85549e-09	Control	Rpl27		93	7.13696e-08	0.619221	0.453	0.543	0.00166063	Control	B2m		93	0.000445433	0.767746	0.849	0.672	1	Control	Rpl26		93	1.57363e-128	0.590953	0.297	0.213	3.66152e-124	Control	Snhg18		93	0	0.346231	0.871	0.5
94	4.54922e-75	0.7201	0.264	0.171	1.05851e-70	Control	Gabarapl1		94	1.33656e-13	0.464847	0.283	0.328	3.1099e-09	Control	Mrps24		94	7.29589e-08	0.634918	0.811	0.818	0.00169761	Control	Rpl37		94	0.000456685	1.20464	0.208	0.025	1	Control	Pck1		94	5.90088e-128	0.511478	0.403	0.334	1.37302e-123	Control	0610005C13Rik		94	0	0.288613	0.928	0.584
95	5.95357e-75	0.83055	0.133	0.009	1.38528e-70	Control	Lrp2		95	1.85662e-13	0.404134	0.424	0.514	4.31997e-09	Control	Dbi		95	8.91754e-08	0.695106	0.377	0.432	0.00207493	Control	Nudt4		95	0.000481503	0.649548	0.226	0.034	1	Control	Tns1		95	2.2075e-127	0.63277	0.241	0.128	5.1364e-123	Control	Slc43a2		95	0	0.68993	0.513	0.335
96	3.25805e-74	0.344019	0.459	0.506	7.58082e-70	Control	Smdt1		96	2.67651e-13	0.415449	0.261	0.347	6.2277e-09	Control	Rsrc2		96	1.13463e-07	0.461069	0.434	0.561	0.00264007	Control	Smdt1		96	0.000488636	0.921585	0.396	0.134	1	Control	Dnajc19		96	2.30194e-127	0.555129	0.395	0.303	5.35614e-123	Control	Dnajc12		96	0	0.780035	0.331	0.126
97	9.42045e-74	0.462302	0.455	0.47	2.19195e-69	Control	Gimap1		97	3.80509e-13	0.633132	0.424	0.368	8.85367e-09	Control	Atp5g3		97	1.46064e-07	0.622412	0.396	0.425	0.00339863	Control	H2afv		97	0.000518228	0.695121	0.849	0.63	1	Control	Rplp2		97	2.13298e-126	0.559229	0.301	0.198	4.96302e-122	Control	Chd3		97	0	0.687538	0.532	0.375
98	1.88966e-73	0.440756	0.514	0.541	4.39685e-69	Control	Dbi		98	4.43084e-13	0.591014	0.315	0.285	1.03097e-08	Control	Ndufab1		98	1.59805e-07	0.680377	0.434	0.409	0.00371834	Control	Etfb		98	0.000542422	0.785359	0.528	0.286	1	Control	Sdhb		98	4.8793e-126	0.60883	0.259	0.162	1.13532e-121	Control	Igf1r		98	0	0.670586	0.618	0.391
99	1.19244e-72	0.490208	0.293	0.271	2.77457e-68	Control	Dpm3		99	4.46022e-13	0.534303	0.641	0.619	1.0378e-08	Control	Rpl36a		99	2.11558e-07	0.670136	0.151	0.002	0.00492253	Control	Gm44386		99	0.000608193	0.847098	0.509	0.235	1	Control	Cops9		99	1.47014e-125	0.422909	0.629	0.567	3.42072e-121	Control	Pdzk1		99	0	0.558875	0.762	0.718
100	5.04853e-72	0.454968	0.36	0.371	1.17469e-67	Control	Dusp3		100	5.49227e-13	0.341477	0.207	0.293	1.27794e-08	Control	Snrpg		100	2.18678e-07	0.965851	0.302	0.046	0.0050882	Control	Sostdc1		100	0.000688845	0.983868	0.302	0.076	1	Control	Sod1		100	3.20121e-125	0.675317	0.293	0.151	7.44856e-121	Control	Clec2h		100	0	0.773106	0.361	0.19
101	1.19792e-71	0.361343	0.414	0.452	2.78733e-67	Control	Edf1		101	6.47669e-13	0.543775	0.239	0.237	1.507e-08	Control	Ier3ip1		101	2.655e-07	0.384945	0.604	0.741	0.00617765	Control	Rpl14		101	0.000697978	1.06437	0.264	0.067	1	Control	Errfi1		101	1.19231e-124	0.446846	0.354	0.318	2.77426e-120	Control	Kcnj16		101	0	0.53395	0.551	0.471
102	2.94479e-71	0.497289	0.364	0.347	6.85195e-67	Control	Ndufa5		102	6.88985e-13	0.327143	0.5	0.625	1.60313e-08	Control	Cox7c		102	2.71343e-07	0.660172	0.623	0.656	0.00631361	Control	Rps28		102	0.000722133	0.777019	0.679	0.403	1	Control	Atpif1		102	1.27094e-123	0.517816	0.308	0.237	2.95723e-119	Control	Rbm47		102	0	0.849508	0.261	0.063
103	7.6101e-71	0.260751	0.345	0.439	1.77072e-66	Control	Park7		103	9.22511e-13	0.682006	0.25	0.206	2.1465e-08	Control	Tmem204		103	2.81927e-07	0.858082	0.472	0.406	0.00655988	Control	Ldhb		103	0.000747067	1.20139	0.17	0.017	1	Control	Cda		103	1.91615e-123	0.341108	0.767	0.775	4.4585e-119	Control	Ndufa13		103	0	0.768885	0.323	0.126
104	1.1183e-70	0.444	0.83	0.837	2.60207e-66	Control	Rpl18a		104	1.10323e-12	0.385485	0.424	0.514	2.567e-08	Control	Selenom		104	2.95956e-07	0.81839	0.019	0.171	0.0068863	Control	Cd74		104	0.000752569	0.78018	0.623	0.328	1	Control	Ost4		104	2.39569e-122	0.52079	0.646	0.525	5.5743e-118	Control	Slc4a4		104	0	0.526696	0.567	0.487
105	1.32432e-70	0.264446	0.498	0.595	3.08144e-66	Control	Atp5d		105	1.136e-12	0.370333	0.348	0.442	2.64326e-08	Control	Atpif1		105	3.70809e-07	0.911177	0.377	0.263	0.00862797	Control	Tcn2		105	0.000763359	0.853835	0.264	0.059	1	Control	R3hdml		105	7.91177e-122	0.32838	0.557	0.581	1.84091e-117	Control	Hint2		105	1.04407e-304	0.763649	0.408	0.225
106	2.65752e-70	0.331912	0.468	0.523	6.18353e-66	Control	Ndufa7		106	1.1412e-12	0.513921	0.359	0.381	2.65535e-08	Control	Bri3		106	3.81878e-07	0.498913	0.509	0.561	0.00888553	Control	Atp5c1		106	0.000804166	1.29177	0.226	0.05	1	Control	Akr1c21		106	1.00834e-120	0.577923	0.231	0.13	2.34621e-116	Control	Slc26a1		106	9.60233e-304	0.726102	0.438	0.272
107	2.99485e-70	0.328881	0.327	0.38	6.96841e-66	Control	Ndufa8		107	1.18068e-12	1.14542	0.174	0.024	2.7472e-08	Control	Ttc36		107	3.90464e-07	0.445954	0.396	0.467	0.00908532	Control	Ndufs7		107	0.000816728	0.790977	0.34	0.101	1	Control	Gabarapl1		107	1.94022e-120	0.389342	0.409	0.402	4.51451e-116	Control	Cox17		107	1.69239e-300	0.752728	0.311	0.139
108	3.07125e-70	0.273442	0.389	0.473	7.14619e-66	Control	Atp6v1g1		108	1.22546e-12	1.09377	0.185	0.021	2.8514e-08	Control	Tmem27		108	3.99988e-07	0.598272	0.491	0.508	0.00930693	Control	Atp6v1f		108	0.000853751	0.396357	0.283	0.067	1	Control	Clcn4		108	1.95776e-120	0.573378	0.298	0.197	4.55531e-116	Control	Acss1		108	6.25118e-300	0.675662	0.492	0.303
109	5.61817e-70	0.387809	0.444	0.467	1.30724e-65	Control	D8Ertd738e		109	1.56072e-12	0.760196	0.185	0.138	3.63148e-08	Control	Pdcd4		109	4.02336e-07	0.716916	0.113	0	0.00936156	Control	Nusap1		109	0.000881006	0.543783	0.151	0.008	1	Control	Parn		109	1.96624e-120	0.391512	0.807	0.829	4.57504e-116	Control	Cox6b1		109	1.61865e-297	0.450432	0.827	0.782
110	1.23363e-69	0.791231	0.15	0.025	2.87041e-65	Control	Nat8f1		110	1.77535e-12	0.216664	0.174	0.301	4.13089e-08	Control	Mif		110	4.45827e-07	1.03354	0.321	0.072	0.0103735	Control	Spink1		110	0.000881973	0.815394	0.151	0.008	1	Control	Slc7a13		110	2.51614e-120	0.63487	0.246	0.115	5.85455e-116	Control	Tef		110	2.62526e-297	0.7636	0.28	0.1
111	1.45443e-68	0.213449	0.616	0.726	3.38418e-64	Control	Rbm39		111	1.93497e-12	0.500804	0.576	0.586	4.50228e-08	Control	Selenow		111	4.72231e-07	1.63787	0.264	0.076	0.0109879	Control	Calb1		111	0.000901875	0.688528	0.811	0.639	1	Control	Rps21		111	3.40159e-120	0.515995	0.293	0.23	7.91481e-116	Control	Ugt3a2		111	2.62188e-293	0.65839	0.65	0.397
112	1.59483e-68	0.417569	0.728	0.755	3.71085e-64	Control	Meis2		112	1.96662e-12	0.416669	0.272	0.325	4.57594e-08	Control	Hsbp1		112	5.76848e-07	0.75589	0.698	0.64	0.0134221	Control	Uqcrb		112	0.000908666	0.993915	0.245	0.05	1	Control	4931406C07Rik		112	1.3642e-119	0.502021	0.32	0.253	3.17423e-115	Control	Ankrd13c		112	6.18962e-288	0.451164	0.654	0.61
113	2.27512e-68	0.715911	0.141	0.016	5.29375e-64	Control	Pdzk1		113	3.4071e-12	0.299537	0.12	0.223	7.92763e-08	Control	Dnajc8		113	6.18349e-07	0.390478	0.434	0.582	0.0143877	Control	Atp5f1		113	0.000913034	0.486299	0.151	0.008	1	Control	Plekhf1		113	1.82719e-119	0.217868	0.454	0.526	4.2515e-115	Control	Ubl5		113	6.26347e-288	0.817756	0.601	0.346
114	1.47875e-67	0.83834	0.228	0.093	3.44077e-63	Control	Rida		114	4.26924e-12	0.31439	0.272	0.352	9.93367e-08	Control	Fis1		114	6.72559e-07	0.986896	0.151	0.005	0.0156491	Control	Birc5		114	0.000927015	0.897505	0.434	0.244	1	Control	Mrps21		114	2.95715e-119	0.536684	0.589	0.453	6.8807e-115	Control	Lrp2		114	4.48782e-286	0.516215	0.777	0.49
115	1.7916e-67	0.560318	0.372	0.315	4.1687e-63	Control	Tmem204		115	4.44577e-12	0.242528	0.413	0.585	1.03444e-07	Control	Calm2		115	6.76387e-07	0.392518	0.302	0.413	0.0157382	Control	Vdac1		115	0.000931023	0.350313	0.151	0.008	1	Control	Chd1		115	3.31046e-119	0.58691	0.253	0.155	7.70277e-115	Control	Tmem8		115	1.37948e-284	0.732346	0.292	0.115
116	2.04375e-67	0.437185	0.936	0.927	4.7554e-63	Control	Rpl41		116	4.59824e-12	0.683955	0.228	0.166	1.06992e-07	Control	Dnajc19		116	6.81998e-07	0.275607	0.283	0.464	0.0158687	Control	Paip2		116	0.000937635	0.599446	0.151	0.008	1	Control	Enpp2		116	6.19207e-119	0.357958	0.707	0.774	1.44077e-114	Control	2010107E04Rik		116	1.49282e-281	0.714977	0.523	0.322
117	4.05034e-67	0.558251	0.994	0.988	9.42432e-63	Control	Malat1		117	4.92819e-12	0.357208	0.315	0.399	1.14669e-07	Control	Tmem234		117	7.31796e-07	1.00578	0.264	0.039	0.0170274	Control	Ttc36		117	0.000950799	0.785658	0.151	0.008	1	Control	Atp6v1g3		117	1.23352e-118	0.556777	0.269	0.188	2.87015e-114	Control	Smim4		117	4.67303e-281	0.676512	0.672	0.467
118	4.88276e-67	0.217492	0.598	0.707	1.13612e-62	Control	Atp5h		118	5.68657e-12	0.217623	0.283	0.411	1.32315e-07	Control	Pcbp2		118	7.35877e-07	0.374542	0.585	0.718	0.0171224	Control	Rpl36a		118	0.00101985	0.632221	0.736	0.479	1	Control	Ndufa5		118	1.54922e-118	0.437398	0.402	0.366	3.60473e-114	Control	Neu1		118	2.60646e-280	0.511556	0.692	0.396
119	3.95692e-66	0.477398	0.471	0.449	9.20697e-62	Control	Eva1b		119	5.78212e-12	0.875233	0.25	0.127	1.34538e-07	Control	Anapc13		119	7.58902e-07	0.761066	0.283	0.206	0.0176581	Control	Mcee		119	0.00106415	0.853527	0.453	0.202	1	Control	Mif		119	1.70585e-118	0.705751	0.194	0.05	3.96917e-114	Control	Cpeb3		119	1.01365e-278	0.719095	0.293	0.147
120	8.88875e-66	0.311405	0.408	0.469	2.06823e-61	Control	Ubl5		120	5.95529e-12	0.326254	0.543	0.648	1.38568e-07	Control	Uqcrb		120	8.79317e-07	0.546728	0.17	0.217	0.0204599	Control	Gm10076		120	0.00107025	0.660347	0.66	0.504	1	Control	Clic5		120	6.43333e-118	0.712225	0.164	0.038	1.49691e-113	Control	Gm8797		120	6.46723e-277	0.729456	0.267	0.089
121	1.7345e-65	0.480544	0.291	0.27	4.03584e-61	Control	Uba52		121	7.20694e-12	1.28332	0.239	0.045	1.67691e-07	Control	AC160336.1		121	9.07953e-07	0.681235	0.491	0.404	0.0211263	Control	2410015M20Rik		121	0.00116262	0.555756	0.792	0.622	1	Control	Ndufa13		121	8.93746e-118	0.479145	0.348	0.288	2.07957e-113	Control	Prss8		121	1.95493e-275	0.66744	0.416	0.254
122	2.06565e-65	0.262032	0.392	0.484	4.80636e-61	Control	Atp5o.1		122	7.53768e-12	0.228519	0.293	0.426	1.75387e-07	Control	Tbca		122	1.04602e-06	0.68889	0.34	0.33	0.0243388	Control	Higd2a		122	0.00119996	1.0138	0.17	0.017	1	Control	Fbp1		122	1.64151e-117	0.532415	0.385	0.294	3.81947e-113	Control	Galnt11		122	5.48196e-274	0.658096	0.403	0.249
123	2.70041e-65	0.299557	0.793	0.855	6.28331e-61	Control	Cox4i1		123	8.10031e-12	0.339591	0.511	0.599	1.88478e-07	Control	Sem1		123	1.34548e-06	1.03172	0.321	0.081	0.0313066	Control	Fabp3		123	0.00134911	0.574045	0.264	0.059	1	Control	Nmrk1		123	8.04802e-117	0.380566	0.747	0.748	1.87261e-112	Control	Rplp2		123	2.7268e-272	0.421732	0.827	0.811
124	2.71133e-65	0.406796	0.747	0.754	6.30871e-61	Control	Rpl14		124	1.08939e-11	0.32601	0.174	0.262	2.5348e-07	Control	Rab10		124	1.35172e-06	0.763254	0.509	0.416	0.0314519	Control	Mif		124	0.00137408	0.716999	0.623	0.336	1	Control	Selenow		124	1.33525e-115	0.259656	0.528	0.592	3.10685e-111	Control	Rpl4		124	1.33652e-271	0.660563	0.561	0.372
125	3.06392e-65	0.704542	0.16	0.043	7.12914e-61	Control	Gm8797		125	1.20937e-11	0.542661	0.978	0.928	2.81397e-07	Control	Rpl41		125	1.41596e-06	1.21271	0.132	0.002	0.0329465	Control	Gm26771		125	0.00139437	0.714311	0.717	0.496	1	Control	Cox6a1		125	1.1977e-114	0.384452	0.516	0.53	2.78681e-110	Control	Ddx5		125	5.92476e-271	0.427414	0.816	0.777
126	1.0157e-64	0.404527	0.62	0.653	2.36334e-60	Control	Rpl36a		126	1.31265e-11	0.344333	0.511	0.584	3.05427e-07	Control	Gabarap		126	1.88298e-06	0.713351	0.283	0.233	0.0438132	Control	Pfdn6		126	0.00147732	0.643801	0.245	0.05	1	Control	Slc25a51		126	5.50204e-114	0.539724	0.556	0.482	1.28022e-109	Control	Slc5a2		126	1.35865e-269	0.48401	0.589	0.517
127	1.23807e-64	0.311202	0.495	0.567	2.88074e-60	Control	S100a1		127	1.33255e-11	0.462324	0.435	0.468	3.10058e-07	Control	Smdt1		127	2.0289e-06	0.50041	0.453	0.501	0.0472084	Control	Edf1		127	0.00150277	0.610411	0.189	0.025	1	Control	Dlc1		127	1.22468e-113	0.491536	0.409	0.338	2.84959e-109	Control	Slc7a7		127	5.34414e-269	0.820339	0.301	0.123
128	2.79989e-64	0.258488	0.495	0.582	6.5148e-60	Control	S100a16		128	1.3667e-11	0.501334	0.207	0.214	3.18004e-07	Control	1810058I24Rik		128	2.15529e-06	0.731858	0.358	0.328	0.0501493	Control	Sdhb		128	0.00154584	0.458916	0.245	0.05	1	Control	Abr		128	1.38872e-113	0.502166	0.298	0.221	3.23129e-109	Control	Ap2a2		128	1.11431e-267	0.667549	0.474	0.289
129	4.29285e-64	0.368074	0.304	0.329	9.9886e-60	Control	Smco4		129	1.44206e-11	0.571875	0.283	0.24	3.35539e-07	Control	Cops9		129	2.22094e-06	0.930675	0.245	0.122	0.0516769	Control	Rida		129	0.0016085	0.772285	0.642	0.412	1	Control	Atp5o.1		129	1.85415e-113	0.547567	0.26	0.158	4.31424e-109	Control	Slc25a51		129	3.25926e-267	0.637362	0.554	0.366
130	4.48666e-64	0.433289	0.258	0.252	1.04396e-59	Control	Mrps21		130	1.46643e-11	0.303524	0.359	0.454	3.41209e-07	Control	Atp6v1g1		130	2.67854e-06	0.652719	0.491	0.464	0.0623242	Control	Mdh1		130	0.00162416	0.816662	0.377	0.151	1	Control	Fmc1		130	3.17166e-112	0.427912	0.328	0.301	7.37982e-108	Control	Gm2a		130	1.69071e-266	0.828804	0.343	0.2
131	5.37628e-64	0.388272	0.312	0.332	1.25095e-59	Control	Sdhb		131	2.23613e-11	0.389999	0.315	0.371	5.20303e-07	Control	Srp14		131	2.74256e-06	0.612204	0.358	0.374	0.0638139	Control	Rdx		131	0.00178164	0.543833	0.208	0.034	1	Control	Exoc4		131	4.21276e-112	0.365102	0.399	0.389	9.80226e-108	Control	Nus1		131	7.70438e-266	0.569873	0.698	0.455
132	9.56218e-64	0.648286	0.679	0.489	2.22493e-59	Control	Ehd3		132	2.73306e-11	0.365502	0.511	0.588	6.35928e-07	Control	Uqcrh		132	2.87597e-06	0.486217	0.887	0.917	0.066918	Control	Rpl41		132	0.00183828	0.633572	0.566	0.294	1	Control	Ndufs6		132	5.00649e-111	0.528954	0.27	0.182	1.16491e-106	Control	Sirt3		132	1.58866e-264	0.675214	0.458	0.292
133	2.17448e-63	0.734451	0.127	0.014	5.05959e-59	Control	Cela1		133	2.7882e-11	0.57116	0.174	0.16	6.48758e-07	Control	Dynll2		133	3.19694e-06	0.826224	0.491	0.434	0.0743865	Control	Ndufab1		133	0.00196933	0.72995	0.849	0.647	1	Control	Rps19		133	9.42034e-111	0.838389	0.575	0.563	2.19193e-106	Control	Gm42418		133	1.31783e-263	0.417745	0.781	0.771
134	2.46582e-63	0.316641	0.725	0.78	5.73748e-59	Control	Ndufa4		134	3.029e-11	0.405032	0.337	0.384	7.04789e-07	Control	Cox7a2l		134	3.21226e-06	0.933903	0.208	0.058	0.0747428	Control	Gm8797		134	0.00229497	0.488028	0.132	0.008	1	Control	Ugt2b38		134	3.71327e-110	0.5226	0.248	0.156	8.64004e-106	Control	Ccser2		134	8.9689e-263	0.452119	0.738	0.702
135	3.13219e-63	0.671385	0.231	0.15	7.28798e-59	Control	Rapgef4		135	5.01643e-11	0.385847	0.337	0.429	1.16722e-06	Control	Cd24a		135	3.34615e-06	1.06464	0.226	0.058	0.0778581	Control	Clcnkb		135	0.00232435	1.00008	0.132	0.008	1	Control	Nat8		135	6.87843e-110	0.447216	0.336	0.28	1.60047e-105	Control	Ogdh		135	9.59064e-263	0.668245	0.327	0.161
136	3.48912e-63	0.898469	0.168	0.036	8.11847e-59	Control	Guca2b		136	5.39659e-11	0.347812	0.272	0.36	1.25568e-06	Control	Ndufb5		136	3.38309e-06	0.606806	0.415	0.383	0.0787179	Control	Cyc1		136	0.00256273	0.76039	0.623	0.429	1	Control	Cox7b		136	2.38972e-109	0.582608	0.272	0.16	5.56041e-105	Control	Dbp		136	3.96638e-262	0.421904	0.826	0.835
137	6.96011e-63	0.38494	0.397	0.422	1.61948e-58	Control	Vamp8		137	5.50906e-11	0.386814	0.239	0.301	1.28185e-06	Control	Hspe1		137	3.52815e-06	0.955432	0.151	0.009	0.0820929	Control	Lockd		137	0.00256517	0.579292	0.453	0.193	1	Control	Tshz2		137	8.28603e-109	0.38897	0.339	0.317	1.92799e-104	Control	Enpp2		137	7.83874e-258	0.550945	0.49	0.436
138	7.44683e-63	0.244077	0.5	0.589	1.73273e-58	Control	Hint1		138	5.78723e-11	0.218295	0.38	0.538	1.34657e-06	Control	Map1lc3b		138	4.67141e-06	0.658239	0.34	0.312	0.108694	Control	Atp6v1e1		138	0.0028054	0.716002	0.679	0.647	1	Control	Cmtm7		138	2.20659e-108	0.360316	0.411	0.392	5.13429e-104	Control	Lactb2		138	2.60185e-257	0.585071	0.615	0.476
139	8.11592e-63	0.460289	0.313	0.311	1.88841e-58	Control	Mif		139	5.81186e-11	0.770419	0.315	0.232	1.3523e-06	Control	Ccnd2		139	4.92509e-06	0.862518	0.226	0.062	0.114597	Control	Chchd6		139	0.00284409	0.72573	0.132	0.008	1	Control	Pcx		139	2.3143e-108	0.216567	0.371	0.427	5.38492e-104	Control	St13		139	6.58639e-257	0.571459	0.731	0.461
140	9.09686e-63	0.266125	0.554	0.638	2.11666e-58	Control	Cdh5		140	6.00587e-11	0.214552	0.348	0.503	1.39745e-06	Control	Rpl22l1		140	5.3302e-06	0.599516	0.189	0.018	0.124023	Control	Inmt		140	0.00295959	0.780587	0.755	0.613	1	Control	Rpl38		140	1.80516e-107	0.492201	0.236	0.17	4.20026e-103	Control	Nmrk1		140	1.62009e-256	0.644836	0.399	0.236
141	1.03993e-62	0.314888	0.394	0.446	2.41971e-58	Control	Rrbp1		141	6.25836e-11	0.490846	0.391	0.425	1.45619e-06	Control	2010107E04Rik		141	6.70242e-06	0.639386	0.396	0.305	0.155952	Control	Zfp706		141	0.00299153	0.304707	0.132	0.008	1	Control	Pex10		141	3.49478e-107	0.627676	0.121	0.009	8.13166e-103	Control	AC160336.1		141	2.11224e-256	0.714931	0.305	0.121
142	2.16352e-62	0.389892	0.279	0.306	5.03409e-58	Control	Ppp3ca		142	6.33587e-11	0.635154	0.315	0.214	1.47423e-06	Control	Tmem160		142	7.38526e-06	0.615873	0.415	0.363	0.17184	Control	Snrpg		142	0.00299274	0.906856	0.132	0.008	1	Control	0610005C13Rik		142	3.59302e-107	0.327374	0.573	0.597	8.36024e-103	Control	Ndufa5		142	8.90856e-255	0.653977	0.358	0.22
143	2.41366e-62	0.787706	0.17	0.039	5.6161e-58	Control	Acy3		143	6.74349e-11	0.485706	0.359	0.383	1.56908e-06	Control	Gimap1		143	7.82692e-06	0.861467	0.264	0.115	0.182117	Control	Dcaf11		143	0.00303344	0.490531	0.792	0.571	1	Control	Atp5l		143	3.70134e-107	0.596012	0.176	0.061	8.61228e-103	Control	Aatf		143	1.34972e-252	0.634095	0.385	0.236
144	2.63512e-62	0.42973	0.353	0.36	6.13139e-58	Control	Mpc2		144	7.49609e-11	0.460646	0.413	0.451	1.74419e-06	Control	Eif3f		144	7.83808e-06	0.300785	0.472	0.594	0.182376	Control	Rpl4		144	0.00304826	0.390807	0.245	0.059	1	Control	Eif4g3		144	4.51802e-107	0.628476	0.185	0.055	1.05125e-102	Control	Snx29		144	2.11326e-252	0.646934	0.363	0.211
145	2.64482e-62	0.604905	0.324	0.246	6.15396e-58	Control	Chpt1		145	8.63773e-11	0.413369	0.641	0.658	2.00983e-06	Control	Atox1		145	8.05212e-06	0.605827	0.377	0.36	0.187357	Control	Idh2		145	0.00319454	1.06446	0.566	0.387	1	Control	Gpx1		145	5.21517e-107	0.410021	0.457	0.418	1.21347e-102	Control	Pth1r		145	2.46334e-252	0.389649	0.828	0.815
146	9.76635e-62	0.73075	0.123	0.013	2.27243e-57	Control	Inmt		146	9.50138e-11	0.420077	0.272	0.318	2.21078e-06	Control	Ndufa5		146	9.5037e-06	0.557281	0.151	0.125	0.221132	Control	Nipsnap3b		146	0.00349635	0.882073	0.396	0.202	1	Control	Oxct1		146	5.14387e-106	0.433859	0.49	0.457	1.19688e-101	Control	Tnfaip8		146	1.26952e-251	0.698249	0.301	0.13
147	1.3717e-61	0.220335	0.502	0.608	3.19168e-57	Control	Adgrf5		147	9.50535e-11	0.429049	0.141	0.201	2.2117e-06	Control	Mrpl30		147	9.84772e-06	0.524412	0.321	0.379	0.229137	Control	Ndufb6		147	0.00357123	0.71339	0.472	0.218	1	Control	Krcc1		147	5.22649e-106	0.597461	0.238	0.104	1.2161e-101	Control	Hsd3b2		147	6.60466e-251	0.685894	0.675	0.46
148	1.49523e-61	0.397066	0.308	0.328	3.47911e-57	Control	Clic5		148	1.03388e-10	0.395069	0.533	0.545	2.40563e-06	Control	Atp5j2		148	9.96817e-06	0.524069	0.226	0.404	0.231939	Control	Fhl2		148	0.00380276	0.63683	0.849	0.647	1	Control	Rpl35a		148	7.15655e-106	0.328213	0.592	0.602	1.66519e-101	Control	Pcbd1		148	2.8292e-249	0.820865	0.255	0.084
149	1.97652e-61	0.545868	0.275	0.226	4.59896e-57	Control	Cisd1		149	1.16874e-10	0.41566	0.261	0.302	2.71942e-06	Control	Mpc2		149	1.00489e-05	1.10997	0.132	0.007	0.233817	Control	Rrm2		149	0.00384522	0.869629	0.34	0.143	1	Control	Snhg18		149	2.12655e-105	0.555117	0.204	0.105	4.94805e-101	Control	Pkd2		149	2.06736e-248	0.556514	0.397	0.318
150	3.72143e-61	0.411878	0.254	0.262	8.65902e-57	Control	0610012G03Rik		150	1.29122e-10	0.43676	0.185	0.199	3.00441e-06	Control	Fam103a1		150	1.19501e-05	0.916789	0.264	0.055	0.278054	Control	AC160336.1		150	0.00385624	0.57813	0.698	0.571	1	Control	Atp5d		150	2.19868e-105	0.366764	0.742	0.739	5.1159e-101	Control	Ndufa6		150	5.80013e-248	0.672309	0.241	0.072
151	4.8235e-61	0.293116	0.453	0.522	1.12233e-56	Control	Arhgap31		151	1.30639e-10	0.264498	0.272	0.373	3.03971e-06	Control	Trir		151	1.22875e-05	0.491233	0.132	0.005	0.285905	Control	Tpx2		151	0.00391402	0.727276	0.283	0.092	1	Control	Smim4		151	4.05014e-105	0.518366	0.281	0.2	9.42386e-101	Control	Car14		151	5.40565e-244	0.680363	0.242	0.074
152	5.98829e-61	0.349011	0.347	0.387	1.39335e-56	Control	Ddah2		152	1.36658e-10	0.481087	0.837	0.812	3.17976e-06	Control	Rpl32		152	1.23936e-05	0.788504	0.17	0.021	0.288373	Control	Tmem72		152	0.00400893	0.766649	0.566	0.319	1	Control	Ndufa3		152	7.05238e-105	0.274359	0.428	0.205	1.64095e-100	Control	Neat1		152	1.0551e-243	0.582691	0.504	0.345
153	9.84881e-61	0.235016	0.563	0.681	2.29162e-56	Control	Calm2		153	1.37111e-10	0.433989	0.337	0.34	3.1903e-06	Control	Mapk3		153	1.28641e-05	0.689524	0.151	0.014	0.299321	Control	Pantr1		153	0.00400954	0.686674	0.453	0.21	1	Control	Timm13		153	7.70174e-105	0.338108	0.413	0.422	1.79204e-100	Control	Sephs2		153	6.5329e-242	0.653993	0.257	0.097
154	3.14167e-60	0.458447	0.321	0.323	7.31003e-56	Control	Ushbp1		154	1.41477e-10	0.491448	0.304	0.308	3.29189e-06	Control	Tma7		154	1.31801e-05	0.395594	0.208	0.282	0.306675	Control	Thoc7		154	0.00408124	0.603599	0.679	0.613	1	Control	Atp5j		154	8.34549e-105	0.429573	0.5	0.432	1.94183e-100	Control	4931406C07Rik		154	6.84272e-242	0.596856	0.684	0.479
155	3.90384e-60	0.319317	0.276	0.326	9.08346e-56	Control	Ndufb3		155	1.66908e-10	0.279097	0.5	0.587	3.88362e-06	Control	Pfdn5		155	1.38169e-05	0.397044	0.283	0.379	0.321491	Control	Atxn7l3b		155	0.00410234	0.628	0.321	0.109	1	Control	Ogdh		155	4.24548e-104	0.74668	0.992	0.964	9.87839e-100	Control	mt-Nd1		155	1.62568e-238	0.618036	0.35	0.217
156	5.30436e-60	0.247885	0.327	0.409	1.23422e-55	Control	Ndufb5		156	1.707e-10	0.270567	0.272	0.353	3.97184e-06	Control	Rnf7		156	1.40025e-05	0.756304	0.302	0.238	0.325811	Control	Idh3g		156	0.00419018	0.434148	0.151	0.017	1	Control	Nfatc3		156	9.18849e-104	0.478858	0.434	0.35	2.13798e-99	Control	Rsrp1		156	2.74941e-238	0.615246	0.333	0.187
157	5.59083e-60	0.215998	0.423	0.528	1.30087e-55	Control	Ndufb11		157	1.79302e-10	0.489073	0.815	0.817	4.172e-06	Control	Rpl17		157	1.46602e-05	0.602887	0.264	0.224	0.341114	Control	Hint2		157	0.00423124	0.527937	0.189	0.034	1	Control	Cyb5b		157	9.3129e-104	0.515653	0.21	0.133	2.16693e-99	Control	Gns		157	1.53725e-236	0.381816	0.871	0.857
158	7.30673e-60	0.203581	0.38	0.478	1.70013e-55	Control	Nedd8		158	1.94092e-10	1.36096	0.185	0.145	4.51612e-06	Control	Eln		158	1.48259e-05	0.53682	0.698	0.688	0.34497	Control	Rpl35		158	0.00427438	0.61277	0.245	0.067	1	Control	Ilkap		158	9.55929e-104	0.35516	0.305	0.296	2.22426e-99	Control	Cyb5b		158	2.8781e-236	0.477449	0.725	0.465
159	7.94336e-60	0.23712	0.571	0.664	1.84826e-55	Control	Cox5b		159	2.03621e-10	0.20837	0.163	0.279	4.73785e-06	Control	Ndufb2		159	1.4935e-05	0.473755	0.434	0.418	0.347508	Control	Tma7		159	0.0043957	0.479096	0.189	0.034	1	Control	Ap2a2		159	1.37081e-103	0.422964	0.248	0.215	3.1896e-99	Control	Abca3		159	3.96629e-236	0.634925	0.216	0.054
160	1.4788e-59	0.318576	0.6	0.684	3.44088e-55	Control	Cd24a		160	2.12123e-10	0.355813	0.663	0.742	4.93569e-06	Control	Ndufa4		160	1.49563e-05	0.233946	0.264	0.413	0.348004	Control	Tspan3		160	0.00451005	0.679414	0.604	0.361	1	Control	Ndufc1		160	1.97e-103	0.37153	0.24	0.229	4.5838e-99	Control	Mfsd1		160	1.1767e-235	0.688997	0.235	0.085
161	1.87399e-59	0.364275	0.283	0.345	4.36041e-55	Control	Wnk1		161	2.57653e-10	0.564074	0.185	0.158	5.99507e-06	Control	Slirp		161	1.52719e-05	0.525716	0.66	0.686	0.355347	Control	Slc25a3		161	0.00457525	0.780611	0.415	0.193	1	Control	Pam		161	6.42605e-103	0.443401	0.339	0.31	1.49521e-98	Control	Polr3e		161	2.32933e-235	0.589265	0.432	0.219
162	2.28269e-59	0.535101	0.225	0.169	5.31137e-55	Control	Nmt1		162	2.71442e-10	0.220404	0.196	0.299	6.31592e-06	Control	Iscu		162	1.57241e-05	0.772423	0.321	0.157	0.365869	Control	Slc25a39		162	0.00470153	0.645161	0.189	0.034	1	Control	Pecr		162	8.7776e-103	0.518875	0.215	0.138	2.04237e-98	Control	Wdr18		162	6.50775e-233	0.658473	0.321	0.139
163	2.49898e-59	0.380147	0.814	0.852	5.81463e-55	Control	Rps14		163	3.95658e-10	0.307056	0.217	0.284	9.20617e-06	Control	Snrpf		163	1.57651e-05	0.525154	0.17	0.194	0.366823	Control	Rab24		163	0.00494472	0.682219	0.509	0.277	1	Control	Mocs2		163	9.40743e-103	0.292713	0.331	0.349	2.18892e-98	Control	Atp6v1b2		163	1.826e-232	0.676965	0.526	0.312
164	2.5288e-59	0.201155	0.401	0.508	5.88401e-55	Control	Selenom		164	4.09221e-10	0.456928	0.261	0.308	9.52175e-06	Control	Tceal9		164	1.66862e-05	0.389392	0.113	0.196	0.388255	Control	S1pr3		164	0.00497496	0.741681	0.509	0.311	1	Control	Mrpl52		164	1.22413e-102	0.486317	0.359	0.283	2.84832e-98	Control	Prodh		164	5.85395e-232	0.670301	0.258	0.098
165	2.89239e-59	0.201878	0.389	0.486	6.73002e-55	Control	Eif4g2		165	4.20979e-10	0.313864	0.152	0.211	9.79534e-06	Control	Rbm7		165	1.72016e-05	0.461386	0.283	0.335	0.400248	Control	Ndufv1		165	0.00511307	1.01684	0.226	0.101	1	Control	Sord		165	1.46026e-102	0.355751	0.272	0.252	3.39773e-98	Control	Dlst		165	8.10894e-231	0.380783	0.455	0.445
166	3.73691e-59	0.241122	0.508	0.586	8.69504e-55	Control	Sem1		166	4.7228e-10	0.497274	0.152	0.162	1.0989e-05	Control	Cox20		166	1.73154e-05	0.488694	0.151	0.226	0.402895	Control	Tns3		166	0.00513728	0.858815	0.472	0.269	1	Control	Txndc17		166	1.78853e-102	0.492772	0.209	0.134	4.16154e-98	Control	Itch		166	1.67251e-230	0.592124	0.281	0.154
167	4.54312e-59	0.442584	0.273	0.261	1.05709e-54	Control	Romo1		167	4.87617e-10	0.228361	0.196	0.31	1.13459e-05	Control	Pdcd5		167	1.75171e-05	0.607243	0.189	0.18	0.407588	Control	Slc25a11		167	0.00527134	0.397904	0.264	0.076	1	Control	Smim19		167	2.77115e-102	0.377946	0.35	0.33	6.44792e-98	Control	Tmem174		167	2.57938e-230	0.62703	0.239	0.109
168	5.22746e-59	0.267653	0.351	0.425	1.21632e-54	Control	Ndufa11		168	5.17667e-10	0.48449	0.728	0.76	1.20451e-05	Control	Rpl38		168	1.91411e-05	0.8536	0.132	0.007	0.445375	Control	Cenpf		168	0.00543104	0.724614	0.755	0.613	1	Control	Rpl6		168	2.80186e-102	0.328589	0.525	0.511	6.51936e-98	Control	Dab2		168	3.04356e-230	0.768452	0.627	0.457
169	9.16598e-59	0.780602	0.232	0.088	2.13274e-54	Control	Pdzk1ip1		169	5.1772e-10	0.200623	0.185	0.292	1.20463e-05	Control	Fundc2		169	2.04939e-05	0.219367	0.302	0.455	0.476851	Control	Tax1bp1		169	0.00545439	0.510627	0.698	0.445	1	Control	Mpc2		169	3.98426e-102	0.515147	0.207	0.12	9.27057e-98	Control	Ncoa7		169	3.15718e-230	0.479423	0.409	0.366
170	1.24664e-58	0.343955	0.624	0.665	2.90068e-54	Control	Atox1		170	5.25124e-10	0.722823	0.12	0.005	1.22186e-05	Control	Dnase1		170	2.21729e-05	0.482906	0.321	0.353	0.515919	Control	Ndufs3		170	0.00548215	0.832836	0.642	0.454	1	Control	Cyb5a		170	9.79154e-102	0.394045	0.271	0.231	2.2783e-97	Control	Myo6		170	2.64333e-229	0.415982	0.621	0.568
171	1.55614e-58	0.398285	0.319	0.331	3.62082e-54	Control	2410015M20Rik		171	5.39251e-10	0.34019	0.435	0.486	1.25473e-05	Control	S100a1		171	2.25162e-05	0.823473	0.151	0.159	0.523907	Control	Ehd3		171	0.00567574	0.521459	0.264	0.076	1	Control	Smim20		171	1.11994e-101	0.220732	0.46	0.51	2.60587e-97	Control	Higd2a		171	3.93025e-228	0.637772	0.223	0.076
172	2.95429e-58	0.405248	0.835	0.834	6.87404e-54	Control	Rps19		172	5.61379e-10	0.243915	0.272	0.379	1.30622e-05	Control	Ndufb10		172	2.30577e-05	1.03496	0.226	0.104	0.536506	Control	Ass1		172	0.00593353	0.696946	0.623	0.42	1	Control	Rpl35		172	1.38689e-101	0.434939	0.294	0.243	3.22701e-97	Control	Slc6a6		172	4.70564e-228	0.493738	0.722	0.579
173	5.22299e-58	0.412307	0.257	0.257	1.21529e-53	Control	Ier3ip1		173	5.79926e-10	0.333302	0.185	0.26	1.34937e-05	Control	Cmtm8		173	2.31853e-05	0.640472	0.283	0.229	0.539476	Control	Ddt		173	0.00595602	0.782701	0.642	0.42	1	Control	Dbi		173	4.54233e-101	0.418963	0.274	0.241	1.05691e-96	Control	Slirp		173	1.10436e-227	0.622459	0.361	0.229
174	6.3649e-58	0.381951	0.291	0.313	1.48098e-53	Control	Ndufb2		174	6.42475e-10	0.469128	0.207	0.214	1.49491e-05	Control	0610012G03Rik		174	2.32404e-05	0.585805	0.396	0.344	0.540758	Control	Bag1		174	0.00605994	0.564191	0.717	0.681	1	Control	Cox7a2		174	7.14904e-101	0.251249	0.615	0.655	1.66344e-96	Control	Rps27l		174	2.02073e-227	0.50443	0.58	0.492
175	7.01798e-57	0.299778	0.281	0.323	1.63294e-52	Control	Iscu		175	7.57047e-10	0.323023	0.185	0.248	1.7615e-05	Control	2021-03-02		175	2.48996e-05	1.05177	0.226	0.058	0.579365	Control	Pgam2		175	0.0061828	1.24624	0.358	0.21	1	Control	Lars2		175	7.72505e-101	0.415586	0.299	0.255	1.79747e-96	Control	Srsf5		175	1.16781e-226	0.626172	0.233	0.087
176	1.99532e-56	0.364983	0.28	0.293	4.64271e-52	Control	Lamtor5		176	7.68371e-10	0.419708	0.283	0.286	1.78784e-05	Control	Smco4		176	2.56069e-05	0.878926	0.321	0.132	0.595821	Control	Pet100		176	0.006252	0.788729	0.189	0.042	1	Control	AC160336.1		176	8.19525e-101	0.398835	0.762	0.699	1.90687e-96	Control	Pdzk1ip1		176	3.21772e-226	0.62445	0.316	0.172
177	8.45111e-56	0.208657	0.337	0.432	1.9664e-51	Control	Gngt2		177	7.82315e-10	0.337633	0.239	0.321	1.82029e-05	Control	Higd2a		177	3.19815e-05	0.607297	0.377	0.339	0.744146	Control	Tmem256		177	0.00639314	0.622901	0.66	0.437	1	Control	Akr1a1		177	1.35765e-100	0.545282	0.196	0.093	3.15898e-96	Control	Acox3		177	3.24335e-225	0.596968	0.284	0.152
178	1.31245e-55	0.266008	0.388	0.464	3.0538e-51	Control	Cyba		178	7.92239e-10	0.431809	0.174	0.212	1.84338e-05	Control	Mrpl42		178	3.21086e-05	0.214233	0.189	0.298	0.747103	Control	Pfdn1		178	0.00646815	0.903877	0.113	0.008	1	Control	AI314278		178	4.81006e-100	0.59172	0.188	0.073	1.1192e-95	Control	Gm44386		178	2.88075e-223	0.428357	0.876	0.716
179	1.58858e-55	0.70943	0.161	0.045	3.69631e-51	Control	Sord		179	8.17138e-10	0.221646	0.141	0.236	1.90132e-05	Control	Ppdpf		179	3.32826e-05	0.495795	0.528	0.524	0.774419	Control	Rps27l		179	0.00669741	0.760891	0.283	0.092	1	Control	Pdzk1ip1		179	7.1469e-100	0.453942	0.341	0.31	1.66294e-95	Control	Srsf2		179	1.69211e-222	0.634148	0.28	0.127
180	2.01774e-55	0.303368	0.251	0.292	4.69487e-51	Control	Atxn7l3b		180	8.53709e-10	0.404792	0.25	0.298	1.98641e-05	Control	Dync1i2		180	3.39347e-05	0.533951	0.453	0.45	0.789593	Control	S100a1		180	0.00733024	0.530356	0.113	0.008	1	Control	Erich4		180	2.54527e-99	0.394612	0.312	0.268	5.92233e-95	Control	Srrm2		180	2.75759e-222	0.660001	0.392	0.263
181	3.94272e-55	0.368323	0.81	0.821	9.17392e-51	Control	Rpl26		181	8.67902e-10	0.22909	0.446	0.562	2.01943e-05	Control	Psma7		181	3.59446e-05	0.612022	0.208	0.035	0.83636	Control	Eps8l2		181	0.00749263	0.657891	0.226	0.059	1	Control	Bdp1		181	3.41809e-99	0.56027	0.195	0.096	7.95322e-95	Control	Atxn1		181	3.41006e-222	0.562101	0.411	0.336
182	4.01661e-55	0.340311	0.51	0.581	9.34584e-51	Control	Gpx1		182	1.00818e-09	0.237343	0.272	0.374	2.34583e-05	Control	Ost4		182	3.68747e-05	0.695033	0.377	0.33	0.858001	Control	Uqcrc1		182	0.00819566	0.579305	0.283	0.092	1	Control	Zmat2		182	3.96064e-99	0.400157	0.174	0.132	9.21561e-95	Control	Slc16a2		182	2.88921e-220	0.563986	0.351	0.246
183	5.55987e-55	0.395903	0.295	0.311	1.29367e-50	Control	Etfb		183	1.12004e-09	0.931798	0.228	0.073	2.60611e-05	Control	Rida		183	3.69058e-05	0.871761	0.189	0.035	0.858724	Control	Kcnj1		183	0.00827924	0.453402	0.226	0.059	1	Control	Uaca		183	4.88201e-99	0.346991	0.843	0.851	1.13595e-94	Control	Cox7a2		183	7.54292e-220	0.648878	0.27	0.141
184	8.38516e-55	0.252492	0.33	0.399	1.95106e-50	Control	Tek		184	1.21111e-09	0.519319	0.141	0.141	2.81801e-05	Control	Bex3		184	3.87617e-05	0.419703	0.302	0.379	0.901906	Control	Ndufb3		184	0.00849166	0.588413	0.208	0.05	1	Control	Rabl6		184	5.86143e-99	0.563388	0.192	0.089	1.36384e-94	Control	Zmynd10		184	1.42628e-219	0.607526	0.294	0.149
185	9.67899e-55	0.2282	0.26	0.467	2.25211e-50	Control	Klk1		185	1.30911e-09	0.336092	0.348	0.434	3.04604e-05	Control	Ubl5		185	3.90473e-05	0.503821	0.226	0.201	0.908553	Control	Mrpl18		185	0.00863572	0.516496	0.113	0.008	1	Control	Kcnj15		185	5.92971e-99	0.331638	0.348	0.346	1.37972e-94	Control	Smim1		185	6.56954e-218	0.37581	0.883	0.847
186	9.83503e-55	0.627822	0.165	0.081	2.28841e-50	Control	Ccdc85b		186	1.59944e-09	0.439535	0.315	0.345	3.72158e-05	Control	Vamp8		186	3.92135e-05	0.480782	0.321	0.342	0.912419	Control	Raly		186	0.00863961	1.16154	0.132	0.017	1	Control	Lrp2		186	1.02689e-97	0.277197	0.378	0.402	2.38937e-93	Control	Bola3		186	5.10509e-216	0.352445	0.639	0.638
187	3.45255e-54	0.235582	0.631	0.73	8.0334e-50	Control	App		187	1.61376e-09	0.581091	0.196	0.168	3.7549e-05	Control	Ccni		187	4.30985e-05	0.549168	0.585	0.522	1	Control	Sec62		187	0.0086444	0.547734	0.113	0.008	1	Control	Gpd1		187	2.16345e-97	0.36862	0.322	0.294	5.03391e-93	Control	Dynll2		187	4.63451e-215	0.507739	0.416	0.317
188	3.8241e-54	0.372569	0.332	0.337	8.89791e-50	Control	Timm13		188	1.7957e-09	0.275395	0.522	0.608	4.17824e-05	Control	Hint1		188	4.40499e-05	0.761292	0.132	0.074	1	Control	Plbd2		188	0.00866707	0.525655	0.698	0.681	1	Control	Rpl17		188	2.41961e-97	0.257263	0.724	0.8	5.62994e-93	Control	Rpl14		188	4.79385e-215	0.554645	0.374	0.246
189	4.41878e-54	0.698006	0.167	0.051	1.02816e-49	Control	Khk		189	1.89696e-09	0.392281	0.38	0.433	4.41384e-05	Control	Gimap5		189	4.44018e-05	0.34654	0.057	0.109	1	Control	Vps4a		189	0.00880082	0.394093	0.113	0.008	1	Control	Tmem52b		189	2.80022e-97	0.257805	0.205	0.228	6.51555e-93	Control	Tpp1		189	2.88334e-214	0.376677	0.839	0.841
190	1.04015e-53	0.278976	0.297	0.349	2.42022e-49	Control	Mrps24		190	1.90467e-09	0.597973	0.25	0.222	4.43179e-05	Control	Ralbp1		190	4.57236e-05	0.402494	0.321	0.372	1	Control	Psme1		190	0.00882147	0.476153	0.113	0.008	1	Control	Slc17a1		190	1.25842e-96	0.251151	0.339	0.37	2.92809e-92	Control	0610012G03Rik		190	3.16379e-213	0.387143	0.735	0.671
191	1.07186e-53	0.797975	0.178	0.058	2.49399e-49	Control	AC160336.1		191	2.00443e-09	0.314472	0.217	0.291	4.66392e-05	Control	Eny2		191	4.7083e-05	0.961952	0.113	0.005	1	Control	Ube2c		191	0.00902363	0.483627	0.113	0.008	1	Control	Atp6v0a4		191	1.97082e-96	0.335498	0.275	0.263	4.5857e-92	Control	Slc6a8		191	3.52134e-213	0.596149	0.329	0.183
192	1.08616e-53	0.506559	0.205	0.167	2.52728e-49	Control	Nudcd3		192	2.16544e-09	0.261264	0.152	0.236	5.03854e-05	Control	Banf1		192	4.90866e-05	0.508704	0.34	0.388	1	Control	Klf9		192	0.00908921	0.461789	0.113	0.008	1	Control	Pvalb		192	3.2741e-96	0.386227	0.17	0.13	7.61818e-92	Control	Ptprf		192	2.37463e-212	0.625428	0.268	0.124
193	1.12511e-53	0.231507	0.299	0.373	2.61791e-49	Control	Nenf		193	2.22772e-09	0.569663	0.283	0.236	5.18346e-05	Control	Adam10		193	5.20592e-05	0.405864	0.792	0.811	1	Control	Rpl26		193	0.00909908	0.420767	0.113	0.008	1	Control	Pbld1		193	1.82338e-95	0.463493	0.227	0.155	4.24264e-91	Control	Pkp4		193	8.8739e-212	0.597183	0.348	0.217
194	1.16501e-53	0.485273	0.232	0.211	2.71075e-49	Control	AC149090.1		194	2.38433e-09	0.799609	0.141	0.013	5.54785e-05	Control	Slc4a4		194	5.21754e-05	0.472747	0.189	0.21	1	Control	Cd164		194	0.009128	0.835064	0.226	0.067	1	Control	Aldh6a1		194	2.80812e-95	0.542843	0.209	0.122	6.53394e-91	Control	Prpf4b		194	1.78675e-211	0.466487	0.483	0.403
195	1.22385e-53	0.305452	0.325	0.373	2.84766e-49	Control	Scp2		195	2.43493e-09	0.206617	0.163	0.262	5.66559e-05	Control	2410015M20Rik		195	5.46928e-05	0.481354	0.17	0.201	1	Control	Pole4		195	0.00912983	0.526327	0.604	0.361	1	Control	Atp6v1g1		195	3.78201e-95	0.299506	0.339	0.343	8.79998e-91	Control	Sdc4		195	3.04962e-209	0.491418	0.339	0.277
196	1.28149e-53	0.387164	0.281	0.303	2.98178e-49	Control	Bvht		196	2.51497e-09	0.367887	0.207	0.247	5.85184e-05	Control	Lamtor5		196	5.48741e-05	0.200336	0.189	0.349	1	Control	Axl		196	0.00913263	0.368194	0.151	0.025	1	Control	Endog		196	4.63775e-95	0.578585	0.208	0.098	1.07911e-90	Control	Pnisr		196	4.16827e-209	0.617658	0.275	0.144
197	1.53213e-53	0.325343	0.512	0.582	3.56496e-49	Control	Gng11		197	2.64192e-09	0.4674	0.174	0.182	6.14722e-05	Control	Pdap1		197	5.50019e-05	0.37623	0.283	0.333	1	Control	Lamtor4		197	0.00917524	0.594446	0.189	0.042	1	Control	Car12		197	5.65713e-95	0.46961	0.538	0.485	1.3163e-90	Control	Slc27a2		197	1.11041e-207	0.633838	0.15	0.014
198	2.308e-53	0.628044	0.238	0.147	5.37024e-49	Control	Anapc13		198	2.70573e-09	0.423405	0.196	0.218	6.29568e-05	Control	Sf3b5		198	5.58217e-05	0.771682	0.226	0.134	1	Control	Stard10		198	0.00951551	0.376011	0.887	0.765	1	Control	Rpl13		198	7.32623e-95	0.518188	0.191	0.101	1.70467e-90	Control	Tob2		198	4.58317e-207	0.372581	0.66	0.623
199	2.54618e-53	0.33784	0.241	0.265	5.92446e-49	Control	1810058I24Rik		199	2.94088e-09	0.820938	0.196	0.079	6.84284e-05	Control	Cat		199	5.72674e-05	0.461785	0.83	0.801	1	Control	Chchd2		199	0.000470049	0.385447	0.163	0.008	1	IRI_short	Ier5l		199	8.59754e-95	0.43677	0.208	0.16	2.00048e-90	Control	Dhcr24		199	9.75071e-207	0.621797	0.277	0.135
200	3.37543e-53	0.35031	0.309	0.336	7.85395e-49	Control	Ifi203		200	2.96141e-09	0.631862	0.283	0.277	6.89061e-05	Control	Hes1		200	6.14702e-05	0.930338	0.208	0.042	1	Control	Nat8f1		200	0.000574095	0.630953	0.857	0.585	1	IRI_short	Plod2		200	1.13265e-94	0.490416	0.214	0.14	2.63544e-90	Control	Lmo4		200	9.77734e-207	0.547461	0.726	0.489
201	5.33319e-53	0.381058	0.225	0.246	1.24093e-48	Control	Sncg		201	3.19644e-09	0.491321	0.185	0.177	7.43748e-05	Control	Gemin7		201	6.15644e-05	0.630542	0.321	0.199	1	Control	Echs1		201	0.0010142	0.448003	1	0.976	1	IRI_short	mt-Co3		201	1.13987e-94	0.547204	0.23	0.13	2.65225e-90	Control	Hykk		201	7.42803e-206	0.493683	0.378	0.28
202	7.01807e-53	0.280018	0.475	0.532	1.63296e-48	Control	Selenow		202	3.35659e-09	0.336638	0.598	0.677	7.8101e-05	Control	Ptprb		202	6.27998e-05	0.51405	0.491	0.487	1	Control	Mdh2		202	0.00140979	0.446434	1	0.951	1	IRI_short	mt-Nd2		202	3.09565e-94	0.270598	0.324	0.336	7.20295e-90	Control	Atp6v1a		202	5.77905e-205	0.383978	0.679	0.655
203	1.60745e-52	1.11907	0.17	0.056	3.74021e-48	Control	Egf		203	3.57679e-09	0.514435	0.217	0.216	8.32248e-05	Control	Clic5		203	6.33326e-05	0.796079	0.302	0.095	1	Control	Pcbd1		203	0.00309839	0.405221	0.918	0.805	1	IRI_short	Ubb		203	3.99307e-94	0.303924	0.184	0.19	9.29109e-90	Control	Cisd3		203	2.66375e-204	0.581792	0.297	0.167
204	4.01761e-52	0.240059	0.295	0.354	9.34816e-48	Control	Ndufab1		204	3.69914e-09	0.280656	0.685	0.791	8.60717e-05	Control	Rps18		204	6.35947e-05	0.727603	0.17	0.032	1	Control	Abhd6		204	0.00462711	0.738719	0.755	0.537	1	IRI_short	Spp1		204	2.48685e-93	0.328339	0.829	0.837	5.7864e-89	Control	Atp5g1		204	1.65733e-203	0.324396	0.6	0.617
205	4.4391e-52	0.428036	0.141	0.143	1.03289e-47	Control	Gm10076		205	3.90451e-09	0.235754	0.283	0.38	9.08502e-05	Control	Tsc22d3		205	6.53207e-05	0.487088	0.264	0.305	1	Control	Nudc		205	0.00513346	0.371208	0.122	0.008	1	IRI_short	Pik3ip1		205	6.05129e-93	0.464318	0.298	0.233	1.40801e-88	Control	Prodh2		205	3.15175e-201	0.323948	0.933	0.865
206	5.30451e-52	0.363537	0.25	0.264	1.23425e-47	Control	Polr2e		206	4.09908e-09	0.434408	0.174	0.177	9.53774e-05	Control	Naa38		206	6.56109e-05	0.412219	0.132	0.169	1	Control	Timm17b		206	0.00541782	0.681311	0.327	0.122	1	IRI_short	Usp14		206	7.44866e-93	0.332937	0.268	0.251	1.73315e-88	Control	Mlec		206	3.21758e-200	0.527578	0.389	0.279
207	6.96119e-52	0.343944	0.315	0.346	1.61973e-47	Control	Mdh1		207	4.21687e-09	0.690078	0.141	0.071	9.81181e-05	Control	Ccdc85b		207	6.67299e-05	0.260808	0.075	0.166	1	Control	Mindy3		207	0.00545518	0.554146	0.163	0.024	1	IRI_short	Lin37		207	7.47302e-93	0.375347	0.228	0.193	1.73882e-88	Control	Atp6v0a4		207	6.52502e-200	0.475628	0.34	0.262
208	9.41227e-52	0.279182	0.269	0.325	2.19005e-47	Control	Brk1		208	4.72872e-09	0.364123	0.37	0.441	0.000110028	Control	Mef2c		208	6.77094e-05	0.561885	0.434	0.423	1	Control	H2afj		208	0.00567581	0.600229	0.204	0.057	1	IRI_short	Dock8		208	9.43404e-93	0.291025	0.266	0.279	2.19511e-88	Control	Cldn2		208	9.35097e-200	0.540495	0.379	0.281
209	9.62138e-52	0.750862	0.149	0.032	2.2387e-47	Control	Pck1		209	5.0525e-09	0.36894	0.489	0.551	0.000117562	Control	Arhgap31		209	7.09501e-05	0.377607	0.453	0.51	1	Control	Atp6v0e		209	0.00678603	0.286358	0.143	0.016	1	IRI_short	Ckap4		209	1.09757e-92	0.44067	0.18	0.12	2.55382e-88	Control	Kidins220		209	1.20941e-198	0.532862	0.335	0.215
210	9.79007e-52	0.269712	0.27	0.325	2.27795e-47	Control	Uqcrfs1		210	5.29445e-09	0.328172	0.196	0.267	0.000123191	Control	Nenf		210	7.09632e-05	0.539641	0.415	0.376	1	Control	Ndufb2		210	0.00685756	0.383795	0.143	0.016	1	IRI_short	Tmem62		210	1.33973e-92	0.458813	0.259	0.192	3.11729e-88	Control	Xylb		210	2.32706e-198	0.589888	0.315	0.178
211	1.11913e-51	0.623834	0.229	0.138	2.60398e-47	Control	Oxct1		211	5.85026e-09	0.243782	0.283	0.369	0.000136124	Control	Pabpc1		211	7.17468e-05	0.43972	0.34	0.388	1	Control	Sod2		211	0.00754286	0.504627	0.224	0.228	1	IRI_short	Rock2		211	2.27388e-92	0.271912	0.226	0.248	5.29086e-88	Control	Slc22a12		211	8.40305e-197	0.534192	0.392	0.279
212	1.74374e-51	0.324691	0.239	0.276	4.05734e-47	Control	H1f0		212	5.93686e-09	0.232343	0.087	0.153	0.000138139	Control	Sdhc		212	7.282e-05	0.51595	0.528	0.448	1	Control	Ndufa5		212	0.00818606	0.404393	0.224	0.057	1	IRI_short	Atp6v0a2		212	2.66442e-92	0.246254	0.183	0.207	6.19956e-88	Control	Mfsd4b5		212	9.49289e-195	0.670475	0.386	0.212
213	2.14925e-51	0.420702	0.208	0.185	5.00087e-47	Control	Uqcc3		213	6.13311e-09	0.471754	0.207	0.21	0.000142705	Control	Pfdn1		213	7.29899e-05	0.803259	0.208	0.055	1	Control	Khk		213	0.00870441	0.350441	0.306	0.374	1	IRI_short	Sh3glb1		213	5.92919e-92	0.323251	0.486	0.492	1.3796e-87	Control	Hist1h2bc		213	4.7122e-194	0.567791	0.231	0.097
214	3.45246e-51	0.554185	0.197	0.13	8.03318e-47	Control	4833439L19Rik		214	6.22534e-09	0.382636	0.37	0.388	0.000144851	Control	Atp6v1f		214	7.58612e-05	0.773459	0.34	0.212	1	Control	Acat1		214	0.00935867	0.561656	0.633	0.463	1	IRI_short	Tspan4		214	8.63589e-92	0.374585	0.216	0.186	2.0094e-87	Control	C130074G19Rik		214	7.40698e-194	0.546925	0.303	0.2
215	5.51225e-51	0.209585	0.29	0.37	1.28259e-46	Control	Txndc17		215	6.58745e-09	0.693416	0.141	0.071	0.000153277	Control	Smim19		215	7.6669e-05	0.412567	0.453	0.598	1	Control	H2afz		215	7.42681e-09	1.14486	0.529	0.108	0.000172807	IRI_long	S100a9		215	8.64721e-92	0.241976	0.2	0.226	2.01203e-87	Control	P4hb		215	2.10513e-193	0.939443	0.2	0.071
216	1.28845e-50	0.221177	0.285	0.349	2.99797e-46	Control	Higd2a		216	6.67563e-09	0.242171	0.293	0.387	0.000155329	Control	Pttg1ip		216	7.68846e-05	0.721653	0.321	0.219	1	Control	Lpl		216	1.66546e-08	1.29575	0.486	0.088	0.000387519	IRI_long	S100a8		216	2.40171e-91	0.294099	0.297	0.298	5.58829e-87	Control	Dgcr6		216	2.16463e-192	0.566991	0.315	0.184
217	1.5324e-50	0.30251	0.34	0.392	3.5656e-46	Control	Adgre5		217	7.34444e-09	0.958647	0.12	0.069	0.00017089	Control	Wfdc15b		217	8.39251e-05	0.430356	0.075	0.102	1	Control	Pdzd8		217	4.71696e-08	1.21721	0.686	0.275	0.00109754	IRI_long	Slc6a6		217	7.39473e-91	0.223873	0.297	0.341	1.72061e-86	Control	Bpnt1		217	9.17148e-192	0.552472	0.277	0.158
218	2.2058e-50	0.392118	0.27	0.267	5.13246e-46	Control	Calml4		218	8.47905e-09	0.277821	0.207	0.311	0.000197291	Control	Zfp706		218	8.49555e-05	0.295379	0.151	0.224	1	Control	Sdf2		218	6.56311e-07	1.01159	0.671	0.333	0.015271	IRI_long	Anxa1		218	2.75972e-90	0.401125	0.228	0.181	6.42131e-86	Control	Snrnp70		218	3.81724e-191	0.418561	0.493	0.453
219	2.49048e-50	0.325979	0.327	0.359	5.79485e-46	Control	H2afj		219	8.57781e-09	0.237012	0.424	0.559	0.000199589	Control	Kdr		219	8.59344e-05	0.535829	0.151	0.014	1	Control	Cldn8		219	6.83356e-07	1.01278	0.557	0.176	0.0159003	IRI_long	Cebpd		219	3.20461e-90	0.248594	0.314	0.34	7.45648e-86	Control	Fmc1		219	4.78337e-191	0.523927	0.438	0.311
220	2.64506e-50	0.275471	0.182	0.227	6.15452e-46	Control	Ccnd2		220	8.77211e-09	0.374785	0.228	0.28	0.000204109	Control	Foxp1		220	8.78251e-05	0.230151	0.245	0.381	1	Control	Gstm1		220	3.18977e-06	0.824296	0.171	0	0.0742197	IRI_long	C1qa		220	4.86402e-90	0.368901	0.181	0.162	1.13176e-85	Control	Lgr4		220	5.92872e-191	0.572064	0.223	0.095
221	3.03873e-50	0.297478	0.2	0.235	7.07051e-46	Control	Dpysl2		221	9.25917e-09	0.521254	0.196	0.175	0.000215442	Control	Cisd1		221	8.88703e-05	0.393095	0.283	0.372	1	Control	Mrps24		221	3.3148e-06	0.844756	0.771	0.461	0.0771287	IRI_long	Tsc22d3		221	5.74768e-90	0.433493	0.215	0.158	1.33737e-85	Control	Tprkb		221	6.76865e-191	0.35834	0.526	0.506
222	3.28066e-50	0.483368	0.721	0.631	7.63343e-46	Control	Kdr		222	9.2895e-09	0.474648	0.174	0.182	0.000216148	Control	Asap2		222	9.07777e-05	0.267108	0.283	0.453	1	Control	Timp2		222	6.29636e-06	0.400168	0.429	0.108	0.146504	IRI_long	Lyz2		222	1.11686e-89	0.216862	0.337	0.394	2.59871e-85	Control	Lrpap1		222	2.8052e-190	0.548959	0.219	0.099
223	3.50529e-50	0.330567	0.321	0.362	8.15611e-46	Control	Cmtm8		223	9.67331e-09	0.35972	0.207	0.245	0.000225079	Control	Uba52		223	9.58819e-05	0.695577	0.208	0.136	1	Control	Dhrs4		223	1.30825e-05	0.517225	0.943	0.765	0.304404	IRI_long	Ubb		223	1.31391e-89	0.508962	0.179	0.087	3.05721e-85	Control	Ppargc1a		223	1.89089e-187	0.593971	0.236	0.107
224	4.23539e-50	0.271488	0.342	0.387	9.8549e-46	Control	Tns1		224	9.76248e-09	0.326532	0.13	0.192	0.000227153	Control	Rhoj		224	9.77134e-05	0.286862	0.151	0.252	1	Control	Hmgb2		224	1.49771e-05	0.688856	0.743	0.422	0.348486	IRI_long	Lamp2		224	1.43501e-89	0.285758	0.386	0.385	3.33899e-85	Control	Ivns1abp		224	9.16532e-187	0.342748	0.729	0.717
225	5.14027e-50	0.26461	0.318	0.375	1.19604e-45	Control	Myo1c		225	9.81698e-09	0.666603	0.293	0.21	0.000228421	Control	Arid5b		225	9.8475e-05	1.0287	0.321	0.178	1	Control	Sfrp1		225	1.87141e-05	1.39768	0.6	0.294	0.435439	IRI_long	Ctgf		225	2.47518e-89	0.46434	0.181	0.105	5.75924e-85	Control	Slc25a36		225	1.6557e-186	0.568406	0.234	0.092
226	6.43315e-50	0.598516	0.101	0.009	1.49687e-45	Control	AI314278		226	1.00145e-08	0.410806	0.522	0.564	0.000233017	Control	Adgrf5		226	9.94006e-05	0.321037	0.226	0.335	1	Control	Crim1		226	2.23914e-05	0.489606	0.914	0.667	0.521002	IRI_long	Itgb1		226	3.0484e-89	0.26352	0.321	0.341	7.09303e-85	Control	Alpl		226	2.77645e-186	0.653076	0.27	0.128
227	8.56406e-50	0.248069	0.283	0.343	1.99269e-45	Control	Tmco1		227	1.01541e-08	0.395289	0.207	0.247	0.000236265	Control	Lgals9		227	0.000100141	0.77969	0.208	0.046	1	Control	Slc16a7		227	3.42062e-05	0.454636	1	0.922	0.79591	IRI_long	Itm2b		227	3.99768e-89	0.353819	0.232	0.205	9.30181e-85	Control	Ghr		227	4.60079e-186	0.582238	0.248	0.117
228	1.02061e-49	0.326951	0.246	0.275	2.37476e-45	Control	Ndrg1		228	1.02055e-08	0.712403	0.196	0.13	0.000237462	Control	Hist1h2bc		228	0.000100697	0.952521	0.189	0.051	1	Control	Cyp4b1		228	3.64475e-05	1.00881	0.614	0.324	0.848062	IRI_long	Pros1		228	4.47195e-89	0.25392	0.689	0.742	1.04053e-84	Control	Rps15		228	1.53067e-184	0.641813	0.179	0.041
229	3.22794e-49	0.305033	0.282	0.313	7.51076e-45	Control	Ppdpf		229	1.02842e-08	0.360574	0.272	0.32	0.000239292	Control	H2afj		229	0.000102163	0.561134	0.585	0.48	1	Control	Atox1		229	7.07729e-05	0.560476	0.129	0	1	IRI_long	Ccl4		229	1.71161e-88	0.447809	0.232	0.169	3.98258e-84	Control	Cdc37l1		229	1.56051e-184	0.470621	0.354	0.259
230	4.2703e-49	0.645577	0.135	0.025	9.93613e-45	Control	Fbp1		230	1.13039e-08	0.332875	0.12	0.166	0.000263019	Control	Kctd10		230	0.00011189	0.524132	0.415	0.379	1	Control	Ndufa8		230	7.13451e-05	0.506489	0.214	0.02	1	IRI_long	Fosl2		230	2.04081e-88	0.523947	0.163	0.077	4.74855e-84	Control	Usp50		230	7.04451e-184	0.618155	0.241	0.1
231	4.34356e-49	0.211647	0.205	0.273	1.01066e-44	Control	Ddx24		231	1.16044e-08	0.221117	0.13	0.206	0.00027001	Control	Mrps16		231	0.00011689	0.411754	0.415	0.443	1	Control	Ndufa12		231	8.91968e-05	0.568458	0.943	0.833	1	IRI_long	Ctsl		231	1.00603e-87	0.521524	0.183	0.099	2.34084e-83	Control	Ak4		231	7.71231e-184	0.597739	0.183	0.048
232	5.32855e-49	0.230102	0.496	0.571	1.23985e-44	Control	Sec62		232	1.1695e-08	0.287722	0.152	0.232	0.000272119	Control	Mtch2		232	0.000118744	0.398589	0.226	0.3	1	Control	Cwc15		232	9.19698e-05	0.665928	0.886	0.794	1	IRI_long	Ifitm2		232	1.64237e-87	0.322755	0.191	0.187	3.82148e-83	Control	Sardh		232	2.90474e-183	0.580051	0.259	0.136
233	6.11953e-49	0.263922	0.287	0.362	1.42389e-44	Control	Prex2		233	1.19203e-08	0.464631	0.228	0.221	0.000277361	Control	Cox14		233	0.000129201	0.798612	0.34	0.339	1	Control	Wfdc2		233	9.48625e-05	0.570559	0.214	0.02	1	IRI_long	Orai1		233	2.00374e-87	0.31049	0.235	0.232	4.66231e-83	Control	Tmem106a		233	2.37003e-179	0.565182	0.63	0.42
234	6.90056e-49	0.211661	0.292	0.358	1.60562e-44	Control	Tgfbr2		234	1.22623e-08	0.316974	0.326	0.386	0.00028532	Control	Psme2		234	0.000135842	0.278095	0.321	0.413	1	Control	Timm13		234	0.000155566	1.27869	0.386	0.186	1	IRI_long	Lcn2		234	3.08435e-87	0.600678	0.167	0.075	7.17666e-83	Control	Slc22a28		234	5.94777e-179	0.365286	0.831	0.776
235	7.33247e-49	0.308559	0.317	0.357	1.70612e-44	Control	Hspe1		235	1.31155e-08	0.770226	0.457	0.309	0.000305172	Control	Chchd10		235	0.000139704	0.455315	0.755	0.806	1	Control	Rps14		235	0.000181118	0.531454	0.857	0.657	1	IRI_long	Gsn		235	3.50312e-87	0.503667	0.222	0.124	8.15107e-83	Control	Mafg		235	1.68084e-178	0.568856	0.301	0.158
236	7.42742e-49	0.216087	0.286	0.349	1.72821e-44	Control	Zfp706		236	1.31919e-08	0.381856	0.076	0.116	0.00030695	Control	Mfap1b		236	0.000152097	0.415883	0.17	0.212	1	Control	Fkbp4		236	0.000189424	0.489748	0.9	0.686	1	IRI_long	Vegfa		236	4.50574e-87	0.647953	0.288	0.147	1.04839e-82	Control	Inmt		236	2.65948e-178	0.461954	0.306	0.22
237	9.45765e-49	0.24172	0.237	0.302	2.20061e-44	Control	Arhgef15		237	1.35344e-08	0.360366	0.207	0.257	0.000314919	Control	Ypel3		237	0.000164052	0.463515	0.396	0.436	1	Control	Iscu		237	0.000207782	0.816695	0.214	0.029	1	IRI_long	Srgn		237	5.36355e-87	0.343205	0.371	0.353	1.24799e-82	Control	Gk		237	2.8416e-177	0.53887	0.214	0.084
238	1.04512e-48	0.215209	0.377	0.462	2.43178e-44	Control	Ece1		238	1.45095e-08	0.396516	0.207	0.249	0.000337606	Control	Efnb2		238	0.000165479	0.242475	0.038	0.104	1	Control	Xpnpep1		238	0.000266673	1.88874	0.271	0.059	1	IRI_long	Cxcl2		238	1.85262e-86	0.235137	0.266	0.288	4.31069e-82	Control	Eif4a2		238	3.57315e-177	0.522075	0.316	0.194
239	1.10698e-48	0.340902	0.236	0.245	2.57572e-44	Control	Cox14		239	1.64686e-08	0.550945	0.217	0.184	0.000383192	Control	Fam32a		239	0.000166629	0.522889	0.113	0.007	1	Control	Gpx6		239	0.000288215	0.701881	0.643	0.382	1	IRI_long	Fzd2		239	2.03586e-86	0.302639	0.187	0.183	4.73704e-82	Control	Cd164		239	5.10756e-177	0.540354	0.238	0.115
240	1.33418e-48	0.366659	0.302	0.31	3.10437e-44	Control	Atp6v1e1		240	1.74447e-08	0.457651	0.25	0.23	0.000405902	Control	Mcrip1		240	0.000171184	0.680246	0.245	0.256	1	Control	Adamts5		240	0.000301769	0.573531	0.843	0.667	1	IRI_long	Tm4sf1		240	3.53804e-86	0.320619	0.266	0.255	8.23231e-82	Control	Bola2		240	2.23552e-176	0.546924	0.284	0.16
241	1.44093e-48	0.386919	0.573	0.573	3.35275e-44	Control	Gimap4		241	1.85516e-08	0.332824	0.283	0.362	0.000431659	Control	Dlc1		241	0.000171862	0.563333	0.528	0.46	1	Control	Cyb5a		241	0.000327422	0.722966	0.586	0.284	1	IRI_long	Junb		241	7.06308e-86	0.33853	0.775	0.727	1.64344e-81	Control	Ndrg1		241	3.77232e-176	0.363355	0.396	0.385
242	1.77817e-48	0.625613	0.115	0.015	4.13744e-44	Control	Ugt2b38		242	1.92568e-08	0.493115	0.174	0.154	0.000448067	Control	Nmt1		242	0.000183326	0.512185	0.302	0.319	1	Control	Ckb		242	0.00041735	0.814207	0.586	0.324	1	IRI_long	Ier3		242	1.0875e-85	0.481401	0.23	0.157	2.53039e-81	Control	Luc7l2		242	2.916e-175	0.543895	0.307	0.186
243	2.17827e-48	0.30425	0.315	0.346	5.06841e-44	Control	Cyc1		243	1.95585e-08	0.307405	0.207	0.252	0.000455087	Control	Csrp1		243	0.00018469	0.482124	0.113	0.007	1	Control	Cdca3		243	0.000453902	0.320967	0.971	0.824	1	IRI_long	mt-Nd3		243	1.19906e-85	0.299566	0.235	0.23	2.78998e-81	Control	Ndufaf8		243	5.42556e-175	0.537022	0.192	0.084
244	2.28828e-48	0.313459	0.329	0.354	5.32437e-44	Control	Nop10		244	2.27153e-08	0.379846	0.098	0.129	0.000528539	Control	Phactr2		244	0.000186097	0.495389	0.943	0.875	1	Control	Ftl1		244	0.000539981	0.525113	0.9	0.686	1	IRI_long	H2-D1		244	1.79141e-85	0.454687	0.236	0.173	4.16826e-81	Control	Pet100		244	5.48923e-175	0.539919	0.214	0.1
245	2.70573e-48	0.60717	0.112	0.016	6.2957e-44	Control	Slc4a4		245	2.28624e-08	0.210404	0.315	0.431	0.000531963	Control	Lims2		245	0.000187882	0.400536	0.283	0.328	1	Control	Rtn3		245	0.000574188	0.329804	0.957	0.804	1	IRI_long	Sparc		245	1.98531e-85	0.270015	0.276	0.288	4.61943e-81	Control	Slc7a9		245	2.37005e-174	0.477627	0.351	0.266
246	2.87383e-48	0.622665	0.103	0.015	6.68682e-44	Control	Cyp2j5		246	2.42388e-08	0.257952	0.12	0.184	0.00056399	Control	Ntan1		246	0.000195709	0.790428	0.264	0.106	1	Control	Smagp		246	0.000627098	0.412949	0.386	0.137	1	IRI_long	Asah1		246	2.15522e-85	0.20081	0.184	0.215	5.01476e-81	Control	Sod3		246	2.88828e-173	0.545977	0.276	0.148
247	2.98707e-48	0.243552	0.288	0.352	6.95032e-44	Control	Mrpl33		247	2.60782e-08	0.249351	0.076	0.138	0.000606787	Control	Med8		247	0.000196779	0.263133	0.679	0.818	1	Control	Rpl18a		247	0.000668832	0.410407	0.229	0.039	1	IRI_long	Ube2z		247	2.38042e-85	0.380181	0.528	0.468	5.53876e-81	Control	Dcxr		247	2.96817e-173	0.608777	0.221	0.085
248	4.02657e-48	0.297254	0.233	0.261	9.36902e-44	Control	Tmem160		248	2.66975e-08	0.227945	0.609	0.732	0.000621197	Control	Meis2		248	0.000201449	0.240503	0.434	0.58	1	Control	Atp6v0b		248	0.000726619	0.66357	0.586	0.324	1	IRI_long	H2-T23		248	2.82198e-85	0.457999	0.272	0.21	6.56619e-81	Control	Dpep1		248	4.74327e-173	0.526894	0.276	0.186
249	4.27749e-48	0.21139	0.329	0.396	9.95285e-44	Control	Fis1		249	2.74014e-08	0.270923	0.228	0.295	0.000637577	Control	Brk1		249	0.000205143	0.653026	0.17	0.099	1	Control	Borcs8		249	0.000785074	0.319335	0.2	0.029	1	IRI_long	Ifitm1		249	4.07375e-85	0.443886	0.158	0.089	9.47879e-81	Control	Tnrc6a		249	6.39884e-173	0.545759	0.293	0.183
250	5.4363e-48	0.745374	0.192	0.145	1.26492e-43	Control	Wfdc15b		250	2.77156e-08	0.563209	0.174	0.239	0.000644887	Control	Isg15		250	0.000219885	0.637385	0.226	0.169	1	Control	Trpm7		250	0.000913392	0.637623	0.386	0.137	1	IRI_long	Apoe		250	5.9897e-85	0.507002	0.159	0.078	1.39368e-80	Control	Trim7		250	1.78136e-172	0.562553	0.193	0.062
251	5.74259e-48	0.542659	0.202	0.133	1.33619e-43	Control	Pet100		251	2.99291e-08	0.352846	0.217	0.242	0.00069639	Control	Sod1		251	0.000226852	0.670634	0.264	0.155	1	Control	Aktip		251	0.00100011	0.400492	0.714	0.431	1	IRI_long	Cpq		251	9.11606e-85	0.521688	0.169	0.079	2.12113e-80	Control	Abcd4		251	2.05292e-172	0.543483	0.225	0.103
252	9.89594e-48	0.269206	0.324	0.363	2.30259e-43	Control	Uqcc2		252	3.00854e-08	0.830881	0.196	0.058	0.000700028	Control	Hist1h1c		252	0.000227646	0.431852	0.245	0.259	1	Control	Ogdh		252	0.00103272	0.289268	0.957	0.765	1	IRI_long	Ppia		252	1.13647e-84	0.447931	0.173	0.1	2.64433e-80	Control	Osbpl6		252	2.80214e-171	0.519693	0.381	0.28
253	1.41152e-47	0.346975	0.261	0.279	3.28431e-43	Control	Rasgrp3		253	3.17429e-08	0.211252	0.152	0.257	0.000738594	Control	Nop53		253	0.000230465	0.468427	0.189	0.162	1	Control	Bod1		253	0.00117412	0.613966	0.8	0.627	1	IRI_long	Cd63		253	2.26933e-84	0.392859	0.217	0.176	5.28028e-80	Control	Rab24		253	5.5222e-171	0.590679	0.349	0.233
254	1.48885e-47	0.268304	0.217	0.262	3.46425e-43	Control	Anapc11		254	3.25976e-08	0.378453	0.239	0.255	0.000758482	Control	Map1lc3a		254	0.000241934	0.372754	0.321	0.353	1	Control	Tmbim4		254	0.00127067	0.698113	0.6	0.333	1	IRI_long	Tmem176b		254	3.38226e-84	0.231876	0.171	0.193	7.86984e-80	Control	Tgoln1		254	1.09861e-170	0.526913	0.266	0.196
255	2.40902e-47	0.394235	0.154	0.136	5.6053e-43	Control	2610001J05Rik		255	3.26661e-08	0.362527	0.228	0.273	0.000760074	Control	Tmco1		255	0.000245489	0.41662	0.358	0.376	1	Control	Timm8b		255	0.00136634	0.370034	0.957	0.824	1	IRI_long	Cd81		255	6.45169e-84	0.233808	0.328	0.358	1.50118e-79	Control	Hmgcs1		255	1.77806e-169	0.506641	0.287	0.186
256	2.87717e-47	0.591622	0.14	0.051	6.69461e-43	Control	Aldh6a1		256	3.54546e-08	0.461278	0.261	0.238	0.000824958	Control	Dpm3		256	0.000248828	0.715828	0.245	0.145	1	Control	Hoxd8		256	0.00156831	0.649922	0.429	0.186	1	IRI_long	Plpp3		256	7.26504e-84	0.454353	0.143	0.076	1.69043e-79	Control	Trpc1		256	2.77084e-169	0.548416	0.253	0.131
257	3.32726e-47	0.306432	0.206	0.23	7.74186e-43	Control	Smim11		257	3.71517e-08	0.2908	0.141	0.214	0.000864447	Control	Fgfr1op2		257	0.000249762	0.568864	0.604	0.517	1	Control	Ndufa11		257	0.00169551	0.807123	0.257	0.069	1	IRI_long	Fcer1g		257	1.28086e-83	0.428905	0.308	0.242	2.9803e-79	Control	Pbld1		257	4.21982e-169	0.398428	0.301	0.266
258	5.17444e-47	0.31943	0.275	0.331	1.20399e-42	Control	Pcdh17		258	3.89204e-08	0.377441	0.163	0.196	0.000905599	Control	Sncg		258	0.000250615	0.39127	0.321	0.33	1	Control	Brk1		258	0.00214399	0.381078	0.971	0.931	1	IRI_long	Igfbp7		258	1.39931e-83	0.26442	0.263	0.273	3.25592e-79	Control	Retreg1		258	4.58622e-169	0.515452	0.193	0.081
259	5.55771e-47	0.292606	0.608	0.646	1.29317e-42	Control	Ptprb		259	3.90676e-08	0.28362	0.25	0.326	0.000909025	Control	Sptssa		259	0.000253328	0.48009	0.585	0.557	1	Control	Tmbim6		259	0.00224003	0.51396	0.457	0.206	1	IRI_long	Efhd2		259	2.98572e-83	0.450567	0.19	0.12	6.94716e-79	Control	Cgnl1		259	4.79183e-169	0.54438	0.274	0.181
260	7.56792e-47	0.238241	0.357	0.409	1.7609e-42	Control	Klf9		260	4.41064e-08	0.39779	0.196	0.21	0.00102627	Control	Rtp4		260	0.000254295	0.669237	0.17	0.028	1	Control	Hpn		260	0.00229952	0.442528	0.829	0.667	1	IRI_long	Ctsb		260	3.26529e-83	0.312344	0.258	0.251	7.59769e-79	Control	Rdx		260	4.82263e-169	0.513591	0.166	0.044
261	9.61713e-47	0.547738	0.16	0.109	2.23771e-42	Control	Cndp2		261	4.57547e-08	0.281136	0.239	0.325	0.00106462	Control	Tnfaip2		261	0.000272825	0.592604	0.377	0.342	1	Control	Mrpl42		261	0.00248005	0.604837	0.586	0.382	1	IRI_long	Rpl29		261	7.36811e-83	0.303913	0.223	0.22	1.71441e-78	Control	Uqcc3		261	1.5575e-168	0.488881	0.238	0.146
262	1.33699e-46	0.270414	0.25	0.297	3.11091e-42	Control	Cuta		262	4.87409e-08	0.293745	0.196	0.269	0.0011341	Control	Dusp3		262	0.000292197	0.304038	0.585	0.753	1	Control	Gm42418		262	0.00265359	0.323328	0.443	0.206	1	IRI_long	Fgfbp1		262	7.40853e-83	0.361474	0.174	0.145	1.72382e-78	Control	Prkaa2		262	2.18758e-168	0.49596	0.274	0.164
263	1.40856e-46	0.267332	0.206	0.244	3.27743e-42	Control	Ap2s1		263	4.88365e-08	0.297883	0.228	0.3	0.00113633	Control	Mrps14		263	0.000294089	0.462398	0.302	0.307	1	Control	Ndufa10		263	0.00270157	0.484847	0.129	0.01	1	IRI_long	Stxbp2		263	1.12745e-82	0.275054	0.797	0.824	2.62336e-78	Control	Uqcrh		263	2.67594e-168	0.328313	0.738	0.754
264	1.84067e-46	0.27089	0.302	0.345	4.28287e-42	Control	Hsbp1		264	5.70535e-08	0.213814	0.337	0.436	0.00132752	Control	Jup		264	0.000300477	0.444774	0.472	0.483	1	Control	Bri3		264	0.0028688	0.421281	0.129	0.01	1	IRI_long	Med17		264	2.29322e-82	0.247445	0.459	0.482	5.33587e-78	Control	Cat		264	1.20342e-167	0.488032	0.216	0.124
265	3.24146e-46	0.205587	0.186	0.246	7.54223e-42	Control	Psmb10		265	5.74541e-08	0.513271	0.13	0.101	0.00133684	Control	0610010K14Rik		265	0.00031246	0.232941	0.245	0.36	1	Control	Tmem258		265	0.0030256	0.450249	0.129	0.01	1	IRI_long	Spg20		265	2.60762e-82	0.286496	0.153	0.158	6.0674e-78	Control	mt-Nd6		265	3.05017e-167	0.526825	0.286	0.188
266	3.62516e-46	0.208573	0.214	0.286	8.43502e-42	Control	Tspan14		266	5.88792e-08	0.418197	0.207	0.214	0.00137	Control	Sdha		266	0.000316638	0.75097	0.189	0.055	1	Control	Efhd1		266	0.00309002	0.73718	0.157	0.02	1	IRI_long	Sprr2f		266	4.81887e-82	0.284333	0.143	0.15	1.12125e-77	Control	Arsb		266	3.86185e-167	0.531766	0.263	0.137
267	8.1117e-46	0.320577	0.297	0.363	1.88743e-41	Control	Hes1		267	6.14879e-08	0.291424	0.207	0.292	0.0014307	Control	Atraid		267	0.000322804	0.229161	0.283	0.43	1	Control	Nrp1		267	0.00338256	0.487472	0.529	0.275	1	IRI_long	Clu		267	5.55792e-82	0.413076	0.237	0.179	1.29322e-77	Control	Usp2		267	7.9759e-167	0.342222	0.414	0.39
268	1.31039e-45	0.354574	0.192	0.2	3.04902e-41	Control	Snrnp27		268	6.50396e-08	0.519344	0.12	0.107	0.00151334	Control	Nfia		268	0.000338284	0.493369	0.434	0.39	1	Control	Tomm7		268	0.00339099	0.540838	0.357	0.137	1	IRI_long	Fos		268	9.24124e-82	0.377116	0.199	0.16	2.15025e-77	Control	Dcaf8		268	8.39605e-167	0.501636	0.14	0.026
269	1.31242e-45	0.462933	0.31	0.316	3.05375e-41	Control	Atp1b1		269	6.63157e-08	0.227777	0.185	0.264	0.00154303	Control	Nfic		269	0.000341106	0.301526	0.34	0.393	1	Control	Romo1		269	0.00362017	0.820365	0.329	0.147	1	IRI_long	Rpap3		269	9.6703e-82	0.438913	0.219	0.155	2.25009e-77	Control	Pdk2		269	4.73082e-166	0.54133	0.218	0.097
270	2.33881e-45	0.205005	0.175	0.231	5.44194e-41	Control	Zfand6		270	6.87348e-08	0.493758	0.196	0.23	0.00159932	Control	AW112010		270	0.000344946	0.38387	0.151	0.182	1	Control	Ndufa9		270	0.00440015	0.551047	0.4	0.176	1	IRI_long	9530068E07Rik		270	1.31544e-81	0.335077	0.224	0.197	3.06077e-77	Control	Ypel3		270	8.52079e-163	0.484017	0.152	0.036
271	3.10603e-45	0.264913	0.468	0.537	7.22711e-41	Control	Gimap5		271	7.01343e-08	0.368881	0.239	0.282	0.00163189	Control	Uqcrfs1		271	0.000345586	0.331971	0.34	0.372	1	Control	Rpl13a		271	0.0044032	0.31442	0.914	0.804	1	IRI_long	Laptm4a		271	1.62338e-81	0.417015	0.268	0.214	3.77729e-77	Control	Smim24		271	1.07426e-162	0.507085	0.223	0.097
272	3.42034e-45	0.384604	0.191	0.202	7.95845e-41	Control	Ddx3y		272	7.12804e-08	0.422981	0.348	0.362	0.00165855	Control	Tapbp		272	0.000355376	0.669527	0.245	0.113	1	Control	Chchd7		272	0.00452064	0.461497	0.657	0.559	1	IRI_long	Emp3		272	1.95912e-81	0.433748	0.203	0.141	4.55848e-77	Control	Macrod2		272	1.29144e-162	0.507121	0.199	0.087
273	1.26391e-44	0.292938	0.281	0.314	2.94087e-40	Control	Tpi1		273	7.46671e-08	0.270202	0.457	0.556	0.00173735	Control	Rdx		273	0.000362011	0.597047	0.396	0.312	1	Control	Uba52		273	0.00454574	0.363139	0.171	0.029	1	IRI_long	Qsox1		273	4.37081e-81	0.211666	0.205	0.234	1.017e-76	Control	Wbp2		273	3.31602e-162	0.48326	0.325	0.24
274	1.48001e-44	0.239058	0.235	0.28	3.44369e-40	Control	St13		274	7.57904e-08	0.585561	0.13	0.114	0.00176349	Control	Suds3		274	0.000365665	0.379635	0.245	0.314	1	Control	Fam162a		274	0.00456631	0.463187	0.743	0.5	1	IRI_long	Spp1		274	1.02623e-80	0.336432	0.267	0.241	2.38782e-76	Control	Camk2n1		274	4.27095e-162	0.494792	0.263	0.163
275	1.97421e-44	0.227592	0.233	0.292	4.59359e-40	Control	Prr13		275	7.62925e-08	0.423988	0.217	0.208	0.00177517	Control	Lamtor4		275	0.00036946	0.339467	0.736	0.808	1	Control	Rps19		275	0.00460098	0.490522	0.743	0.549	1	IRI_long	H2-K1		275	1.78747e-80	0.324225	0.223	0.21	4.15909e-76	Control	Abhd17c		275	8.63855e-162	0.34145	0.835	0.842
276	2.57179e-44	0.284937	0.195	0.23	5.98405e-40	Control	Pnkd		276	7.69762e-08	0.25011	0.13	0.186	0.00179108	Control	Tmem147		276	0.000379163	0.4012	0.302	0.356	1	Control	Uqcrc2		276	0.00478384	0.42935	0.886	0.725	1	IRI_long	Bcam		276	2.30752e-80	0.288495	0.244	0.242	5.36914e-76	Control	BC005537		276	1.01096e-161	0.506414	0.175	0.071
277	3.4982e-44	0.229253	0.258	0.318	8.13962e-40	Control	Elk3		277	7.73952e-08	0.238345	0.174	0.247	0.00180083	Control	Anapc5		277	0.000400122	1.49152	0.226	0.072	1	Control	Ptn		277	0.00481268	0.360892	0.814	0.627	1	IRI_long	Vim		277	4.66606e-80	0.44957	0.176	0.104	1.0857e-75	Control	Mtss1		277	1.64586e-161	0.493857	0.25	0.147
278	5.52387e-44	0.40352	0.212	0.198	1.28529e-39	Control	Naa38		278	8.0936e-08	0.225926	0.109	0.18	0.00188322	Control	Chmp3		278	0.000400315	0.402601	0.434	0.439	1	Control	Tpi1		278	0.00485501	0.467153	0.514	0.275	1	IRI_long	Ctsh		278	6.50776e-80	0.456249	0.209	0.141	1.51423e-75	Control	Rufy3		278	2.76644e-161	0.444232	0.272	0.211
279	5.67134e-44	0.291739	0.331	0.371	1.31961e-39	Control	Tspan7		279	8.56372e-08	0.357371	0.163	0.177	0.00199261	Control	Polr2m		279	0.000403463	0.534845	0.453	0.365	1	Control	Cops9		279	0.00487604	0.229916	0.229	0.069	1	IRI_long	Alyref		279	1.37235e-79	0.315324	0.229	0.216	3.19318e-75	Control	Sptbn1		279	5.60333e-161	0.233495	0.526	0.563
280	7.98708e-44	0.371498	0.337	0.34	1.85843e-39	Control	Jup		280	9.9989e-08	0.24269	0.174	0.248	0.00232654	Control	Tjp1		280	0.000413158	0.349353	0.245	0.358	1	Control	Emc7		280	0.0055735	0.483775	0.557	0.333	1	IRI_long	Xbp1		280	2.42277e-79	0.458155	0.184	0.108	5.6373e-75	Control	Tln2		280	1.14495e-160	0.480705	0.231	0.136
281	9.761e-44	0.28085	0.234	0.269	2.27119e-39	Control	Med28		281	1.03498e-07	0.340266	0.207	0.228	0.0024082	Control	Map2k2		281	0.00041337	0.298105	0.302	0.36	1	Control	Tceal9		281	0.00574126	0.398868	0.871	0.676	1	IRI_long	Itgb5		281	2.68189e-79	0.489997	0.142	0.05	6.24023e-75	Control	Chrna4		281	1.99699e-160	0.272411	0.404	0.422
282	1.2946e-43	0.200875	0.175	0.237	3.01228e-39	Control	Jtb		282	1.05162e-07	0.430525	0.196	0.195	0.00244692	Control	Ccser2		282	0.000421559	0.407398	0.189	0.226	1	Control	Vkorc1		282	0.0058333	0.330561	0.743	0.51	1	IRI_long	Lpl		282	7.61078e-79	0.526137	0.175	0.08	1.77088e-74	Control	Mlxipl		282	2.83298e-160	0.449585	0.409	0.313
283	1.32923e-43	0.341494	0.208	0.21	3.09286e-39	Control	Mrpl12		283	1.12266e-07	0.210602	0.076	0.14	0.00261221	Control	Prkcsh		283	0.000422362	0.60004	0.302	0.215	1	Control	Bola2		283	0.00599681	0.300769	0.929	0.843	1	IRI_long	Enpep		283	7.73598e-79	0.421095	0.172	0.152	1.80001e-74	Control	Slc13a3		283	3.59964e-160	0.430635	0.635	0.479
284	1.39391e-43	0.352124	0.206	0.203	3.24334e-39	Control	Bola2		284	1.18034e-07	0.229056	0.337	0.425	0.00274642	Control	Klf9		284	0.000433523	0.416561	0.453	0.467	1	Control	Hspe1		284	0.00615633	0.547629	0.514	0.294	1	IRI_long	Tmem189		284	1.64209e-78	0.532982	0.187	0.084	3.82081e-74	Control	AC149090.1		284	9.75005e-160	0.45473	0.409	0.344
285	3.27144e-43	0.307591	0.201	0.221	7.612e-39	Control	Tmem147		285	1.41571e-07	0.382358	0.141	0.169	0.00329407	Control	Swt1		285	0.000435724	0.324098	0.736	0.792	1	Control	Rplp2		285	0.00716198	0.451622	0.743	0.559	1	IRI_long	Aebp1		285	3.08117e-78	0.311578	0.202	0.186	7.16927e-74	Control	Plekhb2		285	1.14381e-159	0.409169	0.593	0.53
286	4.20937e-43	0.361672	0.171	0.171	9.79436e-39	Control	Ppp1r16b		286	1.46905e-07	0.406811	0.272	0.289	0.00341819	Control	Mndal		286	0.000438055	0.323961	0.717	0.811	1	Control	Rpl38		286	0.00774602	0.483451	0.629	0.461	1	IRI_long	P3h2		286	4.25246e-78	0.308716	0.305	0.295	9.89462e-74	Control	Slc37a4		286	1.43683e-159	0.52707	0.464	0.327
287	4.5803e-43	0.210754	0.232	0.283	1.06574e-38	Control	Coa3		287	1.5766e-07	0.300514	0.13	0.172	0.00366844	Control	Acaa2		287	0.000439583	0.629396	0.189	0.125	1	Control	Ap2b1		287	0.00830698	0.321091	0.114	0.01	1	IRI_long	Lpcat2		287	1.54465e-77	0.2594	0.267	0.285	3.59409e-73	Control	Cox20		287	1.54773e-159	0.473672	0.253	0.16
288	4.91442e-43	0.334456	0.187	0.2	1.14349e-38	Control	Rtf1		288	1.61676e-07	0.827138	0.174	0.055	0.00376189	Control	Gm12002		288	0.000456892	0.267215	0.132	0.203	1	Control	Tnfaip8		288	0.00856913	0.452615	0.729	0.529	1	IRI_long	Serinc3		288	2.07835e-77	0.287284	0.221	0.209	4.8359e-73	Control	Mcur1		288	1.80139e-159	0.484917	0.228	0.115
289	5.21796e-43	0.355886	0.262	0.309	1.21411e-38	Control	Dkk2		289	1.66694e-07	0.226246	0.239	0.315	0.00387863	Control	Ndufc1		289	0.000457226	0.540397	0.434	0.379	1	Control	Sdc4		289	0.00858777	0.444415	0.614	0.382	1	IRI_long	Alcam		289	3.3733e-77	0.397632	0.148	0.085	7.84899e-73	Control	Tpcn1		289	1.15176e-158	0.509386	0.264	0.186
290	5.23922e-43	0.441111	0.194	0.171	1.21906e-38	Control	Fmc1		290	1.93223e-07	0.748648	0.163	0.084	0.00449591	Control	Ptprr		290	0.000471685	0.312964	0.585	0.642	1	Control	Rabac1		290	0.0086378	0.868978	0.629	0.422	1	IRI_long	Mt1		290	4.34284e-77	0.477905	0.197	0.118	1.01049e-72	Control	Aspdh		290	1.22355e-158	0.476487	0.243	0.157
291	5.95549e-43	0.30136	0.714	0.756	1.38572e-38	Control	Rpl38		291	1.96452e-07	0.208461	0.239	0.334	0.00457104	Control	Limch1		291	0.000474472	0.36328	0.245	0.279	1	Control	Dcun1d5		291	0.0086405	0.311541	0.114	0.01	1	IRI_long	1810055G02Rik		291	7.26209e-77	0.22992	0.232	0.25	1.68974e-72	Control	Naa38		291	1.34743e-158	0.603573	0.518	0.345
292	7.33674e-43	0.294068	0.203	0.238	1.70711e-38	Control	Hdac7		292	1.9936e-07	0.477304	0.272	0.283	0.00463871	Control	H1f0		292	0.000476239	0.807006	0.17	0.083	1	Control	Gm5617		292	0.00947386	0.50557	0.586	0.392	1	IRI_long	Mme		292	8.41743e-77	0.304231	0.298	0.301	1.95857e-72	Control	Mat2a		292	3.05342e-158	0.247988	0.642	0.655
293	3.26323e-42	0.275608	0.187	0.219	7.59289e-38	Control	Mrpl14		293	2.03486e-07	0.383848	0.826	0.839	0.00473472	Control	Rps11		293	0.000479188	0.831034	0.302	0.143	1	Control	Cdh16		293	0.00988585	0.456734	0.414	0.206	1	IRI_long	Kdelr2		293	8.70882e-77	0.213007	0.775	0.852	2.02637e-72	Control	Rps14		293	9.81101e-158	0.449522	0.228	0.156
294	4.07947e-42	0.223927	0.17	0.23	9.49212e-38	Control	Nedd9		294	2.08696e-07	0.488888	0.207	0.195	0.00485593	Control	Timm8b		294	0.000481691	0.298798	0.377	0.473	1	Control	Tuba1b											294	8.73288e-77	0.450677	0.183	0.115	2.03197e-72	Control	Col4a4		294	1.15043e-157	0.507747	0.272	0.181
295	8.94746e-42	0.324321	0.365	0.412	2.0819e-37	Control	Efnb2		295	2.37017e-07	0.728944	0.141	0.026	0.00551491	Control	Acy3		295	0.000483923	0.350423	0.17	0.24	1	Control	Khdrbs1											295	1.88654e-76	0.367369	0.154	0.115	4.38961e-72	Control	Adra2b		295	9.80669e-157	0.205723	0.433	0.475
296	2.78583e-41	0.351054	0.552	0.548	6.48207e-37	Control	Selenop		296	2.42709e-07	0.220506	0.185	0.261	0.00564734	Control	Fkbp8		296	0.000485814	0.424188	0.396	0.376	1	Control	Ndufv3											296	1.93525e-76	0.35565	0.23	0.192	4.50294e-72	Control	Steap2		296	1.20687e-156	0.510173	0.265	0.14
297	2.854e-41	0.42027	0.201	0.162	6.64069e-37	Control	Dnajc19		297	2.52938e-07	0.359561	0.13	0.162	0.00588537	Control	Zc3h15		297	0.000493549	0.598139	0.358	0.314	1	Control	Mrps6											297	2.04342e-76	0.236574	0.267	0.283	4.75463e-72	Control	Epn1		297	2.39857e-156	0.518265	0.205	0.083
298	3.61853e-41	0.213491	0.195	0.249	8.41961e-37	Control	Map2k2		298	2.55688e-07	0.330016	0.163	0.193	0.00594935	Control	Mff		298	0.000510519	0.237691	0.283	0.418	1	Control	Cyba											298	3.41069e-76	0.417712	0.196	0.139	7.93598e-72	Control	Abat		298	5.73057e-156	0.455955	0.284	0.206
299	5.66646e-41	0.420872	0.182	0.174	1.31847e-36	Control	Cox20		299	2.56924e-07	0.630478	0.13	0.07	0.00597812	Control	Nudt19		299	0.000528511	0.310663	0.321	0.4	1	Control	P4hb											299	3.89661e-76	0.398334	0.148	0.1	9.06663e-72	Control	Sgpp1		299	7.40512e-156	0.485105	0.195	0.081
300	7.48911e-41	0.265703	0.142	0.174	1.74257e-36	Control	1110038F14Rik		300	2.60356e-07	0.221749	0.196	0.282	0.00605797	Control	Ctbp1		300	0.000533992	0.23349	0.151	0.233	1	Control	Mydgf											300	5.64145e-76	0.21205	0.186	0.208	1.31265e-71	Control	Plpbp		300	9.83751e-156	0.348947	0.59	0.558
301	8.46831e-41	0.597232	0.297	0.194	1.97041e-36	Control	Igfbp4		301	2.68145e-07	0.266402	0.152	0.205	0.00623921	Control	Polr2i		301	0.000536855	0.209328	0.17	0.305	1	Control	4930523C07Rik											301	6.51099e-76	0.404764	0.191	0.147	1.51498e-71	Control	Smim22		301	1.08773e-155	0.48007	0.357	0.266
302	8.78496e-41	0.472313	0.201	0.155	2.04409e-36	Control	Hist1h2bc		302	2.87629e-07	0.40086	0.228	0.243	0.00669256	Control	Amotl1		302	0.000553744	0.620071	0.208	0.088	1	Control	Hmgcs1											302	9.0692e-76	0.376595	0.23	0.213	2.11022e-71	Control	Defb29		302	1.1484e-155	0.479598	0.313	0.229
303	1.2971e-40	0.233426	0.253	0.302	3.0181e-36	Control	Lrpap1		303	2.9306e-07	0.346694	0.185	0.209	0.00681892	Control	Tmem140		303	0.000575209	0.402592	0.491	0.522	1	Control	Akr1a1											303	1.36158e-75	0.269001	0.193	0.195	3.16813e-71	Control	Dync1i2		303	1.50775e-155	0.483925	0.613	0.414
304	1.44495e-40	0.42595	0.534	0.492	3.3621e-36	Control	Dlc1		304	2.94232e-07	0.28891	0.163	0.208	0.00684619	Control	Polr2e		304	0.000582364	0.369541	0.302	0.353	1	Control	Metap2											304	1.38119e-75	0.304283	0.17	0.158	3.21374e-71	Control	Mut		304	2.11195e-155	0.246571	0.555	0.579
305	1.75374e-40	0.284061	0.21	0.236	4.0806e-36	Control	Eif5b		305	2.98099e-07	0.330758	0.087	0.114	0.00693617	Control	Pold4		305	0.000596628	0.285549	0.132	0.173	1	Control	Ssbp1											305	1.40593e-75	0.260703	0.197	0.2	3.27132e-71	Control	Cflar		305	3.35689e-155	0.502926	0.19	0.074
306	1.84764e-40	0.230923	0.177	0.234	4.29909e-36	Control	N4bp2l2		306	3.02926e-07	0.31455	0.109	0.145	0.00704848	Control	Srek1		306	0.000602303	0.373669	0.151	0.201	1	Control	Prdx3											306	2.52569e-75	0.224377	0.225	0.247	5.87677e-71	Control	Ier3ip1		306	5.53283e-155	0.458398	0.437	0.328
307	2.13715e-40	0.213807	0.125	0.169	4.97273e-36	Control	Chtop		307	3.07989e-07	0.218048	0.152	0.216	0.00716629	Control	Pttg1		307	0.000604246	0.365557	0.415	0.457	1	Control	Aes											307	1.90141e-74	0.390256	0.203	0.15	4.42419e-70	Control	Sgk2		307	2.88162e-154	0.489388	0.201	0.098
308	2.66803e-40	0.446132	0.215	0.196	6.20798e-36	Control	Gstm1		308	3.13756e-07	0.295212	0.13	0.173	0.00730048	Control	Tspan3		308	0.000608664	0.322864	0.151	0.21	1	Control	Ppp3cb											308	3.12097e-74	0.479475	0.194	0.116	7.26188e-70	Control	Slc34a3		308	1.64404e-153	0.484315	0.404	0.286
309	3.19305e-40	0.206631	0.16	0.211	7.42959e-36	Control	Cenpx		309	3.15845e-07	0.379441	0.913	0.881	0.00734908	Control	Fau		309	0.000611832	0.32426	0.226	0.36	1	Control	Eva1b											309	4.43119e-74	0.221854	0.121	0.133	1.03105e-69	Control	Rnf128		309	2.15417e-153	0.337621	0.274	0.267
310	3.24616e-40	0.639096	0.124	0.047	7.55317e-36	Control	Maf		310	3.30616e-07	0.226977	0.293	0.371	0.00769278	Control	Bcam		310	0.000629963	0.275745	0.302	0.358	1	Control	Sdha											310	5.45994e-74	0.254742	0.175	0.184	1.27042e-69	Control	Cdhr5		310	1.29829e-152	0.480301	0.212	0.107
311	4.96299e-40	0.320802	0.204	0.214	1.15479e-35	Control	Ccser2		311	3.32443e-07	0.521433	0.152	0.125	0.00773528	Control	Brd9		311	0.000631414	0.654069	0.113	0.012	1	Control	Top2a											311	6.53008e-74	0.243558	0.206	0.212	1.51942e-69	Control	Ncor1		311	3.80717e-152	0.434964	0.404	0.31
312	5.50877e-40	0.538595	0.161	0.097	1.28178e-35	Control	Cat		312	3.32972e-07	0.200772	0.261	0.347	0.00774758	Control	Wnk1		312	0.000642866	0.880808	0.208	0.072	1	Control	Lmo7											312	7.73619e-74	0.244949	0.218	0.225	1.80006e-69	Control	Dpm3		312	8.68098e-152	0.530448	0.198	0.103
313	6.8354e-40	0.326054	0.217	0.225	1.59046e-35	Control	Ktn1		313	3.4835e-07	0.709271	0.13	0.027	0.00810542	Control	Tmem52b		313	0.000645631	0.460978	0.226	0.268	1	Control	Bst2											313	1.4166e-73	0.302229	0.238	0.23	3.29615e-69	Control	Tcea3		313	1.08706e-151	0.494142	0.612	0.442
314	7.61825e-40	0.231079	0.219	0.269	1.77261e-35	Control	B230219D22Rik		314	3.55798e-07	0.976539	0.12	0.082	0.0082787	Control	Ifi27l2a		314	0.000651464	0.737226	0.132	0.016	1	Control	Cyp2j5											314	2.12264e-73	0.33561	0.182	0.151	4.93895e-69	Control	Ahcyl2		314	2.17704e-151	0.279978	0.415	0.409
315	1.29526e-39	0.223707	0.26	0.311	3.01381e-35	Control	Ndufb6		315	3.57805e-07	0.222208	0.174	0.249	0.00832542	Control	Arhgef15		315	0.000660549	0.579324	0.151	0.025	1	Control	Tspan1											315	4.29448e-73	0.226835	0.211	0.236	9.9924e-69	Control	Aass		315	2.28833e-151	0.241915	0.557	0.574
316	1.34952e-39	0.607192	0.132	0.038	3.14006e-35	Control	Ggt1		316	3.69481e-07	0.408186	0.207	0.195	0.00859708	Control	Jtb		316	0.000667121	0.452392	0.113	0.009	1	Control	Cdca8											316	5.9917e-73	0.309621	0.243	0.23	1.39415e-68	Control	Aspa		316	5.20155e-151	0.348292	0.929	0.95
317	1.41864e-39	0.490616	0.165	0.148	3.30089e-35	Control	Atp13a3		317	3.73964e-07	0.282291	0.261	0.324	0.0087014	Control	Cyc1		317	0.00066771	0.222374	0.415	0.547	1	Control	Aplp2											317	2.01209e-72	0.209131	0.215	0.234	4.68174e-68	Control	Coa6		317	8.84122e-151	0.489603	0.14	0.036
318	2.91783e-39	0.288516	0.231	0.255	6.7892e-35	Control	Amotl1		318	3.81443e-07	0.344224	0.185	0.217	0.00887541	Control	Hcfc1r1		318	0.000668894	0.682136	0.17	0.148	1	Control	Slc9a3r1											318	2.8248e-72	0.459607	0.141	0.057	6.57273e-68	Control	Ggnbp1		318	1.12667e-150	0.482451	0.345	0.232
319	2.92092e-39	0.413825	0.171	0.148	6.79641e-35	Control	Brd9		319	3.83955e-07	0.36126	0.141	0.154	0.00893386	Control	Mrps18a		319	0.000682521	0.263211	0.264	0.374	1	Control	Set											319	3.19122e-72	0.221013	0.71	0.767	7.42534e-68	Control	Cox7b		319	1.29941e-150	0.386342	0.786	0.65
320	5.40005e-39	0.283031	0.169	0.199	1.25648e-34	Control	Arhgef1		320	4.00182e-07	0.26631	0.109	0.165	0.00931143	Control	Mien1		320	0.000689055	0.445414	0.623	0.573	1	Control	Ndufa7											320	3.20904e-72	0.388071	0.18	0.13	7.4668e-68	Control	Slc6a20b		320	1.451e-150	0.453707	0.284	0.2
321	6.13921e-39	0.242287	0.158	0.193	1.42847e-34	Control	Polr2i		321	4.07828e-07	0.212229	0.272	0.356	0.00948935	Control	Il10rb		321	0.000691618	0.274002	0.585	0.677	1	Control	Atp5l											321	5.22878e-72	0.319505	0.195	0.186	1.21663e-67	Control	AC135964.2		321	1.4863e-150	0.53332	0.287	0.198
322	2.3356e-38	0.413795	0.165	0.126	5.43448e-34	Control	1500011K16Rik		322	4.33549e-07	0.641825	0.141	0.081	0.0100878	Control	Oxct1		322	0.00069175	0.231783	0.17	0.282	1	Control	Tns2											322	1.02132e-71	0.381788	0.208	0.147	2.37641e-67	Control	Golga4		322	1.98064e-150	0.473435	0.2	0.092
323	2.43358e-38	0.24903	0.254	0.283	5.66247e-34	Control	Lamtor2		323	4.36297e-07	0.389915	0.196	0.197	0.0101518	Control	Arhgef1		323	0.000693891	0.256767	0.189	0.233	1	Control	C1qbp											323	1.87846e-71	0.390746	0.191	0.132	4.37079e-67	Control	Ptprd		323	2.75412e-150	0.508015	0.249	0.152
324	2.5505e-38	0.415572	0.207	0.18	5.93451e-34	Control	Mtss1		324	4.41e-07	0.270232	0.174	0.244	0.0102612	Control	Ndufs4		324	0.000695942	0.244247	0.208	0.289	1	Control	Zfp91											324	3.94864e-71	0.296067	0.138	0.122	9.1877e-67	Control	Clcn3		324	6.62908e-149	0.50004	0.26	0.175
325	4.31553e-38	0.341158	0.195	0.193	1.00414e-33	Control	Foxn3		325	4.50307e-07	0.202403	0.652	0.792	0.0104777	Control	Rps13		325	0.000699556	0.570549	0.245	0.157	1	Control	BC004004											325	4.44382e-71	0.205929	0.226	0.247	1.03399e-66	Control	Tcf25		325	1.34226e-148	0.467177	0.196	0.097
326	4.47669e-38	0.556119	0.121	0.041	1.04164e-33	Control	Dcxr		326	4.55236e-07	0.385735	0.109	0.129	0.0105924	Control	Smarca2		326	0.000706033	0.47676	0.189	0.282	1	Control	Eng											326	7.0242e-71	0.356095	0.175	0.14	1.63439e-66	Control	Smarca2		326	1.89814e-148	0.400368	0.522	0.433
327	5.04786e-38	0.253696	0.171	0.204	1.17454e-33	Control	Skp1a		327	4.63023e-07	0.426494	0.13	0.15	0.0107736	Control	Add1		327	0.000729966	0.4801	0.774	0.785	1	Control	Rps23											327	7.56621e-71	0.254044	0.53	0.547	1.76051e-66	Control	Arl6ip1		327	2.45891e-148	0.442857	0.165	0.091
328	5.66763e-38	0.3462	0.177	0.168	1.31874e-33	Control	Rpp21		328	4.83528e-07	0.31908	0.076	0.103	0.0112507	Control	Tead2		328	0.000730396	0.207034	0.038	0.104	1	Control	Fbxo8											328	7.97913e-71	0.350295	0.145	0.111	1.85658e-66	Control	2021-03-06		328	4.44653e-148	0.403049	0.284	0.228
329	7.17857e-38	0.211793	0.176	0.221	1.67031e-33	Control	Plscr4		329	4.87594e-07	0.266266	0.163	0.201	0.0113453	Control	Meox1		329	0.000742519	0.252297	0.453	0.54	1	Control	Ndufc2											329	1.19495e-70	0.258971	0.268	0.278	2.78041e-66	Control	Slc2a2		329	4.33283e-147	0.494107	0.131	0.028
330	9.85084e-38	0.576117	0.274	0.174	2.29209e-33	Control	Ankrd44		330	4.88161e-07	0.244139	0.141	0.198	0.0113585	Control	Mydgf		330	0.00075487	0.485417	0.208	0.139	1	Control	Mpnd											330	1.60295e-70	0.2891	0.155	0.141	3.72974e-66	Control	Far1		330	9.07741e-147	0.49259	0.375	0.291
331	1.12823e-37	0.292003	0.3	0.316	2.62517e-33	Control	Mgll		331	4.90607e-07	0.424139	0.826	0.824	0.0114155	Control	Rpl35a		331	0.000755543	0.408612	0.34	0.337	1	Control	Aco2											331	1.65347e-70	0.444125	0.264	0.194	3.84729e-66	Control	Gadd45g		331	1.55814e-146	0.444193	0.201	0.118
332	1.14665e-37	0.499297	0.141	0.083	2.66804e-33	Control	Acot13		332	4.96428e-07	0.215967	0.12	0.171	0.0115509	Control	Polr2g		332	0.000801384	0.259508	0.226	0.312	1	Control	Atraid											332	1.78098e-70	0.249252	0.203	0.211	4.14399e-66	Control	Lypla1		332	4.47119e-146	0.578879	0.49	0.323
333	1.24914e-37	0.629749	0.148	0.069	2.9065e-33	Control	Adamts5		333	5.01374e-07	0.297182	0.12	0.149	0.011666	Control	Cd164		333	0.000815442	0.355489	0.226	0.27	1	Control	Lrpap1											333	1.9808e-70	0.350164	0.155	0.129	4.60892e-66	Control	Papss2		333	2.22755e-145	0.468736	0.161	0.072
334	1.43342e-37	0.363998	0.274	0.262	3.33528e-33	Control	Cox17		334	5.20273e-07	0.208189	0.098	0.161	0.0121057	Control	Eci2		334	0.00082294	0.507465	0.34	0.291	1	Control	Ndufs4											334	2.72568e-70	0.245647	0.814	0.863	6.34212e-66	Control	Rpl26		334	7.0128e-145	0.233109	0.541	0.566
335	1.80755e-37	0.200896	0.248	0.304	4.20581e-33	Control	Smagp		335	5.30074e-07	0.76281	0.12	0.017	0.0123338	Control	Glyat		335	0.00082576	0.494432	0.132	0.016	1	Control	Fbp1											335	2.98918e-70	0.386978	0.301	0.258	6.95521e-66	Control	Slc22a8		335	9.45268e-145	0.436374	0.387	0.298
336	1.96608e-37	0.224464	0.21	0.255	4.57468e-33	Control	Ndufs8		336	5.4657e-07	2.00782	0.13	0.039	0.0127176	Control	Aqp1		336	0.000834409	0.563642	0.17	0.164	1	Control	Maf											336	5.22027e-70	0.220089	0.136	0.156	1.21465e-65	Control	Nat8		336	1.01257e-144	0.452401	0.152	0.053
337	3.19025e-37	0.240537	0.146	0.183	7.42306e-33	Control	Csnk2a1		337	5.48063e-07	0.25218	0.239	0.319	0.0127523	Control	Pura		337	0.000849216	0.815213	0.151	0.044	1	Control	Ppargc1a											337	3.78135e-69	0.204117	0.388	0.415	8.79845e-65	Control	Dao		337	1.44001e-144	0.431863	0.289	0.228
338	3.75338e-37	0.443879	0.124	0.075	8.73335e-33	Control	Idh1		338	5.48885e-07	0.446007	0.391	0.371	0.0127714	Control	Ushbp1		338	0.000865017	0.463152	0.151	0.023	1	Control	Tmprss2											338	4.01773e-69	0.301264	0.147	0.128	9.34845e-65	Control	Frrs1		338	2.47711e-144	0.480667	0.24	0.142
339	7.09589e-37	0.274593	0.218	0.248	1.65107e-32	Control	Prpf4b		339	5.50054e-07	0.208073	0.239	0.309	0.0127987	Control	Timm13		339	0.000887502	0.583847	0.189	0.115	1	Control	P3h2											339	6.35509e-69	0.306879	0.184	0.164	1.4787e-64	Control	Esrra		339	3.74018e-144	0.495756	0.238	0.14
340	7.42552e-37	0.559433	0.108	0.023	1.72777e-32	Control	Glyat		340	5.75306e-07	0.289993	0.065	0.113	0.0133862	Control	Cebpz		340	0.000893252	0.421615	0.264	0.256	1	Control	Nop53											340	6.75102e-69	0.309816	0.206	0.193	1.57083e-64	Control	Eif5b		340	1.44014e-143	0.443153	0.205	0.127
341	7.46887e-37	0.257651	0.143	0.163	1.73786e-32	Control	Spr		341	5.79927e-07	0.821702	0.141	0.073	0.0134937	Control	Calb1		341	0.000902443	0.521257	0.226	0.201	1	Control	Cpd											341	8.39539e-69	0.217352	0.126	0.133	1.95344e-64	Control	Slc1a1		341	7.29215e-143	0.461782	0.22	0.135
342	1.02511e-36	0.394074	0.248	0.228	2.38522e-32	Control	Cystm1		342	5.83158e-07	0.259231	0.152	0.207	0.0135689	Control	Mfng		342	0.000939733	0.296723	0.132	0.206	1	Control	Tob1											342	1.01239e-68	0.250004	0.152	0.148	2.35563e-64	Control	Acsl1		342	1.2933e-142	0.45479	0.288	0.201
343	1.08186e-36	0.242478	0.171	0.205	2.51728e-32	Control	Polr2m		343	5.86918e-07	0.471597	0.446	0.432	0.0136564	Control	Gimap4		343	0.000946639	0.325259	0.113	0.166	1	Control	Osgep											343	1.08202e-68	0.336659	0.183	0.149	2.51764e-64	Control	Cideb		343	1.48629e-142	0.454896	0.275	0.191
344	1.1877e-36	0.30644	0.214	0.238	2.76354e-32	Control	Ogt		344	6.27928e-07	0.409222	0.12	0.103	0.0146106	Control	Taf12		344	0.000953671	0.296696	0.358	0.446	1	Control	Sub1											344	1.42064e-68	0.228226	0.198	0.205	3.30554e-64	Control	Actn4		344	8.65257e-142	0.468838	0.185	0.067
345	1.30197e-36	0.520257	0.147	0.081	3.02943e-32	Control	Akr7a5		345	6.31461e-07	0.743219	0.163	0.034	0.0146928	Control	Guca2b		345	0.000959626	0.24072	0.717	0.818	1	Control	Rpl32											345	1.49026e-68	0.379162	0.152	0.112	3.46754e-64	Control	Nfia		345	1.23248e-141	0.468958	0.266	0.159
346	1.70265e-36	0.208336	0.152	0.19	3.96173e-32	Control	Carhsp1		346	6.41793e-07	0.333662	0.293	0.323	0.0149332	Control	Mdh1		346	0.000977198	0.375507	0.075	0.129	1	Control	Mmp2											346	1.8048e-68	0.20978	0.187	0.207	4.1994e-64	Control	Acsm1		346	2.13708e-141	0.461981	0.154	0.064
347	2.06919e-36	0.235756	0.171	0.199	4.81459e-32	Control	Mrpl34		347	6.47663e-07	0.24584	0.174	0.232	0.0150698	Control	Eif5b		347	0.000978497	0.648485	0.283	0.111	1	Control	Pdzk1ip1											347	2.9312e-68	0.202833	0.632	0.665	6.82032e-64	Control	Cisd1		347	2.74381e-141	0.366501	0.296	0.255
348	2.53007e-36	0.311914	0.205	0.22	5.88696e-32	Control	Timm8b		348	7.00376e-07	0.262286	0.054	0.103	0.0162964	Control	Oard1		348	0.000993175	0.31194	0.302	0.383	1	Control	Pdcd5											348	3.04876e-68	0.209571	0.204	0.222	7.09386e-64	Control	Pgpep1		348	1.95872e-140	0.497144	0.468	0.298
349	3.89476e-36	0.491022	0.596	0.488	9.06234e-32	Control	Pi16		349	7.25996e-07	0.658923	0.109	0.009	0.0168925	Control	Lrp2		349	0.000999235	0.212021	0.189	0.282	1	Control	Bptf											349	3.3286e-68	0.304293	0.21	0.192	7.745e-64	Control	Cubn		349	2.20026e-140	0.385665	0.274	0.217
350	5.37427e-36	0.269356	0.182	0.204	1.25049e-31	Control	Pdap1		350	7.37028e-07	0.453954	0.13	0.105	0.0171492	Control	Chmp6		350	0.00100485	1.29287	0.189	0.106	1	Control	Sfrp2											350	3.44167e-68	0.20962	0.106	0.115	8.00808e-64	Control	Man1a		350	2.37434e-140	0.391724	0.245	0.194
351	5.68797e-36	0.203831	0.141	0.176	1.32348e-31	Control	Eif3g		351	7.62445e-07	0.27745	0.207	0.255	0.0177406	Control	Vdac1		351	0.00103027	0.358205	0.132	0.164	1	Control	Acly											351	3.74086e-68	0.275079	0.931	0.939	8.70424e-64	Control	Cox8a		351	2.54843e-140	0.373946	0.353	0.3
352	7.22041e-36	0.214403	0.288	0.351	1.68004e-31	Control	Dbp		352	8.07848e-07	0.429427	0.141	0.135	0.018797	Control	Mrpl11		352	0.00104191	0.227137	0.245	0.335	1	Control	Psmd4											352	4.95514e-68	0.390026	0.179	0.123	1.15296e-63	Control	Baiap2		352	4.2982e-140	0.458834	0.232	0.159
353	7.84616e-36	0.22219	0.143	0.178	1.82565e-31	Control	Mrpl18		353	8.77182e-07	0.225567	0.207	0.281	0.0204103	Control	Ppp3ca		353	0.00104611	0.411096	0.226	0.226	1	Control	Cbx1											353	1.2749e-67	0.226207	0.154	0.16	2.96644e-63	Control	Ndufaf4		353	8.31759e-140	0.504462	0.228	0.125
354	9.886e-36	0.612019	0.132	0.059	2.30028e-31	Control	Tmem52b		354	9.59333e-07	0.63968	0.109	0.011	0.0223218	Control	Pdzk1		354	0.00105334	0.259694	0.151	0.196	1	Control	Creb3l2											354	2.0882e-67	0.394183	0.218	0.164	4.85883e-63	Control	Pcyt2		354	9.38289e-140	0.397078	0.717	0.675
355	9.95537e-36	0.317202	0.17	0.17	2.31642e-31	Control	Polr3gl		355	9.98125e-07	0.472074	0.13	0.114	0.0232244	Control	Clstn1		355	0.00105639	0.479146	0.226	0.222	1	Control	Hadh											355	2.38548e-67	0.254007	0.152	0.142	5.55053e-63	Control	Slc16a12		355	1.13679e-139	0.25809	0.408	0.417
356	1.15105e-35	0.228482	0.165	0.195	2.67827e-31	Control	Fam32a		356	1.00325e-06	0.393493	0.12	0.159	0.0233436	Control	Efnb1		356	0.00106023	0.451914	0.453	0.52	1	Control	H2-D1											356	4.728e-67	0.297184	0.202	0.194	1.10011e-62	Control	Snrnp27		356	2.61433e-139	0.478718	0.165	0.071
357	1.21185e-35	0.221303	0.274	0.32	2.81973e-31	Control	Pnisr		357	1.05134e-06	0.245836	0.141	0.189	0.0244625	Control	Nr3c1		357	0.00107884	0.204817	0.094	0.162	1	Control	Ube2h											357	5.20739e-67	0.33785	0.17	0.135	1.21166e-62	Control	Phldb2		357	6.22939e-139	0.45755	0.144	0.05
358	1.52851e-35	0.271426	0.236	0.252	3.55654e-31	Control	Calm3		358	1.05479e-06	0.281914	0.207	0.243	0.0245427	Control	Etfb		358	0.00107974	0.60133	0.34	0.212	1	Control	Spint2											358	6.54257e-67	0.461606	0.176	0.07	1.52233e-62	Control	Col27a1		358	7.54143e-139	0.447322	0.429	0.327
359	1.60816e-35	0.542766	0.106	0.036	3.74186e-31	Control	Fam174b		359	1.08253e-06	0.283736	0.13	0.173	0.0251883	Control	Hmgn3		359	0.00108557	0.34979	0.226	0.261	1	Control	Pdap1											359	1.44103e-66	0.217445	0.264	0.283	3.35299e-62	Control	Gpd1		359	9.06397e-139	0.272732	0.946	0.947
360	1.84296e-35	0.508692	0.188	0.136	4.2882e-31	Control	Tmem26		360	1.18053e-06	0.485793	0.185	0.158	0.0274685	Control	Nudcd3		360	0.00109262	0.540435	0.226	0.159	1	Control	Numa1											360	4.90604e-66	0.210997	0.144	0.154	1.14154e-61	Control	Chuk		360	1.50766e-138	0.382872	0.336	0.273
361	2.40138e-35	0.239299	0.171	0.199	5.58753e-31	Control	Mien1		361	1.20197e-06	0.416965	0.37	0.352	0.0279674	Control	Ifi203		361	0.00110475	0.317359	0.245	0.286	1	Control	Ndufs8											361	1.04256e-65	0.213765	0.318	0.348	2.42582e-61	Control	Ascc1		361	4.34878e-138	0.451029	0.222	0.123
362	3.37758e-35	0.270706	0.199	0.224	7.85896e-31	Control	Pfdn1		362	1.23375e-06	0.334095	0.185	0.209	0.0287069	Control	Aco2		362	0.00110913	0.36906	0.321	0.386	1	Control	B230219D22Rik											362	1.12483e-65	0.291655	0.156	0.137	2.61726e-61	Control	Kmt2e		362	8.86227e-138	0.451796	0.175	0.076
363	3.62584e-35	0.407202	0.17	0.139	8.4366e-31	Control	Slirp		363	1.306e-06	0.340935	0.163	0.187	0.030388	Control	Skp1a		363	0.00110976	0.447331	0.642	0.6	1	Control	Son											363	1.20757e-65	0.272139	0.221	0.208	2.80977e-61	Control	Nisch		363	9.24554e-138	0.241332	0.234	0.258
364	5.05134e-35	0.269568	0.269	0.286	1.17535e-30	Control	Adgrl2		364	1.30749e-06	0.333252	0.141	0.175	0.0304226	Control	Gtpbp2		364	0.00111101	0.535882	0.283	0.224	1	Control	Mrpl57											364	1.43819e-65	0.470055	0.135	0.055	3.34638e-61	Control	Pde4d		364	9.86611e-138	0.447975	0.213	0.122
365	5.47693e-35	0.220359	0.765	0.88	1.27437e-30	Control	H2-D1		365	1.44339e-06	0.522514	0.12	0.081	0.0335848	Control	Hist3h2a		365	0.00112293	0.582705	0.189	0.088	1	Control	Rab3ip											365	3.71956e-65	0.232999	0.173	0.184	8.65468e-61	Control	Aamdc		365	1.41365e-137	0.524189	0.184	0.07
366	1.05922e-34	0.356229	0.151	0.159	2.46459e-30	Control	Pam		366	1.46177e-06	0.572514	0.185	0.149	0.0340124	Control	Dock9		366	0.00115407	0.357718	0.132	0.166	1	Control	Abhd14b											366	3.89039e-65	0.376082	0.145	0.088	9.05217e-61	Control	Pitpnc1		366	3.44425e-137	0.449232	0.194	0.093
367	1.12156e-34	0.318057	0.177	0.185	2.60964e-30	Control	Foxo1		367	1.50162e-06	0.233618	0.207	0.273	0.0349397	Control	Cuta		367	0.00115945	0.63037	0.151	0.051	1	Control	H1fx											367	4.68451e-65	0.26357	0.194	0.182	1.08999e-60	Control	Gpr137b		367	1.53365e-136	0.464965	0.226	0.141
368	1.53039e-34	0.238523	0.164	0.193	3.56092e-30	Control	Nfe2l1		368	1.60773e-06	0.465245	0.174	0.17	0.0374086	Control	Foxn3		368	0.00116129	0.471929	0.302	0.284	1	Control	Mrpl51											368	4.75278e-65	0.366645	0.163	0.114	1.10588e-60	Control	Eif4ebp2		368	1.72217e-136	0.457115	0.17	0.078
369	1.856e-34	0.620903	0.118	0.037	4.31854e-30	Control	Kl		369	1.62537e-06	0.486296	0.13	0.104	0.0378192	Control	Nuak1		369	0.00120217	0.397441	0.321	0.346	1	Control	Chd4											369	9.74571e-65	0.27722	0.187	0.173	2.26763e-60	Control	Itpr1		369	3.19659e-136	0.495614	0.225	0.131
370	4.13025e-34	0.294014	0.11	0.11	9.61027e-30	Control	Ddx18		370	1.70774e-06	0.307281	0.207	0.245	0.0397358	Control	Calml4		370	0.00121679	0.700911	0.132	0.134	1	Control	Slc5a3											370	1.55058e-64	0.530132	0.141	0.067	3.60789e-60	Control	Slc22a30		370	7.6261e-136	0.335807	0.378	0.341
371	4.68952e-34	0.205097	0.222	0.276	1.09116e-29	Control	Ccnl2		371	1.72299e-06	0.349064	0.859	0.891	0.0400905	Control	Ly6e		371	0.00122996	0.695604	0.34	0.212	1	Control	Rnaset2a											371	1.5574e-64	0.331559	0.231	0.188	3.62377e-60	Control	Fus		371	8.80273e-136	0.476072	0.186	0.085
372	4.78116e-34	0.244269	0.172	0.195	1.11248e-29	Control	Tlnrd1		372	1.74443e-06	0.563469	0.12	0.077	0.0405893	Control	Timp2		372	0.00123327	0.325487	0.396	0.46	1	Control	Ppp1ca											372	1.60893e-64	0.216542	0.172	0.178	3.74366e-60	Control	Apeh		372	1.28004e-135	0.566701	0.351	0.201
373	5.02549e-34	0.349246	0.124	0.121	1.16933e-29	Control	Tmem243		373	1.74817e-06	0.486736	0.217	0.183	0.0406764	Control	Mrpl54		373	0.00125838	0.614962	0.151	0.042	1	Control	Retsat											373	1.65799e-64	0.258969	0.212	0.206	3.85781e-60	Control	2300009A05Rik		373	1.52485e-135	0.401389	0.231	0.176
374	6.43802e-34	0.309662	0.33	0.347	1.498e-29	Control	Exoc3l2		374	1.85651e-06	0.44105	0.185	0.159	0.0431972	Control	Mrpl18		374	0.0012689	0.287275	0.434	0.522	1	Control	Tns1											374	3.80165e-64	0.425057	0.197	0.122	8.84568e-60	Control	Clk1		374	1.93715e-135	0.440024	0.289	0.199
375	1.05154e-33	0.410103	0.146	0.115	2.44671e-29	Control	Ccdc107		375	1.88646e-06	0.315998	0.141	0.179	0.0438943	Control	1110038F14Rik		375	0.0013545	0.380894	0.358	0.346	1	Control	Pgk1											375	6.03239e-64	0.411444	0.133	0.065	1.40362e-59	Control	Pabpn1		375	4.29414e-135	0.312695	0.451	0.459
376	1.13837e-33	0.492762	0.13	0.061	2.64876e-29	Control	Smim4		376	1.89762e-06	0.212907	0.13	0.183	0.0441539	Control	Mrpl58		376	0.00137337	0.533635	0.132	0.018	1	Control	Gatm											376	6.03866e-64	0.209462	0.304	0.335	1.40508e-59	Control	Slc22a18		376	1.18226e-134	0.445043	0.146	0.048
377	1.21525e-33	0.250211	0.2	0.224	2.82765e-29	Control	Cpd		377	1.92163e-06	0.241671	0.413	0.521	0.0447126	Control	Zbtb20		377	0.00140043	0.453275	0.113	0.115	1	Control	Ccpg1											377	6.0603e-64	0.308491	0.162	0.134	1.41011e-59	Control	Oaz2		377	1.60311e-134	0.391444	0.232	0.172
378	1.30111e-33	0.232244	0.218	0.247	3.02741e-29	Control	Hcfc1r1		378	1.96267e-06	0.391865	0.163	0.182	0.0456674	Control	Cystm1		378	0.00140966	0.385916	0.755	0.852	1	Control	mt-Nd5											378	6.20899e-64	0.329853	0.173	0.131	1.44471e-59	Control	Ddx17		378	2.90267e-134	0.453654	0.227	0.129
379	1.6427e-33	0.317126	0.161	0.162	3.82223e-29	Control	Ddt		379	1.97188e-06	0.435939	0.228	0.221	0.0458818	Control	Oaz2		379	0.00141675	0.302518	0.075	0.134	1	Control	Insr											379	1.09436e-63	0.223088	0.174	0.182	2.54635e-59	Control	Arglu1		379	6.71439e-134	0.326149	0.275	0.247
380	2.3482e-33	0.293251	0.125	0.124	5.46378e-29	Control	Ctdsp1		380	2.01903e-06	0.259162	0.326	0.385	0.0469787	Control	Slfn5		380	0.00142158	0.813823	0.226	0.088	1	Control	1700011H14Rik											380	1.29206e-63	0.203845	0.196	0.209	3.00636e-59	Control	Ddx3x		380	7.15398e-134	0.298295	0.367	0.353
381	2.52807e-33	0.200328	0.125	0.161	5.88231e-29	Control	Vps36		381	2.06499e-06	0.200623	0.163	0.235	0.0480482	Control	Ptk2		381	0.00144814	0.610088	0.226	0.106	1	Control	Ak3											381	1.42816e-63	0.425032	0.168	0.114	3.32305e-59	Control	Aqp1		381	4.44486e-133	0.409826	0.341	0.274
382	2.56436e-33	0.566627	0.106	0.042	5.96674e-29	Control	Slc26a10		382	2.08703e-06	0.264182	0.13	0.171	0.0485609	Control	Nr1h2		382	0.00149651	0.244978	0.094	0.152	1	Control	R3hdm2											382	1.4795e-63	0.24131	0.169	0.169	3.44249e-59	Control	Gtf2i		382	7.86279e-133	0.478427	0.226	0.137
383	8.416e-33	0.231171	0.174	0.213	1.95824e-28	Control	Mrpl58		383	2.18044e-06	0.328935	0.141	0.151	0.0507345	Control	9530068E07Rik		383	0.0015327	0.391373	0.132	0.162	1	Control	Tcea1											383	2.21045e-63	0.320601	0.141	0.114	5.14327e-59	Control	Kcnk5		383	8.48795e-133	0.444237	0.162	0.072
384	9.37205e-33	0.25192	0.196	0.217	2.18069e-28	Control	Rnaset2a		384	2.26184e-06	0.237232	0.348	0.443	0.0526284	Control	Nrp1		384	0.00161121	0.539	0.208	0.145	1	Control	Dmac1											384	2.52932e-63	0.252893	0.278	0.273	5.88523e-59	Control	Pim3		384	1.40514e-132	0.238304	0.321	0.344
385	1.70587e-32	0.347412	0.153	0.142	3.96922e-28	Control	Acadm		385	2.31176e-06	0.261475	0.772	0.799	0.0537899	Control	Chchd2		385	0.00161554	0.509129	0.208	0.185	1	Control	Pcm1											385	3.5968e-63	0.221473	0.176	0.185	8.36903e-59	Control	Ss18l2		385	3.33284e-132	0.200079	0.485	0.515
386	1.99843e-32	0.293114	0.172	0.182	4.64994e-28	Control	Bola3		386	2.46548e-06	0.345785	0.109	0.126	0.0573669	Control	Polr3gl		386	0.00162741	0.440616	0.189	0.187	1	Control	Stk16											386	4.47972e-63	0.409929	0.132	0.067	1.04234e-58	Control	Tmem242		386	8.75189e-132	0.438075	0.149	0.052
387	2.54853e-32	0.211114	0.178	0.218	5.92992e-28	Control	Cbx1		387	2.47965e-06	0.28762	0.152	0.204	0.0576964	Control	Sox4		387	0.00168015	0.31152	0.604	0.686	1	Control	Atpif1											387	4.87892e-63	0.306754	0.157	0.121	1.13523e-58	Control	Wwc2		387	1.16472e-131	0.2079	0.75	0.791
388	3.17252e-32	0.200234	0.133	0.169	7.38181e-28	Control	Denr		388	2.50158e-06	0.215585	0.207	0.273	0.0582068	Control	Smagp		388	0.00168295	0.215717	0.075	0.15	1	Control	Adgre5											388	1.2597e-62	0.349996	0.143	0.1	2.93107e-58	Control	Evc		388	2.05963e-131	0.462366	0.141	0.031
389	4.04525e-32	0.271653	0.26	0.286	9.4125e-28	Control	Syne1		389	2.50685e-06	0.452206	0.185	0.173	0.0583294	Control	Rasgrp3		389	0.00168476	0.400053	0.283	0.309	1	Control	Chpt1											389	1.6928e-62	0.270572	0.143	0.128	3.93881e-58	Control	Dgat2		389	3.31833e-131	0.40823	0.167	0.105
390	4.35695e-32	0.219824	0.161	0.193	1.01378e-27	Control	Mrpl54		390	2.7054e-06	0.389788	0.185	0.19	0.0629492	Control	Rnf10		390	0.00173	0.422507	0.245	0.215	1	Control	Adipor1											390	1.80298e-62	0.264941	0.13	0.125	4.19518e-58	Control	Stard7		390	3.38363e-131	0.456447	0.183	0.073
391	4.96871e-32	0.228547	0.192	0.231	1.15612e-27	Control	Suclg1		391	2.82755e-06	0.413559	0.12	0.107	0.0657914	Control	Aamdc		391	0.00174498	0.24637	0.057	0.104	1	Control	Zfp330											391	2.21695e-62	0.268331	0.139	0.121	5.15839e-58	Control	2021-03-08		391	5.96497e-131	0.336922	0.304	0.266
392	6.0578e-32	0.201674	0.157	0.192	1.40953e-27	Control	Hp1bp3		392	2.85725e-06	0.345785	0.217	0.249	0.0664826	Control	Klhl24		392	0.00179029	0.589199	0.321	0.233	1	Control	0610012G03Rik											392	1.0225e-61	0.246915	0.179	0.181	2.37916e-57	Control	1500011K16Rik		392	7.42059e-131	0.300157	0.341	0.327
393	1.15029e-31	0.497307	0.141	0.073	2.6765e-27	Control	Pcbd1		393	2.97022e-06	0.663864	0.12	0.016	0.0691112	Control	Gatm		393	0.00183831	0.735718	0.113	0.06	1	Control	4931406C07Rik											393	1.15243e-61	0.26026	0.135	0.122	2.68147e-57	Control	Larp4b		393	1.6793e-130	0.365616	0.102	0.016
394	1.74126e-31	0.226121	0.198	0.233	4.05156e-27	Control	Sema6a		394	2.9857e-06	0.219233	0.12	0.186	0.0694713	Control	5031425E22Rik		394	0.00185402	0.370522	0.245	0.256	1	Control	H1f0											394	1.52708e-61	0.329198	0.111	0.072	3.55321e-57	Control	Rdh16		394	6.07767e-130	0.431588	0.126	0.034
395	1.89448e-31	0.449392	0.138	0.091	4.40807e-27	Control	Nudt19		395	3.37152e-06	0.551044	0.185	0.147	0.0784485	Control	Trim12a		395	0.00190262	0.585901	0.189	0.104	1	Control	Pla2g12a											395	2.15613e-61	0.227173	0.196	0.202	5.01687e-57	Control	Atxn7l3b		395	8.42852e-130	0.464457	0.307	0.209
396	4.34025e-31	0.289415	0.142	0.146	1.00989e-26	Control	Mrps26		396	3.40336e-06	0.364488	0.13	0.145	0.0791894	Control	Idnk		396	0.00190968	0.281443	0.17	0.229	1	Control	Dld											396	2.80576e-61	0.357213	0.134	0.079	6.52843e-57	Control	Xpr1		396	1.66558e-129	0.351684	0.286	0.244
397	4.93708e-31	0.226663	0.128	0.155	1.14876e-26	Control	Fam133b		397	3.61999e-06	0.380985	0.13	0.169	0.0842299	Control	Tmem205		397	0.00191825	0.382677	0.66	0.647	1	Control	Dbi											397	2.87345e-61	0.294306	0.16	0.136	6.68593e-57	Control	Ppp2r3a		397	4.82289e-129	0.352121	0.23	0.204
398	6.62973e-31	0.446728	0.481	0.456	1.54261e-26	Control	Crip1		398	3.66946e-06	0.290203	0.087	0.127	0.085381	Control	Zfp664		398	0.00194945	0.80194	0.17	0.136	1	Control	Dkk2											398	2.97432e-61	0.262335	0.258	0.251	6.92065e-57	Control	Fmo2		398	6.74242e-129	0.436872	0.414	0.3
399	1.08318e-30	0.2783	0.173	0.184	2.52034e-26	Control	Acat1		399	3.95153e-06	0.249906	0.804	0.863	0.0919441	Control	Rpl21		399	0.0019506	0.358741	0.491	0.49	1	Control	D8Ertd738e											399	4.22556e-61	0.313849	0.149	0.122	9.83204e-57	Control	Fam133b		399	7.33475e-129	0.423374	0.152	0.05
400	1.58594e-30	0.561992	0.121	0.037	3.69016e-26	Control	Keg1		400	4.00122e-06	0.212236	0.543	0.632	0.0931005	Control	Gimap6		400	0.00195623	0.74636	0.245	0.099	1	Control	Cd34											400	4.39162e-61	0.258864	0.122	0.109	1.02184e-56	Control	Igsf11		400	1.20355e-128	0.321805	0.852	0.727
401	1.6915e-30	0.314673	0.125	0.114	3.93579e-26	Control	Suclg2		401	4.37773e-06	0.503811	0.185	0.146	0.101861	Control	Hint2		401	0.0019668	0.646693	0.17	0.048	1	Control	Sord											401	4.74926e-61	0.379268	0.119	0.05	1.10506e-56	Control	Wdfy1		401	1.31275e-128	0.376051	0.107	0.018
402	2.23524e-30	0.221544	0.122	0.146	5.20096e-26	Control	4930523C07Rik		402	4.41081e-06	0.692494	0.261	0.258	0.102631	Control	Ltbp4		402	0.00196999	0.559407	0.151	0.028	1	Control	Ap5s1											402	5.0745e-61	0.344607	0.236	0.194	1.18073e-56	Control	Kif12		402	2.61318e-128	0.223966	0.333	0.355
403	3.22251e-30	0.261285	0.669	0.692	7.49814e-26	Control	Pbx1		403	4.51312e-06	0.22682	0.087	0.125	0.105011	Control	Eci1		403	0.00203621	0.567277	0.113	0.018	1	Control	Syngr1											403	5.24834e-61	0.289824	0.175	0.154	1.22118e-56	Control	Rgl1		403	1.04238e-127	0.366605	0.309	0.259
404	4.73218e-30	0.225918	0.18	0.216	1.10108e-25	Control	Tnfaip2		404	4.62116e-06	0.328741	0.109	0.122	0.107525	Control	Gltp		404	0.00204466	0.616899	0.132	0.085	1	Control	Rtn4rl1											404	5.62902e-61	0.277168	0.187	0.169	1.30976e-56	Control	Rbm25		404	1.48949e-127	0.405096	0.221	0.145
405	5.44317e-30	0.212435	0.115	0.136	1.26652e-25	Control	Lage3		405	4.82002e-06	0.234748	0.065	0.11	0.112152	Control	Spg21		405	0.00206334	0.530723	0.283	0.252	1	Control	Acaa2											405	6.03351e-61	0.39055	0.134	0.071	1.40388e-56	Control	Plekha6		405	2.3924e-127	0.26673	0.339	0.34
406	5.99444e-30	0.230999	0.233	0.257	1.39479e-25	Control	Nostrin		406	5.07272e-06	0.597455	0.12	0.069	0.118032	Control	Lurap1l		406	0.00206513	0.441881	0.679	0.64	1	Control	Gpx4											406	7.71516e-61	0.217475	0.129	0.134	1.79516e-56	Control	D17Wsu92e		406	9.94108e-127	0.425683	0.17	0.078
407	6.59514e-30	0.244125	0.215	0.247	1.53456e-25	Control	Sdha		407	5.31238e-06	0.26361	0.141	0.182	0.123609	Control	Mrpl14		407	0.00207791	0.460404	0.17	0.187	1	Control	4833439L19Rik											407	8.21949e-61	0.235827	0.131	0.127	1.91251e-56	Control	Slc23a1		407	1.07573e-126	0.226773	0.264	0.283
408	7.34309e-30	0.470789	0.144	0.075	1.70859e-25	Control	Ddit4l		408	5.35846e-06	0.402225	0.217	0.2	0.124681	Control	Dpysl2		408	0.00208381	0.347354	0.17	0.201	1	Control	Ndrg1											408	8.26857e-61	0.452096	0.144	0.074	1.92393e-56	Control	Fam13a		408	1.16706e-126	0.271648	0.355	0.347
409	9.17933e-30	0.489015	0.135	0.08	2.13585e-25	Control	Mettl26		409	5.73065e-06	0.236577	0.228	0.278	0.133341	Control	Cpd		409	0.00208822	0.551829	0.264	0.233	1	Control	AC149090.1											409	9.31444e-61	0.269992	0.127	0.112	2.16728e-56	Control	Agxt2		409	1.29801e-126	0.313369	0.496	0.458
410	9.46573e-30	0.324193	0.154	0.156	2.20249e-25	Control	Atp6v1a		410	5.8683e-06	0.500843	0.293	0.255	0.136544	Control	Itpkb		410	0.00209599	0.390807	0.113	0.159	1	Control	Yipf1											410	9.52898e-61	0.322555	0.182	0.15	2.2172e-56	Control	Mapt		410	1.52325e-126	0.278225	0.277	0.268
411	1.41921e-29	0.334366	0.115	0.102	3.30223e-25	Control	Rab24		411	6.11384e-06	0.485605	0.152	0.132	0.142257	Control	Mecom		411	0.00212537	0.204223	0.208	0.277	1	Control	Ssu72											411	1.04646e-60	0.275189	0.131	0.11	2.4349e-56	Control	Wipi2		411	1.82305e-126	0.366601	0.3	0.242
412	1.56803e-29	0.390373	0.189	0.155	3.6485e-25	Control	Dab2		412	6.16496e-06	0.208227	0.054	0.119	0.143446	Control	Pkp4		412	0.00213024	0.562682	0.245	0.092	1	Control	Cxxc5											412	1.04963e-60	0.245784	0.164	0.159	2.44229e-56	Control	Slc25a15		412	4.04381e-126	0.361699	0.248	0.204
413	2.83329e-29	0.383819	0.112	0.078	6.59249e-25	Control	Galnt11		413	6.1929e-06	0.290846	0.391	0.437	0.144096	Control	Tek		413	0.00213237	0.439305	0.208	0.21	1	Control	Dbp											413	1.32587e-60	0.20763	0.185	0.193	3.08502e-56	Control	Evi5		413	7.06798e-126	0.348149	0.258	0.231
414	3.26049e-29	0.273968	0.14	0.142	7.58651e-25	Control	Eif4ebp2		414	6.28641e-06	0.531126	0.207	0.142	0.146272	Control	Chpt1		414	0.00214019	0.617777	0.208	0.134	1	Control	Smim20											414	1.50455e-60	0.294865	0.142	0.116	3.5008e-56	Control	Stx3		414	7.64505e-126	0.226869	0.39	0.409
415	4.57695e-29	0.229861	0.187	0.204	1.06496e-24	Control	Txn2		415	6.51275e-06	0.629445	0.109	0.015	0.151539	Control	Ggt1		415	0.00214623	0.468346	0.415	0.346	1	Control	Cystm1											415	2.6672e-60	0.204885	0.208	0.222	6.20605e-56	Control	Upb1		415	1.73595e-125	0.405276	0.364	0.287
416	5.6415e-29	0.224679	0.233	0.27	1.31267e-24	Control	Tspan15		416	6.56531e-06	0.357147	0.859	0.81	0.152762	Control	Rps5		416	0.00217531	0.424167	0.264	0.229	1	Control	Tm2d2											416	4.86272e-60	0.322246	0.134	0.094	1.13146e-55	Control	Wdfy3		416	1.83697e-125	0.252966	0.288	0.292
417	9.04621e-29	0.200346	0.149	0.183	2.10487e-24	Control	Echs1		417	6.77421e-06	0.245566	0.163	0.194	0.157622	Control	Ssna1		417	0.00224519	0.239305	0.113	0.171	1	Control	Rfk											417	5.46854e-60	0.270808	0.192	0.183	1.27242e-55	Control	Pdap1		417	2.62862e-125	0.261867	0.313	0.334
418	9.89548e-29	0.469442	0.109	0.047	2.30248e-24	Control	4931406C07Rik		418	7.11922e-06	0.272178	0.109	0.14	0.16565	Control	Paics		418	0.00227929	0.528098	0.283	0.192	1	Control	Anapc13											418	5.85519e-60	0.283811	0.177	0.153	1.36239e-55	Control	Zfp503		418	2.9054e-125	0.507906	0.564	0.369
419	1.29005e-28	0.455544	0.204	0.163	3.00168e-24	Control	Csf1		419	7.26081e-06	0.471597	0.109	0.084	0.168945	Control	2021-03-06		419	0.00231302	0.414177	0.132	0.15	1	Control	Psmb10											419	1.01015e-59	0.358637	0.122	0.067	2.35042e-55	Control	Slc36a1		419	5.94122e-125	0.426156	0.248	0.183
420	1.34017e-28	0.334104	0.165	0.148	3.11831e-24	Control	Myo18a		420	7.28145e-06	0.271547	0.478	0.518	0.169425	Control	Plscr2		420	0.00232757	0.727014	0.151	0.046	1	Control	Tfcp2l1											420	1.9112e-59	0.32647	0.152	0.109	4.44698e-55	Control	Prpf38b		420	6.43053e-125	0.303864	0.297	0.279
421	2.52122e-28	0.257483	0.149	0.159	5.86636e-24	Control	Chchd7		421	7.38211e-06	0.28838	0.185	0.221	0.171767	Control	Mrpl51		421	0.00237076	0.448074	0.113	0.122	1	Control	Gmpr											421	2.66107e-59	0.304923	0.149	0.119	6.19179e-55	Control	Klhl24		421	1.02172e-124	0.382562	0.236	0.169
422	3.82415e-28	0.223479	0.134	0.149	8.89804e-24	Control	Pts		422	7.62962e-06	0.224989	0.12	0.155	0.177526	Control	Idh2		422	0.0023957	0.293551	0.208	0.263	1	Control	Nol7											422	5.67052e-59	0.293646	0.12	0.094	1.31942e-54	Control	Ctdsp1		422	4.68864e-124	0.360148	0.214	0.171
423	4.54345e-28	0.259379	0.138	0.144	1.05717e-23	Control	Pde6d		423	7.6592e-06	0.500018	0.261	0.247	0.178214	Control	Irf7		423	0.00240924	0.322998	0.094	0.132	1	Control	Dnm2											423	1.00244e-58	0.310942	0.147	0.115	2.33248e-54	Control	Map7		423	5.18696e-124	0.376265	0.153	0.094
424	5.11611e-28	0.215487	0.16	0.194	1.19042e-23	Control	Thoc2		424	7.9933e-06	0.337425	0.13	0.147	0.185988	Control	Maf1		424	0.00241653	0.246719	0.094	0.129	1	Control	Slc31a2											424	1.04155e-58	0.312677	0.104	0.067	2.42347e-54	Control	Myo18a		424	6.18746e-124	0.392381	0.354	0.279
425	5.35057e-28	0.330444	0.214	0.198	1.24497e-23	Control	Ddx17		425	8.23769e-06	0.278224	0.207	0.274	0.191675	Control	Dbp		425	0.00262071	0.272735	0.075	0.129	1	Control	Sec24d											425	1.10217e-58	0.253219	0.192	0.185	2.56452e-54	Control	Ak3		425	9.57136e-124	0.365294	0.401	0.329
426	6.44801e-28	0.344607	0.167	0.143	1.50032e-23	Control	Hadh		426	8.64837e-06	0.219242	0.109	0.147	0.20123	Control	Tlnrd1		426	0.00266254	0.363239	0.358	0.358	1	Control	Selenop											426	3.01462e-58	0.297055	0.12	0.091	7.01441e-54	Control	Etnk1		426	9.8071e-124	0.397515	0.173	0.109
427	1.03705e-27	0.26483	0.162	0.164	2.41301e-23	Control	Ccnt2		427	9.46553e-06	0.324973	0.141	0.147	0.220244	Control	Mrpl32		427	0.00266892	0.539237	0.396	0.286	1	Control	Fkbp2											427	3.14406e-58	0.209015	0.138	0.141	7.31559e-54	Control	Mark3		427	1.2101e-123	0.394403	0.289	0.213
428	1.09172e-27	0.358373	0.263	0.25	2.54021e-23	Control	Mapt		428	9.49905e-06	0.606604	0.141	0.115	0.221024	Control	mt-Atp8		428	0.00267307	0.499642	0.132	0.025	1	Control	Pcca											428	4.28271e-58	0.206884	0.136	0.136	9.96501e-54	Control	Ggnbp2		428	2.27406e-123	0.304093	0.195	0.175
429	1.3108e-27	0.205824	0.133	0.162	3.04997e-23	Control	Cuedc1		429	9.69585e-06	0.258177	0.739	0.821	0.225603	Control	Rpl39		429	0.00269292	0.35831	0.226	0.233	1	Control	Pop5											429	4.56508e-58	0.28899	0.122	0.09	1.0622e-53	Control	Pum1		429	2.58115e-123	0.412581	0.209	0.128
430	1.90507e-27	0.461123	0.129	0.115	4.43271e-23	Control	Ppp1r1a		430	9.77474e-06	0.594308	0.109	0.042	0.227439	Control	Pcbd1		430	0.00270265	0.396231	0.245	0.27	1	Control	Etfa											430	6.68421e-58	0.21231	0.154	0.16	1.55528e-53	Control	Acbd4		430	6.6246e-123	0.268402	0.998	0.989
431	1.90558e-27	0.320868	0.153	0.144	4.4339e-23	Control	Ndufaf8		431	9.83422e-06	0.215684	0.261	0.334	0.228823	Control	Cbfa2t3		431	0.00271237	0.219724	0.132	0.226	1	Control	Fat1											431	1.05454e-57	0.298341	0.124	0.093	2.45371e-53	Control	Osbpl3		431	9.24576e-123	0.415265	0.218	0.146
432	2.12626e-27	0.264805	0.097	0.101	4.94737e-23	Control	Gnb4		432	1.00873e-05	0.200953	0.087	0.134	0.234712	Control	Mrpl21		432	0.00271741	0.303696	0.132	0.185	1	Control	Hagh											432	1.13647e-57	0.259264	0.166	0.151	2.64433e-53	Control	Chd4		432	1.2821e-122	0.337766	0.277	0.24
433	2.43184e-27	0.242713	0.22	0.241	5.65841e-23	Control	Mgat1		433	1.07714e-05	0.507113	0.13	0.092	0.250629	Control	Kxd1		433	0.00272695	0.245681	0.679	0.774	1	Control	Rps18											433	1.48234e-57	0.352977	0.145	0.093	3.44912e-53	Control	Bcl7a		433	1.95196e-122	0.399473	0.289	0.226
434	2.94273e-27	0.320217	0.151	0.143	6.84714e-23	Control	Cyb5b		434	1.11088e-05	0.285	0.087	0.11	0.258479	Control	Dpf2		434	0.00275914	0.288548	0.34	0.349	1	Control	Arhgap5											434	1.85527e-57	0.32257	0.139	0.097	4.31683e-53	Control	Ar		434	4.70907e-122	0.386261	0.514	0.397
435	3.24287e-27	0.34173	0.139	0.114	7.5455e-23	Control	Ap2b1		435	1.13618e-05	0.475712	0.12	0.087	0.264366	Control	Cndp2		435	0.00278618	0.431876	0.208	0.199	1	Control	Eif3g											435	3.15151e-57	0.268733	0.123	0.101	7.33294e-53	Control	Osbpl8		435	5.5496e-122	0.433267	0.192	0.111
436	3.73343e-27	0.287976	0.176	0.177	8.68694e-23	Control	Myo6		436	1.13777e-05	0.232247	0.109	0.153	0.264736	Control	Trp53		436	0.00281757	0.559301	0.245	0.201	1	Control	Sdhd											436	3.37818e-57	0.335074	0.143	0.094	7.86036e-53	Control	D630045J12Rik		436	6.07991e-122	0.272294	0.299	0.291
437	4.73768e-27	0.217045	0.236	0.271	1.10236e-22	Control	Ttc14		437	1.17104e-05	0.291041	0.098	0.121	0.272478	Control	Ube2l6		437	0.00283364	0.503452	0.34	0.231	1	Control	Use1											437	3.51183e-57	0.318708	0.163	0.125	8.17133e-53	Control	Ccnl2		437	1.65628e-121	0.526025	0.441	0.268
438	4.86212e-27	0.201271	0.142	0.167	1.13132e-22	Control	Ogdh		438	1.17496e-05	0.317623	0.12	0.121	0.273389	Control	Immp1l		438	0.00284288	0.366101	0.321	0.33	1	Control	Dpm3											438	4.39695e-57	0.290929	0.139	0.117	1.02308e-52	Control	Dalrd3		438	4.17251e-121	0.43975	0.216	0.115
439	5.44637e-27	0.443393	0.166	0.108	1.26726e-22	Control	Pth1r		439	1.17841e-05	0.25175	0.098	0.137	0.274193	Control	Cab39		439	0.0028465	0.339668	0.208	0.231	1	Control	Dynll2											439	6.99377e-57	0.362978	0.153	0.096	1.62731e-52	Control	Vegfa		439	5.11111e-121	0.22301	0.506	0.519
440	6.37944e-27	0.28964	0.142	0.144	1.48437e-22	Control	Hmbox1		440	1.18254e-05	0.203999	0.098	0.14	0.275155	Control	Ctdsp1		440	0.00286655	0.309884	0.094	0.134	1	Control	Zbtb8os											440	1.35266e-56	0.324424	0.131	0.086	3.14736e-52	Control	Lima1		440	7.68118e-121	0.275472	0.241	0.233
441	8.68352e-27	0.345463	0.135	0.118	2.02048e-22	Control	Pxdn		441	1.24933e-05	0.222238	0.098	0.141	0.290695	Control	Rnf167		441	0.00290787	0.412729	0.208	0.194	1	Control	Amotl1											441	2.58986e-56	0.204786	0.113	0.117	6.02608e-52	Control	Snx8		441	1.6893e-120	0.394421	0.131	0.045
442	8.70375e-27	0.254929	0.142	0.142	2.02519e-22	Control	Dynll2		442	1.26059e-05	0.302436	0.12	0.139	0.293313	Control	Eapp		442	0.00292464	0.261623	0.34	0.376	1	Control	Eny2											442	2.59727e-56	0.321616	0.229	0.206	6.04333e-52	Control	Hao2		442	3.89447e-120	0.367623	0.202	0.152
443	1.32725e-26	0.805291	0.102	0.032	3.08823e-22	Control	Atp6v1g3		443	1.26469e-05	0.241689	0.043	0.101	0.294267	Control	Szrd1		443	0.00293354	0.304714	0.283	0.307	1	Control	Mrpl30											443	3.24808e-56	0.219814	0.166	0.187	7.55762e-52	Control	Fam151a		443	4.62314e-120	0.406516	0.141	0.059
444	1.69614e-26	0.278886	0.154	0.152	3.94658e-22	Control	Stard8		444	1.30276e-05	0.311215	0.098	0.101	0.303126	Control	Zfp422		444	0.00293666	0.744102	0.17	0.044	1	Control	Wnk4											444	4.36787e-56	0.230818	0.137	0.134	1.01632e-51	Control	Ubap2l		444	5.93208e-120	0.381183	0.255	0.194
445	1.76392e-26	0.405656	0.162	0.138	4.1043e-22	Control	Tmem213		445	1.36495e-05	0.331152	0.087	0.114	0.317597	Control	Mpdu1		445	0.00295904	0.236035	0.17	0.21	1	Control	Agpat3											445	5.27257e-56	0.201971	0.217	0.223	1.22682e-51	Control	Spag9		445	8.22035e-120	0.270261	0.215	0.218
446	1.82924e-26	0.392219	0.15	0.103	4.25628e-22	Control	Chd3		446	1.37787e-05	0.450627	0.109	0.075	0.320603	Control	Polr1c		446	0.00297285	0.243586	0.057	0.115	1	Control	Scamp2											446	9.9948e-56	0.214655	0.114	0.108	2.32559e-51	Control	Ptprk		446	1.18661e-118	0.322843	0.212	0.183
447	2.8083e-26	0.24223	0.147	0.164	6.53436e-22	Control	Elovl5		447	1.45154e-05	0.286456	0.185	0.206	0.337743	Control	Snrnp27		447	0.00298537	0.348177	0.226	0.24	1	Control	C1d											447	1.03884e-55	0.384159	0.124	0.062	2.41716e-51	Control	Smim27		447	2.62378e-118	0.344091	0.241	0.207
448	3.0717e-26	0.277639	0.176	0.182	7.14722e-22	Control	Rgl1		448	1.46317e-05	0.45992	0.196	0.153	0.34045	Control	Plekhj1		448	0.00299834	0.315523	0.245	0.277	1	Control	Tmem160											448	1.95556e-55	0.263547	0.128	0.109	4.5502e-51	Control	Itgb8		448	4.76572e-118	0.212294	0.226	0.246
449	3.13188e-26	0.373174	0.072	0.114	7.28726e-22	Control	Yae1d1		449	1.50905e-05	0.280877	0.315	0.369	0.351125	Control	Gas6		449	0.00308707	0.593791	0.132	0.03	1	Control	Kl											449	2.04133e-55	0.308272	0.168	0.134	4.74977e-51	Control	Hlf		449	5.1033e-118	0.416715	0.141	0.055
450	3.72504e-26	0.210224	0.128	0.148	8.66742e-22	Control	Mecp2		450	1.58532e-05	0.538335	0.174	0.164	0.368873	Control	Slco2a1		450	0.00309283	0.266671	0.038	0.102	1	Control	Adgra2											450	2.0765e-55	0.269269	0.123	0.103	4.83161e-51	Control	Nr3c1		450	1.44383e-117	0.413814	0.261	0.191
451	4.72366e-26	0.26742	0.16	0.156	1.0991e-21	Control	Hibadh		451	1.65911e-05	0.313883	0.196	0.233	0.386041	Control	N4bp2l2		451	0.00317447	0.480761	0.132	0.025	1	Control	Ptpn18											451	2.12897e-55	0.225397	0.133	0.129	4.9537e-51	Control	2610507B11Rik		451	2.01062e-117	0.431255	0.13	0.036
452	1.11715e-25	0.467294	0.104	0.054	2.59939e-21	Control	Olfml2b		452	1.67352e-05	0.458647	0.196	0.153	0.389395	Control	Tnrc6a		452	0.00318901	0.3958	0.113	0.129	1	Control	Col4a4											452	2.46112e-55	0.251566	0.112	0.103	5.72653e-51	Control	Etv1		452	2.17539e-117	0.204137	0.188	0.223
453	1.1735e-25	0.265209	0.14	0.141	2.73051e-21	Control	Slc48a1		453	1.6759e-05	0.361582	0.793	0.81	0.38995	Control	Rps3		453	0.00319804	0.415531	0.302	0.259	1	Control	Mrpl12											453	2.729e-55	0.288249	0.125	0.098	6.34984e-51	Control	Itpr2		453	2.61662e-117	0.27986	0.441	0.427
454	1.21953e-25	0.247424	0.123	0.127	2.8376e-21	Control	Stx16		454	1.72553e-05	0.246231	0.283	0.355	0.401497	Control	Ldhb		454	0.00323106	0.467131	0.113	0.018	1	Control	Pou3f3											454	2.77629e-55	0.24096	0.131	0.118	6.45988e-51	Control	Mindy2		454	4.49068e-117	0.417911	0.227	0.133
455	1.22688e-25	0.215054	0.103	0.117	2.85471e-21	Control	Thap3		455	1.72822e-05	0.293961	0.087	0.123	0.402122	Control	Chchd3		455	0.00340867	0.362274	0.321	0.282	1	Control	Coa3											455	2.84503e-55	0.348493	0.115	0.065	6.61983e-51	Control	Hoxb3os		455	6.85374e-117	0.256984	0.31	0.318
456	1.36483e-25	0.300302	0.114	0.106	3.17569e-21	Control	Neu1		456	1.74991e-05	0.337144	0.228	0.263	0.407168	Control	Sp100		456	0.00342873	0.527755	0.113	0.016	1	Control	Gm42031											456	3.00435e-55	0.201795	0.153	0.157	6.99052e-51	Control	Ube3a		456	1.80777e-116	0.404206	0.198	0.108
457	1.41688e-25	0.24521	0.127	0.135	3.2968e-21	Control	Mcee		457	1.89142e-05	0.436624	0.12	0.101	0.440096	Control	Cwf19l2		457	0.00348059	0.267954	0.245	0.275	1	Control	Nfic											457	4.71263e-55	0.20299	0.146	0.153	1.09654e-50	Control	Sms		457	1.93748e-116	0.392556	0.257	0.18
458	1.4208e-25	0.213116	0.154	0.168	3.30591e-21	Control	Trim35		458	1.89639e-05	0.234807	0.13	0.158	0.441253	Control	Glrx5		458	0.00357159	0.428364	0.264	0.268	1	Control	Pbrm1											458	6.01658e-55	0.393008	0.152	0.084	1.39994e-50	Control	Gm10804		458	1.97426e-116	0.401096	0.278	0.21
459	1.769e-25	0.388929	0.124	0.086	4.11611e-21	Control	Hmgcs1		459	1.96352e-05	0.204707	0.141	0.199	0.456871	Control	Trim30a		459	0.00362523	0.435627	0.208	0.247	1	Control	Pam16											459	8.89012e-55	0.224017	0.154	0.153	2.06855e-50	Control	Fubp1		459	2.67851e-116	0.37379	0.132	0.071
460	2.56599e-25	0.206339	0.105	0.123	5.97054e-21	Control	Snrpb2		460	1.96732e-05	0.459319	0.141	0.128	0.457757	Control	Ddt		460	0.00366577	0.618951	0.132	0.106	1	Control	Nit1											460	2.12029e-54	0.219571	0.142	0.14	4.93349e-50	Control	Folh1		460	2.90689e-116	0.417884	0.152	0.054
461	5.75212e-25	0.234788	0.171	0.182	1.3384e-20	Control	Sdhc		461	1.99319e-05	0.398792	0.217	0.217	0.463776	Control	Nedd9		461	0.00367984	0.516875	0.113	0.092	1	Control	Prkaca											461	2.2678e-54	0.342574	0.136	0.085	5.27671e-50	Control	Ttc14		461	1.13212e-115	0.38057	0.34	0.267
462	7.56212e-25	0.367642	0.141	0.109	1.75955e-20	Control	Bmp6		462	1.99903e-05	0.240138	0.707	0.755	0.465135	Control	Rpl3		462	0.00374704	0.31669	0.17	0.194	1	Control	Atp6v0d1											462	2.79758e-54	0.363063	0.126	0.074	6.50942e-50	Control	Slc18a1		462	2.16231e-115	0.283356	0.221	0.209
463	7.98498e-25	0.268585	0.167	0.174	1.85795e-20	Control	Tnrc6a		463	2.05803e-05	0.628963	0.13	0.039	0.478862	Control	Khk		463	0.00377902	0.558917	0.17	0.069	1	Control	Kcnk1											463	2.85848e-54	0.21637	0.14	0.135	6.6511e-50	Control	Rnf10		463	2.92535e-115	0.386763	0.151	0.076
464	9.20934e-25	0.215157	0.158	0.193	2.14283e-20	Control	Mospd2		464	2.06125e-05	0.202212	0.652	0.743	0.479612	Control	Rps6		464	0.00385045	0.285541	0.396	0.464	1	Control	Ubl5											464	3.18366e-54	0.414566	0.135	0.073	7.40775e-50	Control	Cox7a1		464	3.33166e-115	0.311592	0.298	0.267
465	9.246e-25	0.375134	0.171	0.136	2.15136e-20	Control	Alpl		465	2.06204e-05	0.231833	0.098	0.138	0.479795	Control	Nrip1		465	0.00385342	0.633394	0.208	0.139	1	Control	Zfp467											465	3.38965e-54	0.323635	0.15	0.106	7.88704e-50	Control	Pnn		465	4.01065e-115	0.439243	0.19	0.093
466	2.15542e-24	0.372083	0.112	0.069	5.01524e-20	Control	P2ry1		466	2.06634e-05	0.250556	0.087	0.114	0.480796	Control	Prpf19		466	0.00389269	0.401151	0.113	0.115	1	Control	Mgrn1											466	3.96213e-54	0.211559	0.149	0.148	9.21909e-50	Control	Prkcz		466	5.68818e-115	0.41873	0.283	0.201
467	2.19402e-24	0.201385	0.114	0.135	5.10504e-20	Control	Cttnbp2nl		467	2.06769e-05	0.350896	0.109	0.099	0.481111	Control	Sp110		467	0.00398833	0.616662	0.113	0.09	1	Control	Gata3											467	4.05185e-54	0.220245	0.105	0.098	9.42786e-50	Control	Fam126b		467	1.39996e-114	0.355742	0.208	0.165
468	2.29237e-24	0.398833	0.138	0.088	5.33389e-20	Control	Mpped2		468	2.07178e-05	0.251896	0.152	0.227	0.482062	Control	Fbxl7		468	0.00403248	0.433366	0.34	0.374	1	Control	Ubxn1											468	4.51142e-54	0.223878	0.152	0.151	1.04972e-49	Control	Tardbp		468	1.57648e-114	0.341105	0.233	0.181
469	2.31689e-24	0.290754	0.123	0.118	5.39093e-20	Control	Knop1		469	2.10429e-05	0.286148	0.13	0.153	0.489627	Control	Denr		469	0.00406344	0.485302	0.434	0.312	1	Control	Mrps21											469	6.58151e-54	0.220794	0.181	0.183	1.53139e-49	Control	Abhd14a		469	3.45479e-114	0.424716	0.183	0.107
470	2.614e-24	0.298784	0.11	0.092	6.08226e-20	Control	Ocel1		470	2.13338e-05	0.348177	0.174	0.173	0.496394	Control	Gm11808		470	0.00417424	0.233963	0.075	0.12	1	Control	Suco											470	1.18755e-53	0.311178	0.126	0.086	2.76319e-49	Control	Pdp2		470	2.81989e-113	0.281527	0.274	0.25
471	2.95852e-24	0.306425	0.177	0.161	6.88389e-20	Control	Sgpp1		471	2.1797e-05	0.327305	0.152	0.162	0.507173	Control	Lats2		471	0.00419706	0.295202	0.208	0.238	1	Control	Ier3ip1											471	1.2259e-53	0.25504	0.135	0.116	2.85241e-49	Control	Acss2		471	6.7088e-113	0.264311	0.278	0.27
472	5.63992e-24	0.231921	0.106	0.118	1.3123e-19	Control	3110062M04Rik		472	2.36879e-05	0.287463	0.109	0.129	0.55117	Control	Golgb1		472	0.00437402	0.466663	0.17	0.164	1	Control	Mettl26											472	1.24378e-53	0.235738	0.125	0.109	2.89404e-49	Control	4930402H24Rik		472	7.85377e-113	0.376684	0.154	0.085
473	6.21337e-24	0.20702	0.097	0.113	1.44573e-19	Control	Trappc6a		473	2.38137e-05	0.358745	0.141	0.132	0.554097	Control	Wbp11		473	0.00440744	0.273167	0.226	0.303	1	Control	Sypl											473	1.31083e-53	0.22573	0.645	0.636	3.05004e-49	Control	Igfbp4		473	1.15013e-112	0.24661	0.527	0.512
474	7.38334e-24	0.42365	0.119	0.072	1.71796e-19	Control	Sult1d1		474	2.45193e-05	0.317423	0.12	0.121	0.570515	Control	Zcchc17		474	0.00442645	0.472762	0.132	0.122	1	Control	P2rx4											474	1.76072e-53	0.30406	0.709	0.581	4.09684e-49	Control	Ttc36		474	1.17369e-112	0.352111	0.268	0.241
475	9.6905e-24	0.244263	0.106	0.101	2.25479e-19	Control	Fbxo9		475	2.7025e-05	0.248465	0.087	0.127	0.628818	Control	Ifngr2		475	0.00446002	0.212788	0.075	0.132	1	Control	Mgat1											475	1.78764e-53	0.276168	0.18	0.16	4.15948e-49	Control	Gm5617		475	1.47937e-112	0.231086	0.266	0.277
476	1.20638e-23	0.362559	0.158	0.118	2.80701e-19	Control	Ap2a2		476	2.84427e-05	0.254457	0.098	0.132	0.661804	Control	Pdrg1		476	0.00448473	0.378873	0.113	0.016	1	Control	Prss8											476	2.14784e-53	0.434665	0.172	0.095	4.99759e-49	Control	Igfbp5		476	1.6199e-112	0.382702	0.139	0.063
477	1.37619e-23	0.20546	0.13	0.144	3.20211e-19	Control	Polr2l		477	2.85555e-05	0.221478	0.098	0.145	0.664429	Control	Brd8		477	0.00457323	0.482978	0.113	0.076	1	Control	Fuca2											477	2.37182e-53	0.223929	0.138	0.14	5.51875e-49	Control	Shmt2		477	8.11262e-112	0.365127	0.139	0.063
478	2.08328e-23	0.32865	0.151	0.136	4.84737e-19	Control	Fam213a		478	2.92338e-05	0.214874	0.13	0.171	0.680213	Control	Ccm2l		478	0.0045947	0.230066	0.604	0.67	1	Control	Aldoa											478	2.50066e-53	0.21235	0.174	0.173	5.81854e-49	Control	Fam32a		478	1.04264e-111	0.38549	0.294	0.211
479	2.26067e-23	0.490946	0.151	0.18	5.26012e-19	Control	Slc12a3		479	2.97865e-05	0.241545	0.109	0.132	0.693071	Control	Lsm3		479	0.00463948	0.586149	0.396	0.254	1	Control	Plscr2											479	8.9832e-53	0.225741	0.14	0.134	2.09021e-48	Control	Nr2f2		479	1.81112e-111	0.31089	0.207	0.18
480	2.42413e-23	0.215312	0.094	0.107	5.64047e-19	Control	9530082P21Rik		480	2.98429e-05	0.225384	0.13	0.169	0.694384	Control	M6pr		480	0.00464062	0.373298	0.113	0.129	1	Control	Trap1											480	1.11279e-52	0.231244	0.165	0.158	2.58925e-48	Control	Scaf11		480	5.50016e-111	0.318266	0.157	0.121
481	2.71959e-23	0.28667	0.162	0.151	6.32794e-19	Control	Tecpr1		481	3.03305e-05	0.537315	0.174	0.119	0.70573	Control	Ccrl2		481	0.00465561	0.247007	0.189	0.273	1	Control	Ddb1											481	1.38793e-52	0.379011	0.15	0.09	3.22945e-48	Control	Taf1d		481	6.56567e-111	0.341668	0.249	0.195
482	2.79943e-23	0.213977	0.14	0.15	6.51372e-19	Control	Klk8		482	3.06981e-05	0.215961	0.087	0.128	0.714283	Control	Psmg4		482	0.00467245	0.756562	0.151	0.065	1	Control	Kcnj16											482	3.10404e-52	0.352547	0.117	0.063	7.22248e-48	Control	Lpin1		482	9.97474e-111	0.424466	0.151	0.053
483	2.85554e-23	0.239117	0.112	0.118	6.64426e-19	Control	Slc16a2		483	3.10379e-05	0.398664	0.12	0.102	0.722189	Control	Fam212a		483	0.0048637	0.447923	0.113	0.102	1	Control	Iars2											483	5.70593e-52	0.214638	0.144	0.142	1.32766e-47	Control	Rere		483	1.01151e-110	0.401395	0.221	0.138
484	2.94944e-23	0.204679	0.148	0.167	6.86277e-19	Control	Gm11808		484	3.17797e-05	0.231696	0.141	0.215	0.739451	Control	Ncoa7		484	0.00486376	0.328008	0.075	0.115	1	Control	Pmm2											484	5.72257e-52	0.263715	0.142	0.119	1.33153e-47	Control	Tmem64		484	1.51796e-110	0.378532	0.164	0.092
485	3.18935e-23	0.345193	0.135	0.11	7.42099e-19	Control	Gata5		485	3.20543e-05	0.503772	0.13	0.064	0.74584	Control	Smim27		485	0.00492118	0.438597	0.151	0.155	1	Control	Ddx1											485	5.81031e-52	0.299115	0.136	0.107	1.35194e-47	Control	Hook2		485	1.87976e-110	0.343768	0.206	0.156
486	3.83643e-23	0.346889	0.164	0.131	8.9266e-19	Control	Arap2		486	3.22732e-05	0.242549	0.152	0.188	0.750934	Control	Ubn1		486	0.00502002	0.215868	0.189	0.238	1	Control	Naa38											486	6.1017e-52	0.242994	0.144	0.131	1.41974e-47	Control	Ctnnbip1		486	2.055e-110	0.355143	0.104	0.021
487	7.99433e-23	0.31727	0.108	0.088	1.86012e-18	Control	Exoc3l4		487	3.26803e-05	0.677985	0.109	0.027	0.760404	Control	Sord		487	0.00502167	0.395194	0.226	0.21	1	Control	Tgoln1											487	1.11557e-51	0.276295	0.128	0.1	2.59571e-47	Control	N4bp2l2		487	3.7076e-110	0.364373	0.114	0.028
488	8.61698e-23	0.297548	0.11	0.097	2.005e-18	Control	Ghr		488	3.40929e-05	0.348195	0.207	0.191	0.793273	Control	Nfe2l1		488	0.00507164	0.241037	0.151	0.192	1	Control	Atp2c1											488	1.20845e-51	0.292557	0.643	0.636	2.81182e-47	Control	Tcn2		488	4.4406e-110	0.300514	0.527	0.498
489	9.59054e-23	0.419061	0.104	0.053	2.23153e-18	Control	Stard10		489	3.43503e-05	0.281447	0.13	0.159	0.799263	Control	Babam1		489	0.00510528	0.308683	0.189	0.261	1	Control	Mrpl34											489	1.97576e-51	0.211797	0.449	0.454	4.5972e-47	Control	Asl		489	5.5081e-110	0.395624	0.19	0.116
490	9.83459e-23	0.265273	0.255	0.255	2.28831e-18	Control	Itga6		490	3.45058e-05	0.284069	0.228	0.271	0.802881	Control	Xiap		490	0.00518884	0.304937	0.151	0.229	1	Control	Sec31a											490	2.57552e-51	0.295626	0.219	0.187	5.99272e-47	Control	Srsf11		490	6.58585e-110	0.252837	0.151	0.191
491	9.86645e-23	0.348205	0.133	0.1	2.29573e-18	Control	Acox1		491	3.70835e-05	0.213334	0.217	0.264	0.86286	Control	Csde1		491	0.00521183	0.333977	0.075	0.143	1	Control	Samhd1											491	3.06199e-51	0.239724	0.126	0.112	7.12465e-47	Control	Rbbp6		491	7.41942e-110	0.370624	0.157	0.084
492	1.28717e-22	0.399858	0.101	0.062	2.99499e-18	Control	Vangl2		492	3.83559e-05	0.21194	0.12	0.16	0.892465	Control	Tmem9b		492	0.00533189	0.465675	0.226	0.15	1	Control	Max											492	3.38844e-51	0.312138	0.156	0.121	7.88423e-47	Control	Cbs		492	1.6702e-109	0.206918	0.293	0.316
493	2.07172e-22	0.21155	0.175	0.2	4.82047e-18	Control	Plxnd1		493	4.25026e-05	0.236364	0.13	0.185	0.988951	Control	Ikbkb		493	0.00537503	0.51865	0.34	0.21	1	Control	Golgb1											493	3.47329e-51	0.266895	0.15	0.127	8.08165e-47	Control	Rnpepl1		493	1.76897e-109	0.255119	0.219	0.219
494	2.82061e-22	0.228441	0.144	0.147	6.563e-18	Control	Dag1		494	4.29505e-05	0.429244	0.109	0.099	0.999372	Control	Chd3		494	0.00542569	0.229272	0.226	0.279	1	Control	Map2k2											494	4.69749e-51	0.30647	0.142	0.098	1.09301e-46	Control	Arhgef28		494	1.96053e-109	0.336419	0.181	0.161
495	4.13003e-22	0.520961	0.118	0.059	9.60976e-18	Control	Stmn2		495	4.37731e-05	0.25392	0.174	0.21	1	Control	Senp6		495	0.00542786	0.415788	0.094	0.125	1	Control	Wbp1l											495	9.51505e-51	0.205067	0.154	0.155	2.21396e-46	Control	Ndel1		495	3.34646e-109	0.387517	0.163	0.079
496	4.54195e-22	0.208499	0.115	0.133	1.05682e-17	Control	Commd6		496	4.39415e-05	0.26719	0.098	0.146	1	Control	Spr		496	0.00555796	0.54518	0.189	0.055	1	Control	Acss1											496	1.304e-50	0.213919	0.106	0.099	3.03415e-46	Control	Sema4a		496	3.44588e-109	0.366058	0.175	0.11
497	5.37877e-22	0.265624	0.107	0.101	1.25153e-17	Control	Hoxb5		497	4.68005e-05	0.230404	0.152	0.19	1	Control	R3hdm1		497	0.00556136	0.580035	0.113	0.044	1	Control	C1qtnf4											497	1.35796e-50	0.252799	0.111	0.091	3.15971e-46	Control	Ppp6r3		497	5.20148e-109	0.352694	0.139	0.071
498	2.04495e-21	0.202007	0.138	0.15	4.7582e-17	Control	Lpcat1		498	4.70691e-05	0.281614	0.13	0.134	1	Control	Chchd7		498	0.00556873	0.207023	0.094	0.152	1	Control	Mrpl2											498	1.61156e-50	0.244865	0.119	0.098	3.74978e-46	Control	Ddx3y		498	2.44912e-108	0.317955	0.177	0.137
499	3.18147e-21	0.273424	0.11	0.098	7.40263e-17	Control	Pcp4l1		499	4.8078e-05	0.253939	0.152	0.18	1	Control	Elovl5		499	0.00561663	0.32851	0.151	0.192	1	Control	Hibadh											499	3.5258e-50	0.307294	0.106	0.064	8.20383e-46	Control	Dennd5b		499	2.54656e-108	0.396974	0.109	0.031
500	3.28531e-21	0.279176	0.115	0.1	7.64425e-17	Control	Dgcr6		500	4.88058e-05	0.436256	0.109	0.096	1	Control	Gmfg		500	0.00564665	0.71224	0.151	0.044	1	Control	Cldn10											500	4.06017e-50	0.257026	0.13	0.11	9.44721e-46	Control	Cluh		500	2.86176e-108	0.376161	0.172	0.1
501	3.8606e-21	0.209799	0.096	0.108	8.98283e-17	Control	Tmem238		501	5.12144e-05	0.435544	0.207	0.182	1	Control	Gbp7		501	0.00569051	0.440051	0.075	0.129	1	Control	Hsd17b11											501	1.10981e-49	0.305256	0.112	0.075	2.5823e-45	Control	Slc12a7		501	7.61428e-108	0.369147	0.301	0.246
502	5.67295e-21	0.205457	0.159	0.176	1.31998e-16	Control	Tmcc3		502	5.13174e-05	0.27747	0.13	0.151	1	Control	Acat1		502	0.00570771	0.346939	0.264	0.279	1	Control	Arpc5l											502	1.12044e-49	0.230211	0.119	0.106	2.60704e-45	Control	Mgrn1		502	1.43633e-107	0.377045	0.138	0.068
503	7.40947e-21	0.261447	0.151	0.144	1.72404e-16	Control	Slc38a10		503	5.16316e-05	0.570191	0.446	0.393	1	Control	Rsad2		503	0.00577678	0.20049	0.113	0.222	1	Control	BC005624											503	1.20909e-49	0.219937	0.137	0.13	2.81331e-45	Control	Celf1		503	1.77129e-107	0.401268	0.162	0.072
504	8.98658e-21	0.220415	0.107	0.115	2.091e-16	Control	Clpp		504	5.18199e-05	0.223964	0.109	0.151	1	Control	Gpatch8		504	0.00579448	0.286515	0.208	0.245	1	Control	Rbbp4											504	1.30081e-49	0.24724	0.114	0.095	3.02672e-45	Control	Ccdc6		504	1.84431e-107	0.33383	0.24	0.187
505	1.12587e-20	0.2123	0.137	0.154	2.61968e-16	Control	Bicd2		505	5.5401e-05	0.289445	0.837	0.813	1	Control	Rps15a		505	0.00586491	0.280063	0.226	0.284	1	Control	Snhg18											505	1.48722e-49	0.383076	0.115	0.048	3.46047e-45	Control	Nlrp6		505	5.16015e-107	0.282912	0.156	0.142
506	1.44467e-20	0.362217	0.11	0.059	3.36146e-16	Control	Pccb		506	5.77688e-05	0.216542	0.087	0.137	1	Control	Arhgef7		506	0.00593498	0.517972	0.17	0.095	1	Control	Aldh6a1											506	1.48794e-49	0.207641	0.125	0.123	3.46215e-45	Control	Glyctk		506	5.217e-107	0.412354	0.241	0.148
507	1.6453e-20	0.200907	0.127	0.142	3.82829e-16	Control	Uhrf2		507	5.93891e-05	0.200155	0.065	0.101	1	Control	Mkrn1		507	0.00594388	0.539436	0.113	0.025	1	Control	Scnn1a											507	1.77871e-49	0.3195	0.129	0.083	4.13871e-45	Control	Srek1		507	6.15239e-107	0.395908	0.166	0.085
508	2.48513e-20	0.245263	0.101	0.106	5.7824e-16	Control	Helz		508	6.11558e-05	0.223619	0.076	0.11	1	Control	Manbal		508	0.00595884	0.235762	0.151	0.215	1	Control	Tgfbr2											508	2.40618e-49	0.216501	0.123	0.116	5.5987e-45	Control	Akap9		508	6.72778e-107	0.3352	0.187	0.141
509	4.80354e-20	0.221065	0.098	0.103	1.11769e-15	Control	Ino80b		509	6.31368e-05	0.254593	0.13	0.164	1	Control	Elf2		509	0.00600196	0.498969	0.113	0.021	1	Control	Mfsd4a											509	2.71858e-49	0.333507	0.491	0.421	6.3256e-45	Control	Nat8f1		509	1.0896e-106	0.303224	0.161	0.132
510	4.93966e-20	0.303811	0.132	0.106	1.14936e-15	Control	Phldb2		510	6.45433e-05	0.364865	0.12	0.118	1	Control	Ino80d		510	0.00601142	0.274739	0.094	0.136	1	Control	Myo10											510	4.39881e-49	0.290483	0.111	0.071	1.02351e-44	Control	Ildr2		510	1.24431e-106	0.314819	0.168	0.128
511	6.57002e-20	0.208341	0.115	0.125	1.52871e-15	Control	Prkce		511	6.53873e-05	0.2119	0.098	0.142	1	Control	Pole4		511	0.00606034	0.353756	0.17	0.203	1	Control	Nhp2											511	6.13623e-49	0.286006	0.141	0.107	1.42778e-44	Control	Foxn3		511	1.41755e-106	0.385087	0.209	0.139
512	7.49452e-20	0.236632	0.116	0.112	1.74383e-15	Control	1810022K09Rik		512	6.57569e-05	0.294626	0.098	0.119	1	Control	Aggf1		512	0.00611477	0.27177	0.094	0.155	1	Control	Coro1b											512	6.19023e-49	0.243704	0.128	0.108	1.44034e-44	Control	Golgb1		512	1.85219e-106	0.308474	0.142	0.116
513	7.68735e-20	0.28572	0.14	0.127	1.78869e-15	Control	Igf1r		513	6.88262e-05	0.317884	0.13	0.132	1	Control	Fmc1		513	0.00612865	0.461639	0.264	0.215	1	Control	Ppp3ca											513	1.04505e-48	0.570223	0.144	0.061	2.43163e-44	Control	Egf		513	2.59854e-106	0.381159	0.192	0.119
514	1.02281e-19	0.220843	0.124	0.126	2.37989e-15	Control	Fam53b		514	7.00513e-05	0.218126	0.25	0.286	1	Control	Atp6v1e1		514	0.00613779	0.335712	0.264	0.27	1	Control	Ddx6											514	1.20322e-48	0.217233	0.15	0.141	2.79966e-44	Control	Rsrc2		514	5.23206e-106	0.28087	0.291	0.268
515	1.44979e-19	0.23087	0.15	0.158	3.37337e-15	Control	Dock6		515	7.15203e-05	0.493334	0.13	0.112	1	Control	1500011K16Rik		515	0.00634397	0.275296	0.189	0.231	1	Control	Srp19											515	1.74613e-48	0.226014	0.107	0.089	4.06289e-44	Control	Tnks2		515	6.98492e-106	0.395992	0.203	0.118
516	1.94902e-19	0.223223	0.116	0.124	4.53499e-15	Control	Phyh		516	7.24017e-05	0.2706	0.141	0.162	1	Control	1700025G04Rik		516	0.00636279	0.26353	0.17	0.194	1	Control	Uqcc3											516	1.8925e-48	0.269287	0.113	0.078	4.40347e-44	Control	Safb2		516	2.35149e-105	0.362865	0.173	0.106
517	2.96645e-19	0.290584	0.135	0.104	6.90234e-15	Control	Abca3		517	7.53023e-05	0.247648	0.141	0.172	1	Control	Nav1		517	0.00644778	0.29232	0.113	0.166	1	Control	Ogn											517	1.95277e-48	0.253859	0.105	0.081	4.54371e-44	Control	Lrp6		517	3.66661e-105	0.365217	0.295	0.232
518	3.1093e-19	0.388563	0.194	0.15	7.23473e-15	Control	Col15a1		518	7.54146e-05	0.253661	0.098	0.116	1	Control	Dync1li1		518	0.00647731	0.585412	0.245	0.125	1	Control	Dnajc15											518	2.27028e-48	0.250789	0.131	0.11	5.28249e-44	Control	Zfp106		518	4.61789e-105	0.389348	0.172	0.085
519	1.42266e-18	0.214918	0.101	0.106	3.31025e-14	Control	Tnfaip8		519	7.56138e-05	0.565706	0.5	0.354	1	Control	Igfbp5		519	0.00658754	0.232385	0.113	0.194	1	Control	Clpp											519	2.45129e-48	0.215146	0.781	0.807	5.70366e-44	Control	Atpif1		519	6.83651e-105	0.290791	0.277	0.255
520	2.50065e-18	0.235236	0.677	0.641	5.81852e-14	Control	Nrp1		520	7.66903e-05	0.241244	0.109	0.138	1	Control	Ppp4r3b		520	0.00664208	0.506781	0.151	0.099	1	Control	mt-Nd6											520	2.67396e-48	0.272212	0.107	0.071	6.22177e-44	Control	Lmo7		520	1.5036e-104	0.353821	0.139	0.076
521	4.59709e-18	0.239995	0.136	0.135	1.06965e-13	Control	Dgkz		521	7.85564e-05	0.256194	0.25	0.29	1	Control	Ndrg1		521	0.00668738	0.214848	0.245	0.33	1	Control	Hspa9											521	3.66855e-48	0.283164	0.126	0.094	8.53598e-44	Control	Kif21a		521	2.04151e-104	0.500616	0.207	0.138
522	4.99687e-18	0.305735	0.11	0.092	1.16267e-13	Control	Psd3		522	8.09162e-05	0.225718	0.141	0.182	1	Control	Il6st		522	0.00673618	0.450323	0.113	0.099	1	Control	Adk											522	3.71716e-48	0.231411	0.121	0.103	8.64909e-44	Control	Glb1l		522	3.86265e-104	0.338719	0.246	0.192
523	9.01592e-18	0.329823	0.115	0.075	2.09782e-13	Control	Arhgap45		523	8.47028e-05	0.244151	0.13	0.145	1	Control	Pigp		523	0.00678978	0.352197	0.226	0.242	1	Control	Huwe1											523	4.56315e-48	0.245021	0.143	0.128	1.06175e-43	Control	Nmt1		523	4.16154e-104	0.363097	0.15	0.071
524	1.37021e-17	0.283318	0.101	0.084	3.18821e-13	Control	Gns		524	8.50057e-05	0.227728	0.152	0.18	1	Control	Tpm1		524	0.00686031	0.459822	0.113	0.018	1	Control	Emx1											524	1.0023e-47	0.319841	0.123	0.073	2.33214e-43	Control	Krit1		524	9.70435e-104	0.363428	0.123	0.05
525	1.71797e-17	0.220777	0.108	0.103	3.99738e-13	Control	Grcc10		525	8.68628e-05	0.374317	0.707	0.706	1	Control	Cst3		525	0.00693785	0.220417	0.151	0.199	1	Control	Kxd1											525	1.04178e-47	0.236199	0.104	0.087	2.424e-43	Control	Trabd2b		525	1.9213e-103	0.214919	0.178	0.184
526	5.04229e-17	0.296436	0.314	0.271	1.17324e-12	Control	Ccnd1		526	8.72228e-05	0.333903	0.141	0.131	1	Control	2610001J05Rik		526	0.00695349	0.469106	0.151	0.046	1	Control	Strbp											526	1.91741e-47	0.248788	0.11	0.086	4.46144e-43	Control	Nsd3		526	2.56558e-103	0.298227	0.154	0.129
527	5.45416e-17	0.317835	0.169	0.123	1.26907e-12	Control	Fmo1		527	9.1398e-05	0.261229	0.109	0.145	1	Control	Mafg		527	0.00705849	0.325707	0.528	0.573	1	Control	Nedd8											527	2.2656e-47	0.237213	0.156	0.14	5.2716e-43	Control	Nfic		527	3.34554e-103	0.203622	0.835	0.875
528	5.8376e-17	0.247213	0.113	0.109	1.35829e-12	Control	Errfi1		528	9.14387e-05	0.229891	0.174	0.22	1	Control	Tkt		528	0.00712662	0.53835	0.226	0.18	1	Control	Fam32a											528	4.34241e-47	0.223709	0.11	0.109	1.01039e-42	Control	F13b		528	4.26623e-103	0.298538	0.201	0.175
529	1.87582e-16	0.258096	0.124	0.119	4.36466e-12	Control	Pkd2		529	9.34303e-05	0.223601	0.098	0.123	1	Control	Lzts2		529	0.00712767	0.201415	0.151	0.199	1	Control	Cdc5l											529	4.3563e-47	0.234275	0.145	0.129	1.01362e-42	Control	Dnajc13		529	4.60241e-103	0.23128	0.225	0.221
530	2.9297e-16	0.236694	0.125	0.12	6.81684e-12	Control	Atp2a3		530	9.5312e-05	0.262781	0.185	0.216	1	Control	Xaf1		530	0.00719384	0.296283	0.151	0.176	1	Control	Mrps18c											530	8.898e-47	0.204684	0.133	0.131	2.07039e-42	Control	Coq8a		530	5.44322e-103	0.336782	0.191	0.157
531	2.99061e-16	0.576294	0.167	0.13	6.95856e-12	Control	Calb1		531	9.8439e-05	0.225631	0.761	0.804	1	Control	Rpl34		531	0.00721349	0.394596	0.283	0.279	1	Control	Lsm4											531	9.48092e-47	0.29343	0.115	0.068	2.20602e-42	Control	Nudcd3		531	6.33601e-103	0.205977	0.335	0.343
532	8.0633e-16	0.305443	0.124	0.091	1.87617e-11	Control	Ltbp1		532	9.92009e-05	0.237431	0.109	0.145	1	Control	Dpy30		532	0.00721856	0.221195	0.189	0.231	1	Control	Ubald2											532	1.12535e-46	0.249523	0.112	0.084	2.61846e-42	Control	Nfib		532	6.87519e-103	0.417907	0.121	0.032
533	8.71351e-16	0.294512	0.103	0.079	2.02746e-11	Control	Fabp3		533	0.000101428	0.233953	0.098	0.11	1	Control	Qdpr		533	0.007254	0.215375	0.094	0.141	1	Control	Desi2											533	1.30748e-46	0.230479	0.195	0.193	3.04225e-42	Control	Ces1d		533	1.17419e-102	0.225675	0.245	0.248
534	1.23192e-15	0.216299	0.106	0.11	2.86643e-11	Control	Ganab		534	0.000107688	0.254644	0.174	0.192	1	Control	Emc6		534	0.00729722	0.304268	0.094	0.113	1	Control	Pepd											534	2.43689e-46	0.258335	0.106	0.079	5.67016e-42	Control	Tanc2		534	1.25373e-102	0.384775	0.174	0.098
535	2.31036e-14	0.286365	0.105	0.071	5.37574e-10	Control	Lrrc8b		535	0.000111368	0.565276	0.109	0.031	1	Control	Dcxr		535	0.00731862	0.361924	0.113	0.136	1	Control	Tsfm											535	3.00934e-46	0.240545	0.102	0.075	7.00214e-42	Control	Zfp704		535	1.46682e-102	0.309784	0.203	0.161
536	2.89729e-13	0.217889	0.103	0.103	6.7414e-09	Control	Ltc4s		536	0.000114619	0.340889	0.185	0.196	1	Control	Fam3c		536	0.00733458	0.286512	0.189	0.236	1	Control	Tram1											536	4.25387e-46	0.207322	0.137	0.128	9.8979e-42	Control	Frmd4b		536	3.54593e-102	0.324335	0.144	0.097
537	3.71781e-13	0.237023	0.185	0.176	8.6506e-09	Control	Sema5a		537	0.000122459	0.215734	0.13	0.167	1	Control	Idh3g		537	0.00734361	0.528125	0.17	0.062	1	Control	Tuba4a											537	7.56846e-46	0.301455	0.123	0.084	1.76103e-41	Control	Rbm5		537	4.74535e-102	0.3751	0.158	0.085
538	3.97998e-13	0.252272	0.158	0.141	9.26062e-09	Control	Gmfg		538	0.000125652	0.405721	0.174	0.151	1	Control	Itga6		538	0.00737971	0.401017	0.113	0.132	1	Control	Phactr2											538	7.81413e-46	0.265051	0.103	0.074	1.81819e-41	Control	Pik3ca		538	5.50914e-102	0.339658	0.199	0.141
539	9.05394e-13	0.258152	0.142	0.12	2.10667e-08	Control	Sdc4		539	0.000131616	0.222505	0.087	0.114	1	Control	Pde6d		539	0.00756241	0.463856	0.151	0.044	1	Control	Aldh1l1											539	1.08324e-45	0.272303	0.112	0.077	2.52048e-41	Control	Zmym5		539	8.70172e-102	0.365539	0.172	0.115
540	1.88985e-11	0.204242	0.107	0.103	4.3973e-07	Control	Vegfa		540	0.000133175	0.343686	0.207	0.199	1	Control	Mindy2		540	0.00762202	0.249902	0.283	0.344	1	Control	Tmem30a											540	1.85349e-45	0.256493	0.142	0.123	4.3127e-41	Control	Nabp1		540	9.94124e-102	0.226775	0.305	0.311
541	3.52723e-11	0.239646	0.131	0.126	8.20716e-07	Control	Gimap3		541	0.000136275	0.320784	0.098	0.111	1	Control	2021-09-09		541	0.0076365	0.201429	0.151	0.231	1	Control	Trip12											541	1.88967e-45	0.223321	0.102	0.088	4.39688e-41	Control	Fnbp1l		541	1.36648e-101	0.270552	0.199	0.185
542	2.31439e-10	0.224119	0.118	0.1	5.38511e-06	Control	Cdh16		542	0.000138496	0.321892	0.152	0.151	1	Control	Ppp6r3		542	0.00781442	0.370147	0.377	0.346	1	Control	Dync1i2											542	3.4008e-45	0.259824	0.138	0.126	7.91299e-41	Control	Fam213b		542	2.62997e-101	0.357477	0.139	0.07
543	1.07758e-09	0.239308	0.103	0.078	2.50731e-05	Control	Adcy6		543	0.000141462	0.563463	0.12	0.107	1	Control	Fbln2		543	0.00782299	0.461939	0.132	0.12	1	Control	Adgrl2											543	6.62615e-45	0.245916	0.119	0.091	1.54177e-40	Control	Nr1d2		543	5.12481e-101	0.212572	0.757	0.764
544	6.35188e-08	0.2079	0.59	0.519	0.00147796	Control	Cyp4b1		544	0.000144823	0.335463	0.152	0.242	1	Control	Bgn		544	0.0078547	0.294266	0.113	0.164	1	Control	Hoxd9											544	8.46395e-45	0.224796	0.126	0.111	1.96939e-40	Control	Epb41l3		544	6.18364e-101	0.411373	0.188	0.096
545	2.81473e-06	0.220137	0.117	0.096	0.065493	Control	4631405J19Rik		545	0.000150576	0.254751	0.109	0.127	1	Control	Nabp2		545	0.00793582	0.228365	0.132	0.178	1	Control	Wac											545	1.15999e-44	0.298056	0.107	0.063	2.69907e-40	Control	Kansl3		545	1.48744e-100	0.332467	0.733	0.692
546	1.91983e-297	0.707571	1	0.862	4.46705e-293	IRI_short	mt-Co3		546	0.000155725	0.305629	0.837	0.82	1	Control	Rpl6		546	0.00793748	0.276794	0.17	0.222	1	Control	Ddah2											546	1.3338e-44	0.28292	0.107	0.08	3.10348e-40	Control	Ces1e		546	4.43371e-100	0.293125	0.237	0.209
547	2.31724e-267	0.598567	1	0.863	5.39176e-263	IRI_short	mt-Atp6		547	0.000157566	0.281352	0.13	0.145	1	Control	Msl1		547	0.00793872	0.481137	0.189	0.157	1	Control	Cd82											547	1.73713e-44	0.276387	0.119	0.084	4.04196e-40	Control	Ankrd12		547	5.89051e-100	0.371363	0.154	0.081
548	3.35898e-256	0.589176	0.999	0.836	7.81566e-252	IRI_short	mt-Co2		548	0.000165837	0.364893	0.141	0.117	1	Control	Pet100		548	0.00794119	0.447369	0.189	0.18	1	Control	Chtop											548	1.90052e-44	0.22756	0.118	0.107	4.42213e-40	Control	Zfp467		548	6.25129e-100	0.349282	0.155	0.095
549	4.94324e-236	0.565157	0.999	0.923	1.15019e-231	IRI_short	mt-Co1		549	0.00016644	0.227512	0.12	0.151	1	Control	Uhrf2		549	0.00804247	0.209915	0.094	0.15	1	Control	Tmx1											549	2.04736e-44	0.233551	0.177	0.158	4.76379e-40	Control	Hnrnph1		549	1.34182e-99	0.354404	0.149	0.069
550	1.44368e-153	0.506992	0.996	0.969	3.35916e-149	IRI_short	mt-Nd2		550	0.000168611	0.269162	0.109	0.136	1	Control	Smchd1		550	0.00807128	0.241358	0.226	0.27	1	Control	Trappc2l											550	4.38039e-44	0.215326	0.109	0.102	1.01923e-39	Control	Rpain		550	3.77009e-99	0.332002	0.113	0.051
551	8.54259e-118	0.499691	0.918	0.728	1.98769e-113	IRI_short	mt-Nd3		551	0.00017913	0.224504	0.652	0.704	1	Control	Crip2		551	0.00810755	0.468993	0.132	0.097	1	Control	Myo18a											551	4.56847e-44	0.211911	0.123	0.11	1.06299e-39	Control	Fbxo7		551	6.98144e-99	0.220022	0.344	0.348
552	4.73505e-115	0.569757	0.597	0.3	1.10175e-110	IRI_short	Klk1		552	0.000183324	0.229417	0.152	0.178	1	Control	Epn1		552	0.00811843	0.651832	0.17	0.058	1	Control	Akr1c21											552	7.44634e-44	0.215049	0.116	0.102	1.73261e-39	Control	Gucd1		552	9.79267e-99	0.305241	0.378	0.354
553	4.52504e-95	0.521131	0.601	0.33	1.05289e-90	IRI_short	Umod		553	0.000186534	0.416156	0.109	0.067	1	Control	1110065P20Rik		553	0.00818987	0.215003	0.264	0.333	1	Control	Tecr											553	1.11328e-43	0.220114	0.105	0.093	2.59038e-39	Control	Aftph		553	1.29493e-98	0.285765	0.283	0.256
554	1.06348e-94	0.656799	0.553	0.29	2.47451e-90	IRI_short	Lpl		554	0.000193191	0.213141	0.098	0.127	1	Control	Irf3		554	0.00823572	0.267984	0.208	0.242	1	Control	Grpel1											554	1.36407e-43	0.257083	0.134	0.106	3.17391e-39	Control	Trpm7		554	1.51421e-98	0.369657	0.169	0.095
555	1.36672e-93	0.370917	0.997	0.987	3.18009e-89	IRI_short	mt-Nd4		555	0.000193446	0.538168	0.141	0.086	1	Control	Tmem213		555	0.00836732	0.200558	0.189	0.252	1	Control	Glrx5											555	1.7228e-43	0.212227	0.113	0.098	4.00861e-39	Control	Fcho2		555	2.27855e-98	0.337518	0.181	0.132
556	1.7586e-74	0.29592	0.999	0.993	4.09191e-70	IRI_short	mt-Cytb		556	0.000195596	0.374461	0.109	0.086	1	Control	Fbxo7		556	0.00843986	0.432545	0.132	0.088	1	Control	Ccdc28b											556	2.41845e-43	0.217125	0.115	0.099	5.62724e-39	Control	Kansl1l		556	2.93231e-98	0.415274	0.138	0.043
557	3.92423e-68	0.304067	0.888	0.766	9.13091e-64	IRI_short	Hspa8		557	0.000205849	0.340394	0.141	0.14	1	Control	Thra		557	0.00847288	0.215148	0.17	0.224	1	Control	Mesd											557	9.24055e-43	0.27379	0.116	0.081	2.15009e-38	Control	Zkscan3		557	4.77923e-98	0.318421	0.489	0.44
558	6.62834e-67	0.477946	0.517	0.296	1.54228e-62	IRI_short	Ldhb		558	0.000210948	0.358162	0.12	0.089	1	Control	Spin1		558	0.00854432	0.425413	0.377	0.335	1	Control	Psma1											558	9.3979e-43	0.239504	0.104	0.079	2.1867e-38	Control	C2cd2l		558	5.19639e-98	0.311948	0.115	0.051
559	1.01139e-65	0.321888	0.269	0.101	2.35331e-61	IRI_short	Slc12a3		559	0.00022186	0.264968	0.13	0.164	1	Control	Tnfsf10		559	0.00856338	0.389073	0.132	0.113	1	Control	Ghr											559	1.94357e-42	0.259308	0.129	0.102	4.52229e-38	Control	Klf15		559	1.15508e-97	0.314962	0.108	0.049
560	1.19785e-65	0.309526	0.43	0.226	2.78715e-61	IRI_short	Atp1b1		560	0.000227452	0.332522	0.098	0.104	1	Control	Cnot3		560	0.00863538	0.253197	0.283	0.344	1	Control	Aurkaip1											560	2.66599e-42	0.278201	0.108	0.068	6.20322e-38	Control	Jade1		560	1.15578e-97	0.293295	0.253	0.231
561	2.92594e-59	0.380678	0.628	0.413	6.80809e-55	IRI_short	Pi16		561	0.000241825	0.206202	0.13	0.161	1	Control	Bola3		561	0.00869404	0.273405	0.113	0.021	1	Control	Adhfe1											561	2.96911e-42	0.273476	0.13	0.1	6.90853e-38	Control	Dmtn		561	1.40837e-97	0.284992	0.214	0.191
562	9.311e-59	0.403257	0.242	0.088	2.16648e-54	IRI_short	Ccdc80		562	0.000243702	0.223643	0.12	0.168	1	Control	Sertad2		562	0.00876629	0.335973	0.226	0.24	1	Control	Phyh											562	4.69803e-42	0.2338	0.121	0.102	1.09314e-37	Control	Clmn		562	2.04922e-97	0.234881	0.127	0.12
563	2.42348e-57	0.42332	0.741	0.574	5.63894e-53	IRI_short	Nrp1		563	0.000244879	0.202768	0.141	0.173	1	Control	Mknk2		563	0.00881979	0.30025	0.208	0.249	1	Control	Mrpl24											563	5.45978e-42	0.209985	0.13	0.12	1.27038e-37	Control	Ash1l		563	2.15552e-97	0.291795	0.298	0.258
564	1.08514e-53	0.373817	0.543	0.339	2.5249e-49	IRI_short	Lifr		564	0.000248705	0.300423	0.141	0.15	1	Control	Rpp21		564	0.00896265	0.260122	0.226	0.286	1	Control	Cdc37											564	8.30313e-42	0.203156	0.117	0.109	1.93197e-37	Control	Mbnl1		564	2.77686e-97	0.392595	0.185	0.112
565	6.33043e-51	0.55512	0.649	0.485	1.47296e-46	IRI_short	Clu		565	0.000251778	0.302082	0.098	0.111	1	Control	Plekha1		565	0.00907988	0.463742	0.132	0.028	1	Control	Slc27a2											565	1.44729e-41	0.287864	0.107	0.076	3.36754e-37	Control	Svip		565	4.34797e-97	0.290677	0.173	0.153
566	6.03788e-49	0.291545	0.208	0.081	1.4049e-44	IRI_short	Calb1		566	0.000253204	0.231645	0.12	0.136	1	Control	Fam120a		566	0.00933177	0.261063	0.396	0.45	1	Control	Kif5b											566	2.36863e-41	0.306277	0.103	0.05	5.51132e-37	Control	Ccnt2		566	5.44755e-97	0.384939	0.116	0.041
567	3.86023e-48	0.414013	0.534	0.342	8.98198e-44	IRI_short	Defb1		567	0.000253355	0.28685	0.109	0.107	1	Control	Gpr108		567	0.00935276	0.326765	0.094	0.141	1	Control	Rspry1											567	5.23947e-41	0.297301	0.104	0.055	1.21912e-36	Control	Tmem245		567	6.58373e-97	0.236478	0.854	0.879
568	2.24883e-47	0.476598	0.325	0.162	5.23259e-43	IRI_short	Cd74		568	0.000254155	0.269516	0.098	0.115	1	Control	Mob1a		568	0.00937222	0.43049	0.245	0.18	1	Control	Atp6v1d											568	1.04297e-40	0.224866	0.139	0.119	2.42679e-36	Control	Bclaf1		568	7.16175e-97	0.326568	0.17	0.114
569	5.85809e-47	0.311561	0.806	0.659	1.36306e-42	IRI_short	mt-Nd5		569	0.000255162	0.307518	0.13	0.12	1	Control	Lbr		569	0.00938106	0.208624	0.113	0.185	1	Control	Lmcd1											569	2.00542e-40	0.235639	0.107	0.079	4.66621e-36	Control	Dst		569	7.59693e-97	0.238285	0.274	0.267
570	2.83669e-45	0.27725	0.88	0.79	6.60041e-41	IRI_short	Hsp90ab1		570	0.000256563	0.401221	0.12	0.083	1	Control	Ssbp3		570	0.0094607	0.540634	0.151	0.044	1	Control	Tmem242											570	4.21446e-40	0.243246	0.12	0.096	9.80621e-36	Control	Ccnl1		570	8.44947e-97	0.362269	0.236	0.161
571	4.62293e-43	0.385929	0.21	0.083	1.07566e-38	IRI_short	Kng2		571	0.000263629	0.382358	0.109	0.095	1	Control	Dars		571	0.0095421	0.257232	0.283	0.319	1	Control	Ube3a											571	5.65244e-40	0.275124	0.14	0.107	1.31521e-35	Control	Nktr		571	1.49836e-96	0.356225	0.321	0.268
572	8.89215e-43	0.261206	0.79	0.64	2.06903e-38	IRI_short	Atp1a1		572	0.000300585	0.254855	0.098	0.107	1	Control	Dnlz		572	0.00957623	0.589769	0.132	0.035	1	Control	Miox											572	1.3731e-39	0.231638	0.128	0.106	3.19493e-35	Control	Epb41		572	2.66565e-96	0.297586	0.124	0.098
573	1.47584e-42	0.348137	0.652	0.487	3.43398e-38	IRI_short	Calr		573	0.000313319	0.249762	0.13	0.15	1	Control	Clip1		573	0.00957872	0.315521	0.151	0.187	1	Control	Lmbrd1											573	1.38311e-39	0.26903	0.138	0.108	3.21821e-35	Control	Acmsd		573	3.61308e-96	0.354125	0.164	0.093
574	3.82323e-40	0.365744	0.321	0.17	8.89588e-36	IRI_short	F8		574	0.00033073	0.491571	0.109	0.044	1	Control	Smim4		574	0.00961717	0.275746	0.321	0.346	1	Control	Rsrc2											574	1.38472e-39	0.239311	0.114	0.091	3.22197e-35	Control	Trps1		574	3.66513e-96	0.416647	0.474	0.358
575	1.06799e-39	0.325196	0.563	0.391	2.48499e-35	IRI_short	Gm26917		575	0.000338194	0.251911	0.13	0.142	1	Control	Uqcc3		575	0.0097338	0.381149	0.396	0.383	1	Control	Lamtor2											575	2.12556e-39	0.23939	0.102	0.071	4.94575e-35	Control	Cdk12		575	3.82387e-96	0.354471	0.16	0.085
576	3.92898e-38	0.283047	0.309	0.165	9.14194e-34	IRI_short	Pik3ip1		576	0.000342947	0.259593	0.109	0.125	1	Control	Chd6		576	0.00981083	0.226162	0.189	0.254	1	Control	Dazap1											576	4.01636e-39	0.275155	0.116	0.079	9.34527e-35	Control	Cspp1		576	4.44861e-96	0.314721	0.13	0.08
577	7.0439e-38	0.310048	0.733	0.587	1.63897e-33	IRI_short	Tmem176a		577	0.000388381	0.210703	0.087	0.112	1	Control	Mindy1		577	0.0098346	0.302349	0.321	0.37	1	Control	Ndufv2											577	5.49334e-39	0.306814	0.14	0.093	1.27819e-34	Control	BC005561		577	6.22383e-96	0.338252	0.139	0.079
578	1.77844e-37	0.341847	0.679	0.533	4.13807e-33	IRI_short	Hspa5		578	0.000405593	0.411077	0.12	0.094	1	Control	Gigyf2		578	4.05492e-07	0.583656	0.348	0.21	0.00943498	IRI_short	Lmod1											578	8.22442e-39	0.20419	0.692	0.631	1.91366e-34	Control	Sord		578	7.90722e-96	0.334621	0.176	0.126
579	1.83817e-34	0.205975	0.327	0.194	4.27704e-30	IRI_short	Mapt		579	0.000421159	0.225017	0.098	0.11	1	Control	Snapin		579	5.55174e-06	0.544933	0.329	0.137	0.129178	IRI_short	Olfr558											579	1.02574e-37	0.248978	0.103	0.08	2.38668e-33	Control	Smim19		579	1.02974e-95	0.341344	0.115	0.042
580	2.43698e-33	0.360916	0.232	0.114	5.67036e-29	IRI_short	Zbtb16		580	0.000422576	0.273606	0.207	0.236	1	Control	Ehd3		580	7.02237e-06	0.590566	0.652	0.527	0.163397	IRI_short	Clu											580	2.71807e-37	0.337018	0.123	0.098	6.32442e-33	Control	Lars2		580	1.34154e-95	0.333416	0.158	0.101
581	2.84807e-33	0.222632	0.359	0.221	6.62689e-29	IRI_short	Syne1		581	0.000426208	0.22606	0.098	0.108	1	Control	Ndufaf3		581	9.5383e-06	0.586472	0.494	0.323	0.221937	IRI_short	Ppp1r12a											581	5.71832e-37	0.236068	0.842	0.849	1.33054e-32	Control	Chchd10		581	1.39164e-95	0.293858	0.426	0.393
582	1.35097e-31	0.344927	0.398	0.252	3.14345e-27	IRI_short	Wfdc2		582	0.0004274	0.431065	0.174	0.14	1	Control	Gm12216		582	3.62012e-05	0.509801	0.443	0.323	0.842329	IRI_short	Wtip											582	8.40107e-37	0.278747	0.105	0.061	1.95476e-32	Control	Cdkl1		582	2.64853e-95	0.292679	0.21	0.183
583	1.21372e-30	0.277686	0.78	0.69	2.82409e-26	IRI_short	Plat		583	0.000431985	0.50175	0.12	0.058	1	Control	Mettl26		583	3.96992e-05	0.431325	0.551	0.348	0.923721	IRI_short	Ldhb											583	1.25908e-36	0.205491	0.227	0.213	2.92962e-32	Control	D630023F18Rik		583	4.22432e-95	0.319059	0.157	0.111
584	5.96758e-30	0.355682	0.789	0.653	1.38854e-25	IRI_short	Spp1		584	0.000439539	0.227583	0.12	0.151	1	Control	Samhd1		584	6.36817e-05	0.517267	0.272	0.168	1	IRI_short	Nexn											584	1.48985e-36	0.223891	0.116	0.097	3.46659e-32	Control	Cyfip2		584	5.59766e-95	0.332665	0.177	0.126
585	1.00578e-29	0.253209	0.392	0.253	2.34024e-25	IRI_short	Tbx3		585	0.000442935	0.212947	0.098	0.12	1	Control	Surf1		585	7.00369e-05	0.418793	0.373	0.192	1	IRI_short	Map3k20											585	1.6149e-36	0.245858	0.11	0.08	3.75756e-32	Control	Zfp871		585	5.6404e-95	0.334952	0.171	0.115
586	2.50416e-29	0.277953	0.594	0.453	5.82667e-25	IRI_short	Hsp90aa1		586	0.000462946	0.213053	0.12	0.175	1	Control	Usp34		586	7.89105e-05	0.359144	0.177	0.052	1	IRI_short	Kcnb1											586	8.32828e-36	0.376699	0.199	0.103	1.93782e-31	Control	Gm26917		586	6.47466e-95	0.355741	0.182	0.116
587	2.83649e-28	0.316445	0.365	0.231	6.59994e-24	IRI_short	Ppp1r10		587	0.000499235	0.263591	0.13	0.134	1	Control	Dab2		587	0.000219514	0.245076	0.449	0.262	1	IRI_short	Crim1											587	8.10893e-35	0.240298	0.109	0.076	1.88679e-30	Control	Tnrc6b		587	8.13617e-95	0.329466	0.339	0.287
588	2.98513e-27	0.300026	0.388	0.253	6.9458e-23	IRI_short	Smad7		588	0.000504065	0.263539	0.087	0.112	1	Control	Impa1		588	0.000317716	0.60816	0.525	0.442	1	IRI_short	Rgs5											588	4.33203e-33	0.290327	0.112	0.065	1.00798e-28	Control	Gm15883		588	9.23864e-95	0.358362	0.127	0.062
589	5.48723e-27	0.292076	0.701	0.57	1.27677e-22	IRI_short	Ctsd		589	0.000510116	0.312036	0.12	0.127	1	Control	Avpi1		589	0.000489192	0.364458	0.557	0.43	1	IRI_short	Eif4a2											589	4.7283e-33	0.202317	0.304	0.3	1.10018e-28	Control	Cyp2d26		589	1.16055e-94	0.262532	0.258	0.247
590	3.34885e-26	0.242574	0.349	0.224	7.79211e-22	IRI_short	Ccnd1		590	0.000518801	0.457462	0.12	0.069	1	Control	Atp2a3		590	0.000503692	0.492489	0.753	0.726	1	IRI_short	Gm42418											590	1.10367e-31	0.300403	0.131	0.071	2.56801e-27	Control	Kcnq1ot1		590	1.43583e-94	0.301469	0.168	0.127
591	3.81974e-26	0.203809	0.846	0.772	8.88777e-22	IRI_short	Gnas		591	0.000523163	0.364741	0.185	0.179	1	Control	Parp14		591	0.000503991	0.383518	0.259	0.177	1	IRI_short	Zc2hc1a											591	1.20472e-31	0.213809	0.988	0.975	2.80314e-27	Control	Fxyd2		591	1.62441e-94	0.328413	0.102	0.037
592	1.75879e-25	0.272576	0.313	0.192	4.09236e-21	IRI_short	Hspa1b		592	0.000535201	0.326873	0.152	0.142	1	Control	Mospd2		592	0.000525535	0.377518	0.747	0.634	1	IRI_short	Tsc22d1											592	2.75774e-30	0.265764	0.109	0.073	6.41671e-26	Control	Lpl		592	1.71549e-94	0.329864	0.103	0.03
593	1.9169e-25	0.278842	0.47	0.333	4.46024e-21	IRI_short	Slco2a1		593	0.000571246	0.392424	0.261	0.258	1	Control	Sema3g		593	0.000737888	0.461141	0.259	0.143	1	IRI_short	Syne1											593	5.24144e-27	0.231867	0.556	0.538	1.21958e-22	Control	Spp2		593	1.96694e-94	0.328125	0.129	0.064
594	4.2864e-25	0.230239	0.599	0.464	9.97361e-21	IRI_short	Ehd3		594	0.000606087	0.239255	0.087	0.103	1	Control	Mef2d		594	0.00106041	0.395245	0.456	0.335	1	IRI_short	Uba2											594	5.27872e-26	0.257537	0.91	0.871	1.22825e-21	Control	Spink1		594	3.55353e-94	0.452661	0.2	0.087
595	6.96594e-24	0.259767	0.626	0.498	1.62083e-19	IRI_short	AU021092		595	0.000667553	0.314485	0.12	0.11	1	Control	Marveld1		595	0.00120199	0.479664	0.601	0.524	1	IRI_short	Ctsd											595	1.96399e-20	0.22821	0.756	0.728	4.56982e-16	Control	Tmem27		595	4.344e-94	0.251501	0.201	0.188
596	1.97119e-23	0.351018	0.326	0.21	4.58657e-19	IRI_short	Emilin1		596	0.000673332	0.288161	0.109	0.134	1	Control	Syne1		596	0.00125607	0.314233	0.209	0.088	1	IRI_short	Slc4a3											596	2.04877e-19	0.283317	0.108	0.066	4.76707e-15	Control	Tmem52b		596	6.00276e-94	0.312124	0.25	0.201
597	2.15873e-23	0.231191	0.663	0.541	5.02292e-19	IRI_short	Dnaja1		597	0.00067438	0.268818	0.13	0.132	1	Control	Ctso		597	0.00135965	0.373263	0.266	0.131	1	IRI_short	Lama5											597	0	1.548	0.937	0.624	0	IRI_short	Spp1		597	7.46168e-94	0.253461	0.169	0.152
598	6.93418e-23	0.204202	0.51	0.378	1.61344e-18	IRI_short	Tspan4		598	0.000693321	0.365607	0.163	0.144	1	Control	Pik3ip1		598	0.00220016	0.33413	0.475	0.314	1	IRI_short	Cpe											598	0	1.0414	0.962	0.534	0	IRI_short	Ubb		598	8.2347e-94	0.296725	0.153	0.121
599	8.05926e-23	0.251211	0.287	0.175	1.87523e-18	IRI_short	Ckb		599	0.000739828	0.481049	0.12	0.125	1	Control	Slc12a3		599	0.00224892	0.209649	0.158	0.058	1	IRI_short	Cap2											599	0	0.9487	0.999	0.825	0	IRI_short	mt-Co3		599	8.86903e-94	0.309439	0.104	0.047
600	5.7626e-22	0.27596	0.625	0.525	1.34084e-17	IRI_short	Cd300lg		600	0.000745527	0.56095	0.12	0.057	1	Control	Pdzk1ip1		600	0.00261542	0.559753	0.411	0.308	1	IRI_short	Myh11											600	0	0.906126	0.698	0.192	0	IRI_short	Tmsb4x		600	1.59449e-93	0.351752	0.182	0.108
601	1.23645e-21	0.208049	0.436	0.312	2.87698e-17	IRI_short	Hecw2		601	0.000774991	0.516202	0.163	0.085	1	Control	Htra1		601	0.00263746	0.398398	0.152	0.079	1	IRI_short	Ncald											601	0	0.845114	0.996	0.744	0	IRI_short	mt-Co2		601	1.67517e-93	0.356145	0.428	0.349
602	1.31271e-21	0.24509	0.18	0.093	3.05442e-17	IRI_short	Itgb5		602	0.000781296	0.204361	0.109	0.128	1	Control	Tmem106b		602	0.00269752	0.387262	0.386	0.277	1	IRI_short	Syne2											602	0	0.81506	0.856	0.404	1.71779e-306	IRI_short	Actg1		602	1.83939e-93	0.371379	0.14	0.064
603	1.40078e-21	0.224468	0.653	0.534	3.25934e-17	IRI_short	Hsp90b1		603	0.000781589	0.272456	0.13	0.142	1	Control	Flnb		603	0.00270505	0.482321	0.563	0.521	1	IRI_short	Tpm2											603	1.10822e-297	0.722054	0.947	0.645	2.5786e-293	IRI_short	Ppia		603	2.25728e-93	0.355578	0.216	0.164
604	1.74673e-20	0.209037	0.41	0.291	4.0643e-16	IRI_short	Clec14a		604	0.000819142	0.233579	0.098	0.116	1	Control	Mecp2		604	0.00272068	0.277244	0.462	0.442	1	IRI_short	Ppp1cb											604	7.7658e-290	1.22884	0.424	0.069	1.80695e-285	IRI_short	Cd74		604	2.29509e-93	0.343072	0.123	0.056
605	1.06703e-19	0.269505	0.888	0.869	2.48275e-15	IRI_short	Emcn		605	0.000833886	0.287847	0.098	0.11	1	Control	Sox13		605	0.00294701	0.321402	0.335	0.192	1	IRI_short	Nrip2											605	1.27687e-278	0.593578	1	0.822	2.97103e-274	IRI_short	mt-Atp6		605	4.69831e-93	0.312521	0.162	0.116
606	1.85795e-19	0.205204	0.793	0.707	4.32308e-15	IRI_short	Cst3		606	0.000858731	0.244277	0.12	0.138	1	Control	Pkn1		606	0.00296908	0.282514	0.278	0.146	1	IRI_short	Rasl12											606	5.83387e-256	0.561122	0.984	0.913	1.35743e-251	IRI_short	Tpt1		606	6.15942e-93	0.352749	0.184	0.121
607	1.49006e-18	0.340921	0.161	0.084	3.46708e-14	IRI_short	H2-Eb1		607	0.000866748	0.408651	0.13	0.106	1	Control	Atxn1		607	0.0029733	0.21435	0.139	0.049	1	IRI_short	Tgfb3											607	6.18323e-251	0.871626	0.795	0.407	1.43871e-246	IRI_short	Gsta2		607	1.0513e-92	0.268213	0.144	0.125
608	4.96371e-18	0.292641	0.167	0.09	1.15496e-13	IRI_short	H2-Aa		608	0.000866864	0.455204	0.141	0.126	1	Control	Sgpp1		608	0.0030898	0.252741	0.234	0.113	1	IRI_short	Atp1a2											608	1.05039e-247	0.635466	0.949	0.747	2.44404e-243	IRI_short	Gapdh		608	1.88662e-92	0.266118	0.378	0.374
609	1.0877e-17	0.208565	0.122	0.06	2.53086e-13	IRI_short	Serpina3g		609	0.000896396	0.213395	0.087	0.11	1	Control	Ap2b1		609	0.00315227	0.401303	0.241	0.122	1	IRI_short	Rgs7bp											609	7.57889e-240	0.676339	0.778	0.363	1.76346e-235	IRI_short	Mpc1		609	2.52477e-92	0.338522	0.129	0.065
610	1.12793e-17	0.316963	0.297	0.203	2.62447e-13	IRI_short	Kcnq1ot1		610	0.00094888	0.265832	0.109	0.114	1	Control	Rgl2		610	0.00386051	0.232509	0.873	0.881	1	IRI_short	Myl6											610	5.65322e-231	0.500298	0.334	0.052	1.31539e-226	IRI_short	S100a9		610	3.483e-92	0.310498	0.182	0.139
611	1.37323e-17	0.242218	0.736	0.686	3.19524e-13	IRI_short	Plpp3		611	0.000960522	0.266212	0.163	0.191	1	Control	AC149090.1		611	0.00498695	0.433643	0.184	0.101	1	IRI_short	Kcna5											611	9.21304e-227	1.11275	0.438	0.103	2.14369e-222	IRI_short	Clu		611	3.52444e-92	0.258082	0.286	0.266
612	2.14734e-17	0.25001	0.441	0.333	4.99643e-13	IRI_short	Sptan1		612	0.00106055	0.219763	0.12	0.146	1	Control	Arf6		612	0.00536935	0.423276	0.297	0.174	1	IRI_short	Lgals3											612	6.74062e-220	0.555728	0.8	0.403	1.56841e-215	IRI_short	Rpl29		612	4.00292e-92	0.299714	0.107	0.059
613	3.0526e-16	0.220388	0.337	0.238	7.1028e-12	IRI_short	Ggh		613	0.0012263	0.218992	0.13	0.155	1	Control	Ppp1r16b		613	0.00575059	0.308781	0.196	0.119	1	IRI_short	Cab39											613	6.79233e-213	0.640952	0.926	0.7	1.58044e-208	IRI_short	Prdx1		613	5.55792e-92	0.309973	0.119	0.071
614	6.89322e-15	0.201454	0.807	0.73	1.60392e-10	IRI_short	Ramp2		614	0.00125243	0.5006	0.109	0.037	1	Control	Atp6v1g3		614	0.00618024	0.427038	0.392	0.284	1	IRI_short	Utrn											614	7.47093e-209	0.617488	0.987	0.959	1.73834e-204	IRI_short	mt-Nd2		614	7.61824e-92	0.334076	0.192	0.136
615	4.96553e-13	0.282415	0.17	0.102	1.15538e-08	IRI_short	H2-Ab1		615	0.00127191	0.247612	0.109	0.125	1	Control	Polr2l		615	0.00657842	0.210461	0.146	0.058	1	IRI_short	2900026A02Rik											615	7.66449e-208	0.651475	0.922	0.71	1.78337e-203	IRI_short	mt-Nd3		615	8.10503e-92	0.339829	0.113	0.039
616	8.87356e-11	0.387005	0.277	0.209	2.0647e-06	IRI_short	Tspan8		616	0.00132651	0.318041	0.174	0.154	1	Control	Tm6sf1		616	0.00688212	0.240149	0.19	0.088	1	IRI_short	Cttnbp2											616	7.89628e-207	0.642948	0.909	0.697	1.83731e-202	IRI_short	Hspa8		616	8.28347e-92	0.291918	0.103	0.046
617	3.25136e-07	0.419986	0.109	0.071	0.00756526	IRI_short	Meg3		617	0.00141585	0.213831	0.087	0.101	1	Control	Sorbs1		617	0.00697123	0.308033	0.323	0.195	1	IRI_short	Zyx											617	3.44916e-204	0.827606	0.278	0.038	8.02551e-200	IRI_short	Lcn2		617	9.89416e-92	0.221455	0.78	0.627
618	1.18702e-233	1.36799	0.659	0.309	2.76197e-229	IRI_long	Fos		618	0.00146331	0.210272	0.098	0.145	1	Control	Trip12		618	0.00749471	0.259713	0.222	0.122	1	IRI_short	Cd74											618	1.7657e-195	0.675701	0.67	0.296	4.10842e-191	IRI_short	Ech1		618	1.67728e-91	0.237448	0.491	0.491
619	4.24347e-212	1.17075	0.821	0.556	9.87372e-208	IRI_long	Fabp4		619	0.00148075	0.215618	0.087	0.103	1	Control	Slc25a51		619	0.00755724	0.294261	0.171	0.107	1	IRI_short	Btbd3											619	4.28152e-183	0.78953	0.522	0.185	9.96223e-179	IRI_short	Defb1		619	1.82981e-91	0.33048	0.152	0.097
620	3.19345e-186	0.771974	0.957	0.818	7.43051e-182	IRI_long	Tmsb4x		620	0.00163356	0.233807	0.109	0.125	1	Control	Emsy		620	0.00768838	0.348375	0.272	0.174	1	IRI_short	Carmn											620	1.30319e-182	0.662777	0.525	0.19	3.03227e-178	IRI_short	Umod		620	1.99033e-91	0.376471	0.171	0.105
621	4.25837e-175	0.785231	0.728	0.429	9.90838e-171	IRI_long	Rbm3		621	0.00165414	0.314325	0.163	0.149	1	Control	Klc1		621	0.00781311	0.272382	0.108	0.043	1	IRI_short	AI838599											621	6.30948e-178	0.786558	0.537	0.2	1.46809e-173	IRI_short	Ly6a		621	2.00555e-91	0.323486	0.105	0.035
622	4.18725e-156	1.32335	0.453	0.156	9.7429e-152	IRI_long	Plvap		622	0.00173231	0.205771	0.109	0.127	1	Control	Fam114a2		622	0.00783426	0.324701	0.291	0.192	1	IRI_short	Pum2											622	1.11078e-173	0.635252	0.779	0.441	2.58457e-169	IRI_short	H3f3a		622	2.0137e-91	0.326278	0.123	0.051
623	1.46838e-153	0.674745	0.872	0.654	3.41662e-149	IRI_long	Actg1		623	0.0017478	0.211595	0.087	0.11	1	Control	Sfxn3		623	0.00816697	0.214679	0.184	0.085	1	IRI_short	Fzd7											623	2.00195e-169	0.434678	0.992	0.932	4.65813e-165	IRI_short	mt-Co1		623	2.8795e-91	0.220337	0.339	0.336
624	1.11535e-140	1.42655	0.338	0.083	2.5952e-136	IRI_long	Rgcc		624	0.0017583	0.304716	0.12	0.117	1	Control	Map4k3		624	0.00824295	0.255856	0.222	0.116	1	IRI_short	Eif2a											624	1.43879e-168	0.695865	0.443	0.141	3.34778e-164	IRI_short	S100a11		624	3.23479e-91	0.346773	0.185	0.128
625	5.34554e-136	0.918572	0.664	0.436	1.2438e-131	IRI_long	Tinagl1		625	0.00183123	0.207873	0.13	0.15	1	Control	Plcb1		625	0.00833581	0.376018	0.506	0.405	1	IRI_short	Ndufb4											625	6.16223e-168	0.969938	0.482	0.174	1.43383e-163	IRI_short	S100a10		625	3.56349e-91	0.289213	0.399	0.365
626	1.44739e-126	1.23466	0.381	0.12	3.36779e-122	IRI_long	Igfbp3		626	0.00186514	0.214004	0.12	0.155	1	Control	Zyx		626	0.00849919	0.567576	0.886	0.872	1	IRI_short	Spp1											626	9.63007e-168	0.521427	0.91	0.657	2.24072e-163	IRI_short	Ldhb		626	3.63454e-91	0.208689	0.2	0.203
627	5.18831e-126	0.974877	0.493	0.2	1.20722e-121	IRI_long	S100a8		627	0.00194244	0.204267	0.076	0.104	1	Control	Dennd6a		627	0.00858262	0.291447	0.196	0.098	1	IRI_short	Dnttip2											627	7.79178e-167	0.696084	0.413	0.123	1.81299e-162	IRI_short	Mgst1		627	4.91749e-91	0.323619	0.203	0.156
628	1.49332e-120	0.423689	0.953	0.898	3.47467e-116	IRI_long	Eef1a1		628	0.0019703	0.28147	0.13	0.127	1	Control	4930402H24Rik		628	0.00873025	0.337192	0.184	0.095	1	IRI_short	Nop56											628	1.62551e-165	0.738784	0.393	0.111	3.78223e-161	IRI_short	Wfdc2		628	6.31324e-91	0.312256	0.201	0.155
629	2.69283e-119	0.702012	0.788	0.53	6.26567e-115	IRI_long	Junb		629	0.00212117	0.229696	0.087	0.105	1	Control	Hint3		629	0.0090607	0.20131	0.057	0.101	1	IRI_short	Metap1d											629	8.551e-165	0.527304	0.458	0.16	1.98965e-160	IRI_short	Rbm3		629	2.23336e-90	0.363417	0.131	0.064
630	2.76873e-116	0.744561	0.727	0.502	6.44228e-112	IRI_long	Dusp1		630	0.00219216	0.317976	0.826	0.839	1	Control	Rpl10		630	0.00922968	0.237895	0.152	0.064	1	IRI_short	Speg											630	9.07822e-160	0.909367	0.226	0.03	2.11232e-155	IRI_short	H2-Eb1		630	3.92631e-90	0.328339	0.101	0.036
631	5.52145e-116	1.16127	0.527	0.259	1.28473e-111	IRI_long	Lcn2		631	0.00220087	0.34867	0.12	0.099	1	Control	Wbp1l		631	0.00973551	0.309119	0.329	0.247	1	IRI_short	Rnf11											631	2.4265e-159	0.508276	0.568	0.248	5.64597e-155	IRI_short	Pgam1		631	3.97944e-90	0.323366	0.118	0.058
632	1.29407e-105	0.61146	0.782	0.569	3.01104e-101	IRI_long	Rhob		632	0.00241137	0.24032	0.13	0.138	1	Control	Tecpr1		632	7.26444e-13	1.05922	0.655	0.351	1.69029e-08	IRI_long	Fos											632	4.53541e-158	0.527843	0.562	0.24	1.0553e-153	IRI_short	Klk1		632	4.22837e-90	0.343172	0.417	0.366
633	1.56667e-105	0.537223	0.916	0.813	3.64534e-101	IRI_long	Ly6a		633	0.00262844	0.281492	0.185	0.176	1	Control	Itsn2		633	2.56662e-12	0.968503	0.531	0.213	5.97201e-08	IRI_long	Fosb											633	3.07257e-155	0.433191	0.976	0.854	7.14926e-151	IRI_short	Eef1a1		633	7.84155e-90	0.283296	0.197	0.163
634	1.27571e-100	0.326557	0.857	0.623	2.96832e-96	IRI_long	Spp1		634	0.00271987	0.237304	0.098	0.114	1	Control	Setd2		634	2.57385e-12	1.14063	0.411	0.128	5.98883e-08	IRI_long	Gm12840											634	5.35741e-151	0.519655	0.509	0.205	1.24656e-146	IRI_short	Sumo2		634	8.54973e-90	0.312646	0.384	0.321
635	1.3787e-100	0.80561	0.466	0.219	3.20796e-96	IRI_long	Fosb		635	0.00274812	0.248265	0.098	0.103	1	Control	Cotl1		635	1.8159e-11	0.861075	0.698	0.403	4.22523e-07	IRI_long	Junb											635	1.35436e-150	0.590955	0.458	0.166	3.15134e-146	IRI_short	Tspo		635	8.80642e-90	0.278124	0.221	0.184
636	3.58506e-98	0.665334	0.173	0.02	8.34171e-94	IRI_long	Sprr2f		636	0.00281379	0.307636	0.098	0.102	1	Control	Nampt		636	1.4622e-10	0.532696	0.287	0.062	3.40225e-06	IRI_long	Cd302											636	2.36806e-150	0.447592	0.743	0.414	5.51001e-146	IRI_short	Atp5g2		636	1.08108e-89	0.257539	0.23	0.207
637	2.83402e-97	0.581988	0.84	0.663	6.59421e-93	IRI_long	S100a6		637	0.00282302	0.250221	0.141	0.165	1	Control	Kdm2a		637	1.87999e-10	0.72198	0.658	0.365	4.37437e-06	IRI_long	Cebpb											637	1.95511e-149	0.555752	0.557	0.241	4.54914e-145	IRI_short	Psmb5		637	1.16643e-89	0.296035	0.245	0.203
638	1.15634e-95	0.632473	0.477	0.217	2.69058e-91	IRI_long	Cd93		638	0.00291802	0.291664	0.141	0.137	1	Control	Baz2b		638	2.89254e-10	0.94814	0.349	0.104	6.73036e-06	IRI_long	Ifitm1											638	2.31202e-142	0.418759	0.604	0.296	5.3796e-138	IRI_short	Mgst3		638	1.21933e-89	0.247073	0.141	0.126
639	5.17845e-95	0.498485	0.83	0.654	1.20492e-90	IRI_long	Gapdh		639	0.00297874	0.247818	0.098	0.101	1	Control	Nsf		639	5.49388e-10	1.45418	0.313	0.109	1.27832e-05	IRI_long	Cxcl12											639	2.01866e-141	0.820398	0.257	0.051	4.69702e-137	IRI_short	Lyz2		639	1.72066e-89	0.225944	0.143	0.135
640	1.24272e-92	0.309622	0.957	0.837	2.89157e-88	IRI_long	Ubb		640	0.00323486	0.294794	0.109	0.097	1	Control	Errfi1		640	6.58935e-10	0.65774	0.68	0.398	1.53321e-05	IRI_long	Serping1											640	1.24818e-140	0.49028	0.631	0.315	2.90427e-136	IRI_short	Taldo1		640	2.67943e-89	0.329018	0.108	0.057
641	4.6003e-92	0.624335	0.609	0.36	1.0704e-87	IRI_long	Slc38a2		641	0.00332158	0.219882	0.098	0.107	1	Control	Tapbpl		641	8.5163e-10	0.729985	0.585	0.299	1.98157e-05	IRI_long	Dusp1											641	2.35952e-140	0.615607	0.42	0.145	5.49013e-136	IRI_short	Manf		641	3.06449e-89	0.352275	0.168	0.118
642	4.93793e-92	0.810532	0.52	0.26	1.14896e-87	IRI_long	S100a9		642	0.00368638	0.208712	0.163	0.168	1	Control	Akap9		642	8.57233e-10	0.577678	0.873	0.678	1.99461e-05	IRI_long	Ifitm3											642	8.2159e-140	0.488734	0.463	0.183	1.91167e-135	IRI_short	Cpn1		642	3.72171e-89	0.268009	0.262	0.241
643	2.69984e-91	0.344615	0.948	0.846	6.28199e-87	IRI_long	Ppia		643	0.00402361	0.328936	0.12	0.106	1	Control	Ccdc107		643	4.25644e-09	0.691245	0.782	0.54	9.90389e-05	IRI_long	S100a6											643	1.97995e-138	0.537594	0.817	0.53	4.60696e-134	IRI_short	Esd		643	3.758e-89	0.369194	0.131	0.056
644	8.08275e-87	0.761173	0.511	0.275	1.88069e-82	IRI_long	Egr1		644	0.00420443	0.329989	0.109	0.096	1	Control	Atxn2		644	5.69998e-09	0.783701	0.229	0.043	0.000132627	IRI_long	Hsd11b1											644	3.97088e-136	0.584483	0.292	0.071	9.23946e-132	IRI_short	Anxa5		644	4.05064e-89	0.294699	0.155	0.113
645	3.05483e-86	0.430328	0.91	0.824	7.10797e-82	IRI_long	Ifitm3		645	0.00456062	0.240827	0.109	0.105	1	Control	Irak1		645	6.54538e-09	1.14898	0.349	0.133	0.000152298	IRI_long	Col3a1											645	3.2026e-134	0.472326	0.705	0.392	7.45181e-130	IRI_short	Btf3		645	4.40181e-89	0.31111	0.131	0.074
646	6.14049e-85	0.618344	0.798	0.619	1.42877e-80	IRI_long	Jun		646	0.00485448	0.490337	0.109	0.074	1	Control	Gja5		646	8.50682e-09	0.623505	0.425	0.175	0.000197937	IRI_long	Socs3											646	4.39612e-134	0.570523	0.618	0.307	1.02289e-129	IRI_short	Ctsd		646	8.16317e-89	0.307029	0.118	0.048
647	2.94512e-81	0.437346	0.715	0.476	6.8527e-77	IRI_long	Sumo2		647	0.00580791	0.289878	0.141	0.133	1	Control	Ltbp1		647	1.02947e-08	0.391797	0.255	0.062	0.000239538	IRI_long	Marcksl1											647	1.38082e-133	0.395338	0.479	0.206	3.21289e-129	IRI_short	Psma2		647	9.14022e-89	0.239845	0.198	0.188
648	2.68628e-77	0.339629	0.934	0.867	6.25044e-73	IRI_long	Rpl23		648	0.00715761	0.300921	0.12	0.107	1	Control	Dicer1		648	1.616e-08	0.558223	0.295	0.085	0.000376012	IRI_long	Lgals3bp											648	1.56898e-131	0.452907	0.95	0.84	3.65071e-127	IRI_short	Dbi		648	1.37507e-88	0.451008	0.216	0.118
649	1.3421e-75	0.379023	0.884	0.793	3.1228e-71	IRI_long	Rps20		649	0.00748865	0.234543	0.109	0.112	1	Control	1810022K09Rik		649	2.23141e-08	0.60193	0.971	0.863	0.000519205	IRI_long	Tmsb4x											649	1.99186e-130	0.678327	0.254	0.054	4.63467e-126	IRI_short	Lgals3		649	2.56571e-88	0.316999	0.133	0.075
650	5.72293e-75	0.691372	0.143	0.021	1.33161e-70	IRI_long	AA467197		650	0.00809476	0.202948	0.098	0.11	1	Control	Ubqln1		650	2.42147e-08	0.585729	0.775	0.536	0.000563428	IRI_long	Id3											650	2.86072e-130	0.57858	0.754	0.463	6.65633e-126	IRI_short	Tmem176b		650	3.22202e-88	0.207363	0.25	0.255
651	8.65922e-75	0.502569	0.769	0.583	2.01483e-70	IRI_long	Jund		651	0.00817764	0.356251	0.12	0.09	1	Control	Tmem219		651	3.10231e-08	0.654777	0.262	0.066	0.000721847	IRI_long	Pdgfra											651	8.47784e-128	0.418554	0.485	0.213	1.97262e-123	IRI_short	Psmb4		651	7.13817e-88	0.332408	0.133	0.081
652	3.55417e-73	0.384638	0.859	0.722	8.26985e-69	IRI_long	Rpl30		652	0.00849317	0.252711	0.098	0.103	1	Control	Commd6		652	3.30383e-08	0.787843	0.615	0.384	0.000768734	IRI_long	Mgp											652	2.86643e-127	0.477937	0.809	0.525	6.6696e-123	IRI_short	Myl6		652	7.96213e-88	0.262729	0.171	0.159
653	2.52909e-72	0.393457	0.889	0.81	5.88469e-68	IRI_long	Rps2		653	0.00854943	0.297021	0.141	0.124	1	Control	Hbegf		653	6.92768e-08	0.813818	0.578	0.355	0.00161193	IRI_long	Cfh											653	7.39724e-127	0.500497	0.586	0.29	1.72119e-122	IRI_short	Dynll1		653	9.95089e-88	0.293285	0.164	0.132
654	2.86255e-71	0.363571	0.826	0.645	6.66058e-67	IRI_long	Rpl29		654	0.00865239	0.221612	0.109	0.117	1	Control	Itpr1		654	1.18519e-07	0.242161	0.178	0.028	0.00275769	IRI_long	Sphk1											654	3.21166e-126	0.801461	0.204	0.033	7.47288e-122	IRI_short	H2-Aa		654	1.31065e-87	0.419388	0.119	0.054
655	9.38564e-71	0.385603	0.869	0.758	2.18385e-66	IRI_long	Ifitm2		655	0.00926481	0.256186	0.13	0.121	1	Control	Rnf114		655	1.20907e-07	0.656973	0.298	0.109	0.00281327	IRI_long	Mpp6											655	1.50617e-125	0.517523	0.414	0.154	3.50456e-121	IRI_short	Acadl		655	1.63786e-87	0.336952	0.119	0.048
656	1.53891e-70	0.649789	0.435	0.234	3.58074e-66	IRI_long	Socs3		656	1.68458e-49	0.569835	1	0.956	3.91968e-45	IRI_short	mt-Atp6		656	1.23456e-07	0.719884	0.131	0.009	0.00287258	IRI_long	Npy											656	3.59683e-125	0.545884	0.574	0.279	8.3691e-121	IRI_short	Hsp90aa1		656	1.88632e-87	0.227424	0.193	0.187
657	1.47751e-69	0.906958	0.253	0.081	3.43787e-65	IRI_long	Cxcl2		657	8.55269e-48	0.593467	1	0.955	1.99004e-43	IRI_short	mt-Co3		657	1.25141e-07	0.719243	0.258	0.071	0.00291178	IRI_long	Col15a1											657	7.33364e-124	0.490915	0.717	0.418	1.70639e-119	IRI_short	Ctsl		657	2.08484e-87	0.31052	0.163	0.12
658	1.81192e-67	0.354468	0.872	0.769	4.21599e-63	IRI_long	Rpl39		658	1.32295e-40	0.51473	1	0.973	3.07823e-36	IRI_short	mt-Co1		658	1.68031e-07	0.269754	0.607	0.365	0.00390975	IRI_long	Serpine2											658	4.47849e-123	0.562291	0.693	0.399	1.04206e-118	IRI_short	Tmem176a		658	2.11016e-87	0.303289	0.115	0.065
659	3.83381e-67	0.285495	0.935	0.861	8.92052e-63	IRI_long	Eif1		659	9.03251e-35	0.458694	1	0.953	2.10168e-30	IRI_short	mt-Co2		659	1.9652e-07	0.361988	0.335	0.123	0.00457262	IRI_long	Osmr											659	1.16383e-122	0.629285	0.52	0.236	2.708e-118	IRI_short	Hspa5		659	4.23396e-87	0.328541	0.164	0.105
660	4.68119e-66	0.330351	0.912	0.812	1.08922e-61	IRI_long	H3f3b		660	1.18861e-30	0.445866	0.994	0.987	2.76565e-26	IRI_short	mt-Nd2		660	2.00493e-07	0.616418	0.458	0.232	0.00466508	IRI_long	Emilin1											660	2.1993e-121	0.394493	0.871	0.61	5.11733e-117	IRI_short	Cycs		660	5.35085e-87	0.315648	0.112	0.057
661	4.89232e-66	0.782742	0.724	0.55	1.13835e-61	IRI_long	Mt1		661	8.55224e-24	0.647439	0.52	0.27	1.98994e-19	IRI_short	Ldhb		661	2.14562e-07	0.573402	0.651	0.427	0.00499243	IRI_long	Col18a1											661	2.99288e-121	0.520703	0.439	0.177	6.96383e-117	IRI_short	Clic1		661	1.26708e-86	0.32215	0.138	0.085
662	8.42308e-66	0.748642	0.511	0.397	1.95988e-61	IRI_long	Igfbp7		662	1.95849e-22	0.672839	0.568	0.318	4.55702e-18	IRI_short	Klk1		662	2.79923e-07	0.515103	0.262	0.081	0.00651326	IRI_long	Olfml3											662	2.54904e-120	0.527186	0.284	0.077	5.9311e-116	IRI_short	Cd9		662	1.45968e-86	0.277936	0.143	0.11
663	1.8495e-63	0.372692	0.872	0.765	4.30341e-59	IRI_long	Rpsa		663	3.25761e-19	0.597576	0.241	0.07	7.5798e-15	IRI_short	Slc12a3		663	3.68383e-07	0.518929	0.218	0.052	0.00857153	IRI_long	Prrx1											663	4.84742e-120	0.483093	0.754	0.465	1.1279e-115	IRI_short	Rpl5		663	1.4967e-86	0.323214	0.249	0.205
664	3.98793e-63	0.706405	0.391	0.201	9.27911e-59	IRI_long	Tmem252		664	1.83244e-18	0.370016	1	0.997	4.26371e-14	IRI_short	mt-Cytb		664	3.8559e-07	0.461821	0.505	0.265	0.00897191	IRI_long	Sat1											664	8.39984e-120	0.497014	0.749	0.46	1.95448e-115	IRI_short	Rack1		664	1.56847e-86	0.420102	0.112	0.038
665	2.11299e-62	0.474104	0.591	0.383	4.91651e-58	IRI_long	Ehd4		665	2.02435e-18	0.594117	0.376	0.166	4.71025e-14	IRI_short	Atp1b1		665	4.01674e-07	0.30756	0.705	0.474	0.00934614	IRI_long	Ctsl											665	1.32237e-118	0.444001	0.888	0.657	3.07688e-114	IRI_short	Rpsa		665	1.57777e-86	0.277943	0.151	0.116
666	2.36139e-61	0.383647	0.732	0.549	5.49449e-57	IRI_long	Btf3		666	1.35951e-17	0.381809	0.998	0.999	3.16332e-13	IRI_short	mt-Nd4		666	4.31978e-07	0.686335	0.527	0.294	0.0100513	IRI_long	Cebpd											666	1.57198e-118	0.577918	0.509	0.231	3.65768e-114	IRI_short	Tagln2		666	3.39611e-86	0.352288	0.148	0.076
667	2.90867e-61	0.484499	0.363	0.168	6.7679e-57	IRI_long	Jam2		667	4.25521e-17	0.563598	0.586	0.363	9.90101e-13	IRI_short	Umod		667	5.97736e-07	0.445796	0.695	0.464	0.0139081	IRI_long	Rbm3											667	1.03297e-117	0.529378	0.398	0.151	2.4035e-113	IRI_short	Sh3bgrl3		667	3.68282e-86	0.272798	0.122	0.083
668	4.91396e-61	0.338095	0.951	0.872	1.14338e-56	IRI_long	Actb		668	7.4949e-15	0.417001	0.751	0.576	1.74391e-10	IRI_short	Fxyd2		668	6.41948e-07	0.344161	0.287	0.104	0.0149368	IRI_long	Fblim1											668	1.54214e-117	0.738136	0.223	0.045	3.58826e-113	IRI_short	H2-Ab1		668	8.02584e-86	0.229533	0.23	0.224
669	5.24469e-61	0.692753	0.332	0.15	1.22033e-56	IRI_long	Cebpb		669	4.21082e-14	0.457902	0.647	0.603	9.79773e-10	IRI_short	Clu		669	9.30714e-07	0.378409	0.313	0.118	0.0216559	IRI_long	Lox											669	9.07198e-117	0.461751	0.36	0.127	2.11087e-112	IRI_short	Decr1		669	1.59445e-85	0.330627	0.132	0.066
670	1.90005e-60	0.489113	0.422	0.224	4.42104e-56	IRI_long	Pnp		670	7.21822e-14	0.408348	0.773	0.657	1.67954e-09	IRI_short	mt-Nd5		670	9.60521e-07	0.548146	0.738	0.55	0.0223494	IRI_long	Lgals1											670	2.03608e-116	0.381277	0.427	0.182	4.73754e-112	IRI_short	Ywhaq		670	2.24831e-85	0.292802	0.168	0.125
671	6.43271e-60	0.519332	0.435	0.232	1.49676e-55	IRI_long	Cdkn1a		671	9.39662e-14	0.215826	0.998	0.984	2.18641e-09	IRI_short	mt-Nd1		671	9.70892e-07	0.376919	0.204	0.047	0.0225907	IRI_long	Tmem45a											671	1.82356e-115	0.501831	0.883	0.729	4.24306e-111	IRI_short	Cd63		671	3.21407e-85	0.240464	0.228	0.21
672	1.12133e-58	0.69443	0.408	0.227	2.60911e-54	IRI_long	Adamts1		672	1.36383e-13	0.372663	0.809	0.664	3.17335e-09	IRI_short	Gm42418		672	1.05845e-06	0.627131	0.327	0.128	0.024628	IRI_long	Col1a1											672	2.03892e-115	0.360898	0.884	0.637	4.74416e-111	IRI_short	Rpl27a		672	4.66538e-85	0.303237	0.117	0.054
673	2.74322e-58	0.368665	0.8	0.665	6.38292e-54	IRI_long	Pfn1		673	2.52199e-12	0.326122	0.151	0.043	5.86816e-08	IRI_short	Calb1		673	1.06328e-06	0.611017	0.233	0.066	0.0247405	IRI_long	Matn2											673	4.86027e-115	0.465121	0.573	0.293	1.13089e-110	IRI_short	H2afz		673	1.4046e-84	0.299233	0.113	0.048
674	1.0139e-56	0.293875	0.885	0.791	2.35915e-52	IRI_long	Rpl18		674	1.61642e-09	0.420399	0.159	0.058	3.76108e-05	IRI_short	Kng2		674	1.0812e-06	0.205493	0.207	0.057	0.0251574	IRI_long	Hs2st1											674	5.01408e-115	0.336984	0.338	0.115	1.16668e-110	IRI_short	Plin2		674	1.43898e-84	0.338455	0.175	0.108
675	3.96072e-56	0.342882	0.866	0.764	9.2158e-52	IRI_long	Rps12		675	1.02663e-08	0.372429	0.671	0.581	0.000238876	IRI_short	Ctsd		675	1.33314e-06	0.376749	0.644	0.427	0.0310195	IRI_long	Arpc3											675	2.94666e-114	0.327331	0.585	0.321	6.8563e-110	IRI_short	Rpl36al		675	2.18002e-84	0.326299	0.108	0.042
676	9.48088e-56	0.488283	0.485	0.282	2.20601e-51	IRI_long	Tmsb10		676	1.33597e-08	0.349789	0.544	0.387	0.000310853	IRI_short	Nrp1		676	1.44047e-06	0.318393	0.295	0.114	0.033517	IRI_long	Gas1											676	3.25542e-114	0.458717	0.45	0.195	7.57472e-110	IRI_short	Myl12b		676	2.85279e-84	0.262292	0.119	0.091
677	5.15341e-55	0.426949	0.625	0.428	1.1991e-50	IRI_long	Mcl1		677	1.36128e-08	0.29376	0.859	0.804	0.000316742	IRI_short	mt-Nd3		677	1.61823e-06	0.377077	0.229	0.071	0.037653	IRI_long	Mrc2											677	3.89426e-113	0.465789	0.474	0.212	9.06117e-109	IRI_short	Tubb4b		677	3.26189e-84	0.310127	0.153	0.104
678	1.42466e-54	0.283867	0.932	0.873	3.31489e-50	IRI_long	Rps8		678	2.66997e-07	0.230661	0.106	0.035	0.00621249	IRI_short	Ppp1r1a		678	1.94453e-06	0.428255	0.167	0.033	0.0452452	IRI_long	Frzb											678	3.92757e-113	0.303438	0.562	0.302	9.13868e-109	IRI_short	Uqcrc2		678	5.69096e-84	0.31746	0.159	0.101
679	1.41404e-53	0.292618	0.932	0.871	3.29018e-49	IRI_long	Rps24		679	2.85002e-07	0.295593	0.677	0.57	0.00663143	IRI_short	Atp1a1		679	2.14221e-06	0.580674	0.302	0.114	0.0498449	IRI_long	Ifi27l2a											679	1.20192e-112	0.367639	0.667	0.386	2.79663e-108	IRI_short	Suclg1		679	6.72441e-84	0.22987	0.2	0.188
680	2.30584e-53	0.554886	0.261	0.104	5.36523e-49	IRI_long	Rbp1		680	3.73161e-06	0.371908	0.392	0.288	0.0868272	IRI_short	Wfdc2		680	2.72747e-06	0.876714	0.204	0.052	0.0634627	IRI_long	Smoc2											680	6.48197e-111	0.503486	0.548	0.272	1.50822e-106	IRI_short	Dnaja1		680	1.70778e-83	0.275214	0.114	0.064
681	2.65918e-53	0.383957	0.63	0.436	6.18738e-49	IRI_long	Tpm3		681	4.41898e-06	0.307105	0.112	0.044	0.102821	IRI_short	Cdh16		681	2.88731e-06	0.581865	0.458	0.251	0.0671819	IRI_long	Errfi1											681	3.96516e-109	0.488739	0.593	0.313	9.22613e-105	IRI_short	Eno1		681	2.84434e-83	0.327652	0.173	0.111
682	3.43121e-53	0.46125	0.383	0.201	7.98374e-49	IRI_long	Pmp22		682	6.22432e-06	0.253202	0.643	0.527	0.144828	IRI_short	Calr		682	3.12415e-06	0.361357	0.185	0.043	0.0726927	IRI_long	Gpm6b											682	1.61718e-108	0.337867	0.523	0.27	3.76286e-104	IRI_short	Eif4a1		682	3.34569e-83	0.23411	0.167	0.16
683	7.78699e-53	0.444021	0.681	0.498	1.81188e-48	IRI_long	Col4a1		683	7.25721e-06	0.290819	0.181	0.093	0.168861	IRI_short	Numa1		683	3.23982e-06	0.525171	0.633	0.412	0.075384	IRI_long	Bgn											683	3.50397e-108	0.385408	0.464	0.215	8.15303e-104	IRI_short	Arpc3		683	6.26039e-83	0.242114	0.191	0.189
684	8.04202e-53	0.524347	0.426	0.233	1.87122e-48	IRI_long	Vim		684	7.76348e-06	0.201416	0.195	0.105	0.180641	IRI_short	Hist1h2bc		684	3.54726e-06	0.347859	0.225	0.066	0.0825376	IRI_long	Alx1											684	4.5938e-108	0.416076	0.7	0.419	1.06888e-103	IRI_short	Ldha		684	6.9562e-83	0.270773	0.123	0.095
685	2.77853e-52	0.28543	0.897	0.793	6.46509e-48	IRI_long	Rpl27a		685	1.19834e-05	0.297022	0.576	0.456	0.278829	IRI_short	Apoe		685	3.56057e-06	0.279294	0.364	0.166	0.0828474	IRI_long	Plpp1											685	8.49949e-107	0.383763	0.657	0.38	1.97766e-102	IRI_short	Eef1b2		685	8.4008e-83	0.270728	0.191	0.157
686	7.55739e-52	0.430265	0.638	0.455	1.75845e-47	IRI_long	Cavin3		686	2.3817e-05	0.362607	0.512	0.407	0.554175	IRI_short	Defb1		686	4.00053e-06	0.578352	0.422	0.218	0.0930843	IRI_long	Col1a2											686	4.59102e-106	0.677883	0.226	0.052	1.06824e-101	IRI_short	Fgg		686	1.99234e-82	0.311993	0.138	0.08
687	1.89955e-51	0.430528	0.193	0.062	4.41986e-47	IRI_long	Adamts9		687	3.05584e-05	0.24688	0.145	0.072	0.711034	IRI_short	Crebrf		687	4.07229e-06	0.425317	0.175	0.038	0.094754	IRI_long	Cpxm1											687	5.10217e-106	0.7027	0.461	0.208	1.18717e-101	IRI_short	Tsc22d1		687	2.69436e-82	0.211887	0.172	0.169
688	1.66217e-50	0.538653	0.364	0.193	3.86753e-46	IRI_long	Ipo11		688	3.22728e-05	0.31434	0.277	0.176	0.750924	IRI_short	Cd74		688	4.62134e-06	0.49752	0.265	0.1	0.107529	IRI_long	H6pd											688	7.39573e-104	0.348228	0.466	0.226	1.72084e-99	IRI_short	Psmb3		688	4.14948e-82	0.306276	0.108	0.056
689	3.82801e-50	0.408031	0.116	0.021	8.907e-46	IRI_long	Inhbb		689	3.9622e-05	0.386083	0.442	0.325	0.921925	IRI_short	Igfbp5		689	5.1442e-06	0.445752	0.527	0.308	0.119695	IRI_long	Btg2											689	1.92417e-102	0.44604	0.833	0.59	4.47717e-98	IRI_short	Ptma		689	4.56131e-82	0.211736	0.134	0.137
690	5.30037e-50	0.317666	0.746	0.572	1.23329e-45	IRI_long	Arpc3		690	4.21445e-05	0.269367	0.343	0.235	0.980618	IRI_short	Dbp		690	5.63496e-06	0.552825	0.265	0.1	0.131114	IRI_long	Plcb1											690	2.08868e-102	0.45208	0.356	0.137	4.85995e-98	IRI_short	Npl		690	8.18184e-82	0.30754	0.121	0.06
691	1.72827e-49	0.494041	0.392	0.224	4.02133e-45	IRI_long	Sertad1		691	5.92279e-05	0.32709	0.343	0.247	1	IRI_short	Hes1		691	5.66133e-06	0.280911	0.142	0.024	0.131728	IRI_long	Lpar1											691	2.76511e-102	0.438648	0.409	0.177	6.43387e-98	IRI_short	H2-K1		691	9.78993e-82	0.298809	0.128	0.072
692	3.12771e-47	0.473071	0.449	0.268	7.27755e-43	IRI_long	Zfp36		692	6.30168e-05	0.451821	0.199	0.122	1	IRI_short	Tspan8		692	5.82617e-06	0.566254	0.167	0.038	0.135563	IRI_long	Cxcl14											692	3.57013e-102	0.406971	0.371	0.151	8.30699e-98	IRI_short	Eci1		692	1.23876e-81	0.215663	0.186	0.185
693	5.88575e-47	0.456541	0.166	0.05	1.3695e-42	IRI_long	Ch25h		693	0.000139759	0.237538	0.538	0.467	1	IRI_short	Hsp90aa1		693	6.14595e-06	0.22288	0.2	0.057	0.143004	IRI_long	Pla2g4a											693	4.94892e-102	0.62109	0.469	0.216	1.15151e-97	IRI_short	Gstm1		693	1.87405e-81	0.292628	0.177	0.132
694	1.47043e-46	0.420535	0.594	0.41	3.4214e-42	IRI_long	Col4a2		694	0.000162202	0.225617	0.135	0.069	1	IRI_short	Ephx1		694	6.33424e-06	0.266361	0.487	0.275	0.147385	IRI_long	Tnfrsf1a											694	1.64637e-101	0.387402	0.395	0.169	3.83078e-97	IRI_short	Adh5		694	2.48747e-81	0.297602	0.113	0.066
695	4.61484e-45	0.442128	0.331	0.171	1.07378e-40	IRI_long	Emp1		695	0.000169746	0.323127	0.129	0.067	1	IRI_short	H2-Eb1		695	6.95478e-06	0.578364	0.175	0.043	0.161824	IRI_long	Svep1											695	1.08676e-100	0.511696	0.393	0.16	2.52868e-96	IRI_short	Eif6		695	2.68001e-81	0.273908	0.135	0.096
696	4.73272e-45	0.265879	0.905	0.842	1.10121e-40	IRI_long	Rps27a		696	0.000172651	0.237331	0.11	0.054	1	IRI_short	Dmxl1		696	1.0911e-05	0.315568	0.385	0.19	0.253876	IRI_long	Litaf											696	1.82318e-100	0.401568	0.471	0.226	4.24218e-96	IRI_short	Psma4		696	5.71283e-81	0.300215	0.163	0.112
697	8.32169e-45	0.486853	0.525	0.351	1.93629e-40	IRI_long	Sat1		697	0.000213445	0.224391	0.43	0.323	1	IRI_short	Prex2		697	1.14702e-05	0.407779	0.556	0.341	0.266888	IRI_long	Lhfp											697	2.82131e-100	0.389741	0.835	0.592	6.56462e-96	IRI_short	Rpl18		697	6.62287e-81	0.2371	0.189	0.173
698	1.08472e-44	0.541047	0.626	0.468	2.52392e-40	IRI_long	Gpihbp1		698	0.000344637	0.398164	0.269	0.201	1	IRI_short	Insr		698	1.17633e-05	0.69478	0.567	0.379	0.273709	IRI_long	Jun											698	4.07094e-100	0.424632	0.344	0.13	9.47226e-96	IRI_short	Rhoc		698	8.12611e-81	0.296652	0.242	0.195
699	1.30181e-44	0.347049	0.679	0.515	3.02905e-40	IRI_long	Arpc1b		699	0.00034892	0.209348	0.747	0.687	1	IRI_short	Cst3		699	1.26514e-05	0.559076	0.331	0.147	0.294373	IRI_long	Fn1											699	8.62349e-100	0.299356	0.718	0.456	2.00651e-95	IRI_short	Ndufb4		699	9.37669e-81	0.243483	0.157	0.139
700	1.40955e-44	0.501239	0.589	0.411	3.27974e-40	IRI_long	Ier2		700	0.000352597	0.20328	0.127	0.065	1	IRI_short	Oxct1		700	1.27838e-05	0.508667	0.647	0.455	0.297455	IRI_long	Serpinh1											700	1.21429e-99	0.483034	0.3	0.101	2.82541e-95	IRI_short	Cbr1		700	1.5224e-80	0.237225	0.207	0.189
701	1.92296e-44	0.525489	0.521	0.361	4.47434e-40	IRI_long	Btg2		701	0.000424409	0.254786	0.337	0.269	1	IRI_short	Itm2c		701	1.32348e-05	0.518231	0.273	0.104	0.307946	IRI_long	Col5a2											701	4.02603e-99	0.384244	0.321	0.119	9.36777e-95	IRI_short	Rnh1		701	2.4221e-80	0.312813	0.131	0.082
702	9.49044e-44	0.281992	0.88	0.789	2.20823e-39	IRI_long	Rps3a1		702	0.0004466	0.233869	0.277	0.188	1	IRI_short	Mgst3		702	1.39132e-05	0.59896	0.302	0.128	0.323732	IRI_long	Tcf21											702	9.03569e-99	0.352823	0.397	0.177	2.10242e-94	IRI_short	Tmem205		702	2.65837e-80	0.314192	0.167	0.117
703	1.76478e-43	0.383351	0.332	0.172	4.10629e-39	IRI_long	Litaf		703	0.000503407	0.33816	0.199	0.122	1	IRI_short	Pi16		703	1.46036e-05	0.367672	0.211	0.071	0.339796	IRI_long	Fbln1											703	9.53043e-99	0.322729	0.441	0.214	2.21754e-94	IRI_short	Gabarapl2		703	3.45601e-80	0.301899	0.115	0.06
704	2.74409e-43	0.379198	0.61	0.44	6.38496e-39	IRI_long	Slc3a2		704	0.000529927	0.204219	0.163	0.094	1	IRI_short	Crispld1		704	1.59826e-05	0.433771	0.6	0.398	0.371884	IRI_long	Arpc1b											704	8.75737e-98	0.397924	0.552	0.295	2.03766e-93	IRI_short	Cd81		704	8.12326e-80	0.246035	0.234	0.198
705	7.4113e-43	0.384635	0.375	0.209	1.72446e-38	IRI_long	Alyref		705	0.000666661	0.302002	0.341	0.356	1	IRI_short	Vim		705	1.63019e-05	0.586784	0.255	0.095	0.379312	IRI_long	Dcn											705	3.05557e-97	0.471481	0.555	0.296	7.1097e-93	IRI_short	Cst3		705	8.50406e-80	0.30855	0.175	0.122
706	1.23753e-42	0.297704	0.779	0.657	2.87949e-38	IRI_long	Cfl1		706	0.000678965	0.297682	0.199	0.139	1	IRI_short	Btnl9		706	1.66929e-05	0.717598	0.298	0.133	0.38841	IRI_long	Fbln5											706	8.80558e-97	0.330669	0.51	0.271	2.04888e-92	IRI_short	Ppib		706	9.57326e-80	0.291273	0.147	0.118
707	1.62069e-42	0.342604	0.51	0.329	3.77102e-38	IRI_long	Rpl36al		707	0.000713955	0.22859	0.398	0.306	1	IRI_short	Atrx		707	1.67778e-05	0.263452	0.124	0.019	0.390386	IRI_long	Wnt5a											707	2.00675e-96	0.397745	0.345	0.137	4.66931e-92	IRI_short	Pdia6		707	1.00542e-79	0.308137	0.133	0.073
708	2.13473e-42	0.519174	0.414	0.246	4.9671e-38	IRI_long	Lrg1		708	0.000732653	0.261858	0.434	0.354	1	IRI_short	Rapgef5		708	1.73821e-05	0.358375	0.953	0.848	0.404447	IRI_long	Igfbp7											708	3.04787e-96	0.370841	0.526	0.278	7.09178e-92	IRI_short	Cdc42		708	1.31785e-79	0.222471	0.186	0.175
709	2.32105e-42	0.301764	0.769	0.623	5.40062e-38	IRI_long	Gng5		709	0.000844342	0.238097	0.137	0.08	1	IRI_short	Pycard		709	1.76297e-05	0.208039	0.884	0.716	0.410209	IRI_long	Actg1											709	5.28683e-96	0.360322	0.458	0.225	1.23014e-91	IRI_short	Hnrnpf		709	1.32929e-79	0.291485	0.297	0.259
710	3.34809e-42	0.321659	0.663	0.485	7.79034e-38	IRI_long	S100a11		710	0.000941409	0.209737	0.163	0.096	1	IRI_short	Gtf2i		710	1.78127e-05	0.576513	0.429	0.246	0.414465	IRI_long	Vmp1											710	1.46629e-95	0.351906	0.385	0.17	3.41176e-91	IRI_short	Psmb2		710	1.38281e-79	0.235534	0.121	0.105
711	1.22965e-41	0.270779	0.845	0.737	2.86115e-37	IRI_long	Rpl34		711	0.00100105	0.20794	0.388	0.294	1	IRI_short	Ankrd12		711	1.95737e-05	0.744249	0.313	0.142	0.455441	IRI_long	Plac8											711	2.51083e-94	0.288423	0.66	0.408	5.8422e-90	IRI_short	Mdh2		711	1.94998e-79	0.296558	0.114	0.069
712	1.34795e-41	0.457465	0.785	0.675	3.1364e-37	IRI_long	Id1		712	0.00102304	0.268123	0.305	0.22	1	IRI_short	Ivns1abp		712	2.23282e-05	0.392804	0.338	0.156	0.519534	IRI_long	Sbno2											712	4.75726e-94	0.501581	0.648	0.386	1.10692e-89	IRI_short	Cda		712	3.43321e-79	0.276036	0.116	0.092
713	1.51361e-41	0.287549	0.781	0.639	3.52186e-37	IRI_long	Rhoa		713	0.00143532	0.215845	0.195	0.126	1	IRI_short	Rfk		713	2.57212e-05	0.366059	0.265	0.104	0.59848	IRI_long	Mfap2											713	6.7629e-94	0.416436	0.22	0.057	1.57359e-89	IRI_short	Serpinb6a		713	7.18349e-79	0.351182	0.189	0.122
714	3.23286e-41	0.536997	0.546	0.453	7.52222e-37	IRI_long	Mal		714	0.00173708	0.217447	0.237	0.161	1	IRI_short	Hadha		714	2.8434e-05	0.290879	0.185	0.052	0.661602	IRI_long	Loxl2											714	3.38299e-93	0.336106	0.414	0.195	7.87154e-89	IRI_short	Psmd8		714	1.33768e-78	0.294058	0.118	0.072
715	5.64682e-41	0.273126	0.871	0.779	1.3139e-36	IRI_long	Rps21		715	0.00184118	0.21678	0.141	0.083	1	IRI_short	Ing4		715	2.89881e-05	0.529375	0.2	0.062	0.674495	IRI_long	Tgfbi											715	4.19179e-93	0.407672	0.527	0.279	9.75345e-89	IRI_short	Cstb		715	1.81856e-78	0.292889	0.112	0.047
716	8.09085e-40	0.307465	0.525	0.348	1.88258e-35	IRI_long	Sec61g		716	0.00190689	0.217602	0.398	0.307	1	IRI_short	Clec1a		716	3.22101e-05	0.200773	0.564	0.365	0.749465	IRI_long	Sec61b											716	4.80307e-93	0.467612	0.317	0.116	1.11758e-88	IRI_short	Krt8		716	2.99865e-78	0.272327	0.155	0.113
717	1.20459e-39	0.292724	0.623	0.447	2.80283e-35	IRI_long	Hnrnpf		717	0.00220128	0.209111	0.187	0.12	1	IRI_short	Man2b1		717	3.42004e-05	0.285894	0.658	0.455	0.795774	IRI_long	Btg1											717	6.50824e-93	0.361977	0.573	0.322	1.51434e-88	IRI_short	Rhoa		717	3.3998e-78	0.241901	0.168	0.145
718	1.48916e-39	0.507739	0.527	0.36	3.46498e-35	IRI_long	Ier3		718	0.0023168	0.228653	0.137	0.08	1	IRI_short	Lrp6		718	3.49421e-05	0.284898	0.629	0.427	0.813033	IRI_long	Ldha											718	3.11768e-92	0.401556	0.318	0.121	7.25421e-88	IRI_short	Gsta3		718	4.87141e-78	0.3008	0.169	0.117
719	1.93452e-39	0.356782	0.586	0.41	4.50125e-35	IRI_long	Btg1		719	0.00244983	0.395262	0.197	0.134	1	IRI_short	Jag1		719	3.50054e-05	0.249582	0.931	0.82	0.814505	IRI_long	Ubb											719	4.10206e-92	0.340877	0.411	0.192	9.54468e-88	IRI_short	Ube2m		719	1.13432e-77	0.268148	0.146	0.117
720	2.0278e-39	0.346767	0.636	0.474	4.71827e-35	IRI_long	Eif4a1		720	0.00263577	0.219361	0.396	0.326	1	IRI_short	Akap13		720	3.8634e-05	1.32302	0.451	0.256	0.898936	IRI_long	S100a9											720	4.32933e-92	0.596639	0.527	0.277	1.00735e-87	IRI_short	Slc13a1		720	1.24584e-77	0.263832	0.123	0.087
721	3.77121e-39	0.461006	0.206	0.088	8.77485e-35	IRI_long	Nr4a1		721	0.00284399	0.256263	0.193	0.132	1	IRI_short	Zmym5		721	3.91006e-05	0.480107	0.138	0.028	0.909792	IRI_long	Il33											721	9.8045e-91	0.319613	0.488	0.26	2.28131e-86	IRI_short	Psma3		721	1.62265e-77	0.325465	0.144	0.084
722	1.57839e-38	0.266146	0.891	0.819	3.67259e-34	IRI_long	Rps4x		722	0.00297622	0.202961	0.147	0.089	1	IRI_short	Fbln2		722	4.08071e-05	0.28912	0.109	0.014	0.949499	IRI_long	Robo2											722	1.42623e-90	0.31753	0.544	0.307	3.31856e-86	IRI_short	Acaa2		722	2.9472e-77	0.279518	0.101	0.049
723	7.72851e-38	0.247089	0.902	0.829	1.79827e-33	IRI_long	Rps16		723	0.00306184	0.201587	0.131	0.077	1	IRI_short	Hexim1		723	4.35045e-05	0.303873	0.182	0.052	1	IRI_long	Cpne8											723	3.39199e-90	0.316296	0.364	0.161	7.89248e-86	IRI_short	Myl12a		723	5.63917e-77	0.293943	0.14	0.098
724	8.8792e-38	0.289447	0.728	0.584	2.06601e-33	IRI_long	Gnb2		724	0.00403972	0.212385	0.203	0.139	1	IRI_short	Bod1l		724	4.44367e-05	0.303603	0.251	0.1	1	IRI_long	Hrct1											724	4.05344e-90	0.320972	0.484	0.256	9.43155e-86	IRI_short	Psma7		724	6.02648e-77	0.290232	0.114	0.066
725	1.57595e-37	0.233274	0.883	0.811	3.66693e-33	IRI_long	Rps10		725	0.00446084	0.235329	0.203	0.147	1	IRI_short	Brd1		725	4.51591e-05	0.579904	0.233	0.09	1	IRI_long	Spon1											725	7.57032e-90	0.326443	0.62	0.371	1.76146e-85	IRI_short	Aldh2		725	6.52833e-77	0.272317	0.219	0.191
726	1.78629e-37	0.370614	0.379	0.222	4.15633e-33	IRI_long	Sema7a		726	0.00469756	0.221908	0.163	0.108	1	IRI_short	Zbtb16		726	4.57118e-05	0.219126	0.345	0.18	1	IRI_long	Cirbp											726	1.09198e-88	0.273753	0.95	0.794	2.54083e-84	IRI_short	Rps2		726	7.30809e-77	0.322105	0.134	0.073
727	2.23699e-37	0.26639	0.866	0.767	5.20502e-33	IRI_long	Rps7		727	0.00786824	0.22645	0.124	0.081	1	IRI_short	Gigyf1		727	4.62531e-05	0.300995	0.538	0.336	1	IRI_long	Krtcap2											727	1.99622e-88	0.296164	0.648	0.4	4.6448e-84	IRI_short	Prdx2		727	7.45124e-77	0.271363	0.172	0.135
728	2.57482e-37	0.26402	0.828	0.714	5.99109e-33	IRI_long	Prdx1		728	0.00827675	0.203963	0.133	0.088	1	IRI_short	Aaed1		728	4.62834e-05	0.292217	0.451	0.256	1	IRI_long	Klf7											728	2.5208e-88	0.219889	0.505	0.291	5.8654e-84	IRI_short	Etfa		728	8.53046e-77	0.256988	0.178	0.147
729	3.21746e-37	0.353016	0.51	0.343	7.48638e-33	IRI_long	Grrp1		729	0.00837259	0.236763	0.215	0.158	1	IRI_short	Rb1cc1		729	5.22229e-05	0.205241	0.731	0.54	1	IRI_long	Dstn											729	3.45544e-88	0.428178	0.142	0.024	8.04012e-84	IRI_short	Il1b		729	1.26415e-76	0.224431	0.19	0.178
730	4.62627e-37	0.253327	0.861	0.785	1.07644e-32	IRI_long	Rpl15		730	0.00960305	0.231174	0.191	0.142	1	IRI_short	Dnajc1		730	5.2376e-05	0.288063	0.124	0.024	1	IRI_long	Gm45716											730	7.56186e-88	0.410287	0.214	0.058	1.75949e-83	IRI_short	Gstp1		730	1.32301e-76	0.293829	0.15	0.104
731	4.63424e-37	0.557323	0.36	0.212	1.07829e-32	IRI_long	Mt2		731	0.00968219	0.272546	0.293	0.242	1	IRI_short	Ltbp4		731	5.24821e-05	0.444754	0.24	0.1	1	IRI_long	Mmd											731	8.11523e-88	0.452775	0.224	0.063	1.88825e-83	IRI_short	Junb		731	1.62015e-76	0.287068	0.124	0.079
732	5.37721e-37	0.345791	0.538	0.371	1.25117e-32	IRI_long	Anxa3		732	3.50527e-44	0.829278	0.705	0.412	8.15606e-40	IRI_long	Rbm3		732	5.37187e-05	0.307447	0.211	0.076	1	IRI_long	Col5a1											732	1.91263e-87	0.235829	0.841	0.61	4.45031e-83	IRI_short	Actb		732	2.4037e-76	0.261884	0.112	0.078
733	1.64003e-36	0.271734	0.712	0.558	3.81602e-32	IRI_long	Cdc42		733	5.56231e-39	1.08435	0.713	0.515	1.29424e-34	IRI_long	Tinagl1		733	5.39999e-05	0.244737	0.251	0.109	1	IRI_long	Man2a1											733	2.11934e-87	0.276309	0.536	0.308	4.93129e-83	IRI_short	Sdhd		733	1.41067e-75	0.228774	0.103	0.082
734	2.50558e-36	0.453358	0.179	0.071	5.82998e-32	IRI_long	Atf3		734	8.28011e-31	0.989992	0.586	0.337	1.92662e-26	IRI_long	Fos		734	5.43648e-05	0.536086	0.273	0.114	1	IRI_long	Nr4a1											734	1.59867e-86	0.267238	0.758	0.517	3.71978e-82	IRI_short	Pebp1		734	1.49844e-75	0.310714	0.113	0.068
735	3.01879e-36	0.300505	0.667	0.509	7.02411e-32	IRI_long	Ube2d3		735	9.34171e-29	0.540847	0.836	0.686	2.17363e-24	IRI_long	Gapdh		735	5.50376e-05	0.431328	0.193	0.062	1	IRI_long	Col16a1											735	3.4072e-86	0.310837	0.993	0.982	7.92788e-82	IRI_short	mt-Nd4		735	1.82154e-75	0.217387	0.163	0.147
736	4.8672e-36	0.332774	0.407	0.248	1.1325e-31	IRI_long	Adam15		736	4.8099e-27	0.473855	0.922	0.798	1.11917e-22	IRI_long	Sparc		736	5.56932e-05	0.293945	0.276	0.118	1	IRI_long	Tgfb1											736	3.65526e-86	0.33565	0.859	0.647	8.50506e-82	IRI_short	Mdh1		736	2.89107e-75	0.271577	0.183	0.149
737	7.24148e-36	0.312251	0.843	0.713	1.68495e-31	IRI_long	Srgn		737	1.52299e-26	0.571526	0.847	0.685	3.54368e-22	IRI_long	Srgn		737	5.99163e-05	0.641155	0.298	0.137	1	IRI_long	Thbs1											737	7.0115e-86	0.32263	0.33	0.14	1.63144e-81	IRI_short	Cct5		737	5.06383e-75	0.304618	0.377	0.316
738	1.08818e-35	0.270028	0.86	0.789	2.53197e-31	IRI_long	Rplp0		738	1.47497e-22	0.379086	0.948	0.844	3.43195e-18	IRI_long	Fabp4		738	6.3169e-05	0.25369	0.367	0.199	1	IRI_long	Lima1											738	8.48732e-86	0.287728	0.287	0.113	1.97483e-81	IRI_short	Ifi27		738	6.56065e-75	0.301689	0.113	0.068
739	2.13227e-35	0.225734	0.867	0.774	4.96136e-31	IRI_long	Rpl35a		739	1.13051e-21	0.603422	0.63	0.431	2.63046e-17	IRI_long	Anxa2		739	6.43108e-05	0.30481	0.244	0.095	1	IRI_long	Slc43a3											739	9.83214e-86	0.297156	0.272	0.102	2.28774e-81	IRI_short	Sqor		739	8.0419e-75	0.205156	0.135	0.126
740	4.88703e-35	0.384489	0.299	0.165	1.13711e-30	IRI_long	Entpd1		740	2.80786e-21	0.318319	0.957	0.912	6.53333e-17	IRI_long	Eef1a1		740	6.65423e-05	0.457016	0.782	0.668	1	IRI_long	Sparc											740	2.20264e-85	0.247586	0.335	0.153	5.12509e-81	IRI_short	Pmpcb		740	1.10871e-74	0.293255	0.213	0.161
741	1.67336e-34	0.352703	0.629	0.48	3.89358e-30	IRI_long	Anxa2		741	3.23493e-21	0.459028	0.791	0.632	7.52705e-17	IRI_long	Pfn1		741	6.71519e-05	0.490644	0.505	0.313	1	IRI_long	Cyr61											741	3.03158e-85	0.267379	0.469	0.255	7.05389e-81	IRI_short	Arf1		741	1.30219e-74	0.315611	0.366	0.306
742	2.37263e-34	0.2726	0.773	0.645	5.52062e-30	IRI_long	Rpl7a		742	3.58624e-21	0.456306	0.806	0.614	8.34445e-17	IRI_long	Rhob		742	7.68209e-05	0.269231	0.189	0.062	1	IRI_long	Pdlim1											742	3.97419e-85	0.289698	0.77	0.528	9.24716e-81	IRI_short	Etfb		742	1.31962e-74	0.2544	0.172	0.137
743	3.09461e-34	0.25923	0.739	0.581	7.20053e-30	IRI_long	Hspb1		743	1.61246e-20	0.489327	0.789	0.597	3.75187e-16	IRI_long	Col4a1		743	7.96534e-05	0.375261	0.222	0.081	1	IRI_long	Sned1											743	4.77403e-85	0.298883	0.181	0.044	1.11082e-80	IRI_short	Rnaset2b		743	1.33028e-74	0.232695	0.234	0.229
744	3.70223e-34	0.355054	0.557	0.407	8.61436e-30	IRI_long	Tubb4b		744	2.52109e-20	0.908183	0.601	0.417	5.86607e-16	IRI_long	Lcn2		744	8.09205e-05	0.354367	0.215	0.076	1	IRI_long	Colec12											744	9.27563e-85	0.26256	0.312	0.135	2.15825e-80	IRI_short	Cct2		744	4.10926e-74	0.216068	0.162	0.152
745	6.69363e-34	0.208191	0.916	0.844	1.55747e-29	IRI_long	Rpl9		745	1.75e-19	0.508718	0.679	0.453	4.07191e-15	IRI_long	Col4a2		745	8.16045e-05	0.300927	0.633	0.441	1	IRI_long	Tpm4											745	9.51822e-85	0.334609	0.898	0.709	2.2147e-80	IRI_short	Rps10		745	6.59e-74	0.26843	0.171	0.134
746	9.58398e-34	0.249011	0.855	0.764	2.23e-29	IRI_long	Myl6		746	3.21704e-19	0.441836	0.877	0.715	7.4854e-15	IRI_long	Actg1		746	8.29538e-05	0.529749	0.502	0.313	1	IRI_long	Ier2											746	9.70827e-85	0.367293	0.597	0.353	2.25892e-80	IRI_short	Hmgb1		746	6.61184e-74	0.308183	0.158	0.092
747	1.21083e-33	0.678287	0.144	0.05	2.81736e-29	IRI_long	Retnlg		747	6.15877e-19	0.279465	0.94	0.851	1.43302e-14	IRI_long	Ppia		747	8.849e-05	0.493913	0.16	0.043	1	IRI_long	Fut9											747	1.58609e-84	0.253605	0.503	0.288	3.69052e-80	IRI_short	Gpi1		747	6.63194e-74	0.205859	0.156	0.15
748	2.4454e-33	0.210197	0.914	0.846	5.68995e-29	IRI_long	Rpl19		748	2.22916e-18	0.535458	0.174	0.034	5.1868e-14	IRI_long	Sprr2f		748	9.72371e-05	0.28882	0.505	0.313	1	IRI_long	Sdcbp											748	1.78735e-84	0.254675	0.53	0.308	4.15881e-80	IRI_short	Ndufs3		748	9.7518e-74	0.293771	0.138	0.087
749	2.98103e-33	0.381524	0.424	0.271	6.93626e-29	IRI_long	Thbd		749	3.00407e-18	0.519867	0.512	0.293	6.98987e-14	IRI_long	Esd		749	9.89801e-05	0.423966	0.24	0.095	1	IRI_long	Cdh11											749	3.28351e-84	0.30289	0.438	0.226	7.64008e-80	IRI_short	Taf10		749	1.33399e-73	0.258822	0.19	0.162
750	3.90778e-33	0.34361	0.188	0.08	9.09262e-29	IRI_long	Rflnb		750	4.67911e-18	0.518094	0.727	0.537	1.08873e-13	IRI_long	Junb		750	0.000103327	0.261773	0.113	0.019	1	IRI_long	Hgf											750	3.44427e-84	0.410858	0.56	0.316	8.01413e-80	IRI_short	Calr		750	1.5891e-73	0.269678	0.109	0.066
751	5.5752e-33	0.23591	0.866	0.791	1.29724e-28	IRI_long	Rpl28		751	4.91705e-18	0.594633	0.472	0.256	1.1441e-13	IRI_long	Ipo11		751	0.00010423	0.262439	0.175	0.052	1	IRI_long	Ctsk											751	4.33154e-84	0.35545	0.332	0.141	1.00786e-79	IRI_short	Ifitm2		751	1.92628e-73	0.240993	0.101	0.079
752	3.1839e-32	0.223234	0.909	0.856	7.40831e-28	IRI_long	Rplp1		752	6.17278e-17	0.357156	0.979	0.966	1.43628e-12	IRI_long	Tmsb4x		752	0.000104357	0.234494	0.582	0.393	1	IRI_long	Gnb1											752	8.33488e-84	0.263821	0.351	0.164	1.93936e-79	IRI_short	Hnrnpa3		752	4.48683e-73	0.242607	0.184	0.16
753	3.59582e-32	0.423837	0.421	0.277	8.36675e-28	IRI_long	Serpine2		753	5.58358e-16	0.376772	0.894	0.817	1.29919e-11	IRI_long	Rps2		753	0.000104696	0.509995	0.505	0.318	1	IRI_long	Egr1											753	1.21421e-83	0.205571	0.467	0.268	2.82521e-79	IRI_short	Tmem59		753	9.35806e-73	0.310145	0.149	0.103
754	5.56576e-32	0.596382	0.212	0.099	1.29504e-27	IRI_long	Il1b		754	7.9881e-16	0.324394	0.896	0.808	1.85867e-11	IRI_long	Plpp1		754	0.000105898	0.207826	0.389	0.218	1	IRI_long	Chmp5											754	1.23133e-83	0.279269	0.478	0.26	2.86506e-79	IRI_short	Vps29		754	9.55591e-73	0.228507	0.211	0.193
755	8.95406e-32	0.314148	0.499	0.344	2.08343e-27	IRI_long	Tpm4		755	8.44543e-16	0.320917	0.858	0.775	1.96508e-11	IRI_long	Emcn		755	0.000107984	0.283246	0.258	0.114	1	IRI_long	Angptl4											755	2.84128e-83	0.362276	0.758	0.517	6.61109e-79	IRI_short	Txn1		755	1.11488e-72	0.320504	0.148	0.086
756	9.81583e-32	0.271649	0.747	0.625	2.28395e-27	IRI_long	Rpl22		756	1.73264e-15	0.665142	0.183	0.047	4.03151e-11	IRI_long	AA467197		756	0.000110589	0.414748	0.716	0.545	1	IRI_long	Nr2f2											756	4.89732e-83	0.286996	0.478	0.262	1.13951e-78	IRI_short	Prdx6		756	1.19469e-72	0.304291	0.148	0.097
757	2.44798e-31	0.285457	0.514	0.359	5.69597e-27	IRI_long	Rras		757	1.73603e-15	0.546714	0.44	0.237	4.0394e-11	IRI_long	Egr1		757	0.000110746	0.443846	0.273	0.118	1	IRI_long	G0s2											757	6.25456e-83	0.308168	0.236	0.08	1.45531e-78	IRI_short	Timd2		757	1.62959e-72	0.364209	0.245	0.16
758	7.76669e-31	0.291931	0.509	0.356	1.80715e-26	IRI_long	Sdcbp		758	3.32942e-15	0.428424	0.622	0.436	7.74689e-11	IRI_long	Eif4a1		758	0.000114164	0.394031	0.636	0.445	1	IRI_long	Col4a1											758	1.51724e-82	0.298353	0.365	0.172	3.53031e-78	IRI_short	Eif3m		758	2.15482e-72	0.209097	0.103	0.091
759	1.13021e-30	0.345608	0.27	0.145	2.62977e-26	IRI_long	Plin2		759	5.48619e-15	0.426516	0.517	0.314	1.27653e-10	IRI_long	S100a9		759	0.000120326	0.240929	0.451	0.265	1	IRI_long	Ostc											759	1.63931e-82	0.383066	0.203	0.058	3.81436e-78	IRI_short	Tmsb10		759	2.40385e-72	0.218876	0.187	0.182
760	1.19791e-30	0.282755	0.294	0.164	2.7873e-26	IRI_long	Cirbp		760	6.43461e-14	0.493369	0.5	0.324	1.4972e-09	IRI_long	Pnp		760	0.000123393	0.247764	0.647	0.455	1	IRI_long	Ywhae											760	4.56703e-82	0.277839	0.687	0.447	1.06266e-77	IRI_short	Ndufa12		760	4.11411e-72	0.285497	0.12	0.077
761	1.3082e-30	0.24229	0.839	0.716	3.04392e-26	IRI_long	Ubc		761	8.25354e-14	0.442778	0.685	0.519	1.92043e-09	IRI_long	Dusp1		761	0.000126372	0.343667	0.516	0.327	1	IRI_long	Pmepa1											761	4.57719e-82	0.296283	0.245	0.086	1.06502e-77	IRI_short	Xbp1		761	4.79338e-72	0.309794	0.359	0.317
762	1.3863e-30	0.269416	0.24	0.121	3.22565e-26	IRI_long	Tgm2		762	1.12899e-13	0.438144	0.733	0.576	2.62694e-09	IRI_long	Rgcc		762	0.000131892	0.330412	0.502	0.313	1	IRI_long	Rasl11a											762	7.64769e-82	0.334673	0.291	0.114	1.77946e-77	IRI_short	Psmd6		762	4.80699e-72	0.2555	0.143	0.113
763	1.54324e-30	0.238659	0.732	0.585	3.59081e-26	IRI_long	Cd9		763	1.3398e-13	0.362485	0.95	0.885	3.11744e-09	IRI_long	Actb		763	0.00013998	0.384753	0.636	0.445	1	IRI_long	Neat1											763	8.09924e-82	0.307904	0.869	0.658	1.88453e-77	IRI_short	Rpl15		763	6.43088e-72	0.249574	0.121	0.086
764	1.60174e-30	0.310049	0.624	0.475	3.72694e-26	IRI_long	Adgrl4		764	1.66394e-13	0.463508	0.542	0.356	3.87166e-09	IRI_long	Mfge8		764	0.000149213	0.395166	0.222	0.085	1	IRI_long	Col6a2											764	1.11585e-81	0.336449	0.909	0.773	2.59635e-77	IRI_short	Gpx4		764	1.19253e-71	0.298466	0.172	0.118
765	2.35623e-30	0.332946	0.542	0.394	5.48247e-26	IRI_long	Rhoc		765	1.78683e-13	0.352808	0.675	0.495	4.1576e-09	IRI_long	Tpm3		765	0.000149678	0.229671	0.251	0.109	1	IRI_long	Adprh											765	1.72553e-81	0.267375	0.637	0.404	4.01497e-77	IRI_short	Ndufs7		765	1.7759e-71	0.233375	0.115	0.097
766	2.60007e-30	0.232186	0.817	0.689	6.04984e-26	IRI_long	Esam		766	5.72552e-13	0.530545	0.29	0.134	1.33221e-08	IRI_long	Ecm1		766	0.000175058	0.327812	0.527	0.346	1	IRI_long	Arf4											766	7.78559e-81	0.245318	0.479	0.272	1.81155e-76	IRI_short	Ndufv1		766	2.16843e-71	0.234487	0.155	0.126
767	2.95826e-30	0.2705	0.657	0.509	6.88329e-26	IRI_long	Hnrnpk		767	5.91075e-13	0.369809	0.777	0.625	1.37531e-08	IRI_long	S100a10		767	0.000175328	0.623897	0.371	0.227	1	IRI_long	Isyna1											767	9.30813e-81	0.242329	0.318	0.145	2.16582e-76	IRI_short	Rtn4		767	2.21639e-71	0.234591	0.101	0.075
768	3.25397e-30	0.541219	0.167	0.074	7.57134e-26	IRI_long	Cyr61		768	6.64514e-13	0.413745	0.438	0.253	1.54619e-08	IRI_long	Marcksl1		768	0.000179323	0.302454	0.207	0.076	1	IRI_long	Naa35											768	1.00589e-80	0.242647	0.587	0.364	2.34051e-76	IRI_short	Idh2		768	2.78058e-71	0.281933	0.394	0.352
769	3.90467e-30	0.216197	0.885	0.818	9.08539e-26	IRI_long	Rpl8		769	2.02003e-12	0.405084	0.311	0.149	4.70022e-08	IRI_long	Plin2		769	0.000198704	0.256279	0.364	0.209	1	IRI_long	Il6st											769	2.13641e-80	0.263994	0.587	0.361	4.97099e-76	IRI_short	Vdac2		769	8.62378e-71	0.268234	0.109	0.07
770	4.42906e-30	0.284276	0.383	0.24	1.03055e-25	IRI_long	Anxa7		770	2.678e-12	0.3144	0.797	0.636	6.23118e-08	IRI_long	Cd9		770	0.000202341	0.442709	0.327	0.166	1	IRI_long	F2r											770	2.47873e-80	0.251017	0.51	0.298	5.76752e-76	IRI_short	Eif3k		770	8.75187e-71	0.277053	0.109	0.052
771	4.74328e-30	0.298385	0.545	0.399	1.10367e-25	IRI_long	Pkm		771	2.6977e-12	0.483221	0.756	0.624	6.27702e-08	IRI_long	S100a6		771	0.000203904	0.243082	0.393	0.223	1	IRI_long	Arpc1a											771	5.06677e-80	0.273989	0.782	0.551	1.17894e-75	IRI_short	Aldoa		771	1.10642e-70	0.276968	0.195	0.151
772	1.1067e-29	0.277357	0.625	0.477	2.57507e-25	IRI_long	Ecscr		772	3.62756e-12	0.362685	0.641	0.463	8.44061e-08	IRI_long	Slc38a2		772	0.000217	0.206743	0.556	0.374	1	IRI_long	Rpl36al											772	5.34832e-80	0.285687	0.327	0.146	1.24445e-75	IRI_short	Fh1		772	1.52014e-70	0.335711	0.11	0.058
773	1.14157e-29	0.217842	0.812	0.709	2.6562e-25	IRI_long	Rpl38		773	4.25054e-12	0.347811	0.451	0.269	9.89014e-08	IRI_long	S100a8		773	0.000218385	0.252101	0.447	0.27	1	IRI_long	Ywhah											773	6.19679e-80	0.247269	0.392	0.203	1.44187e-75	IRI_short	Eif3i		773	1.56753e-70	0.304466	0.144	0.088
774	1.33961e-29	0.262053	0.622	0.474	3.11701e-25	IRI_long	Rac1		774	5.74411e-12	0.235068	0.916	0.807	1.33654e-07	IRI_long	H3f3b		774	0.000218676	0.215686	0.444	0.265	1	IRI_long	Serpinb6a											774	7.27313e-80	0.238587	0.461	0.259	1.69231e-75	IRI_short	Psmb1		774	1.65817e-70	0.242117	0.188	0.167
775	1.44712e-29	0.231896	0.812	0.706	3.36716e-25	IRI_long	Gnai2		775	1.09855e-11	0.318862	0.562	0.381	2.55612e-07	IRI_long	Tmed2		775	0.000219644	0.250538	0.956	0.877	1	IRI_long	Actb											775	1.02363e-79	0.338866	0.268	0.098	2.38179e-75	IRI_short	Ube2n		775	3.05191e-70	0.283074	0.123	0.072
776	2.07752e-29	0.258465	0.522	0.37	4.83398e-25	IRI_long	Psma2		776	1.25312e-11	0.357269	0.709	0.553	2.91575e-07	IRI_long	Cavin3		776	0.000220007	0.973672	0.204	0.076	1	IRI_long	Cxcl2											776	2.1995e-79	0.552743	0.114	0.014	5.1178e-75	IRI_short	C1qa		776	3.99197e-70	0.276782	0.102	0.046
777	2.10774e-29	0.345319	0.357	0.222	4.9043e-25	IRI_long	Upp1		777	1.48965e-11	0.437814	0.217	0.086	3.46613e-07	IRI_long	Ercc1		777	0.000220523	0.512255	0.389	0.218	1	IRI_long	Marcks											777	4.2356e-79	0.329634	0.321	0.137	9.8554e-75	IRI_short	Hsd17b4		777	6.40953e-70	0.275645	0.126	0.086
778	3.4418e-29	0.283469	0.549	0.401	8.00837e-25	IRI_long	Ran		778	1.70431e-11	0.284712	0.768	0.624	3.96559e-07	IRI_long	Fkbp1a		778	0.000223714	0.210838	0.287	0.142	1	IRI_long	Jam3											778	5.56553e-79	0.26328	0.777	0.549	1.29499e-74	IRI_short	Naca		778	6.84379e-70	0.209603	0.553	0.566
779	4.88499e-29	0.343377	0.487	0.343	1.13664e-24	IRI_long	Esd		779	1.71728e-11	0.257471	0.886	0.763	3.99578e-07	IRI_long	Serinc3		779	0.000230174	0.420606	0.433	0.256	1	IRI_long	Aebp1											779	7.25988e-79	0.21652	0.385	0.201	1.68923e-74	IRI_short	Vdac3		779	6.90071e-70	0.289864	0.133	0.078
780	9.31034e-29	0.296308	0.491	0.346	2.16633e-24	IRI_long	Hnrnpa3		780	1.88423e-11	0.301135	0.612	0.434	4.38423e-07	IRI_long	Pkm		780	0.000230966	0.44401	0.662	0.488	1	IRI_long	Tmsb10											780	8.25074e-79	0.388138	0.354	0.159	1.91978e-74	IRI_short	H2-D1		780	1.337e-69	0.319734	0.108	0.061
781	9.8996e-29	0.257177	0.68	0.548	2.30344e-24	IRI_long	Myl12a		781	2.3764e-11	0.300447	0.696	0.527	5.5294e-07	IRI_long	Sumo2		781	0.000232222	0.218421	0.211	0.09	1	IRI_long	Ecscr											781	1.36372e-78	0.405996	0.163	0.035	3.17309e-74	IRI_short	Tubb2a		781	1.64093e-69	0.265424	0.126	0.084
782	1.65654e-28	0.326816	0.163	0.07	3.85443e-24	IRI_long	Ercc1		782	3.49105e-11	0.53057	0.155	0.049	8.12297e-07	IRI_long	Ch25h		782	0.000232369	0.356383	0.636	0.479	1	IRI_long	Npm1											782	1.37439e-78	0.406546	0.122	0.017	3.19793e-74	IRI_short	Hmgcs2		782	2.44545e-69	0.300427	0.107	0.047
783	1.67652e-28	0.246532	0.528	0.378	3.90094e-24	IRI_long	Ier5		783	5.54515e-11	0.422996	0.727	0.583	1.29024e-06	IRI_long	Jun		783	0.000241872	0.2235	0.175	0.057	1	IRI_long	Gpx7											783	1.74237e-78	0.38758	0.163	0.038	4.05414e-74	IRI_short	Fos		783	3.12814e-69	0.288312	0.134	0.087
784	2.39657e-28	0.276943	0.2	0.095	5.57633e-24	IRI_long	Irf7		784	6.07037e-11	0.575347	0.218	0.09	1.41245e-06	IRI_long	Cxcl2		784	0.000249511	0.307042	0.422	0.246	1	IRI_long	Fcgrt											784	3.32501e-78	0.264776	0.396	0.204	7.73664e-74	IRI_short	Commd3		784	3.377e-69	0.256588	0.148	0.109
785	2.63024e-28	0.238359	0.497	0.348	6.12005e-24	IRI_long	Psmb2		785	1.27294e-10	0.220987	0.936	0.854	2.96187e-06	IRI_long	Ifitm3		785	0.000251332	0.259322	0.305	0.152	1	IRI_long	Ggh											785	3.99313e-78	0.253857	0.366	0.181	9.29122e-74	IRI_short	Rab11a		785	5.14034e-69	0.228175	0.101	0.08
786	4.21403e-28	0.298913	0.98	0.966	9.8052e-24	IRI_long	Fth1		786	1.31327e-10	0.313274	0.744	0.608	3.05571e-06	IRI_long	Gng5		786	0.000256167	0.328885	0.2	0.076	1	IRI_long	Insig2											786	5.0522e-78	0.338183	0.182	0.047	1.17555e-73	IRI_short	Litaf		786	9.7131e-69	0.270395	0.138	0.094
787	5.79133e-28	0.249608	0.45	0.306	1.34753e-23	IRI_long	Ebf1		787	1.42137e-10	0.31017	0.688	0.524	3.30725e-06	IRI_long	Cd93		787	0.000265742	0.257021	0.876	0.763	1	IRI_long	Rpl18											787	7.01768e-78	0.297621	0.141	0.026	1.63287e-73	IRI_short	Rras		787	1.14695e-68	0.295444	0.129	0.066
788	6.54694e-28	0.262554	0.543	0.396	1.52334e-23	IRI_long	Rab11a		788	1.69148e-10	0.269831	0.324	0.186	3.93573e-06	IRI_long	Inhbb		788	0.000283664	0.299151	0.313	0.156	1	IRI_long	Tmed3											788	8.66815e-78	0.257107	0.294	0.127	2.0169e-73	IRI_short	Cnih4		788	1.46989e-68	0.276735	0.119	0.078
789	7.541e-28	0.286002	0.38	0.243	1.75464e-23	IRI_long	Card19		789	2.26604e-10	0.240613	0.89	0.792	5.27262e-06	IRI_long	Rpl18		789	0.000290591	0.275625	0.738	0.573	1	IRI_long	Btf3											789	1.09366e-77	0.560744	0.166	0.04	2.54472e-73	IRI_short	S100a6		789	2.47438e-68	0.221268	0.144	0.136
790	1.64605e-27	0.324128	0.25	0.134	3.83003e-23	IRI_long	Apold1		790	2.5334e-10	0.259802	0.818	0.685	5.89472e-06	IRI_long	Prdx1		790	0.000301733	0.523816	0.444	0.27	1	IRI_long	Zfp36											790	1.11257e-77	0.312466	0.297	0.124	2.58874e-73	IRI_short	Mrpl23		790	3.75598e-68	0.303393	0.137	0.072
791	3.01346e-27	0.241691	0.661	0.518	7.01171e-23	IRI_long	Rpl27		791	4.22454e-10	0.249839	0.648	0.478	9.82966e-06	IRI_long	Tagln2		791	0.000303153	0.205624	0.338	0.185	1	IRI_long	Ccnd3											791	1.4148e-77	0.22448	0.305	0.14	3.29196e-73	IRI_short	Apoo		791	6.35014e-68	0.222872	0.175	0.155
792	3.49874e-27	0.24489	0.646	0.502	8.14086e-23	IRI_long	Myl12b		792	5.83687e-10	0.290323	0.523	0.354	1.35812e-05	IRI_long	Sec61g		792	0.000312575	0.371422	0.636	0.455	1	IRI_long	Hspa5											792	1.7945e-77	0.278322	0.321	0.144	4.17545e-73	IRI_short	Cct8		792	8.99385e-68	0.205336	0.17	0.161
793	4.04431e-27	0.253586	0.906	0.85	9.41029e-23	IRI_long	Ly6c1		793	6.71154e-10	0.221963	0.763	0.61	1.56164e-05	IRI_long	Clic1		793	0.000339288	0.453706	0.458	0.284	1	IRI_long	Adamts1											793	2.70836e-77	0.289599	0.374	0.182	6.30181e-73	IRI_short	Hadhb		793	9.62492e-68	0.289858	0.173	0.116
794	4.11419e-27	0.218336	0.752	0.623	9.57289e-23	IRI_long	Sh3bgrl3		794	8.95833e-10	0.433789	0.345	0.197	2.08442e-05	IRI_long	Plaur		794	0.000340669	0.33154	0.225	0.095	1	IRI_long	Vstm4											794	2.7518e-77	0.223291	0.661	0.441	6.40289e-73	IRI_short	Comt		794	9.87386e-68	0.258998	0.126	0.093
795	5.03133e-27	0.259296	0.463	0.32	1.17069e-22	IRI_long	Snu13		795	9.13574e-10	0.261081	0.859	0.771	2.1257e-05	IRI_long	Rpsa		795	0.000358457	0.226173	0.535	0.355	1	IRI_long	Rsu1											795	3.32184e-77	0.307545	0.261	0.099	7.72925e-73	IRI_short	Ywhah		795	1.11462e-67	0.241449	0.137	0.107
796	1.13616e-26	0.306348	0.159	0.069	2.64362e-22	IRI_long	Irx3		796	9.26e-10	0.426396	0.675	0.537	2.15462e-05	IRI_long	Sgk1		796	0.00036363	0.260032	0.505	0.327	1	IRI_long	Pabpc1											796	3.38365e-77	0.279006	0.356	0.172	7.87308e-73	IRI_short	Mrps33		796	1.20945e-67	0.244196	0.192	0.164
797	1.14555e-26	0.221818	0.536	0.39	2.66547e-22	IRI_long	Anxa5		797	9.58779e-10	0.356703	0.591	0.444	2.23089e-05	IRI_long	Anxa3		797	0.000371645	0.264285	0.164	0.052	1	IRI_long	Bag3											797	4.28815e-77	0.269203	0.688	0.458	9.97766e-73	IRI_short	Aes		797	2.31611e-67	0.241452	0.274	0.249
798	2.64163e-26	0.299826	0.275	0.157	6.14655e-22	IRI_long	Dusp6		798	1.0018e-09	0.224086	0.847	0.715	2.33098e-05	IRI_long	Esam		798	0.000383507	0.229421	0.553	0.374	1	IRI_long	Msn											798	1.02347e-76	0.626747	0.551	0.318	2.38142e-72	IRI_short	Apoe		798	8.85096e-67	0.282343	0.107	0.055
799	2.82975e-26	0.256773	0.151	0.064	6.58425e-22	IRI_long	Procr		799	1.26133e-09	0.581064	0.492	0.337	2.93486e-05	IRI_long	Plat		799	0.000384577	0.210766	0.324	0.171	1	IRI_long	Pnp											799	1.0658e-76	0.312244	0.889	0.708	2.4799e-72	IRI_short	Rps3a1		799	1.05737e-66	0.234887	0.116	0.081
800	5.14154e-26	0.217399	0.783	0.661	1.19633e-21	IRI_long	Rps26		800	1.26469e-09	0.322805	0.534	0.375	2.94267e-05	IRI_long	Ppp1r2		800	0.000385324	0.46997	0.167	0.057	1	IRI_long	Abi3bp											800	1.31509e-76	0.311681	0.924	0.776	3.05995e-72	IRI_short	Rps8		800	1.09844e-66	0.250793	0.15	0.112
801	5.87827e-26	0.273082	0.359	0.229	1.36776e-21	IRI_long	Timm10b		801	1.33564e-09	0.258177	0.734	0.585	3.10776e-05	IRI_long	Btf3		801	0.000388561	0.265526	0.24	0.104	1	IRI_long	Mtfr1l											801	1.37331e-76	0.249899	0.621	0.396	3.19543e-72	IRI_short	Selenbp1		801	1.26123e-66	0.268967	0.119	0.067
802	8.98156e-26	0.32561	0.431	0.294	2.08983e-21	IRI_long	Cebpd		802	1.39594e-09	0.238469	0.885	0.788	3.24807e-05	IRI_long	Rps20		802	0.000391119	0.217306	0.716	0.55	1	IRI_long	Sumo2											802	1.72672e-76	0.295248	0.305	0.133	4.01774e-72	IRI_short	Psma6		802	1.48587e-66	0.245709	0.126	0.101
803	2.88855e-25	0.370541	0.27	0.155	6.72109e-21	IRI_long	Fbln5		803	1.41182e-09	0.373976	0.467	0.315	3.28503e-05	IRI_long	Entpd1		803	0.000394663	0.292013	0.665	0.493	1	IRI_long	Ctsb											803	1.85773e-76	0.30633	0.295	0.124	4.32257e-72	IRI_short	Txnl1		803	1.94698e-66	0.288914	0.194	0.147
804	4.20498e-25	0.251846	0.468	0.33	9.78414e-21	IRI_long	Arf4		804	1.99971e-09	0.301391	0.255	0.127	4.65293e-05	IRI_long	Fscn1		804	0.000399841	0.382781	0.56	0.403	1	IRI_long	Slc38a2											804	7.89734e-76	0.202897	0.426	0.241	1.83755e-71	IRI_short	Mrps36		804	3.33206e-66	0.286819	0.129	0.088
805	4.39591e-25	0.226934	0.239	0.131	1.02284e-20	IRI_long	Ehd2		805	2.11027e-09	0.29372	0.633	0.473	4.91017e-05	IRI_long	Tmsb10		805	0.000410204	0.224641	0.262	0.123	1	IRI_long	Pdlim2											805	8.91757e-76	0.356931	0.304	0.125	2.07494e-71	IRI_short	Ppp1r14b		805	4.56013e-66	0.248778	0.139	0.113
806	8.97836e-25	0.283763	0.375	0.246	2.08909e-20	IRI_long	Ube2i		806	2.55619e-09	0.25835	0.272	0.142	5.94775e-05	IRI_long	Tmem258		806	0.00041218	0.268496	0.298	0.152	1	IRI_long	Col6a3											806	1.05159e-75	0.318507	0.864	0.671	2.44684e-71	IRI_short	Slc25a5		806	6.46162e-66	0.2558	0.123	0.082
807	1.10236e-24	0.226673	0.63	0.491	2.56497e-20	IRI_long	Atp5g2		807	2.80327e-09	0.240534	0.679	0.52	6.52266e-05	IRI_long	Ecscr		807	0.000414804	0.259201	0.233	0.1	1	IRI_long	Tex264											807	1.33394e-75	0.458086	0.181	0.046	3.10382e-71	IRI_short	Tnfrsf12a		807	7.45797e-66	0.25048	0.117	0.082
808	3.17847e-24	0.351933	0.243	0.138	7.39567e-20	IRI_long	Ecm1		808	3.15288e-09	0.271966	0.856	0.741	7.33611e-05	IRI_long	Plvap		808	0.000415189	0.49539	0.789	0.668	1	IRI_long	Mt1											808	1.95334e-75	0.265743	0.595	0.375	4.54504e-71	IRI_short	Cfl1		808	8.68751e-66	0.270966	0.129	0.075
809	3.26087e-24	0.501189	0.135	0.056	7.58739e-20	IRI_long	Wfdc17		809	3.17506e-09	0.328149	0.6	0.456	7.38774e-05	IRI_long	Tubb5		809	0.000468179	0.353056	0.211	0.085	1	IRI_long	Rem1											809	3.98464e-75	0.291618	0.711	0.479	9.27147e-71	IRI_short	Ndufc2		809	1.09072e-65	0.228972	0.338	0.317
810	9.03929e-24	0.248372	0.143	0.062	2.10326e-19	IRI_long	Scn1b		810	3.17749e-09	0.299252	0.567	0.407	7.39337e-05	IRI_long	Tubb4b		810	0.000494017	0.375471	0.145	0.043	1	IRI_long	Gdf15											810	4.38515e-75	0.251095	0.373	0.19	1.02034e-70	IRI_short	Dctn3		810	1.15778e-65	0.288977	0.119	0.065
811	1.45768e-23	0.256467	0.326	0.205	3.39172e-19	IRI_long	Sin3b		811	3.38463e-09	0.35955	0.38	0.234	7.87535e-05	IRI_long	Hnrnpdl		811	0.000507685	0.374614	0.167	0.057	1	IRI_long	Dclk1											811	7.87003e-75	0.316508	0.682	0.449	1.8312e-70	IRI_short	Ubc		811	1.24606e-65	0.270028	0.137	0.084
812	1.52287e-23	0.333537	0.323	0.205	3.54341e-19	IRI_long	Klf6		812	3.55516e-09	0.341573	0.317	0.176	8.27216e-05	IRI_long	Nectin2		812	0.000520182	0.433847	0.425	0.265	1	IRI_long	Pcolce											812	8.72531e-75	0.34696	0.839	0.643	2.03021e-70	IRI_short	Itm2b		812	1.66746e-65	0.242838	0.141	0.106
813	1.72753e-23	0.370256	0.355	0.24	4.01962e-19	IRI_long	Marcksl1		813	3.98472e-09	0.272303	0.627	0.48	9.27165e-05	IRI_long	Rac1		813	0.000523347	0.318932	0.775	0.645	1	IRI_long	Laptm4a											813	9.37078e-75	0.243836	0.324	0.154	2.18039e-70	IRI_short	Idh3a		813	2.42723e-65	0.234968	0.192	0.166
814	1.82535e-23	0.201802	0.61	0.473	4.24723e-19	IRI_long	Cnbp		814	4.61212e-09	0.469569	0.76	0.636	0.000107315	IRI_long	Mt1		814	0.000523523	0.394275	0.211	0.09	1	IRI_long	Lama2											814	2.08133e-73	0.231864	0.42	0.232	4.84284e-69	IRI_short	Capns1		814	2.47644e-65	0.207407	0.733	0.667
815	2.48512e-23	0.234654	0.325	0.205	5.78237e-19	IRI_long	Rnh1		815	5.66269e-09	0.239396	0.704	0.551	0.000131759	IRI_long	Arpc3		815	0.000524409	0.281206	0.931	0.877	1	IRI_long	Eef1a1											815	2.62983e-73	0.277101	0.315	0.145	6.11909e-69	IRI_short	Tbcb		815	2.98174e-65	0.211217	0.364	0.341
816	3.10873e-23	0.225019	0.413	0.283	7.2334e-19	IRI_long	Pabpc1		816	6.07289e-09	0.260974	0.703	0.566	0.000141304	IRI_long	Cdc42		816	0.000562794	0.25016	0.465	0.299	1	IRI_long	Pde3a											816	2.97101e-73	0.251932	0.49	0.287	6.91295e-69	IRI_short	Grhpr		816	3.7283e-65	0.214089	0.237	0.222
817	3.72747e-23	0.213335	0.723	0.599	8.67308e-19	IRI_long	Naca		817	6.11055e-09	0.377428	0.526	0.388	0.00014218	IRI_long	Tpm4		817	0.000584025	0.212233	0.127	0.033	1	IRI_long	Nnmt											817	3.97604e-73	0.307829	0.477	0.266	9.25145e-69	IRI_short	Hsp90b1		817	5.22546e-65	0.280079	0.108	0.053
818	3.94821e-23	0.255589	0.572	0.443	9.18669e-19	IRI_long	Psmb3		818	6.62252e-09	0.327577	0.54	0.383	0.000154093	IRI_long	Ier3		818	0.000602159	0.315732	0.6	0.427	1	IRI_long	Col4a2											818	3.99852e-73	0.216198	0.361	0.188	9.30375e-69	IRI_short	Vapa		818	7.33462e-65	0.212807	0.143	0.129
819	5.17904e-23	0.234893	0.308	0.191	1.20506e-18	IRI_long	Snrpd1		819	7.96364e-09	0.29523	0.514	0.358	0.000185298	IRI_long	Tuba1a		819	0.000605716	0.50398	0.287	0.156	1	IRI_long	Timp1											819	1.21322e-72	0.314885	0.4	0.207	2.82293e-68	IRI_short	Ran		819	8.09759e-65	0.243668	0.128	0.098
820	6.11599e-23	0.2712	0.725	0.617	1.42307e-18	IRI_long	S100a10		820	8.52713e-09	0.325607	0.378	0.232	0.000198409	IRI_long	Alyref		820	0.000616781	0.288464	0.549	0.374	1	IRI_long	Tuba1a											820	1.42188e-72	0.21946	0.363	0.189	3.30843e-68	IRI_short	Ndufa9		820	1.22024e-64	0.230569	0.249	0.232
821	6.3022e-23	0.512037	0.292	0.199	1.4664e-18	IRI_long	Lyz2		821	9.88392e-09	0.327225	0.293	0.161	0.000229979	IRI_long	Fez2		821	0.000639216	0.332691	0.302	0.156	1	IRI_long	Col6a1											821	2.37363e-72	0.308836	0.272	0.11	5.52296e-68	IRI_short	Pnp		821	1.2858e-64	0.264202	0.141	0.098
822	7.87484e-23	0.254375	0.755	0.636	1.83232e-18	IRI_long	Tsc22d1		822	1.22072e-08	0.241275	0.497	0.342	0.000284037	IRI_long	Taldo1		822	0.000657761	0.343523	0.644	0.483	1	IRI_long	Hsp90b1											822	4.83824e-72	0.229441	0.237	0.094	1.12576e-67	IRI_short	Ostc		822	1.34611e-64	0.236828	0.13	0.103
823	8.09785e-23	0.280599	0.275	0.165	1.88421e-18	IRI_long	Mcam		823	1.33744e-08	0.265565	0.656	0.512	0.000311197	IRI_long	Ube2d3		823	0.000681179	0.252737	0.135	0.038	1	IRI_long	Nav3											823	7.00492e-72	0.244183	0.334	0.164	1.62991e-67	IRI_short	Psma1		823	1.35945e-64	0.259441	0.133	0.092
824	1.26133e-22	0.204054	0.162	0.077	2.93487e-18	IRI_long	Ddx39		824	1.40538e-08	0.4309	0.229	0.114	0.000327004	IRI_long	Cyr61		824	0.000683869	0.299405	0.215	0.09	1	IRI_long	Fkbp7											824	7.67425e-72	0.235866	0.404	0.218	1.78564e-67	IRI_short	Laptm4a		824	2.24703e-64	0.232773	0.125	0.098
825	1.27264e-22	0.229557	0.275	0.165	2.96118e-18	IRI_long	Polr2k		825	1.40981e-08	0.265226	0.718	0.569	0.000328035	IRI_long	Hspb1		825	0.00071601	0.253893	0.142	0.043	1	IRI_long	Ube2j1											825	1.33414e-71	0.232289	0.349	0.177	3.10428e-67	IRI_short	Acadvl		825	2.63078e-64	0.262854	0.132	0.085
826	1.56512e-22	0.250394	0.506	0.373	3.64171e-18	IRI_long	Npm1		826	1.46915e-08	0.301541	0.5	0.351	0.000341842	IRI_long	Rpl36al		826	0.000727767	0.280572	0.233	0.104	1	IRI_long	Cmtm3											826	1.3961e-71	0.247502	0.263	0.109	3.24845e-67	IRI_short	Psmc4		826	3.04769e-64	0.278261	0.119	0.067
827	1.67188e-22	0.24318	0.412	0.285	3.89014e-18	IRI_long	Srp9		827	1.74108e-08	0.277674	0.525	0.373	0.000405114	IRI_long	Psmb2		827	0.000761563	0.263642	0.393	0.232	1	IRI_long	Kdelr1											827	2.58182e-71	0.255752	0.421	0.231	6.00739e-67	IRI_short	Tax1bp1		827	3.13425e-64	0.214857	0.156	0.141
828	3.05119e-22	0.228287	0.323	0.206	7.09951e-18	IRI_long	Tmem128		828	1.9727e-08	0.249257	0.784	0.654	0.000459009	IRI_long	Cfl1		828	0.000766123	0.431062	0.178	0.066	1	IRI_long	Cpm											828	3.0624e-71	0.250878	0.408	0.221	7.1256e-67	IRI_short	Chmp2a		828	3.64686e-64	0.204804	0.408	0.4
829	3.76988e-22	0.244754	0.633	0.503	8.77176e-18	IRI_long	Ppp1r2		829	2.80539e-08	0.333902	0.478	0.331	0.000652758	IRI_long	Fosb		829	0.000776821	0.270608	0.116	0.028	1	IRI_long	Ch25h											829	5.21275e-71	0.334527	0.289	0.122	1.2129e-66	IRI_short	Cebpb		829	6.49201e-64	0.225298	0.144	0.12
830	4.22435e-22	0.365733	0.778	0.72	9.82922e-18	IRI_long	Sgk1		830	3.2817e-08	0.287377	0.48	0.334	0.000763587	IRI_long	Arf4		830	0.000787803	0.351067	0.36	0.209	1	IRI_long	Rbms3											830	8.33807e-71	0.298451	0.452	0.253	1.9401e-66	IRI_short	Arpc2		830	7.36516e-64	0.206377	0.157	0.143
831	4.68364e-22	0.221144	0.613	0.486	1.08979e-17	IRI_long	Eef1b2		831	3.3667e-08	0.301327	0.575	0.437	0.000783365	IRI_long	H2afz		831	0.000790245	0.291274	0.211	0.09	1	IRI_long	Cyp1b1											831	9.83888e-71	0.277072	0.37	0.189	2.28931e-66	IRI_short	Mpp1		831	1.00071e-63	0.259274	0.157	0.113
832	4.75474e-22	0.203994	0.62	0.489	1.10633e-17	IRI_long	Ldha		832	3.54425e-08	0.265194	0.441	0.293	0.000824677	IRI_long	Psmd7		832	0.000793145	0.200214	0.349	0.209	1	IRI_long	Kdelr2											832	1.02068e-70	0.237846	0.272	0.12	2.37491e-66	IRI_short	Phb		832	1.12148e-63	0.225092	0.119	0.096
833	6.19902e-22	0.248563	0.287	0.176	1.44239e-17	IRI_long	Pkig		833	5.00082e-08	0.391812	0.308	0.178	0.00116359	IRI_long	Adamts1		833	0.000793608	0.261987	0.105	0.024	1	IRI_long	Cd2bp2											833	1.42349e-70	0.593178	0.193	0.056	3.31219e-66	IRI_short	Cryab		833	2.38499e-63	0.232667	0.395	0.329
834	6.5602e-22	0.270483	0.325	0.21	1.52643e-17	IRI_long	Ube2m		834	6.51745e-08	0.283457	0.667	0.531	0.00151648	IRI_long	Slc3a2		834	0.000814631	0.208178	0.218	0.095	1	IRI_long	Sntb2											834	1.66527e-70	0.255206	0.398	0.214	3.87474e-66	IRI_short	Pgls		834	4.457e-63	0.24962	0.137	0.106
835	1.14562e-21	0.357294	0.378	0.258	2.66562e-17	IRI_long	Cstb		835	7.08887e-08	0.285182	0.32	0.19	0.00164944	IRI_long	Degs1		835	0.000875239	0.241679	0.52	0.351	1	IRI_long	Cnn3											835	1.80832e-70	0.263346	0.375	0.193	4.20761e-66	IRI_short	Cnbp		835	5.00107e-63	0.259386	0.122	0.084
836	1.57442e-21	0.216895	0.551	0.421	3.66335e-17	IRI_long	Psma3		836	7.89326e-08	0.352841	0.625	0.512	0.0018366	IRI_long	Gpihbp1		836	0.000899399	0.332703	0.52	0.351	1	IRI_long	Zeb2											836	3.56844e-70	0.20758	0.369	0.197	8.30304e-66	IRI_short	Sri		836	5.02486e-63	0.266698	0.12	0.072
837	1.83141e-21	0.212871	0.206	0.112	4.26133e-17	IRI_long	Nos3		837	9.52259e-08	0.416669	0.358	0.227	0.00221572	IRI_long	Socs3		837	0.000899684	0.21835	0.16	0.057	1	IRI_long	Acsl4											837	7.45805e-70	0.267118	0.631	0.415	1.73534e-65	IRI_short	Gnas		837	5.32469e-63	0.243212	0.129	0.097
838	2.0333e-21	0.207952	0.367	0.248	4.73108e-17	IRI_long	Psma6		838	9.65407e-08	0.216065	0.823	0.758	0.00224631	IRI_long	Gnai2		838	0.000904662	0.336486	0.251	0.118	1	IRI_long	Zfp950											838	8.34578e-70	0.21462	0.329	0.166	1.9419e-65	IRI_short	Cops6		838	6.98311e-63	0.213438	0.141	0.122
839	2.29302e-21	0.240253	0.228	0.129	5.3354e-17	IRI_long	Aprt		839	1.03439e-07	0.212601	0.848	0.763	0.00240681	IRI_long	Rpl39		839	0.000914845	0.467275	0.335	0.185	1	IRI_long	Sgk1											839	1.09542e-69	0.511474	0.112	0.017	2.54881e-65	IRI_short	Fgb		839	7.29913e-63	0.264108	0.113	0.065
840	3.10214e-21	0.348915	0.159	0.077	7.21807e-17	IRI_long	Cd14		840	1.03959e-07	0.271417	0.584	0.439	0.00241891	IRI_long	Rhoc		840	0.000926553	0.563042	0.316	0.213	1	IRI_long	Hopx											840	1.43573e-69	0.431516	0.997	0.996	3.34067e-65	IRI_short	Fth1		840	8.93159e-63	0.236321	0.136	0.107
841	4.35345e-21	0.262999	0.415	0.292	1.01296e-16	IRI_long	Eif2s2		841	1.04257e-07	0.293641	0.129	0.047	0.00242586	IRI_long	Spry4		841	0.000932576	0.431599	0.105	0.028	1	IRI_long	Steap4											841	2.64217e-69	0.261022	0.377	0.196	6.14781e-65	IRI_short	Abracl		841	2.12227e-62	0.225012	0.114	0.094
842	5.79279e-21	0.295425	0.491	0.37	1.34787e-16	IRI_long	Sox18		842	1.06367e-07	0.280502	0.377	0.241	0.00247496	IRI_long	P4hb		842	0.000955497	0.291291	0.244	0.114	1	IRI_long	Ppp4c											842	3.78221e-69	0.234943	0.275	0.122	8.80045e-65	IRI_short	Spcs2		842	3.42037e-62	0.239458	0.122	0.089
843	5.99462e-21	0.235381	0.603	0.48	1.39483e-16	IRI_long	Rap1b		843	1.10687e-07	0.375613	0.326	0.203	0.00257546	IRI_long	Ucp2		843	0.000963447	0.243419	0.524	0.355	1	IRI_long	Psmb1											843	3.86874e-69	0.272319	0.29	0.129	9.00178e-65	IRI_short	Fkbp3		843	4.12819e-62	0.22812	0.149	0.128
844	8.17952e-21	0.223987	0.329	0.215	1.90321e-16	IRI_long	Txnl1		844	1.1521e-07	0.27227	0.551	0.41	0.00268071	IRI_long	Ran		844	0.00101933	0.425642	0.247	0.118	1	IRI_long	Nfkbiz											844	6.39733e-69	0.228536	0.292	0.137	1.48853e-64	IRI_short	Psmc5		844	4.73126e-62	0.271794	0.184	0.141
845	8.30684e-21	0.308773	0.171	0.086	1.93284e-16	IRI_long	Phlda1		845	1.27094e-07	0.232532	0.644	0.507	0.00295722	IRI_long	Igfbp7		845	0.00102248	0.271889	0.811	0.678	1	IRI_long	Pfn1											845	7.8991e-69	0.256528	0.238	0.093	1.83796e-64	IRI_short	Ube2i		845	5.57963e-62	0.251516	0.107	0.051
846	8.63313e-21	0.233107	0.456	0.33	2.00876e-16	IRI_long	Psme1		846	1.30458e-07	0.237637	0.707	0.571	0.00303549	IRI_long	Ehd4		846	0.00102763	0.294558	0.338	0.19	1	IRI_long	Pros1											846	1.1003e-68	0.354216	0.396	0.205	2.56018e-64	IRI_short	Lgals1		846	5.7209e-62	0.230148	0.156	0.128
847	1.01392e-20	0.288731	0.293	0.184	2.35919e-16	IRI_long	Plac8		847	1.44906e-07	0.266609	0.564	0.427	0.00337168	IRI_long	Psmb3		847	0.00103354	0.449625	0.247	0.171	1	IRI_long	Ccdc80											847	1.36147e-68	0.330321	0.59	0.37	3.16786e-64	IRI_short	Gstm5		847	5.84464e-62	0.249919	0.106	0.061
848	1.03586e-20	0.225617	0.36	0.242	2.41024e-16	IRI_long	Bzw1		848	1.65018e-07	0.345666	0.147	0.059	0.00383963	IRI_long	Car8		848	0.00104079	0.287457	0.375	0.223	1	IRI_long	Stat3											848	1.43682e-68	0.272445	0.268	0.116	3.34319e-64	IRI_short	Aadac		848	5.88287e-62	0.312441	0.367	0.31
849	1.72833e-20	0.218539	0.287	0.18	4.02147e-16	IRI_long	Midn		849	1.71527e-07	0.303954	0.407	0.269	0.00399109	IRI_long	Cdkn1a		849	0.00111956	0.228784	0.465	0.303	1	IRI_long	Ptp4a2											849	4.23856e-68	0.33299	0.798	0.591	9.86228e-64	IRI_short	Hsp90ab1		849	5.97214e-62	0.290505	0.111	0.081
850	2.19062e-20	0.230572	0.126	0.055	5.09713e-16	IRI_long	AW112010		850	1.83082e-07	0.433854	0.399	0.285	0.00425996	IRI_long	Mt2		850	0.00115591	0.341559	0.255	0.123	1	IRI_long	Lamb1											850	4.68789e-68	0.204282	0.317	0.158	1.09078e-63	IRI_short	Cope		850	1.11433e-61	0.225805	0.108	0.079
851	2.41502e-20	0.402558	0.435	0.327	5.61926e-16	IRI_long	Apoe		851	1.89011e-07	0.272709	0.631	0.497	0.0043979	IRI_long	Ywhae		851	0.00115852	0.2126	0.782	0.63	1	IRI_long	Rbpms											851	5.01449e-68	0.3673	0.183	0.053	1.16677e-63	IRI_short	2200002D01Rik		851	1.79682e-61	0.234617	0.121	0.083
852	2.49148e-20	0.215153	0.321	0.21	5.79717e-16	IRI_long	Snrpf		852	2.10502e-07	0.21807	0.572	0.427	0.00489797	IRI_long	Cd151		852	0.00116504	0.345039	0.564	0.403	1	IRI_long	Cd151											852	5.78473e-68	0.361613	0.792	0.591	1.34599e-63	IRI_short	Keg1		852	2.75732e-61	0.383785	0.116	0.059
853	3.37912e-20	0.201042	0.588	0.461	7.86253e-16	IRI_long	Morf4l1		853	2.35633e-07	0.213392	0.869	0.8	0.00548272	IRI_long	Rpl15		853	0.0011992	0.238566	0.749	0.592	1	IRI_long	Tmem176b											853	5.84147e-68	0.207869	0.475	0.29	1.35919e-63	IRI_short	Atp6v0e		853	2.92173e-61	0.227028	0.103	0.071
854	3.51086e-20	0.293195	0.388	0.27	8.16906e-16	IRI_long	Plaur		854	3.08343e-07	0.249144	0.761	0.649	0.00717453	IRI_long	Adgrl4		854	0.00124172	0.247714	0.16	0.057	1	IRI_long	Slc35b2											854	7.21912e-68	0.231119	0.474	0.285	1.67974e-63	IRI_short	Pomp		854	3.2243e-61	0.242841	0.125	0.09
855	4.88787e-20	0.205177	0.626	0.502	1.13731e-15	IRI_long	Arf1		855	3.26147e-07	0.258427	0.708	0.59	0.0075888	IRI_long	Myl12a		855	0.00130535	0.20658	0.102	0.024	1	IRI_long	Gda											855	7.39075e-68	0.226056	0.864	0.671	1.71968e-63	IRI_short	Atp5h		855	4.09128e-61	0.202826	0.144	0.129
856	5.68827e-20	0.211008	0.307	0.198	1.32355e-15	IRI_long	Rai14		856	3.43846e-07	0.363538	0.179	0.085	0.00800061	IRI_long	Il1b		856	0.00131453	0.284552	0.215	0.095	1	IRI_long	Adam9											856	7.39765e-68	0.243914	0.377	0.204	1.72129e-63	IRI_short	Ctsz		856	8.94922e-61	0.201784	0.142	0.124
857	8.07623e-20	0.230196	0.393	0.275	1.87918e-15	IRI_long	Mfge8		857	3.67641e-07	0.414914	0.375	0.244	0.00855426	IRI_long	Cebpb		857	0.001344	0.236701	0.233	0.109	1	IRI_long	Yipf5											857	1.62926e-67	0.260489	0.346	0.176	3.79096e-63	IRI_short	Gnai2		857	9.40467e-61	0.538493	0.128	0.067
858	1.10831e-19	0.243354	0.413	0.295	2.57882e-15	IRI_long	Cnih4		858	5.39378e-07	0.224551	0.86	0.797	0.0125502	IRI_long	Rplp0		858	0.00141955	0.420343	0.422	0.265	1	IRI_long	1810058I24Rik											858	8.12406e-67	0.285487	0.813	0.609	1.89031e-62	IRI_short	Rpl30		858	1.07664e-60	0.26778	0.104	0.058
859	1.16405e-19	0.261531	0.346	0.234	2.70852e-15	IRI_long	Zfp36l2		859	5.44976e-07	0.233985	0.762	0.669	0.0126805	IRI_long	Rhoa		859	0.0014465	0.267136	0.269	0.137	1	IRI_long	Fosl2											859	1.24876e-66	0.273763	0.245	0.098	2.90562e-62	IRI_short	Arl1		859	1.07983e-60	0.234221	0.163	0.134
860	2.27344e-19	0.209463	0.384	0.268	5.28985e-15	IRI_long	Pdcd10		860	5.80191e-07	0.226444	0.871	0.793	0.0134999	IRI_long	Myl6		860	0.00146663	0.226945	0.422	0.265	1	IRI_long	Xbp1											860	1.3862e-66	0.275019	0.185	0.057	3.2254e-62	IRI_short	Mrps18b		860	1.14105e-60	0.312207	0.285	0.236
861	2.75908e-19	0.21313	0.441	0.321	6.41982e-15	IRI_long	Ywhah		861	6.88956e-07	0.310607	0.266	0.154	0.0160306	IRI_long	Elavl1		861	0.00150022	0.325817	0.775	0.645	1	IRI_long	Ifitm2											861	5.59164e-66	0.383171	0.139	0.032	1.30106e-61	IRI_short	Anxa2		861	1.24352e-60	0.234345	0.113	0.078
862	2.96282e-19	0.32419	0.495	0.381	6.89388e-15	IRI_long	Klf4		862	6.92738e-07	0.218086	0.52	0.381	0.0161186	IRI_long	Sdcbp		862	0.00150891	0.265269	0.833	0.725	1	IRI_long	Rpl10a											862	7.3007e-66	0.210518	0.341	0.181	1.69873e-61	IRI_short	Ufc1		862	3.90728e-60	0.202753	0.114	0.094
863	3.06738e-19	0.472054	0.174	0.092	7.13717e-15	IRI_long	Tyrobp		863	8.22967e-07	0.268201	0.438	0.305	0.0191488	IRI_long	Manf		863	0.00153733	0.342811	0.338	0.199	1	IRI_long	Ginm1											863	1.22151e-65	0.287712	0.426	0.236	2.84221e-61	IRI_short	Gclm		863	3.92919e-60	0.245184	0.108	0.073
864	3.25214e-19	0.314609	0.68	0.593	7.56707e-15	IRI_long	Tcim		864	8.72113e-07	0.436864	0.235	0.131	0.0202923	IRI_long	Lpar6		864	0.00156854	0.44456	0.284	0.161	1	IRI_long	Mxra8											864	3.40219e-65	0.585048	0.112	0.018	7.9162e-61	IRI_short	C1qb		864	5.43907e-60	0.259734	0.144	0.105
865	3.55149e-19	0.252541	0.508	0.388	8.26361e-15	IRI_long	Taldo1		865	9.68936e-07	0.240294	0.639	0.52	0.0225452	IRI_long	Ndufc2		865	0.00169748	0.305433	0.556	0.398	1	IRI_long	Rhob											865	3.62588e-65	0.264621	0.797	0.592	8.43669e-61	IRI_short	Rpl7a		865	7.56427e-60	0.241265	0.119	0.079
866	3.6193e-19	0.209748	0.162	0.083	8.42139e-15	IRI_long	Plp2		866	1.00232e-06	0.266928	0.239	0.132	0.0233221	IRI_long	Cnn2		866	0.00171939	0.274553	0.222	0.104	1	IRI_long	B4galt1											866	1.41141e-64	0.261082	0.482	0.291	3.28406e-60	IRI_short	Calm1		866	8.59288e-60	0.260835	0.102	0.055
867	4.17755e-19	0.208167	0.392	0.276	9.72033e-15	IRI_long	Arpc4		867	1.01035e-06	0.259665	0.3	0.183	0.0235088	IRI_long	Hnrnpd		867	0.00172194	0.368508	0.538	0.389	1	IRI_long	Gng11											867	1.93535e-64	0.202604	0.317	0.163	4.50317e-60	IRI_short	Pdcd6		867	9.34596e-60	0.268298	0.329	0.289
868	6.15074e-19	0.204211	0.329	0.22	1.43115e-14	IRI_long	Acadl		868	1.01598e-06	0.245232	0.128	0.051	0.0236399	IRI_long	Gas7		868	0.00182184	0.330596	0.465	0.327	1	IRI_long	Pdia3											868	2.48021e-64	0.244208	0.333	0.169	5.77096e-60	IRI_short	Dnaja2		868	1.58885e-59	0.254633	0.108	0.061
869	6.25161e-19	0.204982	0.542	0.42	1.45462e-14	IRI_long	Ywhaq		869	1.05028e-06	0.230292	0.551	0.417	0.0244379	IRI_long	Sh3glb1		869	0.00187826	0.233313	0.465	0.308	1	IRI_long	Pdia6											869	4.74082e-64	0.277826	0.271	0.119	1.10309e-59	IRI_short	Arpc4		869	1.69621e-59	0.251432	0.119	0.073
870	8.28958e-19	0.242989	0.338	0.229	1.92882e-14	IRI_long	Ybx3		870	1.11556e-06	0.217176	0.138	0.058	0.0259568	IRI_long	Man1c1		870	0.00197942	0.214345	0.229	0.114	1	IRI_long	Spry1											870	6.18879e-64	0.230947	0.328	0.168	1.44001e-59	IRI_short	Tmed10		870	1.87209e-59	0.207846	0.131	0.107
871	8.97338e-19	0.233184	0.537	0.416	2.08793e-14	IRI_long	Tubb5		871	1.31103e-06	0.314522	0.639	0.507	0.030505	IRI_long	Ctla2a		871	0.00214022	0.241621	0.407	0.265	1	IRI_long	Clec2d											871	1.48678e-63	0.236186	0.861	0.675	3.45943e-59	IRI_short	Rps7		871	2.13863e-59	0.210941	0.106	0.077
872	1.12405e-18	0.213644	0.248	0.152	2.61544e-14	IRI_long	Cpne8		872	1.32208e-06	0.231703	0.255	0.146	0.030762	IRI_long	Mrpl4		872	0.00214959	0.373592	0.247	0.133	1	IRI_long	Pold4											872	1.62171e-63	0.218651	0.259	0.116	3.7734e-59	IRI_short	Wdr83os		872	3.30186e-59	0.21085	0.135	0.112
873	1.37456e-18	0.416546	0.348	0.268	3.19832e-14	IRI_long	Gja4		873	1.43014e-06	0.243201	0.169	0.08	0.0332765	IRI_long	Yrdc		873	0.00217864	0.228578	0.316	0.18	1	IRI_long	Mtpn											873	2.07506e-63	0.223934	0.611	0.409	4.82824e-59	IRI_short	Tmbim4		873	3.57474e-59	0.227229	0.104	0.064
874	1.38794e-18	0.274833	0.195	0.109	3.22945e-14	IRI_long	Mgst1		874	1.44688e-06	0.236596	0.416	0.286	0.0336661	IRI_long	Vapa		874	0.00221554	0.203755	0.273	0.147	1	IRI_long	Lamtor3											874	2.22793e-63	0.202471	0.799	0.6	5.18394e-59	IRI_short	Atp5c1		874	4.18869e-59	0.253935	0.11	0.058
875	1.68315e-18	0.200252	0.375	0.262	3.91636e-14	IRI_long	Ube2d2a		875	1.47041e-06	0.232888	0.356	0.232	0.0342136	IRI_long	Eif3e		875	0.0022372	0.288867	0.222	0.104	1	IRI_long	Bok											875	2.34288e-63	0.213166	0.839	0.648	5.45142e-59	IRI_short	Rpl10a		875	5.9429e-59	0.263444	0.194	0.159
876	1.87285e-18	0.221705	0.311	0.206	4.35776e-14	IRI_long	Ppp1r14b		876	1.53069e-06	0.220048	0.477	0.344	0.0356161	IRI_long	Cnn3		876	0.00227011	0.214236	0.189	0.081	1	IRI_long	Ikbip											876	8.4239e-63	0.20926	0.295	0.146	1.96007e-58	IRI_short	Snu13		876	8.24484e-59	0.259153	0.118	0.073
877	2.02844e-18	0.231234	0.326	0.22	4.71977e-14	IRI_long	Psmc6		877	1.65001e-06	0.25199	0.722	0.61	0.0383924	IRI_long	Jund		877	0.00230248	0.225895	0.676	0.526	1	IRI_long	Mfge8											877	2.92456e-62	0.215901	0.264	0.123	6.80488e-58	IRI_short	Ranbp1		877	1.09011e-58	0.262195	0.141	0.097
878	2.03446e-18	0.404286	0.169	0.09	4.73379e-14	IRI_long	Fcer1g		878	1.66359e-06	0.258769	0.268	0.158	0.0387085	IRI_long	Polr2k		878	0.0023417	0.346304	0.295	0.161	1	IRI_long	Zfp36l2											878	3.32756e-62	0.219002	0.307	0.155	7.74257e-58	IRI_short	Cct4		878	1.1512e-58	0.221201	0.132	0.106
879	2.4737e-18	0.233305	0.375	0.263	5.7558e-14	IRI_long	Mbd2		879	1.68418e-06	0.215739	0.752	0.642	0.0391874	IRI_long	Rpl7a		879	0.00238484	0.288583	0.644	0.493	1	IRI_long	Gabarap											879	7.64512e-62	0.229965	0.888	0.716	1.77887e-57	IRI_short	Slc25a3		879	1.43133e-58	0.232356	0.101	0.071
880	3.89534e-18	0.251981	0.44	0.324	9.06368e-14	IRI_long	Sox17		880	1.80334e-06	0.28232	0.124	0.049	0.0419601	IRI_long	Slc25a17		880	0.00239408	0.333011	0.345	0.209	1	IRI_long	Pdlim5											880	1.4213e-61	0.304688	0.203	0.071	3.30707e-57	IRI_short	Ptp4a1		880	1.80367e-58	0.207583	0.122	0.098
881	4.16908e-18	0.30753	0.14	0.068	9.70061e-14	IRI_long	AC167229.1		881	1.97743e-06	0.238421	0.512	0.38	0.0460107	IRI_long	Thbd		881	0.00249533	0.52628	0.491	0.37	1	IRI_long	Mt2											881	1.7241e-61	0.324066	0.205	0.073	4.01164e-57	IRI_short	Arpc1b		881	8.08626e-58	0.21965	0.11	0.082
882	4.96708e-18	0.283426	0.361	0.252	1.15574e-13	IRI_long	Ppp1r15a		882	2.01013e-06	0.226209	0.493	0.361	0.0467718	IRI_long	1810037I17Rik		882	0.00257544	0.23431	0.138	0.047	1	IRI_long	C1qtnf6											882	2.22064e-61	0.346576	0.218	0.079	5.16699e-57	IRI_short	Psme1		882	9.69756e-58	0.218067	0.111	0.082
883	6.42737e-18	0.265779	0.849	0.78	1.49552e-13	IRI_long	Klf2		883	2.04172e-06	0.293398	0.474	0.371	0.0475068	IRI_long	Tuba1b		883	0.0026396	0.218429	0.684	0.531	1	IRI_long	Lamp1											883	3.22413e-61	0.33607	0.226	0.086	7.5019e-57	IRI_short	Mrps6		883	9.85538e-58	0.212497	0.158	0.14
884	7.28247e-18	0.235525	0.142	0.07	1.69448e-13	IRI_long	Pim1		884	2.72973e-06	0.251615	0.507	0.38	0.0635153	IRI_long	Pmp22		884	0.00288665	0.598733	0.633	0.479	1	IRI_long	Gsn											884	4.93163e-61	0.256799	0.228	0.091	1.14749e-56	IRI_short	Psmc2		884	1.27401e-57	0.219153	0.151	0.129
885	1.14321e-17	0.236683	0.355	0.247	2.66001e-13	IRI_long	Gm26532		885	2.95554e-06	0.200557	0.31	0.198	0.0687695	IRI_long	Hnrnpl		885	0.00288912	0.304561	0.564	0.412	1	IRI_long	Ndufs2											885	5.1656e-61	0.216986	0.234	0.102	1.20193e-56	IRI_short	Gmpr		885	2.41426e-57	0.221593	0.122	0.095
886	1.82849e-17	0.30204	0.151	0.08	4.25452e-13	IRI_long	Gm12216		886	3.19941e-06	0.357716	0.157	0.073	0.0744438	IRI_long	Hbegf		886	0.00308502	0.21294	0.149	0.057	1	IRI_long	Gem											886	8.59495e-61	0.205076	0.376	0.215	1.99987e-56	IRI_short	Timm17a		886	3.28257e-57	0.210978	0.144	0.121
887	2.15431e-17	0.239921	0.355	0.248	5.01265e-13	IRI_long	Sbno2		887	3.32277e-06	0.250817	0.496	0.369	0.0773143	IRI_long	Vdac2		887	0.00317478	0.20856	0.385	0.246	1	IRI_long	Rcn3											887	1.40666e-60	0.233111	0.31	0.155	3.27302e-56	IRI_short	Tcp1		887	3.52094e-57	0.214854	0.102	0.077
888	3.3912e-17	0.289465	0.146	0.075	7.89065e-13	IRI_long	Nupr1		888	3.36627e-06	0.246446	0.523	0.397	0.0783265	IRI_long	2021-09-07		888	0.0031792	0.220978	0.185	0.081	1	IRI_long	Nsmce3											888	1.75464e-60	0.261936	0.217	0.086	4.08269e-56	IRI_short	Psmd12		888	7.28737e-57	0.200466	0.153	0.125
889	3.87885e-17	0.250195	0.191	0.109	9.0253e-13	IRI_long	Gsr		889	3.61425e-06	0.211244	0.259	0.154	0.0840963	IRI_long	Cggbp1		889	0.00319721	0.350468	0.142	0.052	1	IRI_long	Aldh1a2											889	4.63816e-60	0.279847	0.201	0.072	1.07921e-55	IRI_short	Nfu1		889	8.30863e-57	0.297322	0.359	0.308
890	4.24913e-17	0.210672	0.302	0.201	9.88687e-13	IRI_long	Pak1ip1		890	3.66587e-06	0.217509	0.349	0.231	0.0852975	IRI_long	Txnl1		890	0.0032352	0.250655	0.375	0.232	1	IRI_long	Rcn2											890	1.92818e-59	0.419551	0.154	0.042	4.4865e-55	IRI_short	Cd24a		890	8.65151e-57	0.221903	0.136	0.111
891	4.64882e-17	0.282509	0.186	0.107	1.08169e-12	IRI_long	Esm1		891	4.07078e-06	0.218764	0.386	0.264	0.094719	IRI_long	Psmc3		891	0.00325991	0.20575	0.305	0.175	1	IRI_long	Ube2v2											891	2.24151e-59	0.221848	0.818	0.627	5.21555e-55	IRI_short	Rpl7		891	1.4268e-56	0.231126	0.114	0.078
892	4.96859e-17	0.370402	0.195	0.115	1.15609e-12	IRI_long	Cyp26b1		892	4.38031e-06	0.226809	0.286	0.176	0.101921	IRI_long	Mrps33		892	0.0032614	0.215329	0.258	0.137	1	IRI_long	Impdh2											892	2.53247e-59	0.208043	0.321	0.171	5.89255e-55	IRI_short	Rheb		892	3.00045e-56	0.227178	0.132	0.096
893	5.62778e-17	0.22142	0.359	0.252	1.30947e-12	IRI_long	Hnrnpdl		893	4.38949e-06	0.244909	0.353	0.237	0.102135	IRI_long	Ranbp1		893	0.00328276	0.260345	0.211	0.1	1	IRI_long	Fkbp10											893	4.03063e-59	0.201815	0.289	0.148	9.37846e-55	IRI_short	Glod5		893	3.06957e-56	0.222128	0.12	0.087
894	5.87007e-17	0.221434	0.155	0.082	1.36585e-12	IRI_long	Ppp1r18		894	4.38958e-06	0.219441	0.483	0.356	0.102137	IRI_long	Hspg2		894	0.00329413	0.219397	0.415	0.27	1	IRI_long	Fxyd5											894	5.52223e-59	0.369791	0.258	0.108	1.28491e-54	IRI_short	Dap		894	6.5564e-56	0.246908	0.119	0.072
895	2.44881e-16	0.340134	0.151	0.08	5.69789e-12	IRI_long	Cd52		895	4.41551e-06	0.250729	0.596	0.473	0.10274	IRI_long	Mcl1		895	0.00345728	0.21121	0.324	0.19	1	IRI_long	Arpc4											895	1.12006e-58	0.272334	0.141	0.037	2.60616e-54	IRI_short	Acat3		895	9.6237e-56	0.209873	0.16	0.134
896	2.78661e-16	0.254605	0.381	0.279	6.48387e-12	IRI_long	Bcl2l1		896	4.74799e-06	0.220949	0.388	0.266	0.110476	IRI_long	Snrpe		896	0.00346198	0.212274	0.156	0.062	1	IRI_long	Plod1											896	3.39065e-58	0.358057	0.12	0.027	7.88937e-54	IRI_short	Fcer1g		896	1.61938e-55	0.255222	0.113	0.062
897	4.00592e-16	0.294063	0.172	0.096	9.32098e-12	IRI_long	Edn1		897	5.16109e-06	0.224668	0.507	0.38	0.120088	IRI_long	Psme1		897	0.00346522	0.284057	0.313	0.18	1	IRI_long	Lrrc58											897	4.01704e-58	0.377364	0.184	0.061	9.34686e-54	IRI_short	Mal		897	1.87146e-55	0.206907	0.113	0.091
898	6.11399e-16	0.300442	0.167	0.1	1.4226e-11	IRI_long	Nfkbiz		898	5.49021e-06	0.24991	0.484	0.358	0.127746	IRI_long	Ywhah		898	0.00351866	0.213247	0.211	0.104	1	IRI_long	Gadd45a											898	5.25624e-58	0.240121	0.252	0.113	1.22302e-53	IRI_short	Sin3b		898	1.96669e-55	0.249242	0.108	0.055
899	6.13434e-16	0.205417	0.387	0.282	1.42734e-11	IRI_long	Psmd8		899	6.50497e-06	0.320934	0.325	0.212	0.151358	IRI_long	Cyp4b1		899	0.00355472	0.242352	0.742	0.626	1	IRI_long	Cfl1											899	6.74576e-58	0.259722	0.151	0.043	1.5696e-53	IRI_short	Tax1bp3		899	3.02977e-55	0.204558	0.364	0.355
900	9.90265e-16	0.201081	0.403	0.298	2.30415e-11	IRI_long	Bnip2		900	6.61449e-06	0.317145	0.34	0.225	0.153906	IRI_long	Nr2f2		900	0.0035942	0.229126	0.258	0.137	1	IRI_long	Pear1											900	8.16908e-58	0.264633	0.241	0.104	1.90078e-53	IRI_short	Psme2		900	4.25497e-55	0.414662	0.163	0.101
901	1.05747e-15	0.22223	0.207	0.126	2.46052e-11	IRI_long	Ifrd1		901	6.73538e-06	0.299575	0.199	0.115	0.156719	IRI_long	Procr		901	0.00360708	0.250619	0.487	0.336	1	IRI_long	Rock2											901	8.28989e-58	0.24445	0.28	0.135	1.92889e-53	IRI_short	Med21		901	1.59023e-54	0.216219	0.116	0.082
902	1.17944e-15	0.216131	0.273	0.18	2.74431e-11	IRI_long	Rnf130		902	7.44706e-06	0.239357	0.48	0.356	0.173278	IRI_long	Rheb		902	0.00360777	0.214096	0.545	0.393	1	IRI_long	Spcs1											902	9.44213e-58	0.217738	0.264	0.126	2.19699e-53	IRI_short	Dnajb6		902	1.62764e-54	0.235571	0.108	0.07
903	1.59496e-15	0.251424	0.192	0.116	3.71115e-11	IRI_long	N4bp3		903	8.19481e-06	0.324923	0.304	0.202	0.190677	IRI_long	Sertad1		903	0.00363419	0.259052	0.873	0.773	1	IRI_long	Rps4x											903	1.09667e-57	0.260839	0.153	0.044	2.55174e-53	IRI_short	Plscr1		903	2.25696e-54	0.23898	0.114	0.074
904	1.81622e-15	0.241946	0.42	0.315	4.22599e-11	IRI_long	Xbp1		904	8.91238e-06	0.231045	0.552	0.427	0.207373	IRI_long	Clic4		904	0.00370212	0.36389	0.458	0.318	1	IRI_long	Tsc22d3											904	6.84331e-57	0.208496	0.242	0.111	1.5923e-52	IRI_short	Tpm3		904	2.33899e-54	0.229201	0.152	0.121
905	2.37658e-15	0.214738	0.232	0.147	5.52982e-11	IRI_long	Pmepa1		905	9.07569e-06	0.291616	0.334	0.222	0.211173	IRI_long	Icam1		905	0.00387352	0.279636	0.349	0.213	1	IRI_long	2810474O19Rik											905	8.79026e-57	0.2065	0.245	0.114	2.04532e-52	IRI_short	Ssr2		905	7.37688e-54	0.228969	0.116	0.074
906	4.0792e-15	0.20278	0.331	0.234	9.49149e-11	IRI_long	Eif6		906	9.42704e-06	0.238853	0.386	0.268	0.219348	IRI_long	Psma4		906	0.00393411	0.347255	0.233	0.118	1	IRI_long	Scarf2											906	2.31562e-56	0.261834	0.852	0.679	5.38799e-52	IRI_short	Rps12		906	1.02254e-53	0.20893	0.164	0.137
907	4.50253e-15	0.249377	0.547	0.441	1.04765e-10	IRI_long	Slc6a6		907	1.00585e-05	0.463811	0.161	0.085	0.234041	IRI_long	Akap12		907	0.00405564	0.21465	0.24	0.123	1	IRI_long	Cops8											907	4.88691e-56	0.220534	0.56	0.371	1.13709e-51	IRI_short	Hspd1		907	1.04214e-53	0.210476	0.106	0.081
908	8.47308e-15	0.246476	0.179	0.106	1.97152e-10	IRI_long	Fosl2		908	1.046e-05	0.220919	0.17	0.086	0.243384	IRI_long	Rbm22		908	0.00408305	0.234314	0.102	0.028	1	IRI_long	Eogt											908	7.82142e-56	0.381853	0.195	0.07	1.81989e-51	IRI_short	Kng2		908	1.86422e-53	0.228778	0.165	0.128
909	2.0486e-14	0.230832	0.329	0.234	4.76668e-10	IRI_long	Rtl8a		909	1.07147e-05	0.299007	0.123	0.053	0.24931	IRI_long	Tubb6		909	0.00435768	0.205272	0.196	0.095	1	IRI_long	Plod3											909	9.87073e-56	0.357655	0.121	0.029	2.29672e-51	IRI_short	Tyrobp		909	9.22764e-53	0.217432	0.321	0.295
910	5.60819e-14	0.205139	0.259	0.173	1.30491e-09	IRI_long	Banf1		910	1.07896e-05	0.288803	0.178	0.093	0.251053	IRI_long	Cyp26b1		910	0.00438939	0.288564	0.465	0.332	1	IRI_long	Rtraf											910	1.26611e-55	0.22493	0.882	0.726	2.94599e-51	IRI_short	Atp5d		910	1.13871e-52	0.222735	0.103	0.078
911	5.97202e-14	0.23065	0.209	0.131	1.38957e-09	IRI_long	1110008P14Rik		911	1.12896e-05	0.221681	0.554	0.432	0.262686	IRI_long	Rab11a		911	0.00457971	0.255553	0.175	0.076	1	IRI_long	Vwa5a											911	1.29753e-55	0.34303	0.112	0.023	3.0191e-51	IRI_short	Tspan8		911	1.25845e-52	0.241375	0.113	0.073
912	1.15913e-13	0.223942	0.41	0.312	2.69707e-09	IRI_long	Pnrc1		912	1.14206e-05	0.225337	0.519	0.398	0.265734	IRI_long	Psmb1		912	0.00461083	0.327726	0.218	0.118	1	IRI_long	Cop1											912	2.70346e-55	0.362484	0.192	0.068	6.29041e-51	IRI_short	Blvrb		912	2.30065e-52	0.227744	0.106	0.066
913	2.7735e-13	0.20859	0.207	0.131	6.45339e-09	IRI_long	Gda		913	1.20165e-05	0.287049	0.368	0.258	0.279601	IRI_long	Crim1		913	0.00467581	0.216726	0.298	0.175	1	IRI_long	Svbp											913	3.22156e-55	0.216003	0.267	0.129	7.49593e-51	IRI_short	Hprt		913	5.62411e-52	0.203132	0.113	0.085
914	5.3779e-13	0.202781	0.323	0.233	1.25133e-08	IRI_long	Eno1		914	1.30543e-05	0.215808	0.586	0.463	0.303748	IRI_long	Itgb1		914	0.00479419	0.203175	0.244	0.128	1	IRI_long	Dnajb11											914	3.87309e-55	0.537483	0.635	0.439	9.01191e-51	IRI_short	Mt1		914	9.12664e-52	0.210832	0.13	0.101
915	9.8261e-13	0.224858	0.806	0.752	2.28634e-08	IRI_long	Tm4sf1		915	1.67701e-05	0.201518	0.201	0.112	0.390206	IRI_long	Nsfl1c		915	0.00482267	0.568783	0.145	0.057	1	IRI_long	Pim1											915	4.282e-55	0.237342	0.243	0.109	9.96335e-51	IRI_short	Psmd13		915	9.55083e-52	0.250217	0.506	0.455
916	1.51739e-12	0.303959	0.246	0.166	3.53066e-08	IRI_long	S100a4		916	1.88806e-05	0.267483	0.291	0.188	0.439313	IRI_long	Psmd13		916	0.00486752	0.322568	0.32	0.194	1	IRI_long	Ppic											916	6.43106e-55	0.369318	0.128	0.031	1.49638e-50	IRI_short	Fga		916	9.87131e-52	0.205635	0.113	0.085
917	2.27504e-12	0.233774	0.439	0.35	5.29356e-08	IRI_long	Ucp2		917	1.89636e-05	0.213099	0.481	0.361	0.441245	IRI_long	Grrp1		917	0.00501803	0.271087	0.113	0.043	1	IRI_long	Nrep											917	1.30942e-54	0.264522	0.167	0.055	3.04676e-50	IRI_short	Angptl4		917	1.08386e-51	0.227132	0.113	0.073
918	1.1671e-11	0.205339	0.508	0.415	2.71561e-07	IRI_long	Pim3		918	1.96973e-05	0.349227	0.467	0.353	0.458317	IRI_long	Btg2		918	0.00503897	0.205365	0.2	0.095	1	IRI_long	Ugdh											918	1.3739e-54	0.227693	0.235	0.106	3.19678e-50	IRI_short	Blvra		918	2.86539e-51	0.207973	0.124	0.092
919	4.3136e-11	0.225564	0.227	0.156	1.00369e-06	IRI_long	Fabp5		919	1.96982e-05	0.298442	0.368	0.258	0.458337	IRI_long	Gm26532		919	0.00510249	0.249225	0.16	0.066	1	IRI_long	Emc1											919	1.60097e-54	0.202269	0.195	0.082	3.72514e-50	IRI_short	Pttg1		919	3.52949e-50	0.218583	0.107	0.081
920	5.23974e-11	0.287254	0.155	0.096	1.21918e-06	IRI_long	Cryab		920	1.97304e-05	0.242092	0.359	0.253	0.459086	IRI_long	Bzw1		920	0.00515655	0.219496	0.222	0.114	1	IRI_long	Nxn											920	3.22622e-54	0.231872	0.698	0.505	7.50676e-50	IRI_short	Rpl12		920	5.36024e-50	0.282015	0.123	0.062
921	5.76058e-11	0.256537	0.255	0.179	1.34037e-06	IRI_long	Uchl1		921	1.99787e-05	0.300152	0.18	0.103	0.464865	IRI_long	Tnfrsf12a		921	0.00521361	0.228643	0.658	0.521	1	IRI_long	Myl12a											921	1.32537e-53	0.209392	0.233	0.107	3.08387e-49	IRI_short	Pitpna		921	5.41559e-50	0.205261	0.13	0.101
922	6.16327e-11	0.263736	0.556	0.479	1.43407e-06	IRI_long	Neat1		922	2.00031e-05	0.257401	0.282	0.186	0.465433	IRI_long	Csnk2b		922	0.00522434	0.658436	0.404	0.336	1	IRI_long	Lcn2											922	3.80271e-53	0.205853	0.178	0.068	8.84814e-49	IRI_short	Glod4		922	6.08059e-50	0.22023	0.108	0.077
923	1.02071e-10	0.306684	0.76	0.698	2.375e-06	IRI_long	Ctla2a		923	2.02186e-05	0.267353	0.208	0.12	0.470447	IRI_long	Ifrd1		923	0.00525832	0.327608	0.193	0.09	1	IRI_long	Mbd1											923	6.23639e-53	0.20969	0.252	0.122	1.45108e-48	IRI_short	Psmc6		923	3.05044e-49	0.211085	0.114	0.079
924	6.85279e-10	0.236905	0.163	0.107	1.59451e-05	IRI_long	Nr2f2		924	2.05585e-05	0.209334	0.346	0.236	0.478354	IRI_long	Cnih4		924	0.00533788	0.235818	0.185	0.085	1	IRI_long	Slc1a5											924	1.44703e-52	0.212048	0.241	0.113	3.36696e-48	IRI_short	Acp1		924	3.58544e-49	0.216535	0.127	0.093
925	1.81766e-09	0.644665	0.107	0.085	4.22933e-05	IRI_long	Aqp1		925	2.1997e-05	0.250079	0.28	0.178	0.511826	IRI_long	Cirbp		925	0.00535606	0.292496	0.342	0.213	1	IRI_long	Lgmn											925	1.50038e-52	0.280858	0.265	0.126	3.49108e-48	IRI_short	Slc12a3		925	1.52984e-48	0.208934	0.101	0.068
926	2.94593e-09	0.248631	0.346	0.272	6.85459e-05	IRI_long	Plk2		926	2.49537e-05	0.418167	0.246	0.151	0.580622	IRI_long	Vcam1		926	0.00540077	0.26533	0.491	0.346	1	IRI_long	Manf											926	4.63579e-52	0.23887	0.12	0.029	1.07866e-47	IRI_short	Sdf2l1		926	1.71864e-48	0.208159	0.111	0.078
927	4.98953e-08	0.20128	0.365	0.292	0.00116096	IRI_long	Glul		927	2.62786e-05	0.403556	0.163	0.086	0.611451	IRI_long	Edn1		927	0.00541822	0.220389	0.131	0.047	1	IRI_long	Naalad2											927	1.12201e-51	0.235861	0.171	0.064	2.6107e-47	IRI_short	Plac8		927	2.02674e-48	0.2021	0.131	0.104
928	2.07001e-06	0.228176	0.139	0.095	0.048165	IRI_long	Cldn5		928	2.77159e-05	0.201109	0.82	0.731	0.644893	IRI_long	Eng		928	0.00546978	0.215705	0.247	0.133	1	IRI_long	Golim4											928	1.14702e-51	0.257203	0.205	0.082	2.66889e-47	IRI_short	Cacybp		928	3.19953e-48	0.206002	0.108	0.076
929	7.03115e-06	0.221203	0.104	0.069	0.163601	IRI_long	Alox5ap		929	3.19343e-05	0.232934	0.381	0.278	0.743046	IRI_long	Rer1		929	0.00552218	0.28501	0.171	0.076	1	IRI_long	Crispld2											929	1.4526e-51	0.328906	0.187	0.067	3.3799e-47	IRI_short	Pold4		929	3.84499e-48	0.201373	0.101	0.082
930	0.000152827	0.268534	0.375	0.331	1	IRI_long	Hspa1a		930	3.90373e-05	0.2142	0.18	0.098	0.908321	IRI_long	Hsd17b12		930	0.00570539	0.213932	0.505	0.36	1	IRI_long	Tmed2											930	1.54107e-51	0.338838	0.133	0.036	3.58576e-47	IRI_short	Nqo1		930	6.97194e-48	0.209933	0.121	0.088
									931	4.08614e-05	0.220326	0.42	0.307	0.950762	IRI_long	Sema3f		931	0.00586631	0.278318	0.353	0.223	1	IRI_long	Cct2											931	4.76804e-51	0.294236	0.155	0.05	1.10943e-46	IRI_short	Eif4ebp1		931	9.07505e-48	0.207369	0.108	0.086
									932	4.41145e-05	0.239129	0.182	0.105	1	IRI_long	Rbp1		932	0.00587268	0.212169	0.207	0.104	1	IRI_long	Sash1											932	7.32854e-51	0.20097	0.189	0.077	1.70521e-46	IRI_short	Lmna		932	1.27023e-47	0.233161	0.221	0.198
									933	5.01419e-05	0.217207	0.376	0.269	1	IRI_long	Psmd8		933	0.00588374	0.230658	0.305	0.18	1	IRI_long	Tnfsf12											933	8.88717e-51	0.277752	0.182	0.066	2.06787e-46	IRI_short	Ces2c		933	3.2235e-46	0.240886	0.12	0.076
									934	5.16013e-05	0.234796	0.372	0.266	1	IRI_long	Rpn2		934	0.00589369	0.331406	0.295	0.175	1	IRI_long	Tmem165											934	9.25019e-51	0.295349	0.172	0.06	2.15233e-46	IRI_short	Tuba1c		934	7.47035e-45	0.201933	0.114	0.083
									935	5.24909e-05	0.255367	0.428	0.324	1	IRI_long	Gngt2		935	0.00612406	0.309722	0.298	0.175	1	IRI_long	Tmem38b											935	2.15407e-50	0.259036	0.31	0.165	5.01209e-46	IRI_short	Ostf1		935	1.27251e-44	0.201947	0.108	0.075
									936	5.30018e-05	0.205332	0.223	0.136	1	IRI_long	Camk2n1		936	0.00622999	0.268105	0.291	0.171	1	IRI_long	Myo1b											936	2.25825e-50	0.378855	0.144	0.045	5.2545e-46	IRI_short	Car3		936	5.40576e-44	0.211779	0.103	0.062
									937	5.52545e-05	0.208694	0.569	0.454	1	IRI_long	Capns1		937	0.00664654	0.225202	0.269	0.152	1	IRI_long	Ctdnep1											937	4.93527e-50	0.208731	0.717	0.537	1.14834e-45	IRI_short	Gng5		937	9.81124e-43	0.331211	0.105	0.057
									938	6.21748e-05	0.224295	0.166	0.09	1	IRI_long	Itga3		938	0.00676915	0.295936	0.353	0.223	1	IRI_long	Ddrgk1											938	1.41823e-49	0.216148	0.229	0.107	3.29993e-45	IRI_short	Mbd2		938	1.88777e-42	0.229379	0.105	0.063
									939	6.22402e-05	0.236569	0.248	0.158	1	IRI_long	Prmt1		939	0.00679403	0.262413	0.105	0.033	1	IRI_long	Sprr2f											939	4.00999e-49	0.218995	0.144	0.047	9.33045e-45	IRI_short	Nipsnap3b		939	3.19729e-40	0.250839	0.162	0.145
									940	6.43734e-05	0.23381	0.182	0.102	1	IRI_long	Il4ra		940	0.00716947	0.371601	0.313	0.19	1	IRI_long	Srgn											940	1.14916e-48	0.282443	0.184	0.072	2.67387e-44	IRI_short	Gsta4		940	1.27518e-38	0.225604	0.282	0.25
									941	7.01682e-05	0.246588	0.188	0.107	1	IRI_long	Gpx8		941	0.00721938	0.308051	0.302	0.18	1	IRI_long	Rbp1											941	7.20314e-48	0.223309	0.105	0.026	1.67603e-43	IRI_short	Cd52		941	1.79286e-37	0.212573	0.172	0.13
									942	7.27731e-05	0.226988	0.427	0.317	1	IRI_long	Emp1		942	0.00724122	0.240093	0.411	0.294	1	IRI_long	Sec11a											942	8.0265e-48	0.201016	0.924	0.8	1.86761e-43	IRI_short	Rps24		942	0	1.93267	0.84	0.315
									943	7.81721e-05	0.207946	0.287	0.19	1	IRI_long	Acadl		943	0.00724248	0.313683	0.665	0.569	1	IRI_long	Ppib											943	3.56965e-46	0.204654	0.184	0.077	8.30586e-42	IRI_short	Atxn10		943	0	1.55956	0.476	0.096
									944	7.89236e-05	0.216154	0.31	0.21	1	IRI_long	Rassf1		944	0.00735623	0.296533	0.233	0.123	1	IRI_long	Ddr2											944	9.31169e-46	0.206402	0.665	0.49	2.16665e-41	IRI_short	Pfn1		944	0	1.49605	0.6	0.165
									945	8.20316e-05	0.2308	0.291	0.195	1	IRI_long	Psmc5		945	0.00737988	0.311511	0.182	0.085	1	IRI_long	Trip6											945	1.21905e-45	0.217811	0.125	0.037	2.83648e-41	IRI_short	Creld2		945	0	1.23109	0.499	0.115
									946	8.45104e-05	0.238365	0.385	0.281	1	IRI_long	Srp9		946	0.00749208	0.228464	0.847	0.749	1	IRI_long	Cd63											946	1.64223e-45	0.255035	0.212	0.096	3.82113e-41	IRI_short	Pnrc1		946	0	1.15431	0.585	0.182
									947	9.42173e-05	0.221309	0.41	0.302	1	IRI_long	Cebpd		947	0.00760173	0.436067	0.313	0.194	1	IRI_long	Ednrb											947	2.66243e-45	0.214664	0.231	0.113	6.19494e-41	IRI_short	Nudc		947	0	1.11496	0.397	0.081
									948	9.79901e-05	0.215159	0.372	0.268	1	IRI_long	Bax		948	0.00776176	0.240742	0.647	0.512	1	IRI_long	Psap											948	7.50735e-45	0.261583	0.177	0.07	1.74681e-40	IRI_short	Cyp4a10		948	0	0.984722	0.334	0.058
									949	0.000102438	0.204749	0.289	0.193	1	IRI_long	Pak1ip1		949	0.00788703	0.210374	0.182	0.085	1	IRI_long	Shc1											949	9.39223e-45	0.224798	0.161	0.061	2.18538e-40	IRI_short	Fbp2		949	0	0.965006	0.838	0.351
									950	0.000106816	0.202074	0.544	0.437	1	IRI_long	Rap1b		950	0.00803716	0.256553	0.345	0.218	1	IRI_long	Pitpna											950	2.15962e-44	0.220021	0.126	0.039	5.025e-40	IRI_short	Flot1		950	0	0.924634	0.955	0.548
									951	0.000108898	0.22085	0.201	0.119	1	IRI_long	1110008P14Rik		951	0.00805762	0.226995	0.244	0.133	1	IRI_long	Rassf1											951	2.90823e-44	0.206428	0.231	0.114	6.76687e-40	IRI_short	Mtx2		951	0	0.896928	0.599	0.215
									952	0.000110277	0.266382	0.375	0.273	1	IRI_long	Zfp36		952	0.00820253	0.240037	0.585	0.445	1	IRI_long	Map1lc3b											952	1.05174e-43	0.218363	0.224	0.111	2.44718e-39	IRI_short	G0s2		952	0	0.89042	0.885	0.597
									953	0.000115727	0.224307	0.169	0.095	1	IRI_long	Ndfip1		953	0.00836367	0.208691	0.2	0.1	1	IRI_long	Fip1l1											953	6.23139e-43	0.216373	0.105	0.027	1.44992e-38	IRI_short	Acot9		953	0	0.85539	0.946	0.645
									954	0.000121034	0.234387	0.211	0.129	1	IRI_long	Cmtm3		954	0.00855094	0.220512	0.2	0.1	1	IRI_long	Cers5											954	5.98163e-42	0.274482	0.128	0.04	1.39181e-37	IRI_short	Ucp2		954	0	0.807786	0.998	0.765
									955	0.000121295	0.243884	0.284	0.19	1	IRI_long	Crlf2		955	0.00865992	0.337237	0.229	0.128	1	IRI_long	Bmp1											955	5.79264e-41	0.256363	0.153	0.057	1.34783e-36	IRI_short	Hmox1		955	0	0.760427	1	0.842
									956	0.000129862	0.232121	0.206	0.131	1	IRI_long	Psmd14		956	0.00869888	0.266448	0.153	0.066	1	IRI_long	Trrap											956	1.04521e-40	0.202258	0.842	0.695	2.43199e-36	IRI_short	Rida		956	0	0.741295	0.794	0.389
									957	0.000160224	0.218192	0.359	0.258	1	IRI_long	Upp1		957	0.0089068	0.312776	0.247	0.137	1	IRI_long	Cmpk1											957	1.66906e-39	0.31383	0.115	0.034	3.88357e-35	IRI_short	Epcam		957	0	0.726151	0.95	0.728
									958	0.000178086	0.282287	0.307	0.217	1	IRI_long	Klf6		958	0.00892302	0.307247	0.218	0.114	1	IRI_long	Heg1											958	2.09934e-39	0.265139	0.94	0.924	4.88475e-35	IRI_short	Aldob		958	0	0.71837	0.834	0.426
									959	0.000200308	0.226398	0.491	0.392	1	IRI_long	Ssr4		959	0.00899012	0.268272	0.331	0.213	1	IRI_long	Hspa1a											959	2.74852e-39	0.303641	0.101	0.027	6.39526e-35	IRI_short	Ifitm3		959	0	0.71197	0.914	0.691
									960	0.00021564	0.23944	0.196	0.119	1	IRI_long	Pdlim7		960	0.00920607	0.257292	0.16	0.071	1	IRI_long	Il13ra1											960	5.40563e-39	0.289904	0.149	0.057	1.25778e-34	IRI_short	Ckb		960	0	0.666755	0.91	0.739
									961	0.000227727	0.207868	0.333	0.237	1	IRI_long	U2af1		961	0.00993713	0.208685	0.185	0.09	1	IRI_long	Aup1											961	1.65957e-38	0.232179	0.76	0.601	3.86148e-34	IRI_short	Sult1d1		961	0	0.653048	0.991	0.976
									962	0.000234188	0.220004	0.253	0.166	1	IRI_long	Khdrbs1		962	0.00998847	0.216482	0.596	0.46	1	IRI_long	Fkbp1a											962	2.95677e-38	0.210644	0.152	0.065	6.8798e-34	IRI_short	Ly6e		962	0	0.454524	0.998	0.845
									963	0.000259723	0.22129	0.151	0.083	1	IRI_long	Smndc1																				963	5.82976e-38	0.214682	0.154	0.061	1.35647e-33	IRI_short	Magoh		963	0	0.285216	0.733	0.209
									964	0.000271707	0.214165	0.379	0.28	1	IRI_long	Fas																				964	7.94785e-38	0.299226	0.177	0.075	1.84931e-33	IRI_short	Pkm		964	0	0.489016	0.981	0.875
									965	0.000303336	0.206485	0.238	0.154	1	IRI_long	Tspan14																				965	7.58098e-37	0.226792	0.74	0.582	1.76394e-32	IRI_short	Glyat		965	0	0.630733	0.923	0.731
									966	0.000309162	0.205952	0.156	0.088	1	IRI_long	Ppp1r18																				966	1.12519e-35	0.258986	0.101	0.03	2.6181e-31	IRI_short	Cxcl2		966	0	1.60231	0.619	0.296
									967	0.000345028	0.237491	0.169	0.1	1	IRI_long	Snhg12																				967	3.48809e-32	0.326348	0.186	0.088	8.11608e-28	IRI_short	Mt2		967	2.07811e-297	1.09536	0.593	0.248
									968	0.000357131	0.214892	0.141	0.076	1	IRI_long	Map3k8																				968	2.71626e-30	0.260682	0.146	0.063	6.32019e-26	IRI_short	Klf6		968	8.39739e-293	0.67125	0.606	0.249
									969	0.000364774	0.201206	0.128	0.066	1	IRI_long	Impad1																				969	2.21508e-29	0.220375	0.748	0.612	5.15404e-25	IRI_short	Fbp1		969	5.33685e-287	0.609064	0.825	0.496
									970	0.00037544	0.237017	0.298	0.21	1	IRI_long	Uchl1																				970	1.86797e-26	0.282875	0.206	0.111	4.3464e-22	IRI_short	Napsa		970	5.41638e-276	0.588903	0.776	0.427
									971	0.000387572	0.207656	0.31	0.22	1	IRI_long	Psmc6																				971	3.11913e-20	0.2794	0.216	0.131	7.25759e-16	IRI_short	Jun		971	5.39369e-274	0.815165	0.35	0.081
									972	0.000424956	0.22262	0.186	0.114	1	IRI_long	Riok3																				972	1.42979e-19	0.290646	0.747	0.683	3.32683e-15	IRI_short	Akr1c21		972	2.41996e-268	0.548867	0.564	0.231
									973	0.00047741	0.205376	0.161	0.093	1	IRI_long	Ada																				973	0	1.8017	0.972	0.646	0	IRI_long	Spp1		973	6.161e-267	0.627167	0.57	0.233
									974	0.000515866	0.206112	0.237	0.156	1	IRI_long	Wsb1																				974	1.62957e-296	1.06243	0.938	0.571	3.79169e-292	IRI_long	Ubb		974	7.42346e-267	1.27303	0.296	0.056
									975	0.000526262	0.215249	0.282	0.198	1	IRI_long	Chic2																				975	7.44508e-292	1.74006	0.78	0.225	1.73232e-287	IRI_long	Tmsb4x		975	1.4066e-266	0.617086	0.898	0.684
									976	0.000544024	0.236663	0.188	0.115	1	IRI_long	Pdgfa																				976	1.3511e-280	1.22155	0.876	0.439	3.14374e-276	IRI_long	Actg1		976	2.35132e-264	0.526474	0.501	0.189
									977	0.000568882	0.212491	0.144	0.081	1	IRI_long	Hk1																				977	3.76681e-268	1.31084	0.656	0.164	8.76462e-264	IRI_long	Rbm3		977	7.218e-260	1.03904	0.385	0.112
									978	0.000631616	0.221598	0.333	0.244	1	IRI_long	Tmed5																				978	6.74316e-237	2.19501	0.427	0.048	1.569e-232	IRI_long	S100a8		978	3.943e-252	0.926575	0.293	0.059
									979	0.000633366	0.213599	0.395	0.317	1	IRI_long	Mbd2																				979	3.84492e-232	2.06417	0.458	0.063	8.94636e-228	IRI_long	S100a9		979	4.5228e-252	0.740128	0.656	0.341
									980	0.000649351	0.235162	0.234	0.161	1	IRI_long	Nxn																				980	1.11053e-211	0.87426	0.939	0.717	2.58399e-207	IRI_long	Prdx1		980	3.75652e-247	0.585914	0.571	0.246
									981	0.000682164	0.224954	0.242	0.168	1	IRI_long	Aprt																				981	2.51555e-211	1.29403	0.634	0.184	5.85318e-207	IRI_long	S100a10		981	9.62139e-246	0.912845	0.582	0.276
									982	0.000712555	0.231014	0.157	0.095	1	IRI_long	Capza1																				982	8.31028e-203	1.24073	0.585	0.151	1.93364e-198	IRI_long	S100a11		982	7.35331e-245	0.588088	0.627	0.295
									983	0.00073138	0.224947	0.164	0.114	1	IRI_long	Rsl1d1																				983	1.55486e-186	1.71185	0.478	0.119	3.61784e-182	IRI_long	Plin2		983	3.76167e-243	0.842388	0.337	0.084
									984	0.000749661	0.21125	0.298	0.215	1	IRI_long	Hnrnpa1																				984	4.13448e-180	1.56009	0.383	0.055	9.62011e-176	IRI_long	Lyz2		984	7.54325e-240	0.551715	0.642	0.311
									985	0.000811467	0.247806	0.326	0.241	1	IRI_long	Rflnb																				985	2.24481e-177	0.620521	0.987	0.919	5.22322e-173	IRI_long	Tpt1		985	1.71252e-238	1.10349	0.561	0.283
									986	0.00104545	0.223529	0.229	0.153	1	IRI_long	Spry1																				986	4.68095e-176	1.54681	0.274	0.019	1.08916e-171	IRI_long	Cxcl2		986	8.83344e-226	0.587208	0.793	0.524
									987	0.00141134	0.234772	0.655	0.563	1	IRI_long	Id1																				987	3.17072e-174	1.73192	0.318	0.035	7.37763e-170	IRI_long	S100a6		987	2.18253e-225	0.605365	0.669	0.358
									988	0.00141272	0.237691	0.296	0.214	1	IRI_long	Fam43a																				988	3.78174e-174	0.710473	0.94	0.67	8.79935e-170	IRI_long	Ppia		988	2.62461e-223	1.21104	0.31	0.082
									989	0.00161577	0.214107	0.335	0.253	1	IRI_long	Ssr2																				989	4.27506e-171	1.1239	0.68	0.284	9.94721e-167	IRI_long	Cstb		989	7.39271e-218	0.591407	0.217	0.033
									990	0.00258761	0.263293	0.337	0.256	1	IRI_long	Serpine2																				990	7.70854e-165	1.76346	0.348	0.051	1.79362e-160	IRI_long	Lcn2		990	3.68448e-217	0.38678	0.979	0.909
									991	0.00262194	0.225602	0.244	0.178	1	IRI_long	Mgst1																				991	3.37775e-159	0.6913	0.942	0.849	7.85935e-155	IRI_long	Dbi		991	4.69876e-217	0.562427	0.721	0.412
									992	0.0029893	0.215464	0.184	0.12	1	IRI_long	Nfkbiz																				992	9.64967e-151	1.12402	0.586	0.216	2.24528e-146	IRI_long	Tsc22d1		992	5.82004e-216	0.752547	0.363	0.11
									993	0.00343804	0.20454	0.301	0.234	1	IRI_long	Kdelr2																				993	1.60638e-150	1.10172	0.349	0.055	3.73772e-146	IRI_long	Tmsb10		993	7.08194e-213	0.543801	0.649	0.336
									994	0.00384357	0.283434	0.163	0.105	1	IRI_long	Ctgf																				994	1.02937e-144	1.11245	0.459	0.118	2.39515e-140	IRI_long	Cebpb		994	3.51502e-203	1.26325	0.293	0.083
									995	0.00953853	0.204595	0.107	0.063	1	IRI_long	Gm13889																				995	1.2142e-143	0.589389	0.966	0.865	2.82521e-139	IRI_long	Eef1a1		995	1.35691e-201	0.495947	0.863	0.669
																																				996	1.90235e-141	0.809409	0.795	0.467	4.42639e-137	IRI_long	H3f3a		996	2.05767e-201	0.713751	0.795	0.524
																																				997	2.67552e-136	0.622569	0.944	0.764	6.2254e-132	IRI_long	Gapdh		997	5.45241e-200	0.775694	0.451	0.181
																																				998	4.47111e-136	0.869654	0.894	0.624	1.04034e-131	IRI_long	Actb		998	7.80726e-200	0.744533	0.211	0.035
																																				999	4.67741e-132	0.853518	0.711	0.333	1.08834e-127	IRI_long	Taldo1		999	8.42749e-198	0.922991	0.283	0.073
																																				1000	1.95499e-127	1.11687	0.331	0.062	4.54887e-123	IRI_long	Lgals3		1000	1.10761e-197	0.571496	0.621	0.322
																																				1001	7.94245e-126	0.941443	0.251	0.029	1.84805e-121	IRI_long	Anxa2		1001	1.81089e-195	0.43162	0.529	0.248
																																				1002	6.042e-123	0.678341	0.801	0.435	1.40585e-118	IRI_long	Rpl29		1002	3.51201e-195	0.47453	0.914	0.729
																																				1003	8.98913e-118	0.705271	0.858	0.607	2.09159e-113	IRI_long	Ptma		1003	3.50278e-194	0.566564	0.77	0.545
																																				1004	1.96215e-117	1.2021	0.308	0.058	4.56552e-113	IRI_long	Fgg		1004	1.22756e-193	0.474327	0.572	0.281
																																				1005	2.61143e-117	1.05109	0.479	0.163	6.07627e-113	IRI_long	Sh3bgrl3		1005	1.37373e-193	0.514343	0.828	0.571
																																				1006	2.39306e-116	0.865387	0.517	0.183	5.56818e-112	IRI_long	Tspo		1006	4.87075e-193	0.388455	0.355	0.124
																																				1007	3.64284e-116	1.32097	0.393	0.101	8.47617e-112	IRI_long	Cd74		1007	2.8771e-192	0.643975	0.22	0.041
																																				1008	3.20624e-113	0.839843	0.591	0.245	7.46027e-109	IRI_long	Tagln2		1008	2.18293e-191	0.397797	0.953	0.814
																																				1009	2.34778e-112	1.14067	0.202	0.02	5.46282e-108	IRI_long	Srgn		1009	3.15828e-191	0.231193	0.996	0.954
																																				1010	4.72986e-111	0.773876	0.819	0.553	1.10054e-106	IRI_long	Esd		1010	5.29237e-191	0.542951	0.781	0.531
																																				1011	4.06193e-110	0.822869	0.52	0.19	9.45129e-106	IRI_long	Clic1		1011	1.46539e-188	0.707148	0.179	0.025
																																				1012	1.53656e-109	1.14067	0.248	0.039	3.57527e-105	IRI_long	Fos		1012	1.0367e-187	0.449685	0.663	0.369
																																				1013	3.05862e-108	0.855839	0.419	0.122	7.1168e-104	IRI_long	Krt8		1013	3.14171e-187	0.476773	0.473	0.203
																																				1014	5.41656e-108	0.632763	0.897	0.675	1.26032e-103	IRI_long	Rpsa		1014	1.06524e-186	0.708374	0.172	0.024
																																				1015	1.19487e-107	0.762426	0.626	0.28	2.78023e-103	IRI_long	Eif4a1		1015	1.29338e-185	0.39454	0.549	0.273
																																				1016	9.01784e-106	1.05575	0.31	0.067	2.09827e-101	IRI_long	Junb		1016	2.30038e-185	0.379285	0.37	0.139
																																				1017	5.19516e-105	0.700851	0.288	0.054	1.20881e-100	IRI_long	Acot1		1017	1.26106e-184	0.589369	0.48	0.209
																																				1018	7.45914e-104	0.727328	0.346	0.083	1.73559e-99	IRI_long	Anxa5		1018	6.88319e-184	0.56563	0.424	0.171
																																				1019	1.50321e-101	0.707477	0.79	0.492	3.49768e-97	IRI_long	Pfn1		1019	2.36729e-183	0.503358	0.854	0.647
																																				1020	6.28483e-101	1.24492	0.208	0.027	1.46235e-96	IRI_long	Il1b		1020	6.67506e-183	0.457492	0.361	0.129
																																				1021	2.21273e-100	0.908636	0.434	0.144	5.14857e-96	IRI_long	Mgst1		1021	2.231e-182	0.371261	0.517	0.251
																																				1022	1.19511e-98	1.15608	0.209	0.027	2.78079e-94	IRI_long	Tyrobp		1022	2.23835e-181	0.653558	0.199	0.035
																																				1023	2.79024e-95	0.621537	0.294	0.063	6.49234e-91	IRI_long	Serpinb6a		1023	8.84675e-181	0.432149	0.53	0.255
																																				1024	6.21406e-95	0.547324	0.885	0.657	1.44589e-90	IRI_long	Rpl27a		1024	1.27428e-180	0.570397	0.246	0.059
																																				1025	5.62948e-94	0.662963	0.545	0.226	1.30987e-89	IRI_long	Sumo2		1025	2.87391e-178	0.436169	0.902	0.695
																																				1026	1.19061e-90	0.853562	0.167	0.016	2.77032e-86	IRI_long	Havcr1		1026	1.59983e-176	0.548001	0.619	0.334
																																				1027	1.26985e-90	0.646631	0.718	0.416	2.95468e-86	IRI_long	Btf3		1027	2.79963e-176	0.503051	0.772	0.523
																																				1028	4.62212e-90	0.706091	0.256	0.049	1.07547e-85	IRI_long	Tnfrsf12a		1028	6.5163e-174	0.309469	0.405	0.176
																																				1029	1.42774e-88	0.92181	0.405	0.133	3.32206e-84	IRI_long	Clu		1029	1.76067e-173	0.439685	0.259	0.07
																																				1030	1.55395e-87	0.596013	0.825	0.613	3.61572e-83	IRI_long	Rpl18		1030	1.5176e-172	0.472539	0.392	0.152
																																				1031	1.73148e-87	0.546336	0.861	0.621	4.02881e-83	IRI_long	Rpl30		1031	7.925e-170	0.291353	0.228	0.059
																																				1032	4.07734e-87	1.27251	0.661	0.452	9.48716e-83	IRI_long	Mt1		1032	8.09804e-169	0.459925	0.504	0.24
																																				1033	1.60583e-85	0.647816	0.253	0.051	3.73646e-81	IRI_long	Litaf		1033	1.2286e-168	0.504703	0.573	0.298
																																				1034	1.20133e-84	0.321702	0.995	0.839	2.79525e-80	IRI_long	mt-Co3		1034	1.72356e-168	0.394217	0.378	0.152
																																				1035	3.16481e-84	0.583529	0.802	0.549	7.36388e-80	IRI_long	Myl6		1035	3.16531e-168	0.743529	0.197	0.038
																																				1036	4.85383e-84	0.954463	0.181	0.022	1.12939e-79	IRI_long	C3		1036	1.28605e-166	0.381228	0.293	0.097
																																				1037	7.27297e-84	0.5973	0.999	0.996	1.69227e-79	IRI_long	Fth1		1037	2.93659e-166	0.377979	0.429	0.189
																																				1038	1.80315e-83	0.511925	0.888	0.726	4.19557e-79	IRI_long	Rps10		1038	7.75964e-166	0.247758	0.595	0.334
																																				1039	5.75217e-83	0.728576	0.729	0.488	1.33841e-78	IRI_long	Tmem176b		1039	4.28689e-164	0.536075	0.446	0.195
																																				1040	1.23163e-82	0.597285	0.539	0.238	2.86577e-78	IRI_long	Psmb3		1040	1.26319e-163	0.408171	0.476	0.226
																																				1041	1.85307e-82	0.308546	0.974	0.766	4.31172e-78	IRI_long	mt-Co2		1041	8.62836e-163	0.452828	0.847	0.658
																																				1042	4.22361e-82	0.612411	0.579	0.272	9.8275e-78	IRI_long	Pgam1		1042	7.84992e-162	0.333285	0.497	0.253
																																				1043	8.80422e-82	0.530637	0.718	0.403	2.04857e-77	IRI_long	Mpc1		1043	2.69934e-160	0.420756	0.573	0.305
																																				1044	1.56051e-81	0.895249	0.317	0.091	3.63101e-77	IRI_long	Cd9		1044	8.93062e-160	0.447243	0.582	0.315
																																				1045	1.67343e-81	0.715989	0.668	0.405	3.89373e-77	IRI_long	Cda		1045	8.68818e-159	0.382439	0.625	0.357
																																				1046	2.05297e-81	0.793143	0.182	0.025	4.77686e-77	IRI_long	Gdf15		1046	3.18815e-158	0.474154	0.811	0.627
																																				1047	3.67231e-81	1.14077	0.134	0.01	8.54473e-77	IRI_long	Wfdc17		1047	3.61288e-158	0.641083	0.212	0.048
																																				1048	1.03003e-80	0.615518	0.568	0.266	2.39667e-76	IRI_long	Psmb5		1048	1.79417e-157	0.601337	0.312	0.106
																																				1049	1.34581e-80	0.472765	0.931	0.787	3.13144e-76	IRI_long	Rps8		1049	2.92774e-155	0.359457	0.436	0.204
																																				1050	2.8986e-80	0.584761	0.403	0.141	6.74447e-76	IRI_long	Rhoc		1050	4.53313e-155	0.482825	0.791	0.545
																																				1051	4.01483e-80	0.625071	0.618	0.311	9.3417e-76	IRI_long	H2afz		1051	4.6556e-155	0.68123	0.179	0.033
																																				1052	4.15572e-79	0.673702	0.605	0.312	9.66953e-75	IRI_long	Dynll1		1052	8.85563e-155	0.459632	0.7	0.436
																																				1053	4.45037e-79	0.732707	0.132	0.01	1.03551e-74	IRI_long	Ccl6		1053	3.97428e-154	0.435716	0.596	0.331
																																				1054	1.24299e-78	0.640085	0.59	0.292	2.89219e-74	IRI_long	Cdc42		1054	2.22405e-153	0.361258	0.564	0.308
																																				1055	1.48226e-78	1.05149	0.184	0.028	3.44891e-74	IRI_long	Fcer1g		1055	5.41967e-152	0.611829	0.447	0.204
																																				1056	3.72104e-78	0.76135	0.286	0.075	8.65811e-74	IRI_long	Arpc1b		1056	3.65e-151	0.448379	0.549	0.291
																																				1057	9.21474e-78	0.69043	0.439	0.17	2.14408e-73	IRI_long	Myl12a		1057	4.55373e-151	0.389366	0.625	0.362
																																				1058	1.04979e-77	0.700899	0.683	0.393	2.44266e-73	IRI_long	Sat1		1058	1.88918e-150	0.280951	0.366	0.163
																																				1059	2.33257e-77	0.578582	0.528	0.237	5.42741e-73	IRI_long	Hnrnpf		1059	5.79529e-150	0.340393	0.62	0.363
																																				1060	2.07634e-76	0.607646	0.442	0.174	4.83122e-72	IRI_long	Eif6		1060	8.00827e-150	0.587909	0.42	0.185
																																				1061	2.40342e-75	0.740724	0.51	0.233	5.59227e-71	IRI_long	Gstm1		1061	2.62934e-149	0.415155	0.864	0.662
																																				1062	2.99226e-75	0.559861	0.564	0.271	6.96238e-71	IRI_long	Prdx6		1062	2.93952e-149	0.296834	0.351	0.146
																																				1063	8.30641e-75	0.699347	0.249	0.057	1.93274e-70	IRI_long	2200002D01Rik		1063	5.53226e-147	0.36584	0.574	0.323
																																				1064	9.98347e-75	0.802604	0.41	0.161	2.32295e-70	IRI_long	Tmem252		1064	1.66385e-146	0.350685	0.432	0.207
																																				1065	1.51935e-74	0.517296	0.178	0.026	3.53523e-70	IRI_long	Rhob		1065	1.94344e-146	0.596008	0.129	0.015
																																				1066	1.59765e-74	0.979955	0.173	0.026	3.71742e-70	IRI_long	Cd52		1066	6.09663e-146	0.33574	0.636	0.383
																																				1067	1.73381e-74	0.689789	0.696	0.449	4.03423e-70	IRI_long	Gsta2		1067	1.64374e-144	0.375667	0.376	0.161
																																				1068	2.88932e-74	0.564369	0.282	0.074	6.72286e-70	IRI_long	Ptp4a1		1068	2.02624e-143	0.333115	0.302	0.113
																																				1069	3.02097e-74	0.688878	0.209	0.039	7.0292e-70	IRI_long	Ucp2		1069	6.10435e-143	0.429114	0.694	0.437
																																				1070	1.16945e-73	0.554437	0.789	0.534	2.72107e-69	IRI_long	Txn1		1070	3.38438e-142	0.492134	0.493	0.249
																																				1071	1.44672e-73	0.528429	0.635	0.337	3.36622e-69	IRI_long	Rpl36al		1071	3.06527e-141	0.327095	0.153	0.027
																																				1072	6.53525e-73	0.613589	0.244	0.056	1.52062e-68	IRI_long	Hmox1		1072	4.1971e-140	0.360252	0.435	0.211
																																				1073	1.09661e-72	0.820797	0.246	0.057	2.55159e-68	IRI_long	H2-Ab1		1073	6.48365e-140	0.449523	0.611	0.357
																																				1074	1.33184e-72	0.523535	0.433	0.174	3.09894e-68	IRI_long	Acadl		1074	2.75929e-139	0.418804	0.617	0.363
																																				1075	1.9052e-72	0.599696	0.51	0.231	4.43302e-68	IRI_long	Arpc3		1075	5.45226e-139	0.400081	0.705	0.453
																																				1076	2.6954e-71	0.604609	0.373	0.132	6.27166e-67	IRI_long	Ppp1r14b		1076	1.06353e-138	0.54492	0.358	0.147
																																				1077	5.1592e-71	0.593218	0.483	0.212	1.20044e-66	IRI_long	Myl12b		1077	1.13164e-138	0.321644	0.371	0.166
																																				1078	1.15239e-69	0.520112	0.626	0.337	2.68138e-65	IRI_long	Rhoa		1078	2.32855e-138	0.393755	0.931	0.789
																																				1079	1.55609e-69	0.759191	0.475	0.213	3.62071e-65	IRI_long	Lgals1		1079	2.33535e-138	0.493495	0.848	0.652
																																				1080	5.65309e-69	0.42215	0.938	0.808	1.31536e-64	IRI_long	Rps2		1080	2.36166e-138	0.382935	0.328	0.13
																																				1081	5.40975e-68	0.597436	0.364	0.131	1.25874e-63	IRI_long	Rnh1		1081	3.46654e-138	0.331817	0.325	0.132
																																				1082	6.82709e-68	0.5173	0.435	0.182	1.58853e-63	IRI_long	Psmb2		1082	1.8865e-137	0.420414	0.932	0.817
																																				1083	1.47927e-67	0.581831	0.136	0.015	3.44196e-63	IRI_long	Cd14		1083	5.02788e-137	0.294863	0.39	0.186
																																				1084	1.54418e-67	0.533676	0.715	0.44	3.59299e-63	IRI_long	Ldha		1084	3.89097e-136	0.351223	0.511	0.274
																																				1085	1.54723e-67	0.691983	0.241	0.06	3.6001e-63	IRI_long	Klf6		1085	1.20743e-135	0.390477	0.35	0.148
																																				1086	3.08001e-67	0.540371	0.746	0.484	7.16657e-63	IRI_long	Rack1		1086	1.99263e-135	0.290345	0.331	0.142
																																				1087	3.11648e-67	0.812809	0.167	0.026	7.25143e-63	IRI_long	Ifitm3		1087	2.20288e-135	0.277851	0.488	0.265
																																				1088	5.57189e-67	0.913618	0.213	0.045	1.29647e-62	IRI_long	H2-Aa		1088	4.8536e-135	0.413264	0.69	0.44
																																				1089	1.26337e-66	0.626406	0.416	0.168	2.9396e-62	IRI_long	H2-D1		1089	5.01581e-135	0.373542	0.887	0.703
																																				1090	3.11454e-66	0.64237	0.157	0.023	7.24692e-62	IRI_long	Btg2		1090	5.95838e-135	0.387529	0.864	0.698
																																				1091	5.28134e-66	0.556145	0.476	0.215	1.22886e-61	IRI_long	Ran		1091	6.44872e-135	0.407412	0.794	0.574
																																				1092	9.8471e-66	0.580542	0.658	0.387	2.29122e-61	IRI_long	Cfl1		1092	8.5577e-135	0.294404	0.527	0.297
																																				1093	1.15445e-65	0.470629	0.281	0.084	2.68617e-61	IRI_long	Psme1		1093	1.32256e-134	0.324654	0.615	0.37
																																				1094	1.24761e-64	0.514363	0.329	0.113	2.90293e-60	IRI_long	Tpm3		1094	1.37765e-134	0.20404	0.476	0.273
																																				1095	2.83398e-64	0.515735	0.219	0.05	6.5941e-60	IRI_long	Tpm4		1095	1.2426e-133	0.288622	0.479	0.261
																																				1096	2.96848e-64	0.467973	0.86	0.744	6.90706e-60	IRI_long	Cd63		1096	4.25911e-133	0.287612	0.378	0.178
																																				1097	2.54204e-63	0.589821	0.317	0.107	5.91481e-59	IRI_long	Ywhah		1097	1.52444e-131	0.430755	0.645	0.397
																																				1098	3.0172e-63	0.565306	0.459	0.206	7.02043e-59	IRI_long	Cpn1		1098	2.31979e-131	0.312405	0.419	0.209
																																				1099	2.1994e-62	0.723167	0.135	0.016	5.11756e-58	IRI_long	Ctss		1099	8.57878e-131	0.313246	0.331	0.141
																																				1100	3.30167e-62	0.469915	0.482	0.228	7.68234e-58	IRI_long	Psma2		1100	1.60097e-130	0.335109	0.222	0.067
																																				1101	6.64775e-62	0.408138	0.938	0.809	1.5468e-57	IRI_long	Rps24		1101	3.09512e-130	0.323815	0.505	0.279
																																				1102	1.25611e-61	0.561299	0.447	0.2	2.92272e-57	IRI_long	Ywhaq		1102	5.87734e-130	0.366208	0.337	0.142
																																				1103	1.37175e-61	0.775859	0.128	0.015	3.19179e-57	IRI_long	Vim		1103	2.25851e-129	0.364171	0.373	0.169
																																				1104	1.40687e-61	0.472667	0.604	0.333	3.27351e-57	IRI_long	Ech1		1104	3.01509e-129	0.401263	0.337	0.14
																																				1105	2.20473e-61	0.912185	0.202	0.049	5.12997e-57	IRI_long	Ier3		1105	4.77006e-129	0.657979	0.217	0.061
																																				1106	1.41921e-60	0.505592	0.732	0.49	3.30222e-56	IRI_long	Rpl5		1106	4.77738e-129	0.364295	0.257	0.09
																																				1107	1.62965e-60	0.74203	0.149	0.022	3.79186e-56	IRI_long	C1qb		1107	5.97615e-129	0.379629	0.788	0.57
																																				1108	1.69431e-60	0.648314	0.435	0.193	3.94232e-56	IRI_long	H2-K1		1108	6.89395e-129	0.390025	0.32	0.128
																																				1109	2.84289e-60	0.486003	0.14	0.019	6.61483e-56	IRI_long	Capg		1109	7.51361e-129	0.284359	0.271	0.103
																																				1110	3.53251e-60	0.573338	0.439	0.196	8.21944e-56	IRI_long	Mpp1		1110	8.48866e-129	0.378202	0.348	0.151
																																				1111	3.62163e-60	0.593527	0.484	0.232	8.42682e-56	IRI_long	Tubb4b		1111	3.72689e-128	0.352967	0.736	0.497
																																				1112	6.88462e-60	0.707113	0.377	0.152	1.60191e-55	IRI_long	Ifitm2		1112	7.18715e-127	0.392987	0.691	0.452
																																				1113	1.50967e-59	0.563413	0.247	0.069	3.5127e-55	IRI_long	Tubb5		1113	1.60585e-126	0.294744	0.358	0.166
																																				1114	2.40187e-59	0.391561	0.147	0.022	5.58867e-55	IRI_long	Gpc3		1114	1.85626e-126	0.335572	0.345	0.152
																																				1115	2.63673e-59	0.444678	0.284	0.094	6.13515e-55	IRI_long	Tmem37		1115	4.82675e-126	0.275043	0.335	0.153
																																				1116	3.35638e-59	0.569597	0.578	0.315	7.80962e-55	IRI_long	Cst3		1116	1.42435e-125	0.352994	0.655	0.413
																																				1117	4.07377e-59	0.475436	0.175	0.034	9.47886e-55	IRI_long	Fga		1117	2.07475e-125	0.351222	0.915	0.761
																																				1118	4.48791e-59	1.16372	0.106	0.009	1.04425e-54	IRI_long	Retnlg		1118	2.84472e-125	0.239366	0.763	0.528
																																				1119	4.95738e-59	0.462462	0.324	0.118	1.15348e-54	IRI_long	Pnp		1119	4.52882e-125	0.32227	0.236	0.08
																																				1120	6.3083e-59	0.449287	0.531	0.274	1.46781e-54	IRI_long	Psma3		1120	5.22401e-125	0.32106	0.363	0.169
																																				1121	1.28367e-58	0.54033	0.363	0.143	2.98683e-54	IRI_long	Rap1b		1121	1.47671e-124	0.311863	0.362	0.168
																																				1122	3.00786e-58	0.47758	0.785	0.545	6.9987e-54	IRI_long	Gng5		1122	3.07706e-124	0.335146	0.903	0.722
																																				1123	5.0476e-58	0.479014	0.204	0.048	1.17448e-53	IRI_long	Plscr1		1123	4.14835e-124	0.302875	0.309	0.13
																																				1124	7.17259e-58	0.542363	0.184	0.038	1.66892e-53	IRI_long	Nqo1		1124	5.4106e-124	0.276138	0.402	0.209
																																				1125	1.20873e-57	0.405618	0.433	0.202	2.81248e-53	IRI_long	Cnbp		1125	7.4298e-124	0.327689	0.514	0.289
																																				1126	2.33757e-57	0.840978	0.202	0.048	5.43906e-53	IRI_long	H2-Eb1		1126	2.63844e-123	0.230923	0.426	0.231
																																				1127	6.12516e-57	0.465821	0.835	0.721	1.4252e-52	IRI_long	Hspa8		1127	7.65543e-123	0.433053	0.312	0.127
																																				1128	1.00725e-56	0.494846	0.293	0.1	2.34366e-52	IRI_long	Ube2i		1128	1.373e-122	0.353904	0.386	0.184
																																				1129	1.62679e-56	0.613299	0.235	0.066	3.78523e-52	IRI_long	Plac8		1129	1.66496e-122	0.260229	0.14	0.027
																																				1130	2.11108e-56	0.559733	0.757	0.535	4.91206e-52	IRI_long	H3f3b		1130	4.26496e-122	0.311722	0.421	0.216
																																				1131	4.2021e-55	0.607526	0.167	0.035	9.77744e-51	IRI_long	Ier2		1131	5.17032e-122	0.253886	0.427	0.229
																																				1132	5.62926e-55	0.851038	0.224	0.064	1.30982e-50	IRI_long	Cryab		1132	1.05206e-121	0.349026	0.478	0.26
																																				1133	6.37607e-55	0.510167	0.104	0.01	1.48358e-50	IRI_long	Atf3		1133	2.01732e-121	0.357404	0.584	0.349
																																				1134	8.44306e-55	0.465178	0.437	0.205	1.96453e-50	IRI_long	Abracl		1134	7.49794e-121	0.277126	0.431	0.229
																																				1135	8.99796e-55	0.464067	0.286	0.098	2.09365e-50	IRI_long	Pnrc1		1135	1.35854e-120	0.36582	0.849	0.653
																																				1136	1.24149e-54	0.517605	0.51	0.264	2.88871e-50	IRI_long	Arpc2		1136	3.04545e-120	0.324712	0.909	0.751
																																				1137	1.47006e-54	0.387459	0.469	0.236	3.42053e-50	IRI_long	Psmb4		1137	1.42001e-119	0.40967	0.324	0.137
																																				1138	2.30622e-54	0.494016	0.188	0.043	5.36611e-50	IRI_long	Tubb2a		1138	1.66353e-119	0.377302	0.836	0.682
																																				1139	7.65675e-54	0.447295	0.3	0.109	1.78157e-49	IRI_long	Ube2n		1139	5.58128e-119	0.427236	0.198	0.055
																																				1140	1.57765e-53	0.560385	0.682	0.445	3.67087e-49	IRI_long	Ctsl		1140	2.64034e-118	0.328162	0.263	0.097
																																				1141	3.42212e-53	0.429388	0.33	0.134	7.96258e-49	IRI_long	Hprt		1141	5.1587e-118	0.340418	0.878	0.705
																																				1142	3.45788e-53	0.440303	0.225	0.064	8.0458e-49	IRI_long	Tuba1c		1142	7.50226e-118	0.369065	0.132	0.023
																																				1143	5.50795e-53	0.55917	0.407	0.184	1.28159e-48	IRI_long	Gnai2		1143	1.01184e-117	0.244036	0.84	0.629
																																				1144	7.26433e-53	0.444154	0.277	0.095	1.69026e-48	IRI_long	Xbp1		1144	1.44995e-117	0.314734	0.61	0.38
																																				1145	9.96355e-53	0.490589	0.34	0.136	2.31832e-48	IRI_long	Cnih4		1145	1.67127e-117	0.248565	0.296	0.129
																																				1146	2.01148e-52	0.480353	0.483	0.246	4.68031e-48	IRI_long	Gclm		1146	3.52897e-117	0.663758	0.258	0.091
																																				1147	4.45347e-52	0.480221	0.761	0.614	1.03623e-47	IRI_long	Sult1d1		1147	4.72974e-117	0.326078	0.735	0.506
																																				1148	5.30631e-52	0.414667	0.878	0.748	1.23467e-47	IRI_long	Rps20		1148	5.51763e-117	0.266123	0.425	0.227
																																				1149	5.92157e-52	0.440795	0.121	0.016	1.37783e-47	IRI_long	Ctsc		1149	1.66945e-116	0.242488	0.434	0.241
																																				1150	6.50003e-52	0.449558	0.389	0.175	1.51243e-47	IRI_long	Hnrnpa3		1150	1.77448e-116	0.432778	0.588	0.358
																																				1151	8.26376e-52	0.547213	0.694	0.466	1.92281e-47	IRI_long	Ubc		1151	4.89869e-116	0.251614	0.414	0.222
																																				1152	2.02596e-51	0.413473	0.398	0.184	4.71401e-47	IRI_long	Eif3m		1152	5.76151e-116	0.369261	0.245	0.086
																																				1153	5.92977e-51	0.658094	0.188	0.048	1.37974e-46	IRI_long	Cd24a		1153	1.82398e-115	0.257632	0.271	0.111
																																				1154	8.44896e-51	0.418586	0.476	0.246	1.9659e-46	IRI_long	Gnb2		1154	2.16509e-115	0.289127	0.533	0.316
																																				1155	1.30643e-50	0.384717	0.88	0.724	3.03979e-46	IRI_long	Rps3a1		1155	4.40796e-115	0.293018	0.468	0.263
																																				1156	1.3967e-50	0.434663	0.846	0.693	3.24983e-46	IRI_long	Rps12		1156	4.47966e-115	0.286918	0.32	0.144
																																				1157	1.79353e-50	0.486535	0.37	0.162	4.17319e-46	IRI_long	Sdcbp		1157	7.24731e-115	0.319935	0.476	0.265
																																				1158	1.83464e-50	0.428695	0.329	0.134	4.26884e-46	IRI_long	Txnl1		1158	2.55255e-114	0.288056	0.321	0.146
																																				1159	2.16987e-50	0.488924	0.202	0.054	5.04886e-46	IRI_long	Eif4ebp1		1159	2.6462e-114	0.406127	0.109	0.015
																																				1160	2.63144e-50	0.452291	0.256	0.085	6.12284e-46	IRI_long	Pgd		1160	8.74524e-114	0.264232	0.334	0.159
																																				1161	4.69853e-50	0.484552	0.134	0.023	1.09325e-45	IRI_long	Fgb		1161	1.67718e-113	0.25063	0.34	0.165
																																				1162	5.82863e-50	0.322155	0.938	0.852	1.35621e-45	IRI_long	Rpl23		1162	1.94759e-113	0.355106	0.429	0.225
																																				1163	6.2942e-50	0.431684	0.431	0.211	1.46454e-45	IRI_long	Psmd8		1163	4.80638e-113	0.329035	0.854	0.734
																																				1164	6.65783e-50	0.659217	0.513	0.298	1.54914e-45	IRI_long	Slc13a1		1164	5.53788e-113	0.27887	0.526	0.315
																																				1165	7.43506e-50	0.460185	0.827	0.635	1.72999e-45	IRI_long	Cycs		1165	6.92454e-113	0.275423	0.384	0.202
																																				1166	7.92012e-50	0.427598	0.131	0.021	1.84285e-45	IRI_long	Ier5		1166	1.11041e-112	0.26058	0.366	0.184
																																				1167	1.35386e-49	0.527056	0.654	0.426	3.15015e-45	IRI_long	Tmem176a		1167	5.92024e-112	0.258156	0.281	0.122
																																				1168	1.68441e-49	0.429229	0.502	0.269	3.91928e-45	IRI_long	Arf1		1168	1.18432e-111	0.296638	0.436	0.239
																																				1169	2.20355e-49	0.539764	0.62	0.384	5.12723e-45	IRI_long	Gstm5		1169	1.57308e-111	0.338899	0.147	0.031
																																				1170	3.29054e-49	0.435908	0.579	0.337	7.65644e-45	IRI_long	Eno1		1170	1.77982e-111	0.263815	0.321	0.151
																																				1171	3.41711e-49	0.376578	0.334	0.144	7.95092e-45	IRI_long	Psma6		1171	2.29849e-111	0.42001	0.112	0.016
																																				1172	3.76507e-49	0.307759	0.134	0.024	8.76057e-45	IRI_long	Plp2		1172	4.64801e-111	0.343873	0.683	0.456
																																				1173	1.33657e-48	0.380545	0.382	0.179	3.10994e-44	IRI_long	Capzb		1173	6.97336e-111	0.313076	0.38	0.191
																																				1174	2.0273e-48	0.396152	0.102	0.012	4.71712e-44	IRI_long	Anxa3		1174	8.2785e-111	0.422189	0.11	0.016
																																				1175	2.41167e-48	0.426712	0.158	0.034	5.61148e-44	IRI_long	Rras		1175	1.09525e-110	0.304163	0.319	0.144
																																				1176	2.49488e-48	0.371304	0.5	0.275	5.80508e-44	IRI_long	Vps29		1176	1.12788e-110	0.37513	0.118	0.02
																																				1177	2.74934e-48	0.387954	0.338	0.148	6.39717e-44	IRI_long	Decr1		1177	1.33019e-110	0.234507	0.327	0.158
																																				1178	1.18527e-47	0.381274	0.464	0.246	2.75788e-43	IRI_long	Psma4		1178	2.35746e-110	0.250224	0.524	0.318
																																				1179	1.46052e-47	0.581978	0.125	0.022	3.39833e-43	IRI_long	Egr1		1179	2.82174e-110	0.430035	0.268	0.102
																																				1180	3.75781e-47	0.367782	0.885	0.747	8.74368e-43	IRI_long	Eif1		1180	5.03471e-110	0.281662	0.617	0.399
																																				1181	3.7821e-47	0.635452	0.216	0.065	8.80019e-43	IRI_long	Ly6e		1181	5.92496e-110	0.251127	0.32	0.152
																																				1182	5.079e-47	0.376195	0.322	0.139	1.18178e-42	IRI_long	Trmt112		1182	2.12225e-109	0.231753	0.518	0.317
																																				1183	5.52643e-47	0.385462	0.102	0.012	1.28589e-42	IRI_long	Cp		1183	6.21111e-109	0.237702	0.263	0.112
																																				1184	5.80282e-47	0.451185	0.465	0.243	1.3502e-42	IRI_long	Capns1		1184	3.84612e-108	0.290967	0.525	0.32
																																				1185	1.17996e-46	0.363355	0.307	0.127	2.74552e-42	IRI_long	Arpc4		1185	3.92292e-108	0.239356	0.529	0.324
																																				1186	1.20354e-46	0.402673	0.845	0.677	2.8004e-42	IRI_long	Rpl15		1186	4.6328e-108	0.210283	0.388	0.213
																																				1187	1.56468e-46	0.403992	0.365	0.17	3.6407e-42	IRI_long	Arpc5		1187	4.90877e-108	0.27076	0.411	0.221
																																				1188	1.58215e-46	0.433095	0.608	0.371	3.68135e-42	IRI_long	Hmgb1		1188	5.04629e-108	0.550068	0.709	0.492
																																				1189	2.48622e-46	0.484814	0.353	0.156	5.78493e-42	IRI_long	Rtn4		1189	5.99094e-108	0.250223	0.242	0.096
																																				1190	2.74219e-46	0.556022	0.356	0.158	6.38053e-42	IRI_long	Mcl1		1190	2.99461e-107	0.545586	0.772	0.891
																																				1191	2.82348e-46	0.405359	0.399	0.193	6.56968e-42	IRI_long	Rab11a		1191	2.18943e-106	0.240551	0.432	0.244
																																				1192	4.6582e-46	0.596656	0.296	0.117	1.08387e-41	IRI_long	Cbr1		1192	3.29404e-106	0.423252	0.109	0.017
																																				1193	1.41523e-45	0.374174	0.217	0.07	3.29297e-41	IRI_long	Gstp1		1193	4.31117e-106	0.229254	0.285	0.131
																																				1194	2.57853e-45	0.443393	0.255	0.091	5.99972e-41	IRI_long	Timd2		1194	1.23698e-105	0.388341	0.875	0.71
																																				1195	4.64486e-45	0.404739	0.342	0.153	1.08077e-40	IRI_long	Snu13		1195	3.40047e-105	0.265023	0.299	0.136
																																				1196	4.87863e-45	0.378487	0.388	0.189	1.13516e-40	IRI_long	Rac1		1196	3.69858e-105	0.276886	0.146	0.035
																																				1197	5.71994e-45	0.551925	0.534	0.306	1.33092e-40	IRI_long	Hsp90aa1		1197	4.65279e-105	0.237003	0.487	0.293
																																				1198	1.56005e-44	0.375855	0.44	0.232	3.62992e-40	IRI_long	Gabarapl2		1198	5.80074e-105	0.253747	0.346	0.174
																																				1199	1.96161e-44	0.28625	0.36	0.18	4.56427e-40	IRI_long	Dnaja2		1199	1.16228e-104	0.207753	0.501	0.31
																																				1200	2.65916e-44	0.368833	0.209	0.065	6.18734e-40	IRI_long	Mrps18b		1200	2.53897e-104	0.287545	0.261	0.106
																																				1201	2.94271e-44	0.522523	0.227	0.075	6.8471e-40	IRI_long	Blvrb		1201	6.10264e-104	0.377768	0.227	0.079
																																				1202	2.98245e-44	0.444386	0.202	0.06	6.93957e-40	IRI_long	Angptl4		1202	7.20221e-104	0.313877	0.147	0.035
																																				1203	3.20074e-44	0.340889	0.896	0.746	7.44749e-40	IRI_long	Rpl9		1203	8.66462e-104	0.319133	0.374	0.192
																																				1204	4.66757e-44	0.521556	0.292	0.116	1.08605e-39	IRI_long	Btg1		1204	3.66206e-103	0.250057	0.226	0.087
																																				1205	4.72873e-44	0.340754	0.392	0.197	1.10028e-39	IRI_long	Eif3e		1205	6.13782e-103	0.242758	0.227	0.087
																																				1206	5.134e-44	0.3363	0.287	0.12	1.19458e-39	IRI_long	Sin3b		1206	7.28423e-103	0.309606	0.893	0.732
																																				1207	9.49865e-44	0.320178	0.182	0.052	2.21015e-39	IRI_long	Acot2		1207	3.15353e-102	0.262004	0.283	0.127
																																				1208	9.49885e-44	0.517821	0.244	0.086	2.21019e-39	IRI_long	Ehhadh		1208	1.42865e-101	0.313533	0.173	0.05
																																				1209	1.04741e-43	0.286552	0.234	0.089	2.43711e-39	IRI_long	Sptlc2		1209	2.20104e-101	0.206111	0.662	0.457
																																				1210	1.20319e-43	0.369191	0.678	0.447	2.79958e-39	IRI_long	Atp5g2		1210	4.99918e-101	0.375771	0.297	0.129
																																				1211	1.31868e-43	0.358935	0.879	0.732	3.0683e-39	IRI_long	Rps4x		1211	8.1742e-101	0.236267	0.366	0.196
																																				1212	1.85604e-43	0.350174	0.283	0.116	4.31862e-39	IRI_long	Psmd13		1212	1.19525e-100	0.284491	0.497	0.299
																																				1213	1.93755e-43	0.323564	0.229	0.082	4.50828e-39	IRI_long	Lmna		1213	6.90575e-100	0.376062	0.113	0.02
																																				1214	3.04061e-43	0.320483	0.262	0.104	7.07488e-39	IRI_long	Snrpd1		1214	6.92683e-100	0.218325	0.254	0.116
																																				1215	6.01105e-43	0.277665	0.329	0.158	1.39865e-38	IRI_long	Cct8		1215	1.04585e-99	0.283685	0.18	0.055
																																				1216	6.65663e-43	0.426629	0.632	0.405	1.54886e-38	IRI_long	Eef1b2		1216	1.69783e-99	0.232908	0.269	0.122
																																				1217	6.76526e-43	0.351949	0.361	0.175	1.57414e-38	IRI_long	Psma1		1217	3.21863e-99	0.375297	0.104	0.016
																																				1218	7.20359e-43	0.692967	0.444	0.236	1.67613e-38	IRI_long	Ly6a		1218	9.56998e-99	0.306287	0.255	0.106
																																				1219	7.24673e-43	0.30155	0.56	0.344	1.68617e-38	IRI_long	Rbx1		1219	1.00522e-98	0.293541	0.862	0.712
																																				1220	8.95398e-43	0.441498	0.562	0.338	2.08341e-38	IRI_long	Ctsd		1220	3.03552e-98	0.350837	0.371	0.188
																																				1221	1.1662e-42	0.399995	0.184	0.052	2.71352e-38	IRI_long	Anxa4		1221	4.78909e-98	0.420446	0.3	0.137
																																				1222	1.45907e-42	0.360684	0.35	0.168	3.39496e-38	IRI_long	Capza2		1222	1.18152e-97	0.334405	0.581	0.373
																																				1223	1.62278e-42	0.394315	0.396	0.199	3.77588e-38	IRI_long	Vapa		1223	1.75082e-97	0.273414	0.301	0.143
																																				1224	1.64147e-42	0.350771	0.445	0.243	3.81938e-38	IRI_long	Taf10		1224	2.62593e-97	0.252941	0.995	0.99
																																				1225	3.01155e-42	0.327116	0.294	0.129	7.00727e-38	IRI_long	Cct3		1225	2.73704e-97	0.2191	0.243	0.104
																																				1226	3.17431e-42	0.345338	0.409	0.212	7.38599e-38	IRI_long	Ap2m1		1226	2.89676e-97	0.31053	0.543	0.339
																																				1227	3.22431e-42	0.237596	0.188	0.065	7.50232e-38	IRI_long	Magoh		1227	4.77059e-97	0.284173	0.238	0.096
																																				1228	5.27813e-42	0.357145	0.438	0.239	1.22812e-37	IRI_long	Morf4l1		1228	5.09971e-97	0.209361	0.907	0.748
																																				1229	5.9391e-42	0.335454	0.107	0.017	1.38191e-37	IRI_long	Il34		1229	5.60786e-97	0.754665	0.101	0.015
																																				1230	7.59758e-42	0.339165	0.897	0.764	1.76781e-37	IRI_long	Rps16		1230	9.32986e-97	0.267707	0.357	0.187
																																				1231	8.08879e-42	0.4163	0.219	0.074	1.8821e-37	IRI_long	Pold4		1231	9.66349e-97	0.53133	0.301	0.133
																																				1232	8.8289e-42	0.50736	0.109	0.017	2.05431e-37	IRI_long	Coro1a		1232	1.09624e-96	0.213956	0.196	0.072
																																				1233	9.05989e-42	0.381899	0.408	0.21	2.10806e-37	IRI_long	Ube2m		1233	1.81207e-96	0.255241	0.262	0.114
																																				1234	1.10451e-41	0.546117	0.12	0.022	2.56998e-37	IRI_long	C1qa		1234	2.00281e-96	0.296156	0.177	0.054
																																				1235	1.76096e-41	0.303917	0.368	0.19	4.0974e-37	IRI_long	Adh5		1235	5.05299e-96	0.292554	0.22	0.083
																																				1236	2.47433e-41	0.308215	0.333	0.159	5.75727e-37	IRI_long	Bzw1		1236	8.5919e-96	0.227887	0.42	0.245
																																				1237	2.68547e-41	0.262173	0.238	0.096	6.24855e-37	IRI_long	Itgb1		1237	9.09517e-96	0.29109	0.363	0.189
																																				1238	2.9655e-41	0.38376	0.428	0.228	6.90013e-37	IRI_long	Srsf3		1238	9.51652e-96	0.423056	0.743	0.545
																																				1239	3.06138e-41	0.33954	0.102	0.015	7.12321e-37	IRI_long	Cdkn1a		1239	1.23056e-95	0.20546	0.626	0.431
																																				1240	3.11241e-41	0.317149	0.158	0.041	7.24196e-37	IRI_long	Gadd45a		1240	4.77316e-95	0.374992	0.473	0.276
																																				1241	4.66247e-41	0.34211	0.361	0.179	1.08486e-36	IRI_long	Rheb		1241	5.57829e-95	0.254915	0.215	0.083
																																				1242	5.95007e-41	0.351072	0.523	0.309	1.38446e-36	IRI_long	Hnrnpk		1242	1.15104e-94	0.262695	0.533	0.339
																																				1243	6.28399e-41	0.409042	0.269	0.107	1.46216e-36	IRI_long	Msn		1243	1.86471e-94	0.21243	0.306	0.157
																																				1244	1.26106e-40	0.522295	0.103	0.016	2.93424e-36	IRI_long	Fxyd5		1244	3.58966e-94	0.211942	0.528	0.34
																																				1245	1.27151e-40	0.382353	0.463	0.257	2.95854e-36	IRI_long	Aprt		1245	6.48345e-94	0.263849	0.601	0.4
																																				1246	1.45793e-40	0.428858	0.456	0.249	3.39231e-36	IRI_long	Calm2		1246	8.99855e-94	0.385657	0.706	0.531
																																				1247	2.10105e-40	0.461353	0.126	0.025	4.88872e-36	IRI_long	Hmgcs2		1247	9.66442e-94	0.348909	0.333	0.162
																																				1248	2.1497e-40	0.360859	0.456	0.254	5.00193e-36	IRI_long	Tpd52		1248	1.37889e-93	0.29486	0.275	0.123
																																				1249	2.1775e-40	0.393625	0.44	0.24	5.06661e-36	IRI_long	Cmpk1		1249	1.89808e-93	0.449952	0.189	0.061
																																				1250	4.45443e-40	0.332215	0.293	0.128	1.03646e-35	IRI_long	Psmd6		1250	2.3411e-93	0.234633	0.533	0.34
																																				1251	4.7292e-40	0.399012	0.266	0.107	1.10039e-35	IRI_long	Hnrnpa1		1251	3.76919e-93	0.221451	0.508	0.323
																																				1252	5.33037e-40	0.528957	0.337	0.156	1.24027e-35	IRI_long	Npl		1252	4.00922e-93	0.264465	0.2	0.072
																																				1253	1.14149e-39	0.341023	0.268	0.113	2.65603e-35	IRI_long	Pxmp4		1253	4.76981e-93	0.329857	0.176	0.055
																																				1254	1.23439e-39	0.490644	0.199	0.064	2.87218e-35	IRI_long	Srxn1		1254	8.46977e-93	1.2298	0.215	0.077
																																				1255	1.43002e-39	0.332386	0.476	0.275	3.32737e-35	IRI_long	Psma7		1255	3.47226e-92	0.402712	0.242	0.1
																																				1256	2.01463e-39	0.316735	0.417	0.228	4.68763e-35	IRI_long	Pfdn2		1256	4.06238e-92	0.255062	0.266	0.123
																																				1257	2.16721e-39	0.341241	0.269	0.113	5.04266e-35	IRI_long	Mbd2		1257	4.11815e-92	0.301611	0.814	0.632
																																				1258	2.39098e-39	0.271561	0.332	0.165	5.56333e-35	IRI_long	Tcp1		1258	4.41397e-92	0.201052	0.271	0.134
																																				1259	2.40193e-39	0.334917	0.318	0.149	5.5888e-35	IRI_long	Cct2		1259	4.64066e-92	0.216457	0.284	0.139
																																				1260	2.5493e-39	0.267345	0.154	0.042	5.93171e-35	IRI_long	Tnfrsf1a		1260	8.59781e-92	0.223818	0.865	0.69
																																				1261	2.68918e-39	0.334929	0.856	0.69	6.25717e-35	IRI_long	Rps7		1261	1.47293e-91	0.213274	0.729	0.532
																																				1262	3.05862e-39	0.312175	0.3	0.138	7.11681e-35	IRI_long	Dctn2		1262	1.82145e-91	0.286997	0.917	0.791
																																				1263	5.53653e-39	0.288558	0.116	0.022	1.28824e-34	IRI_long	Cfi		1263	3.13307e-91	0.256451	0.465	0.284
																																				1264	5.99084e-39	0.420006	0.3	0.131	1.39395e-34	IRI_long	Ranbp1		1264	4.69808e-91	0.317634	0.466	0.274
																																				1265	6.04056e-39	0.662738	0.116	0.024	1.40552e-34	IRI_long	Gsta1		1265	4.88102e-91	0.247455	0.32	0.165
																																				1266	6.13947e-39	0.389281	0.227	0.082	1.42853e-34	IRI_long	Alyref		1266	5.46944e-91	0.221224	0.262	0.123
																																				1267	6.20646e-39	0.302968	0.284	0.13	1.44412e-34	IRI_long	Psmc6		1267	9.33495e-91	0.245464	0.891	0.751
																																				1268	8.05828e-39	0.424973	0.326	0.153	1.875e-34	IRI_long	Serinc3		1268	1.83454e-90	0.242048	0.509	0.325
																																				1269	1.0676e-38	0.543831	0.135	0.031	2.48409e-34	IRI_long	Ugt2b37		1269	6.14414e-90	0.441941	0.117	0.024
																																				1270	1.19732e-38	0.299264	0.317	0.153	2.78592e-34	IRI_long	Hsd17b4		1270	9.9997e-90	0.259839	0.372	0.206
																																				1271	1.33704e-38	0.520889	0.18	0.054	3.11101e-34	IRI_long	Crip1		1271	1.11478e-89	0.527943	0.309	0.146
																																				1272	1.87163e-38	0.36145	0.267	0.112	4.3549e-34	IRI_long	Psme2		1272	9.69989e-89	0.284578	0.365	0.196
																																				1273	2.05907e-38	0.295559	0.177	0.056	4.79103e-34	IRI_long	Tmigd1		1273	1.51653e-88	0.233454	0.233	0.102
																																				1274	3.15031e-38	0.37744	0.441	0.244	7.33015e-34	IRI_long	Tax1bp1		1274	1.86973e-88	0.334265	0.503	0.306
																																				1275	3.3482e-38	0.229075	0.406	0.236	7.7906e-34	IRI_long	Chmp2a		1275	2.34608e-88	0.215892	0.338	0.183
																																				1276	3.65364e-38	0.283808	0.492	0.298	8.5013e-34	IRI_long	Pomp		1276	2.50164e-88	0.228665	0.313	0.162
																																				1277	5.04798e-38	0.308924	0.899	0.775	1.17456e-33	IRI_long	Rpl19		1277	2.78074e-88	0.313314	0.222	0.087
																																				1278	7.43506e-38	0.377677	0.53	0.322	1.72999e-33	IRI_long	Gdi2		1278	3.91725e-88	0.223367	0.425	0.258
																																				1279	8.71965e-38	0.308671	0.207	0.076	2.02889e-33	IRI_long	Reep5		1279	8.30024e-88	0.304186	0.787	0.604
																																				1280	9.01149e-38	0.396665	0.298	0.133	2.09679e-33	IRI_long	Actr3		1280	1.90472e-87	0.213092	0.323	0.177
																																				1281	1.13666e-37	0.302585	0.911	0.794	2.64478e-33	IRI_long	Rps27a		1281	2.72817e-87	0.503039	0.554	0.467
																																				1282	1.20755e-37	0.221978	0.533	0.345	2.80972e-33	IRI_long	Sec61g		1282	7.49688e-87	0.254038	0.384	0.218
																																				1283	1.23315e-37	0.312423	0.274	0.121	2.86928e-33	IRI_long	Eif4e		1283	1.56486e-86	0.210394	0.128	0.033
																																				1284	1.87156e-37	0.293547	0.467	0.275	4.35476e-33	IRI_long	Psmb1		1284	2.86067e-86	0.231034	0.395	0.232
																																				1285	2.44908e-37	0.232936	0.232	0.1	5.69851e-33	IRI_long	Rbbp7		1285	3.54251e-86	0.347114	0.253	0.108
																																				1286	2.69033e-37	0.235672	0.352	0.188	6.25985e-33	IRI_long	Arhgdia		1286	6.33702e-86	0.429245	0.205	0.075
																																				1287	3.12906e-37	0.407104	0.51	0.304	7.28069e-33	IRI_long	Calm1		1287	1.2623e-85	0.215606	0.209	0.086
																																				1288	3.44704e-37	0.267086	0.187	0.066	8.02058e-33	IRI_long	Ptbp3		1288	2.79172e-85	0.274319	0.623	0.424
																																				1289	3.49976e-37	0.632172	0.39	0.207	8.14324e-33	IRI_long	Acaa1b		1289	3.10309e-85	0.260734	0.923	0.793
																																				1290	5.86893e-37	0.305152	0.109	0.02	1.36558e-32	IRI_long	Actn1		1290	7.5259e-85	0.262909	0.192	0.071
																																				1291	6.79953e-37	0.442294	0.822	0.737	1.58212e-32	IRI_long	mt-Nd3		1291	8.35603e-85	0.27296	0.881	0.789
																																				1292	7.29135e-37	0.389376	0.606	0.395	1.69655e-32	IRI_long	Npm1		1292	9.21366e-85	0.279252	0.251	0.111
																																				1293	7.41417e-37	0.258864	0.273	0.127	1.72513e-32	IRI_long	Anxa7		1293	1.19198e-84	0.360779	0.209	0.079
																																				1294	7.50522e-37	0.337865	0.453	0.261	1.74631e-32	IRI_long	Fkbp1a		1294	1.92359e-84	0.228164	0.324	0.175
																																				1295	7.93961e-37	0.501654	0.62	0.414	1.84739e-32	IRI_long	Selenbp1		1295	4.78234e-84	0.224717	0.199	0.08
																																				1296	7.96425e-37	0.310848	0.292	0.136	1.85312e-32	IRI_long	Ppp1cc		1296	6.46109e-84	0.261021	0.271	0.129
																																				1297	1.03541e-36	0.299793	0.183	0.061	2.4092e-32	IRI_long	Cd151		1297	1.30472e-83	0.285281	0.229	0.098
																																				1298	1.09013e-36	0.245935	0.111	0.022	2.53651e-32	IRI_long	Myof		1298	2.00653e-83	0.205595	0.207	0.086
																																				1299	1.26937e-36	0.325213	0.323	0.159	2.95357e-32	IRI_long	Gnb1		1299	5.59478e-83	0.209489	0.367	0.213
																																				1300	1.50676e-36	0.341919	0.326	0.158	3.50593e-32	IRI_long	Tbcb		1300	6.61539e-83	0.332095	0.212	0.082
																																				1301	1.53269e-36	0.350983	0.281	0.126	3.56627e-32	IRI_long	Wdr83os		1301	9.11278e-83	0.207428	0.351	0.2
																																				1302	1.61664e-36	0.2837	0.346	0.179	3.76161e-32	IRI_long	Tmed10		1302	3.16269e-82	0.291945	0.132	0.034
																																				1303	1.88023e-36	0.375726	0.113	0.022	4.37493e-32	IRI_long	Cebpd		1303	3.19585e-82	0.263159	0.175	0.065
																																				1304	2.13487e-36	0.249418	0.17	0.056	4.96742e-32	IRI_long	Rnaset2b		1304	3.56909e-82	0.22026	0.731	0.542
																																				1305	2.18009e-36	0.241316	0.235	0.103	5.07263e-32	IRI_long	Adss		1305	7.48615e-82	0.21795	0.154	0.051
																																				1306	2.92072e-36	0.330216	0.498	0.303	6.79592e-32	IRI_long	Atp6v0e		1306	8.98051e-82	0.284418	0.557	0.368
																																				1307	3.28261e-36	0.35244	0.295	0.135	7.63798e-32	IRI_long	Prr13		1307	3.12171e-81	0.231852	0.805	0.627
																																				1308	3.8709e-36	0.241407	0.3	0.153	9.0068e-32	IRI_long	Ube2l3		1308	1.12328e-80	0.224952	0.591	0.405
																																				1309	5.9012e-36	0.261743	0.181	0.062	1.37309e-31	IRI_long	Hsdl2		1309	1.91176e-80	0.303062	0.835	0.677
																																				1310	6.54351e-36	0.340586	0.487	0.291	1.52254e-31	IRI_long	Arf5		1310	8.62872e-79	0.282029	0.837	0.688
																																				1311	7.0215e-36	0.217856	0.206	0.082	1.63376e-31	IRI_long	Pnpla2		1311	1.90364e-78	0.244867	0.12	0.031
																																				1312	7.6179e-36	0.340411	0.201	0.071	1.77253e-31	IRI_long	2021-09-07		1312	1.92701e-78	0.203263	0.239	0.115
																																				1313	8.49768e-36	0.368896	0.299	0.139	1.97724e-31	IRI_long	Gsta3		1313	2.51088e-78	0.25263	0.225	0.101
																																				1314	1.07921e-35	0.279893	0.464	0.279	2.51111e-31	IRI_long	Pcbp1		1314	3.35604e-78	0.249727	0.406	0.245
																																				1315	1.30767e-35	0.324004	0.138	0.035	3.04268e-31	IRI_long	Efhd2		1315	3.73034e-77	0.203473	0.321	0.181
																																				1316	1.46037e-35	0.326219	0.372	0.198	3.39798e-31	IRI_long	Ppp2ca		1316	1.02559e-76	0.320457	0.27	0.13
																																				1317	1.54504e-35	0.35306	0.757	0.569	3.595e-31	IRI_long	Naca		1317	1.47419e-76	0.377324	0.244	0.11
																																				1318	2.41669e-35	0.310828	0.267	0.121	5.62315e-31	IRI_long	Rap1a		1318	1.82096e-76	0.216537	0.209	0.091
																																				1319	2.9735e-35	0.339881	0.516	0.319	6.91874e-31	IRI_long	Cd81		1319	1.97479e-76	0.200017	0.236	0.113
																																				1320	3.49829e-35	0.346322	0.34	0.172	8.13981e-31	IRI_long	Eci1		1320	4.73224e-75	0.232831	0.144	0.046
																																				1321	3.53379e-35	0.329953	0.281	0.129	8.22241e-31	IRI_long	Nap1l1		1321	9.86187e-75	0.242609	0.777	0.601
																																				1322	4.90375e-35	0.347253	0.244	0.102	1.141e-30	IRI_long	Banf1		1322	1.8185e-74	0.228022	0.748	0.57
																																				1323	5.11681e-35	0.250346	0.113	0.024	1.19058e-30	IRI_long	Vat1		1323	2.07803e-74	0.265516	0.117	0.03
																																				1324	6.4436e-35	0.310364	0.429	0.249	1.4993e-30	IRI_long	Spcs1		1324	2.1298e-73	0.226494	0.843	0.69
																																				1325	6.71221e-35	0.357342	0.263	0.114	1.5618e-30	IRI_long	Pitpna		1325	2.66126e-73	0.23794	0.472	0.302
																																				1326	7.31943e-35	0.22755	0.383	0.221	1.70308e-30	IRI_long	Commd3		1326	3.29655e-73	0.222437	0.301	0.165
																																				1327	7.84633e-35	0.292782	0.359	0.195	1.82568e-30	IRI_long	Eloc		1327	4.59346e-73	0.210261	0.185	0.076
																																				1328	1.09504e-34	0.281322	0.262	0.12	2.54793e-30	IRI_long	Dap		1328	5.68749e-73	0.238081	0.346	0.202
																																				1329	1.12226e-34	0.29328	0.485	0.296	2.61127e-30	IRI_long	Ppp1ca		1329	6.43671e-73	0.440836	0.344	0.186
																																				1330	1.36788e-34	0.364914	0.673	0.469	3.18278e-30	IRI_long	Eif5a		1330	1.20193e-72	0.300639	0.408	0.244
																																				1331	1.39924e-34	0.272833	0.514	0.33	3.25575e-30	IRI_long	Mgst3		1331	2.56313e-72	0.203913	0.211	0.096
																																				1332	1.58496e-34	0.304445	0.246	0.108	3.68789e-30	IRI_long	Tuba1b		1332	2.93877e-72	0.389553	0.176	0.064
																																				1333	1.61638e-34	0.518859	0.37	0.192	3.761e-30	IRI_long	Rbpms		1333	3.36782e-72	0.283831	0.205	0.086
																																				1334	1.87563e-34	0.240105	0.737	0.539	4.36421e-30	IRI_long	Pebp1		1334	1.06073e-71	0.231582	0.557	0.385
																																				1335	2.30093e-34	0.214066	0.257	0.122	5.3538e-30	IRI_long	Psmc4		1335	2.27335e-71	0.200375	0.264	0.139
																																				1336	2.49651e-34	0.294012	0.128	0.031	5.80889e-30	IRI_long	Acot9		1336	2.94439e-71	0.305274	0.262	0.127
																																				1337	2.62183e-34	0.338595	0.341	0.175	6.10048e-30	IRI_long	Manf		1337	6.83105e-71	0.22202	0.247	0.123
																																				1338	2.95427e-34	0.350222	0.209	0.078	6.874e-30	IRI_long	Nfe2l2		1338	4.3167e-68	0.248397	0.135	0.044
																																				1339	3.5829e-34	0.286569	0.337	0.176	8.3367e-30	IRI_long	Prkar1a		1339	5.84556e-68	0.393872	0.538	0.361
																																				1340	4.02929e-34	0.570193	0.303	0.143	9.37536e-30	IRI_long	Wfdc2		1340	9.08819e-68	0.218473	0.403	0.254
																																				1341	4.12238e-34	0.227201	0.364	0.207	9.59195e-30	IRI_long	Tmed2		1341	1.29636e-67	0.302344	0.181	0.071
																																				1342	5.61731e-34	0.231291	0.466	0.293	1.30704e-29	IRI_long	Cib1		1342	2.9442e-67	0.442687	0.131	0.04
																																				1343	5.62781e-34	0.292476	0.334	0.174	1.30948e-29	IRI_long	Pdcd6		1343	3.18945e-67	0.267365	0.903	0.782
																																				1344	5.70483e-34	0.294001	0.215	0.086	1.3274e-29	IRI_long	Txnrd1		1344	3.65861e-66	0.21745	0.328	0.196
																																				1345	6.48609e-34	0.330033	0.474	0.285	1.50918e-29	IRI_long	Srp9		1345	4.30706e-66	0.244784	0.116	0.034
																																				1346	8.79304e-34	0.283624	0.37	0.208	2.04596e-29	IRI_long	Snrpb		1346	5.10557e-66	0.200851	0.192	0.087
																																				1347	9.43651e-34	0.270893	0.913	0.803	2.19569e-29	IRI_long	Rplp0		1347	2.93439e-65	0.271422	0.116	0.035
																																				1348	9.87231e-34	0.321542	0.55	0.352	2.29709e-29	IRI_long	Ywhae		1348	4.24926e-65	0.3866	0.271	0.136
																																				1349	1.17742e-33	0.319257	0.152	0.044	2.73961e-29	IRI_long	Acat3		1349	4.41648e-65	0.296581	0.133	0.043
																																				1350	1.21617e-33	0.315067	0.166	0.053	2.82978e-29	IRI_long	Plpp2		1350	4.57964e-65	0.244152	0.166	0.064
																																				1351	1.32135e-33	0.322376	0.389	0.216	3.07452e-29	IRI_long	Vdac3		1351	4.80093e-65	0.240287	0.164	0.064
																																				1352	3.09295e-33	0.289105	0.385	0.217	7.19668e-29	IRI_long	Ctsz		1352	2.4191e-64	0.20406	0.134	0.047
																																				1353	3.45685e-33	0.310332	0.598	0.4	8.04339e-29	IRI_long	Clta		1353	3.87345e-64	0.207784	0.202	0.093
																																				1354	3.51301e-33	0.203073	0.373	0.22	8.17407e-29	IRI_long	Eif3i		1354	1.18757e-63	0.216588	0.837	0.689
																																				1355	3.66438e-33	0.277931	0.575	0.381	8.52628e-29	IRI_long	Ube2d3		1355	1.47543e-63	0.308113	0.583	0.414
																																				1356	4.30369e-33	0.262743	0.164	0.057	1.00138e-28	IRI_long	Stat3		1356	1.84974e-63	0.22793	0.906	0.786
																																				1357	5.73603e-33	0.327477	0.333	0.174	1.33466e-28	IRI_long	Ostf1		1357	1.85049e-63	0.30745	0.339	0.197
																																				1358	6.08514e-33	0.237809	0.315	0.171	1.41589e-28	IRI_long	Cope		1358	2.16853e-63	0.244417	0.139	0.048
																																				1359	6.76081e-33	0.300373	0.374	0.21	1.5731e-28	IRI_long	Sri		1359	4.86505e-63	0.219577	0.272	0.15
																																				1360	7.52826e-33	0.288907	0.571	0.38	1.75168e-28	IRI_long	Vdac2		1360	1.12856e-62	0.248148	0.194	0.087
																																				1361	7.86741e-33	0.238148	0.392	0.23	1.83059e-28	IRI_long	Pgls		1361	5.21105e-62	0.220897	0.693	0.527
																																				1362	8.91799e-33	0.264792	0.225	0.096	2.07504e-28	IRI_long	Psmd12		1362	6.0162e-62	0.791078	0.252	0.125
																																				1363	8.99998e-33	0.297462	0.218	0.09	2.09412e-28	IRI_long	Chmp2b		1363	6.65825e-62	0.250051	0.206	0.096
																																				1364	9.25532e-33	0.271315	0.488	0.31	2.15353e-28	IRI_long	Dad1		1364	7.4865e-62	0.243389	0.253	0.134
																																				1365	9.89178e-33	0.303511	0.48	0.301	2.30162e-28	IRI_long	Dnaja1		1365	9.51047e-62	0.202063	0.206	0.099
																																				1366	1.0101e-32	0.428429	0.437	0.251	2.35031e-28	IRI_long	Gsr		1366	2.82908e-61	0.299841	0.203	0.091
																																				1367	1.13014e-32	0.242428	0.25	0.116	2.62961e-28	IRI_long	Rbm8a		1367	2.87201e-61	0.221301	0.244	0.128
																																				1368	1.14143e-32	0.373947	0.313	0.156	2.65587e-28	IRI_long	U2af1		1368	7.76956e-60	0.267917	0.156	0.061
																																				1369	1.20281e-32	0.270424	0.232	0.102	2.79871e-28	IRI_long	Tmem50a		1369	2.31369e-59	0.384974	0.13	0.043
																																				1370	1.26061e-32	0.253045	0.493	0.317	2.93318e-28	IRI_long	Eif3k		1370	4.64719e-59	0.418608	0.106	0.03
																																				1371	1.35572e-32	0.349246	0.765	0.591	3.15449e-28	IRI_long	Rpl22		1371	9.70005e-59	0.209148	0.145	0.055
																																				1372	1.50142e-32	0.234188	0.226	0.103	3.49351e-28	IRI_long	Nono		1372	3.39585e-58	0.219747	0.219	0.11
																																				1373	1.51577e-32	0.247334	0.397	0.234	3.52689e-28	IRI_long	Laptm4a		1373	6.82664e-58	0.374007	0.173	0.072
																																				1374	1.91842e-32	0.287689	0.494	0.313	4.46378e-28	IRI_long	Dstn		1374	1.25874e-57	0.25531	0.154	0.061
																																				1375	2.1841e-32	0.317038	0.133	0.036	5.08197e-28	IRI_long	Ifngr1		1375	2.14773e-57	0.229588	0.165	0.07
																																				1376	2.39821e-32	0.302154	0.321	0.166	5.58015e-28	IRI_long	Cct4		1376	3.64111e-57	0.242748	0.108	0.036
																																				1377	2.78303e-32	0.304061	0.476	0.293	6.47556e-28	IRI_long	Ppib		1377	1.66797e-56	0.247423	0.883	0.763
																																				1378	3.31008e-32	0.327155	0.313	0.157	7.70191e-28	IRI_long	Cct5		1378	3.23498e-56	0.229716	0.175	0.078
																																				1379	3.87176e-32	0.314382	0.821	0.661	9.0088e-28	IRI_long	Itm2b		1379	9.43958e-56	0.201728	0.903	0.814
																																				1380	4.24853e-32	0.256584	0.339	0.188	9.88549e-28	IRI_long	Mrps33		1380	3.25913e-55	0.255109	0.166	0.07
																																				1381	4.5871e-32	0.292833	0.218	0.091	1.06733e-27	IRI_long	Cacybp		1381	1.2165e-53	0.294817	0.193	0.09
																																				1382	5.31922e-32	0.304251	0.496	0.311	1.23768e-27	IRI_long	Ezr		1382	3.34258e-53	0.406568	0.105	0.032
																																				1383	5.86704e-32	0.282137	0.185	0.067	1.36514e-27	IRI_long	Eif2s1		1383	1.28004e-51	0.292246	0.108	0.035
																																				1384	6.32731e-32	0.420817	0.487	0.298	1.47224e-27	IRI_long	B2m		1384	1.79788e-50	0.202946	0.878	0.768
																																				1385	9.69395e-32	0.215341	0.391	0.239	2.25559e-27	IRI_long	Prdx3		1385	3.9662e-50	0.321818	0.393	0.253
																																				1386	1.00142e-31	0.233114	0.217	0.095	2.3301e-27	IRI_long	Usp9x		1386	7.31737e-48	0.265563	0.144	0.061
																																				1387	1.23949e-31	0.230281	0.179	0.067	2.88405e-27	IRI_long	Fbp2		1387	2.32789e-47	0.238865	0.452	0.318
																																				1388	1.29925e-31	0.457477	0.298	0.142	3.02309e-27	IRI_long	Zfp36l1		1388	6.19155e-47	0.362097	0.279	0.16
																																				1389	1.37551e-31	0.340986	0.71	0.519	3.20054e-27	IRI_long	Rpl12		1389	2.88134e-43	0.244052	0.127	0.052
																																				1390	1.60109e-31	0.248173	0.274	0.138	3.72542e-27	IRI_long	Bcas2		1390	1.37391e-42	0.207115	0.136	0.061
																																				1391	1.76746e-31	0.250514	0.162	0.056	4.11252e-27	IRI_long	Eif1a		1391	3.03964e-41	0.314495	0.135	0.058
																																				1392	1.92978e-31	0.266681	0.4	0.235	4.49021e-27	IRI_long	Tmem14c		1392	9.84755e-40	0.27583	0.487	0.363
																																				1393	1.93073e-31	0.277116	0.32	0.171	4.49242e-27	IRI_long	Hoga1		1393	3.5908e-39	0.269426	0.217	0.123
																																				1394	2.04295e-31	0.251259	0.221	0.097	4.75355e-27	IRI_long	Atg3		1394	2.26539e-34	0.248421	0.11	0.047
																																				1395	2.06512e-31	0.246119	0.181	0.069	4.80512e-27	IRI_long	Rps27rt		1395	1.58848e-29	0.23332	0.398	0.292
																																				1396	2.63682e-31	0.207623	0.316	0.183	6.13536e-27	IRI_long	Snx6		1396	1.4361e-28	0.233936	0.236	0.15
																																				1397	2.79339e-31	0.244986	0.562	0.379	6.49966e-27	IRI_long	Ost4		1397	1.65247e-28	0.304827	0.208	0.126
																																				1398	3.36379e-31	0.290598	0.273	0.132	7.82686e-27	IRI_long	Sh3glb1		1398	4.00202e-24	0.257577	0.25	0.168
																																				1399	3.4538e-31	0.326657	0.305	0.154	8.03631e-27	IRI_long	Got1		1399	1.4186e-13	0.331788	0.724	0.675
																																				1400	3.49513e-31	0.210698	0.441	0.283	8.13246e-27	IRI_long	1110008F13Rik		1400	0	3.86573	0.495	0.019
																																				1401	4.33933e-31	0.358656	0.295	0.144	1.00968e-26	IRI_long	Arf4		1401	0	3.59653	0.477	0.025
																																				1402	4.96927e-31	0.218845	0.392	0.238	1.15625e-26	IRI_long	Ncl		1402	0	3.54613	0.623	0.05
																																				1403	5.67402e-31	0.2496	0.14	0.042	1.32023e-26	IRI_long	Mvp		1403	0	3.20818	0.639	0.067
																																				1404	5.90499e-31	0.228929	0.295	0.158	1.37397e-26	IRI_long	Pdia6		1404	0	2.86463	0.317	0.004
																																				1405	5.91798e-31	0.209618	0.319	0.177	1.377e-26	IRI_long	Hypk		1405	0	2.84205	0.586	0.077
																																				1406	6.41594e-31	0.296796	0.187	0.072	1.49286e-26	IRI_long	S100a13		1406	0	2.8411	0.489	0.029
																																				1407	6.51966e-31	0.222794	0.167	0.06	1.51699e-26	IRI_long	Ube2v2		1407	0	2.82602	0.532	0.039
																																				1408	6.58853e-31	0.23776	0.453	0.285	1.53302e-26	IRI_long	Npc2		1408	0	2.7343	0.884	0.224
																																				1409	7.5654e-31	0.269317	0.294	0.15	1.76032e-26	IRI_long	Sars		1409	0	2.69536	0.473	0.058
																																				1410	7.7833e-31	0.203488	0.107	0.026	1.81102e-26	IRI_long	Ifngr2		1410	0	2.68184	0.472	0.028
																																				1411	7.97283e-31	0.288428	0.354	0.197	1.85512e-26	IRI_long	1700016C15Rik		1411	0	2.59932	0.48	0.021
																																				1412	9.94077e-31	0.251243	0.171	0.062	2.31302e-26	IRI_long	Psmd14		1412	0	2.42757	0.446	0.024
																																				1413	9.99071e-31	0.247292	0.239	0.114	2.32464e-26	IRI_long	Txndc9		1413	0	2.37675	0.462	0.034
																																				1414	1.1483e-30	0.495565	0.447	0.269	2.67187e-26	IRI_long	Jund		1414	0	2.30064	0.495	0.119
																																				1415	1.4421e-30	0.208186	0.299	0.164	3.35547e-26	IRI_long	Bax		1415	0	2.28792	0.625	0.188
																																				1416	1.67934e-30	0.262472	0.21	0.09	3.90748e-26	IRI_long	Sfr1		1416	0	2.18117	0.419	0.015
																																				1417	1.75979e-30	0.257233	0.416	0.253	4.09468e-26	IRI_long	Vcp		1417	0	2.11469	0.557	0.056
																																				1418	1.93421e-30	0.297475	0.821	0.665	4.50052e-26	IRI_long	Rpl10a		1418	0	2.0766	0.429	0.064
																																				1419	2.13458e-30	0.201052	0.449	0.289	4.96674e-26	IRI_long	Psmb6		1419	0	2.05333	0.301	0.002
																																				1420	2.39946e-30	0.277386	0.319	0.172	5.58307e-26	IRI_long	Psenen		1420	0	2.02876	0.396	0.021
																																				1421	2.58674e-30	0.753506	0.273	0.132	6.01883e-26	IRI_long	Jun		1421	0	1.87459	0.685	0.154
																																				1422	2.80147e-30	0.267168	0.174	0.064	6.51847e-26	IRI_long	Erh		1422	0	1.85963	0.328	0.015
																																				1423	2.97098e-30	0.347198	0.211	0.086	6.91289e-26	IRI_long	Psat1		1423	0	1.84162	0.544	0.089
																																				1424	3.38395e-30	0.251376	0.214	0.096	7.87377e-26	IRI_long	Spg21		1424	0	1.83068	0.318	0.018
																																				1425	3.50003e-30	0.269781	0.186	0.071	8.14387e-26	IRI_long	Ap3s1		1425	0	1.78711	0.537	0.046
																																				1426	3.65004e-30	0.263299	0.121	0.032	8.49292e-26	IRI_long	Sft2d1		1426	0	1.76893	0.741	0.322
																																				1427	4.09676e-30	0.225397	0.289	0.156	9.53234e-26	IRI_long	Vps28		1427	0	1.73701	0.549	0.127
																																				1428	4.26236e-30	0.231087	0.153	0.052	9.91765e-26	IRI_long	Tax1bp3		1428	0	1.73385	0.321	0.002
																																				1429	4.5673e-30	0.304247	0.454	0.278	1.06272e-25	IRI_long	Mrpl33		1429	0	1.70804	0.557	0.079
																																				1430	4.93337e-30	0.235773	0.217	0.098	1.1479e-25	IRI_long	Wdr1		1430	0	1.64971	0.831	0.559
																																				1431	5.34421e-30	0.259902	0.226	0.102	1.24349e-25	IRI_long	Psmc2		1431	0	1.64739	0.309	0.013
																																				1432	5.78593e-30	0.289687	0.27	0.135	1.34627e-25	IRI_long	Spcs2		1432	0	1.64512	0.32	0.002
																																				1433	6.43493e-30	0.265299	0.274	0.139	1.49728e-25	IRI_long	Sec11a		1433	0	1.63235	0.367	0.024
																																				1434	6.98531e-30	0.208695	0.238	0.118	1.62534e-25	IRI_long	Cd2ap		1434	0	1.5957	0.356	0.009
																																				1435	7.14097e-30	0.227993	0.327	0.187	1.66156e-25	IRI_long	Ube2s		1435	0	1.58569	0.516	0.122
																																				1436	9.00234e-30	0.209251	0.487	0.32	2.09466e-25	IRI_long	Sec61b		1436	0	1.57895	0.458	0.099
																																				1437	9.67088e-30	0.208631	0.212	0.097	2.25022e-25	IRI_long	Pdcd10		1437	0	1.567	0.515	0.078
																																				1438	1.11828e-29	0.229433	0.613	0.434	2.60201e-25	IRI_long	Gnas		1438	0	1.54043	0.326	0.006
																																				1439	1.37999e-29	0.257847	0.172	0.063	3.21097e-25	IRI_long	Cyp4a31		1439	0	1.53502	0.299	0.016
																																				1440	2.2856e-29	0.29766	0.206	0.086	5.31812e-25	IRI_long	Adrm1		1440	0	1.5191	0.21	0.003
																																				1441	2.31042e-29	0.692263	0.275	0.138	5.37588e-25	IRI_long	Dusp1		1441	0	1.51412	0.836	0.349
																																				1442	3.4631e-29	0.234557	0.665	0.483	8.05794e-25	IRI_long	Ndufb4		1442	0	1.48525	0.312	0.014
																																				1443	4.74246e-29	0.249398	0.305	0.165	1.10347e-24	IRI_long	Chmp5		1443	0	1.48094	0.549	0.135
																																				1444	5.02643e-29	0.226589	0.225	0.107	1.16955e-24	IRI_long	Srsf9		1444	0	1.47998	0.204	0.002
																																				1445	5.06663e-29	0.218806	0.557	0.387	1.1789e-24	IRI_long	Hspd1		1445	0	1.4799	0.364	0.025
																																				1446	5.30544e-29	0.250458	0.216	0.098	1.23447e-24	IRI_long	Gls		1446	0	1.47877	0.376	0.042
																																				1447	6.1359e-29	0.248656	0.27	0.138	1.4277e-24	IRI_long	Chmp4b		1447	0	1.47061	0.73	0.18
																																				1448	7.42219e-29	0.245983	0.311	0.172	1.72699e-24	IRI_long	Rexo2		1448	0	1.44641	0.348	0.007
																																				1449	8.07687e-29	0.295592	0.11	0.027	1.87933e-24	IRI_long	Nfkbiz		1449	0	1.44387	0.261	0.003
																																				1450	9.40537e-29	0.307025	0.201	0.083	2.18844e-24	IRI_long	Card19		1450	0	1.41876	0.245	0.002
																																				1451	9.82974e-29	0.245724	0.391	0.234	2.28718e-24	IRI_long	Lap3		1451	0	1.40053	0.877	0.378
																																				1452	1.0725e-28	0.230117	0.142	0.047	2.4955e-24	IRI_long	Nop16		1452	0	1.39988	0.385	0.029
																																				1453	1.44302e-28	0.251427	0.185	0.074	3.35763e-24	IRI_long	Pdcl3		1453	0	1.38976	0.332	0.01
																																				1454	1.51373e-28	0.278079	0.878	0.762	3.52214e-24	IRI_long	Rpl21		1454	0	1.38393	0.268	0.013
																																				1455	1.77232e-28	0.253276	0.335	0.192	4.12384e-24	IRI_long	Acadvl		1455	0	1.37189	0.259	0.004
																																				1456	1.78106e-28	0.241474	0.115	0.031	4.14417e-24	IRI_long	Pafah1b3		1456	0	1.35735	0.958	0.574
																																				1457	2.006e-28	0.233764	0.313	0.179	4.66756e-24	IRI_long	Ufm1		1457	0	1.34792	0.525	0.129
																																				1458	2.00846e-28	0.260158	0.261	0.131	4.67329e-24	IRI_long	1110004F10Rik		1458	0	1.34409	0.349	0.011
																																				1459	2.0862e-28	0.647907	0.215	0.093	4.85417e-24	IRI_long	Mt2		1459	0	1.34048	0.228	0.002
																																				1460	2.72771e-28	0.379593	0.199	0.08	6.34683e-24	IRI_long	Gsta4		1460	0	1.34024	0.277	0.004
																																				1461	3.34349e-28	0.217157	0.204	0.092	7.77964e-24	IRI_long	Nt5c		1461	0	1.33628	0.931	0.632
																																				1462	3.59588e-28	0.315363	0.177	0.067	8.36689e-24	IRI_long	Pa2g4		1462	0	1.33246	0.338	0.016
																																				1463	3.72843e-28	0.236096	0.234	0.113	8.67532e-24	IRI_long	Eci2		1463	0	1.30787	0.688	0.339
																																				1464	4.35669e-28	0.302226	0.262	0.129	1.01372e-23	IRI_long	Ifi27		1464	0	1.29999	0.282	0.016
																																				1465	4.56963e-28	0.308754	0.796	0.645	1.06326e-23	IRI_long	Rpl7		1465	0	1.2743	0.404	0.051
																																				1466	4.93458e-28	0.281871	0.29	0.152	1.14818e-23	IRI_long	Snrpd3		1466	0	1.26936	0.804	0.538
																																				1467	5.48677e-28	0.218982	0.388	0.241	1.27666e-23	IRI_long	C1qbp		1467	0	1.25657	0.244	0.002
																																				1468	5.76842e-28	0.301336	0.277	0.14	1.3422e-23	IRI_long	Mrpl23		1468	0	1.24619	0.267	0.007
																																				1469	6.09122e-28	0.28346	0.297	0.157	1.4173e-23	IRI_long	Set		1469	0	1.22951	0.276	0.018
																																				1470	6.14143e-28	0.236578	0.183	0.075	1.42899e-23	IRI_long	Eif3d		1470	0	1.2249	0.346	0.016
																																				1471	6.31375e-28	0.337441	0.228	0.101	1.46908e-23	IRI_long	Stmn1		1471	0	1.22077	0.432	0.044
																																				1472	6.63811e-28	0.286698	0.873	0.787	1.54456e-23	IRI_long	Gpx4		1472	0	1.2089	0.263	0.003
																																				1473	6.78483e-28	0.214592	0.175	0.071	1.57869e-23	IRI_long	Skap2		1473	0	1.20405	0.741	0.252
																																				1474	8.05814e-28	0.206459	0.405	0.258	1.87497e-23	IRI_long	Mrps36		1474	0	1.19714	0.568	0.198
																																				1475	8.66925e-28	0.206245	0.345	0.206	2.01716e-23	IRI_long	Sumo1		1475	0	1.18121	0.467	0.1
																																				1476	9.02492e-28	0.678441	0.503	0.341	2.09992e-23	IRI_long	Apoe		1476	0	1.17516	0.474	0.076
																																				1477	1.12088e-27	0.238767	0.209	0.093	2.60806e-23	IRI_long	Jpt1		1477	0	1.17004	0.209	0.001
																																				1478	1.15511e-27	0.231894	0.192	0.084	2.6877e-23	IRI_long	Atxn10		1478	0	1.15765	0.314	0.006
																																				1479	1.31027e-27	0.228983	0.188	0.082	3.04873e-23	IRI_long	Cops5		1479	0	1.13699	0.84	0.531
																																				1480	1.69063e-27	0.209669	0.22	0.106	3.93375e-23	IRI_long	Sarnp		1480	0	1.1301	0.267	0.013
																																				1481	1.91773e-27	0.343757	0.798	0.66	4.46217e-23	IRI_long	Rps26		1481	0	1.12725	0.257	0.013
																																				1482	2.15554e-27	0.294564	0.849	0.724	5.01551e-23	IRI_long	Rps9		1482	0	1.11862	0.41	0.043
																																				1483	2.32232e-27	0.228594	0.396	0.248	5.40357e-23	IRI_long	Snrpe		1483	0	1.11309	0.632	0.208
																																				1484	2.34195e-27	0.264589	0.284	0.151	5.44925e-23	IRI_long	Ube2d2a		1484	0	1.10682	0.276	0.004
																																				1485	2.44504e-27	0.25333	0.268	0.139	5.68912e-23	IRI_long	Ssu72		1485	0	1.10151	0.733	0.365
																																				1486	2.49067e-27	0.250967	0.152	0.056	5.79529e-23	IRI_long	Zyx		1486	0	1.09832	0.296	0.021
																																				1487	2.58115e-27	0.248181	0.133	0.042	6.00583e-23	IRI_long	Trim47		1487	0	1.09775	0.432	0.068
																																				1488	3.04896e-27	0.201927	0.428	0.277	7.09432e-23	IRI_long	Sub1		1488	0	1.09162	0.658	0.284
																																				1489	3.21727e-27	0.293833	0.102	0.025	7.48594e-23	IRI_long	Fam49b		1489	0	1.08424	0.281	0.007
																																				1490	3.29253e-27	0.208297	0.259	0.137	7.66105e-23	IRI_long	Dnajb6		1490	0	1.08342	0.575	0.211
																																				1491	3.82671e-27	0.216263	0.199	0.092	8.90399e-23	IRI_long	Cd302		1491	0	1.06255	0.303	0.014
																																				1492	5.45584e-27	0.217301	0.178	0.074	1.26946e-22	IRI_long	Fbl		1492	0	1.06128	0.868	0.512
																																				1493	5.67062e-27	0.28407	0.282	0.147	1.31944e-22	IRI_long	Med21		1493	0	1.04842	0.266	0.013
																																				1494	6.03509e-27	0.259654	0.197	0.085	1.40425e-22	IRI_long	Tbrg1		1494	0	1.03576	0.339	0.033
																																				1495	6.22509e-27	0.22908	0.271	0.144	1.44845e-22	IRI_long	Eif1ax		1495	0	1.0308	0.257	0.011
																																				1496	6.22655e-27	0.256768	0.146	0.051	1.44879e-22	IRI_long	Prmt1		1496	0	1.02444	0.259	0.004
																																				1497	6.22719e-27	0.203928	0.127	0.041	1.44894e-22	IRI_long	Ddx39		1497	0	1.01559	0.648	0.25
																																				1498	6.44768e-27	0.230029	0.28	0.151	1.50025e-22	IRI_long	Psmc5		1498	0	1.01459	0.282	0.008
																																				1499	6.87347e-27	0.228873	0.196	0.089	1.59932e-22	IRI_long	Copb2		1499	0	1.01209	0.286	0.022
																																				1500	8.05925e-27	0.220015	0.222	0.108	1.87523e-22	IRI_long	Rab11b		1500	0	0.996036	0.262	0.006
																																				1501	9.27279e-27	0.250451	0.489	0.325	2.15759e-22	IRI_long	Selenof		1501	0	0.994793	0.229	0.003
																																				1502	9.78271e-27	0.260314	0.321	0.181	2.27624e-22	IRI_long	Cfl2		1502	0	0.988368	0.256	0.006
																																				1503	1.29221e-26	0.256326	0.163	0.062	3.0067e-22	IRI_long	Col18a1		1503	0	0.978028	0.239	0.003
																																				1504	1.64567e-26	0.246218	0.108	0.029	3.82914e-22	IRI_long	Vasp		1504	0	0.969774	0.252	0.003
																																				1505	2.12575e-26	0.228058	0.185	0.08	4.94619e-22	IRI_long	Lamtor3		1505	0	0.928208	0.276	0.016
																																				1506	2.33728e-26	0.244004	0.205	0.093	5.43838e-22	IRI_long	Emc2		1506	0	0.913499	0.266	0.004
																																				1507	2.47114e-26	0.212061	0.176	0.076	5.74986e-22	IRI_long	Ces2c		1507	0	0.906082	0.236	0.002
																																				1508	2.60954e-26	0.200683	0.239	0.123	6.07188e-22	IRI_long	Acp1		1508	0	0.885679	0.203	0.003
																																				1509	2.86239e-26	0.371836	0.185	0.073	6.66022e-22	IRI_long	Txnip		1509	0	0.869877	0.242	0.002
																																				1510	3.841e-26	0.222186	0.597	0.425	8.93723e-22	IRI_long	Prdx2		1510	0	0.869184	0.202	0.002
																																				1511	4.36374e-26	0.201956	0.301	0.173	1.01536e-21	IRI_long	Gss		1511	0	0.864013	0.244	0.003
																																				1512	4.4752e-26	0.292166	0.214	0.096	1.04129e-21	IRI_long	Zwint		1512	0	0.860778	0.938	0.665
																																				1513	4.73547e-26	0.204313	0.179	0.077	1.10185e-21	IRI_long	Glod4		1513	0	0.841528	0.232	0.007
																																				1514	6.1883e-26	0.296461	0.691	0.517	1.43989e-21	IRI_long	Rpl27		1514	0	0.836499	0.225	0.005
																																				1515	6.20979e-26	0.230624	0.567	0.4	1.44489e-21	IRI_long	Tomm20		1515	0	0.832896	0.217	0.003
																																				1516	7.14709e-26	0.206846	0.129	0.044	1.66298e-21	IRI_long	Acsl4		1516	0	0.797081	0.22	0.001
																																				1517	8.46424e-26	0.226926	0.106	0.029	1.96946e-21	IRI_long	Arhgap15		1517	0	0.79338	0.921	0.757
																																				1518	9.58892e-26	0.254936	0.25	0.128	2.23115e-21	IRI_long	Ssb		1518	0	0.77711	0.209	0.001
																																				1519	9.80162e-26	0.201078	0.16	0.065	2.28064e-21	IRI_long	Hmgb3		1519	0	0.759746	0.209	0.002
																																				1520	1.10962e-25	0.299263	0.248	0.123	2.58187e-21	IRI_long	Psma5		1520	0	0.759431	0.222	0.004
																																				1521	1.2097e-25	0.30342	0.74	0.574	2.81473e-21	IRI_long	Aldoa		1521	0	0.693205	0.205	0.003
																																				1522	1.34593e-25	0.212789	0.378	0.242	3.13171e-21	IRI_long	Rer1		1522	0	0.672401	0.21	0.004
																																				1523	1.78745e-25	0.206277	0.24	0.127	4.15903e-21	IRI_long	Mrpl32		1523	0	0.791445	0.186	0.002
																																				1524	1.81256e-25	0.266848	0.166	0.065	4.21746e-21	IRI_long	Zfp36l2		1524	0	1.16333	0.465	0.093
																																				1525	1.82758e-25	0.235636	0.183	0.078	4.2524e-21	IRI_long	Ybx3		1525	0	1.1367	0.451	0.108
																																				1526	1.8383e-25	0.219059	0.438	0.286	4.27736e-21	IRI_long	Slc9a3r1		1526	0	0.783182	0.224	0.008
																																				1527	1.92858e-25	0.205372	0.126	0.042	4.48742e-21	IRI_long	Brix1		1527	0	1.05933	0.2	0.003
																																				1528	1.93129e-25	0.242345	0.542	0.377	4.49374e-21	IRI_long	Map1lc3b		1528	0	0.933745	0.759	0.434
																																				1529	2.33627e-25	0.302918	0.26	0.133	5.43602e-21	IRI_long	Psmd7		1529	0	1.0591	0.492	0.132
																																				1530	3.23297e-25	0.309554	0.231	0.112	7.52247e-21	IRI_long	Crot		1530	0	0.696646	0.212	0.006
																																				1531	4.01562e-25	0.200262	0.407	0.264	9.34356e-21	IRI_long	Ninj1		1531	0	0.736433	0.194	0.003
																																				1532	4.08633e-25	0.281261	0.24	0.119	9.50808e-21	IRI_long	Sqor		1532	0	0.98601	0.686	0.31
																																				1533	4.11593e-25	0.201611	0.131	0.046	9.57695e-21	IRI_long	Ywhag		1533	0	0.718466	0.192	0.003
																																				1534	4.47093e-25	0.296015	0.769	0.61	1.0403e-20	IRI_long	Hsp90ab1		1534	0	1.18146	0.195	0.003
																																				1535	5.02238e-25	0.200585	0.197	0.092	1.16861e-20	IRI_long	Cpt2		1535	0	0.696809	0.175	0.001
																																				1536	6.28165e-25	0.253314	0.231	0.113	1.46162e-20	IRI_long	Gmpr		1536	0	2.08115	0.217	0.008
																																				1537	6.42571e-25	0.218858	0.156	0.062	1.49513e-20	IRI_long	Gnpnat1		1537	0	1.00261	0.468	0.112
																																				1538	1.06719e-24	0.205444	0.303	0.179	2.48313e-20	IRI_long	Abcd3		1538	3.53002e-308	0.897215	0.267	0.019
																																				1539	1.10458e-24	0.233353	0.263	0.14	2.57013e-20	IRI_long	Nhp2		1539	1.00424e-307	1.05578	0.679	0.335
																																				1540	1.18719e-24	0.202944	0.557	0.397	2.76235e-20	IRI_long	Aldh2		1540	9.42719e-307	0.846155	0.209	0.006
																																				1541	1.28986e-24	0.211543	0.85	0.712	3.00125e-20	IRI_long	Rpl17		1541	6.19092e-306	0.79993	0.187	0.003
																																				1542	1.94286e-24	0.210549	0.188	0.087	4.52065e-20	IRI_long	Ppp2r1a		1542	6.99112e-305	1.7082	0.381	0.098
																																				1543	2.05867e-24	0.369357	0.429	0.268	4.79012e-20	IRI_long	Hspa5		1543	1.25579e-303	0.823521	0.315	0.036
																																				1544	2.23169e-24	0.220994	0.432	0.284	5.19269e-20	IRI_long	Pabpc1		1544	2.35223e-303	0.640269	0.19	0.003
																																				1545	2.82356e-24	0.247015	0.168	0.07	6.56985e-20	IRI_long	Rpl10-ps3		1545	9.06116e-303	0.590441	0.184	0.002
																																				1546	3.04945e-24	0.204747	0.158	0.066	7.09547e-20	IRI_long	Med10		1546	4.01404e-301	0.590407	0.184	0.003
																																				1547	3.5148e-24	0.217951	0.137	0.052	8.17824e-20	IRI_long	Bhlhe40		1547	1.28952e-297	1.0822	0.293	0.031
																																				1548	4.16062e-24	0.210975	0.103	0.03	9.68094e-20	IRI_long	Ets2		1548	6.03574e-297	0.742056	0.213	0.008
																																				1549	4.77539e-24	0.374032	0.683	0.548	1.11114e-19	IRI_long	Idh1		1549	5.41469e-296	0.545469	0.18	0.002
																																				1550	4.83887e-24	0.239401	0.147	0.055	1.12591e-19	IRI_long	Nipsnap3b		1550	2.42948e-294	1.02641	0.701	0.326
																																				1551	4.88915e-24	0.242879	0.818	0.67	1.13761e-19	IRI_long	Rpl34		1551	3.47538e-292	0.704008	0.194	0.005
																																				1552	5.31262e-24	0.221852	0.192	0.089	1.23614e-19	IRI_long	Actr10		1552	1.63324e-291	0.824889	0.218	0.01
																																				1553	5.47704e-24	0.275144	0.188	0.085	1.2744e-19	IRI_long	Uchl3		1553	1.21078e-290	0.941052	0.306	0.038
																																				1554	6.75964e-24	0.206471	0.199	0.098	1.57283e-19	IRI_long	Elavl1		1554	2.09827e-290	0.748162	0.194	0.005
																																				1555	6.96171e-24	0.215286	0.136	0.052	1.61985e-19	IRI_long	Mid1ip1		1555	5.98576e-290	1.20854	0.353	0.07
																																				1556	7.42706e-24	0.209912	0.207	0.103	1.72813e-19	IRI_long	Cth		1556	6.68383e-286	0.646445	0.199	0.006
																																				1557	7.68915e-24	0.305464	0.257	0.136	1.78911e-19	IRI_long	Cd47		1557	1.45127e-284	0.556765	0.169	0.002
																																				1558	1.12193e-23	0.212898	0.156	0.065	2.61051e-19	IRI_long	Ugdh		1558	1.51383e-283	0.937063	0.478	0.131
																																				1559	1.27544e-23	0.209119	0.13	0.047	2.96769e-19	IRI_long	Akt1		1559	1.64097e-282	1.21471	0.207	0.008
																																				1560	1.54415e-23	0.220531	0.117	0.038	3.59292e-19	IRI_long	Casp8		1560	1.94586e-282	1.18084	0.184	0.004
																																				1561	1.54416e-23	0.219907	0.58	0.417	3.59296e-19	IRI_long	Suclg1		1561	4.81887e-282	0.890142	0.632	0.256
																																				1562	1.55944e-23	0.255653	0.157	0.062	3.6285e-19	IRI_long	Col4a1		1562	1.26628e-281	0.774001	0.173	0.002
																																				1563	1.80652e-23	0.229344	0.105	0.03	4.20341e-19	IRI_long	Psmb10		1563	1.50129e-281	0.700555	0.162	0.001
																																				1564	1.82245e-23	0.217304	0.257	0.142	4.24048e-19	IRI_long	Bcap31		1564	2.14457e-280	1.0719	0.691	0.344
																																				1565	1.99607e-23	0.23187	0.304	0.177	4.64447e-19	IRI_long	Snrpg		1565	1.33459e-279	0.593443	0.166	0.002
																																				1566	2.53777e-23	0.214806	0.337	0.208	5.90489e-19	IRI_long	Cnn3		1566	5.49616e-278	0.710601	0.231	0.014
																																				1567	2.84831e-23	0.261534	0.177	0.076	6.62746e-19	IRI_long	Mapkapk2		1567	6.15534e-278	0.612064	0.204	0.008
																																				1568	3.21347e-23	0.246832	0.107	0.031	7.47709e-19	IRI_long	Steap1		1568	4.08261e-277	0.704929	0.179	0.004
																																				1569	3.26261e-23	0.34531	0.576	0.409	7.59144e-19	IRI_long	Ctsb		1569	1.56514e-275	0.783537	0.178	0.003
																																				1570	3.36152e-23	0.248289	0.34	0.206	7.82159e-19	IRI_long	Sqstm1		1570	4.84509e-273	0.697031	0.221	0.012
																																				1571	7.59122e-23	0.231296	0.211	0.106	1.76633e-18	IRI_long	Trappc4		1571	1.87266e-272	0.511325	0.166	0.002
																																				1572	9.25431e-23	0.216101	0.225	0.117	2.15329e-18	IRI_long	Aimp1		1572	4.93008e-271	1.0238	0.418	0.108
																																				1573	1.06175e-22	0.200746	0.149	0.062	2.47048e-18	IRI_long	Grb2		1573	1.10832e-270	1.01621	0.322	0.052
																																				1574	1.12509e-22	0.207467	0.178	0.083	2.61785e-18	IRI_long	Syngr2		1574	1.93823e-270	0.602437	0.158	0.001
																																				1575	1.48587e-22	0.200329	0.142	0.058	3.45732e-18	IRI_long	Lsm5		1575	3.0884e-270	0.859065	0.431	0.102
																																				1576	1.49124e-22	0.23304	0.456	0.31	3.46981e-18	IRI_long	Gpi1		1576	8.82947e-270	0.8191	0.185	0.006
																																				1577	1.75864e-22	0.227024	0.128	0.045	4.09201e-18	IRI_long	Flot1		1577	8.20924e-269	0.715632	0.265	0.025
																																				1578	1.76643e-22	0.286393	0.22	0.107	4.11013e-18	IRI_long	Ostc		1578	2.25354e-268	0.806511	0.148	0
																																				1579	3.28111e-22	0.26111	0.114	0.038	7.63448e-18	IRI_long	Sox4		1579	1.13942e-265	0.788157	0.267	0.027
																																				1580	4.00586e-22	0.213739	0.147	0.059	9.32083e-18	IRI_long	Pfdn4		1580	1.87351e-265	0.610806	0.145	0
																																				1581	4.35108e-22	0.221154	0.217	0.112	1.01241e-17	IRI_long	Trappc1		1581	7.06417e-262	0.649971	0.18	0.005
																																				1582	4.76267e-22	0.231568	0.622	0.462	1.10818e-17	IRI_long	Comt		1582	2.72146e-261	1.2171	0.398	0.118
																																				1583	7.71564e-22	0.213857	0.28	0.164	1.79527e-17	IRI_long	Mpp6		1583	2.04982e-260	0.495922	0.156	0.002
																																				1584	8.24109e-22	0.202164	0.177	0.082	1.91754e-17	IRI_long	Sugt1		1584	1.2158e-259	0.669903	0.144	0
																																				1585	1.10206e-21	0.435884	0.127	0.044	2.56427e-17	IRI_long	Cyr61		1585	1.35904e-258	0.739555	0.348	0.059
																																				1586	1.6531e-21	0.213849	0.178	0.083	3.84644e-17	IRI_long	Pfn2		1586	2.42036e-258	1.16648	0.166	0.003
																																				1587	1.72424e-21	0.298309	0.304	0.181	4.01196e-17	IRI_long	Id3		1587	4.99942e-258	0.92195	0.628	0.269
																																				1588	1.73524e-21	0.228544	0.282	0.164	4.03757e-17	IRI_long	Cxcl16		1588	2.2067e-257	0.970659	0.534	0.195
																																				1589	2.60974e-21	0.231564	0.186	0.088	6.07235e-17	IRI_long	Tpd52l2		1589	1.00733e-254	0.759981	0.999	0.996
																																				1590	2.70878e-21	0.235809	0.112	0.037	6.30279e-17	IRI_long	Ifrd1		1590	2.84736e-253	0.745485	0.154	0.002
																																				1591	2.75536e-21	0.26374	0.135	0.051	6.41118e-17	IRI_long	Lrrfip2		1591	6.99652e-253	1.10518	0.299	0.042
																																				1592	3.17234e-21	0.229642	0.452	0.31	7.38139e-17	IRI_long	Selenok		1592	9.86926e-253	0.839424	0.714	0.387
																																				1593	3.98339e-21	0.215645	0.197	0.099	9.26854e-17	IRI_long	Nsfl1c		1593	1.1889e-252	0.56853	0.149	0.001
																																				1594	4.16465e-21	0.257762	0.394	0.255	9.6903e-17	IRI_long	Spint2		1594	1.83821e-252	0.803247	0.193	0.009
																																				1595	4.90643e-21	0.215173	0.488	0.345	1.14163e-16	IRI_long	Mrfap1		1595	4.25892e-252	0.807428	0.331	0.055
																																				1596	5.85069e-21	0.216914	0.102	0.033	1.36134e-16	IRI_long	Sema3c		1596	2.25985e-249	0.521368	0.163	0.003
																																				1597	8.05514e-21	0.228945	0.903	0.829	1.87427e-16	IRI_long	Rpl28		1597	4.47141e-249	0.57798	0.191	0.008
																																				1598	8.7055e-21	0.275563	0.812	0.692	2.0256e-16	IRI_long	Slc25a5		1598	1.00251e-248	0.783159	0.348	0.069
																																				1599	8.99833e-21	0.288076	0.585	0.427	2.09373e-16	IRI_long	Tmbim4		1599	1.16079e-247	0.5065	0.153	0.002
																																				1600	1.13051e-20	0.250938	0.141	0.056	2.63046e-16	IRI_long	Psmd10		1600	7.036e-247	0.789014	0.17	0.005
																																				1601	1.15299e-20	0.297183	0.141	0.055	2.68279e-16	IRI_long	H2-DMb1		1601	1.5653e-245	1.15866	0.155	0.002
																																				1602	1.1639e-20	0.251107	0.231	0.123	2.70817e-16	IRI_long	Mtx2		1602	2.07398e-244	0.514612	0.152	0.002
																																				1603	2.24012e-20	0.234323	0.235	0.131	5.21231e-16	IRI_long	Tsc22d3		1603	8.77934e-244	0.674911	0.262	0.029
																																				1604	2.30939e-20	0.225582	0.827	0.703	5.37349e-16	IRI_long	Rps13		1604	1.03254e-243	0.869211	0.219	0.018
																																				1605	4.22224e-20	0.29571	0.221	0.117	9.8243e-16	IRI_long	Napsa		1605	1.67038e-243	0.9227	0.409	0.106
																																				1606	4.61192e-20	0.212595	0.442	0.305	1.0731e-15	IRI_long	Eif3f		1606	8.51265e-243	0.970202	0.27	0.032
																																				1607	5.52731e-20	0.255479	0.18	0.083	1.28609e-15	IRI_long	Ppcs		1607	3.12059e-242	0.6411	0.873	0.658
																																				1608	9.1821e-20	0.353573	0.644	0.622	2.13649e-15	IRI_long	Keg1		1608	3.12235e-241	0.441367	0.146	0.002
																																				1609	9.34603e-20	0.258187	0.215	0.112	2.17463e-15	IRI_long	Cetn3		1609	6.79707e-241	0.531239	0.167	0.005
																																				1610	9.827e-20	0.205431	0.474	0.336	2.28655e-15	IRI_long	Hmgn1		1610	1.53551e-240	0.625249	0.929	0.745
																																				1611	1.65384e-19	0.227518	0.485	0.343	3.84815e-15	IRI_long	Calr		1611	6.79734e-239	0.537903	0.149	0.002
																																				1612	2.58352e-19	0.302504	0.226	0.118	6.01133e-15	IRI_long	Cyp24a1		1612	8.96456e-237	0.483871	0.148	0.002
																																				1613	3.97779e-19	0.233269	0.808	0.688	9.25551e-15	IRI_long	Ldhb		1613	3.77872e-236	0.830251	0.614	0.258
																																				1614	8.45549e-19	0.263497	0.582	0.432	1.96742e-14	IRI_long	Plscr2		1614	5.19243e-236	0.457291	0.153	0.003
																																				1615	9.07886e-19	0.206263	0.446	0.319	2.11247e-14	IRI_long	Eif5		1615	6.17046e-236	0.487039	0.158	0.004
																																				1616	1.26112e-18	0.258395	0.122	0.046	2.93437e-14	IRI_long	Rsu1		1616	8.44704e-235	0.778265	0.212	0.016
																																				1617	2.39688e-18	0.230882	0.161	0.074	5.57705e-14	IRI_long	Stx8		1617	2.04607e-234	0.900832	0.215	0.018
																																				1618	3.51062e-18	0.281331	0.106	0.037	8.1685e-14	IRI_long	Pmepa1		1618	2.12124e-233	0.447298	0.139	0.001
																																				1619	3.52838e-18	0.460127	0.174	0.084	8.20983e-14	IRI_long	Pkm		1619	6.04469e-233	0.777963	0.375	0.082
																																				1620	4.09045e-18	0.269381	0.169	0.08	9.51765e-14	IRI_long	Cyp4a10		1620	1.24903e-232	0.517141	0.171	0.006
																																				1621	4.17019e-18	0.207722	0.167	0.082	9.7032e-14	IRI_long	Rab9		1621	6.36189e-232	0.854518	0.184	0.009
																																				1622	5.75502e-18	0.251886	0.746	0.613	1.33908e-13	IRI_long	Rpl7a		1622	3.05897e-231	0.41696	0.137	0.001
																																				1623	4.54846e-17	0.238264	0.103	0.037	1.05834e-12	IRI_long	Sf3b4		1623	6.26178e-231	1.04606	0.181	0.008
																																				1624	5.57212e-17	0.245495	0.215	0.116	1.29652e-12	IRI_long	Anp32b		1624	6.29923e-231	0.567836	0.14	0.002
																																				1625	1.05638e-16	0.229573	0.101	0.036	2.45799e-12	IRI_long	Tnfsf12		1625	2.16731e-230	0.770292	0.268	0.038
																																				1626	1.17009e-16	0.218677	0.18	0.094	2.72256e-12	IRI_long	Eid1		1626	1.32347e-229	1.40933	0.644	0.314
																																				1627	1.70424e-16	0.285826	0.156	0.074	3.96543e-12	IRI_long	Id1		1627	6.49824e-229	0.603691	0.143	0.002
																																				1628	1.85756e-16	0.220186	0.105	0.039	4.32217e-12	IRI_long	Ifnar2		1628	3.53951e-228	0.571995	0.147	0.003
																																				1629	3.22855e-16	0.209368	0.823	0.718	7.51219e-12	IRI_long	Rps3		1629	1.85561e-224	0.871624	0.533	0.195
																																				1630	3.99072e-16	0.282685	0.183	0.093	9.2856e-12	IRI_long	Hmgb2		1630	4.54602e-220	0.818271	0.215	0.02
																																				1631	5.08501e-16	0.22557	0.812	0.699	1.18318e-11	IRI_long	Cyb5a		1631	1.57136e-219	0.615115	0.187	0.011
																																				1632	1.63122e-15	0.211029	0.217	0.127	3.79553e-11	IRI_long	Ubald2		1632	2.76906e-219	0.465783	0.14	0.002
																																				1633	9.56436e-15	0.232178	0.726	0.604	2.22543e-10	IRI_long	Gabarap		1633	3.23318e-218	0.712162	0.319	0.06
																																				1634	1.19195e-14	0.205735	0.145	0.072	2.77343e-10	IRI_long	Ube2g1		1634	4.51045e-218	0.786918	0.515	0.186
																																				1635	2.14875e-14	0.25187	0.197	0.114	4.99972e-10	IRI_long	Zfp36		1635	6.38856e-218	0.666866	0.216	0.019
																																				1636	5.39307e-14	0.216177	0.105	0.043	1.25486e-09	IRI_long	Smarcb1		1636	2.54536e-217	0.674723	0.212	0.019
																																				1637	1.63777e-13	0.355452	0.187	0.101	3.81075e-09	IRI_long	Mrps6		1637	4.71963e-216	0.418559	0.133	0.002
																																				1638	1.70387e-13	0.234555	0.134	0.064	3.96456e-09	IRI_long	Akr1b3		1638	4.72683e-216	0.646043	0.209	0.018
																																				1639	2.71493e-13	0.259117	0.246	0.154	6.31709e-09	IRI_long	Sgk1		1639	7.47346e-216	0.778309	0.626	0.269
																																				1640	1.41014e-11	0.264902	0.635	0.528	3.28111e-07	IRI_long	Guca2b		1640	7.50035e-215	1.15632	0.155	0.006
																																				1641	3.77352e-10	0.225635	0.704	0.62	8.78024e-06	IRI_long	Lgmn		1641	1.96744e-214	0.810923	0.662	0.323
																																				1642	2.10538e-09	0.229892	0.11	0.056	4.89879e-05	IRI_long	Car3		1642	2.47389e-212	0.442438	0.152	0.005
																																				1643	9.70987e-09	0.206259	0.694	0.599	0.000225929	IRI_long	Glyat		1643	8.62429e-212	0.755959	0.318	0.061
																																				1644	1.67844e-08	0.298648	0.192	0.123	0.00039054	IRI_long	G0s2		1644	4.72082e-211	0.58232	0.139	0.003
																																				1645	5.65154e-08	0.296647	0.183	0.118	0.001315	IRI_long	Nfkbia		1645	9.79619e-211	1.20282	0.141	0.004
																																				1646	8.59326e-05	0.203012	0.608	0.629	1	IRI_long	Pck1		1646	1.0205e-210	0.957772	0.385	0.111
																																				1647	0.000546776	0.299968	0.257	0.239	1	IRI_long	Defb1		1647	3.05899e-210	0.402199	0.128	0.002
																																													1648	6.93586e-208	0.702162	0.745	0.429
																																													1649	3.85421e-207	0.421957	0.126	0.001
																																													1650	1.37708e-206	0.447581	0.144	0.004
																																													1651	1.48881e-206	0.570948	0.214	0.021
																																													1652	2.09937e-206	0.44871	0.139	0.003
																																													1653	2.75879e-206	0.670707	0.199	0.018
																																													1654	2.79508e-206	0.583121	0.197	0.016
																																													1655	4.64554e-206	0.774992	0.545	0.208
																																													1656	5.84734e-206	0.672221	0.193	0.016
																																													1657	6.97977e-206	0.659421	0.124	0.001
																																													1658	1.56532e-205	0.558427	0.162	0.009
																																													1659	1.72995e-205	0.798619	0.116	0
																																													1660	2.98115e-205	0.704878	0.616	0.261
																																													1661	6.8951e-205	0.915464	0.422	0.128
																																													1662	4.44001e-203	0.799014	0.378	0.095
																																													1663	9.3231e-202	0.501027	0.17	0.01
																																													1664	2.06237e-201	0.658018	0.838	0.638
																																													1665	2.75954e-200	0.651322	0.176	0.012
																																													1666	5.15563e-199	0.7097	0.333	0.076
																																													1667	6.44876e-199	0.61549	0.184	0.014
																																													1668	2.94826e-197	0.617702	0.244	0.034
																																													1669	1.0082e-196	0.361815	0.118	0.001
																																													1670	1.66735e-196	0.442812	0.129	0.002
																																													1671	2.43855e-196	0.849523	0.451	0.157
																																													1672	4.47894e-196	0.62457	0.257	0.04
																																													1673	4.87108e-196	0.545663	0.136	0.004
																																													1674	2.29272e-195	1.13979	0.14	0.004
																																													1675	2.90919e-195	0.755309	0.559	0.232
																																													1676	8.61769e-195	0.503377	0.148	0.006
																																													1677	2.34079e-193	0.516393	0.182	0.014
																																													1678	4.39191e-191	0.594053	0.222	0.028
																																													1679	1.40999e-190	0.739511	0.623	0.298
																																													1680	2.41172e-190	0.637926	0.199	0.02
																																													1681	6.45667e-188	0.682792	0.619	0.282
																																													1682	7.88517e-188	0.377473	0.12	0.002
																																													1683	1.78297e-187	0.334945	0.109	0.001
																																													1684	2.1502e-187	0.745576	0.41	0.129
																																													1685	4.95609e-186	0.614278	0.838	0.586
																																													1686	2.58754e-185	0.743735	0.578	0.251
																																													1687	2.96149e-185	0.382329	0.119	0.002
																																													1688	1.06394e-184	0.399285	0.115	0.002
																																													1689	1.93879e-184	0.585071	0.152	0.009
																																													1690	1.88886e-183	0.677542	0.418	0.131
																																													1691	2.39303e-183	0.738271	0.175	0.014
																																													1692	9.58338e-183	0.529913	0.19	0.018
																																													1693	1.15102e-181	0.362461	0.105	0.001
																																													1694	5.63876e-180	0.674647	0.476	0.172
																																													1695	9.15515e-180	0.413387	0.109	0.001
																																													1696	4.0644e-179	0.471454	0.192	0.02
																																													1697	8.49677e-179	0.430772	0.114	0.002
																																													1698	7.97977e-178	0.561079	0.873	0.663
																																													1699	2.30305e-177	0.502599	0.793	0.458
																																													1700	4.07883e-177	0.939044	0.594	0.354
																																													1701	2.34733e-176	0.494364	0.18	0.017
																																													1702	1.00273e-175	0.529653	0.218	0.03
																																													1703	1.28797e-175	0.540195	0.178	0.017
																																													1704	1.60776e-175	0.473891	0.14	0.007
																																													1705	1.64131e-175	0.445013	0.118	0.003
																																													1706	2.14037e-175	0.377469	0.129	0.004
																																													1707	2.8181e-175	0.535449	0.152	0.01
																																													1708	3.70971e-175	0.495714	0.106	0.001
																																													1709	3.4705e-174	0.784551	0.131	0.006
																																													1710	4.24385e-174	0.84773	0.266	0.053
																																													1711	1.01774e-173	0.362655	0.104	0.001
																																													1712	2.53205e-173	0.339243	0.101	0.001
																																													1713	7.59162e-173	0.697803	0.103	0.001
																																													1714	8.59461e-172	0.654376	0.307	0.071
																																													1715	1.59774e-171	0.536276	0.89	0.719
																																													1716	2.26544e-171	0.590894	0.106	0.001
																																													1717	4.28226e-171	0.47874	0.102	0.001
																																													1718	6.93831e-171	0.437679	0.149	0.009
																																													1719	1.61372e-170	0.760634	0.417	0.143
																																													1720	3.09521e-170	0.575073	0.181	0.019
																																													1721	1.04049e-169	0.526665	0.176	0.017
																																													1722	7.35128e-168	0.371846	0.109	0.002
																																													1723	4.63751e-166	0.515699	0.109	0.002
																																													1724	1.62708e-165	0.844013	0.474	0.194
																																													1725	4.5017e-165	0.401671	0.146	0.009
																																													1726	6.88262e-165	0.614508	0.226	0.037
																																													1727	8.21652e-165	0.578414	0.288	0.064
																																													1728	3.11298e-164	0.680997	0.54	0.239
																																													1729	1.35858e-163	0.608059	0.17	0.018
																																													1730	1.46652e-163	0.64935	0.336	0.093
																																													1731	2.78145e-163	0.636073	0.414	0.138
																																													1732	2.88265e-163	0.458386	0.174	0.018
																																													1733	1.56471e-162	0.289053	0.104	0.002
																																													1734	4.39948e-162	0.648332	0.241	0.043
																																													1735	6.21554e-162	0.508029	0.246	0.045
																																													1736	1.43701e-161	0.759695	0.172	0.019
																																													1737	2.1129e-161	0.774093	0.465	0.202
																																													1738	7.09314e-160	0.455181	0.175	0.019
																																													1739	2.93438e-159	0.639676	0.142	0.01
																																													1740	6.04315e-159	0.810749	0.578	0.311
																																													1741	8.43482e-159	0.620075	0.238	0.043
																																													1742	2.38106e-158	0.472735	0.927	0.855
																																													1743	3.35295e-158	0.595636	0.417	0.143
																																													1744	2.54327e-157	0.401547	0.14	0.009
																																													1745	1.53554e-156	0.681399	0.331	0.096
																																													1746	1.81504e-155	0.46958	0.904	0.708
																																													1747	5.43984e-155	0.402171	0.109	0.003
																																													1748	6.00105e-155	0.315974	0.103	0.002
																																													1749	1.51194e-154	0.60284	0.856	0.664
																																													1750	1.57282e-153	0.487811	0.206	0.031
																																													1751	8.59635e-153	0.652439	0.532	0.24
[truncated: 815 more rows]
[truncated: 99 more columns]

## Sheet: Info
Statistical test (MAST) parameters:
min.pct=0.05
[truncated: 1 more rows]
