# Supplementary material for: Single-cell analysis highlights differences in druggable pathways underlying adaptive or fibrotic kidney regeneration
Source: Nat Commun. 2022 Jul 11;13:4018. doi: 10.1038/s41467-022-31772-9 (PMC9276703; doi:10.1038/s41467-022-31772-9)
Supplement: Supplementary file 9 — Supplementary Dataset 6 [file 41467_2022_31772_MOESM9_ESM.xlsx]

## Sheet: B cell (%)
Sham 3d	IRI short 3d	IRI long 3d	Sham 14d	IRI short 14d	IRI long 14d
5.99	12	9.77	3.46	5.04	5.46
6.67	16.6	9.22	3.19	2.93	10.7
5.09	8.54	10.2	2.64	6.3	6.32
3.37	10.3	3.32	2.57	5.58	2.36
	9.88	19.2		4.52	5.23
	3.14	12		3.01	4.4
		5.43		2.2
		3.08		5.67
		12.2		5.52
				2.85

## Sheet: CD4 T cell (%)
Sham 3d	IRI short 3d	IRI long 3d	Sham 14d	IRI short 14d	IRI long 14d
0.89	2.65	2.49	0.55	5.45	8.8
1.22	3.07	1.04	0.63	1.22	9.4
0.61	1.73	2.14	0.5	3.37	9.26
0.64	3.57	1.02	0.35	1.08	2.92
	1.46	1.73		7.54	7.15
	0.47	1.89		2.52	4.17
		1.73		0.87
		1.27		6.21
		1.23		6.21
				4.4

## Sheet: CD8 T cell (%)
Sham 3d	IRI short 3d	IRI long 3d	Sham 14d	IRI short 14d	IRI long 14d
0.74	1.97	1.66	0.36	4.09	5.47
0.7	2.39	1.22	0.21	0.77	3.36
0.77	1.29	1.55	0.3	3.11	3.68
0.29	1.39	1.15	0.26	0.89	1.7
	1.3	2.13		4.28	2.67
	0.52	1.61		3.21	2.56
		1.06		0.67
		1.16		4.59
		0.83		3.86
				2

## Sheet: NK cell (%)
Sham 3d	IRI short 3d	IRI long 3d	Sham 14d	IRI short 14d	IRI long 14d
0	0.12	0.079	0.034	0.085	0.055
0.11	0.31	0.25	0.041	0.052	0.14
0.038	0.048	0.22	0.012	0.025	0.084
0.023	0.26	0.00626	0.019	0.036	0.019
	0.25	0.17		0.11	0.071
	0.054	0.15		0.029	0.035
		0.31		0.035
		0.02		0.056
		0.25		0.07
				0.033

## Sheet: Macrophage (%)
Sham 3d	IRI short 3d	IRI long 3d	Sham 14d	IRI short 14d	IRI long 14d
0.21	1.51	2.16	0.28	1.23	1.92
0.24	1.72	1.95	0.3	0.33	3.21
0.19	0.18	1.31	0.18	0.47	2.57
0.47	0.047	1.45	0.11	0.17	0.48
	0.12	2.2		1.55	1.23
	0.092	1.79		0.35	0.5
		0.072		0.073
		0.13		0.67
		0.17		0.92
				0.54

## Sheet: Monocyte (%)
Sham 3d	IRI short 3d	IRI long 3d	Sham 14d	IRI short 14d	IRI long 14d
3.24	3.09	5.5	4.07	3.84	1.81
3.6	3.84	9.11	2.82	5.5	2.86
6.6	4.41	6.15	3.79	4.12	2.34
5.83	4.11	10.7	3.85	5.61	6.01
	3.16	3.26		2.96	2.71
	3.43	4.59		4.79	9.87
		5.3		6.97
		6.65		4.06
		3.73		4.55
				6.55

## Sheet: Neutrophil (%)
Sham 3d	IRI short 3d	IRI long 3d	Sham 14d	IRI short 14d	IRI long 14d
0.011	0.15	0.12	0.026	0.1	0.27
0	0.049	0.1	0.02	0.052	0.14
0	0.016	0.14	0.00601	0.084	0.25
0.011	0.027	0.00626	0.00627	0.018	0.079
	0.047	0.14		0.08	0.12
	0.04	0.08		0.012	0.08
		0.094		0.18
		0.088		0.065
		0.1		0.15

## Sheet: Eosinophil (%)
Sham 3d	IRI short 3d	IRI long 3d	Sham 14d	IRI short 14d	IRI long 14d
0.034	0.15	0.16	0.00853	0.13	0.29
0.11	0.12	0.073	0.01	0.041	0.3
0.13	0.081	0.27	0.012	0.017	0.29
0.1	0.16	0.013	0.00627	0.041	0.06
	0.29	0.11		0.15	0.16
	0.15	0.17		0.069	0.076
		0.21		0.017
		0.11		0.14
		0.31		0.083
				0.085

## Sheet: Basophil (%)
Sham 3d	IRI short 3d	IRI long 3d	Sham 14d	IRI short 14d	IRI long 14d
0	0.01	0	0.03	0.085	0.099
0	0.012	0.01	0.031	0.03	0.16
0	0.00807	0.013	0.018	0.063	0.2
0.011	0.018	0	0.013	0.014	0.038
	0	0		0.091	0.17
	0	0		0.058	0.12
		0		0.041
		0.00676		0.11
		0		0.11
				0.085

## Sheet: Mast cell (%)
Sham 3d	IRI short 3d	IRI long 3d	Sham 14d	IRI short 14d	IRI long 14d
0	0	0.00879	0.00853	0.043	0.044
0.019	0.037	0.01	0.01	0.033	0.052
0.019	0	0.026	0.012	0.029	0.082
0.057	0.018	0	0.031	0.023	0.069
	0.023	0		0.053	0.026
	0	0		0.022	0.035
		0.013		0.00581
		0		0.076
		0.026		0.044
				0.049

[truncated: 1 more sheets: Dendritic cell (%)]
