# Supplementary material for: Single-cell analysis highlights differences in druggable pathways underlying adaptive or fibrotic kidney regeneration
Source: Nat Commun. 2022 Jul 11;13:4018. doi: 10.1038/s41467-022-31772-9 (PMC9276703; doi:10.1038/s41467-022-31772-9)
Supplement: Supplementary file 10 — Supplementary Dataset 7 [file 41467_2022_31772_MOESM10_ESM.xlsx]

## Sheet: Suppl. Data 7
	p_val	avg_logFC	pct.1	pct.2	p_val_adj	cluster	gene
Slc22a30	0	1.34124	0.629	0.141	0	0_PT_Healthy_S3	Slc22a30
Zbtb20	0	1.23238	0.865	0.429	0	0_PT_Healthy_S3	Zbtb20
Malat1	0	1.15813	0.978	0.906	0	0_PT_Healthy_S3	Malat1
Mat2a	0	1.09047	0.71	0.308	0	0_PT_Healthy_S3	Mat2a
Mlxipl	0	1.02702	0.495	0.102	0	0_PT_Healthy_S3	Mlxipl
Atp11a	0	0.969601	0.537	0.174	0	0_PT_Healthy_S3	Atp11a
Trim7	0	0.953099	0.476	0.116	0	0_PT_Healthy_S3	Trim7
Slc22a28	0	0.929106	0.484	0.13	0	0_PT_Healthy_S3	Slc22a28
Gm45792	0	0.898759	0.232	0.031	0	0_PT_Healthy_S3	Gm45792
Pde4d	0	0.885633	0.364	0.064	0	0_PT_Healthy_S3	Pde4d
BC005561	0	0.883337	0.41	0.091	0	0_PT_Healthy_S3	BC005561
Polr3e	0	0.819498	0.612	0.271	0	0_PT_Healthy_S3	Polr3e
Nat8f6	1.30004e-296	0.817051	0.239	0.083	2.5499e-292	0_PT_Healthy_S3	Nat8f6
Ddx5	0	0.807043	0.802	0.469	0	0_PT_Healthy_S3	Ddx5
Ogt	0	0.769082	0.483	0.154	0	0_PT_Healthy_S3	Ogt
Pnisr	0	0.714815	0.421	0.127	0	0_PT_Healthy_S3	Pnisr
Slc7a13	0	0.7144	0.483	0.194	0	0_PT_Healthy_S3	Slc7a13
Neat1	0	0.713922	0.681	0.276	0	0_PT_Healthy_S3	Neat1
Acox3	0	0.689461	0.438	0.155	0	0_PT_Healthy_S3	Acox3
Fmo5	0	0.67641	0.275	0.076	0	0_PT_Healthy_S3	Fmo5
Mtss1	0	0.676375	0.396	0.133	0	0_PT_Healthy_S3	Mtss1
Ces1f	0	0.676255	0.572	0.244	0	0_PT_Healthy_S3	Ces1f
Dgkh	0	0.676153	0.229	0.032	0	0_PT_Healthy_S3	Dgkh
Slc47a1	0	0.673793	0.625	0.294	0	0_PT_Healthy_S3	Slc47a1
Tns1	0	0.669549	0.762	0.408	0	0_PT_Healthy_S3	Tns1
Slc27a2	0	0.657032	0.909	0.575	0	0_PT_Healthy_S3	Slc27a2
Snx29	0	0.655264	0.345	0.092	0	0_PT_Healthy_S3	Snx29
Slc17a3	0	0.652196	0.577	0.265	0	0_PT_Healthy_S3	Slc17a3
Trps1	0	0.645447	0.335	0.103	0	0_PT_Healthy_S3	Trps1
AC160336.1	0	0.637762	0.256	0.062	0	0_PT_Healthy_S3	AC160336.1
Pnn	0	0.629109	0.323	0.098	0	0_PT_Healthy_S3	Pnn
Nmrk1	0	0.626405	0.424	0.165	0	0_PT_Healthy_S3	Nmrk1
Slc6a18	0	0.621349	0.353	0.129	0	0_PT_Healthy_S3	Slc6a18
Prpf4b	0	0.619043	0.378	0.142	0	0_PT_Healthy_S3	Prpf4b
AC149090.1	0	0.617479	0.345	0.102	0	0_PT_Healthy_S3	AC149090.1
Tef	0	0.59529	0.456	0.184	0	0_PT_Healthy_S3	Tef
Luc7l2	0	0.589322	0.419	0.167	0	0_PT_Healthy_S3	Luc7l2
Snrnp70	0	0.585948	0.417	0.171	0	0_PT_Healthy_S3	Snrnp70
Son	0	0.585525	0.574	0.278	0	0_PT_Healthy_S3	Son
Slc5a8	0	0.584283	0.411	0.15	0	0_PT_Healthy_S3	Slc5a8
Angptl7	2.40081e-187	0.583098	0.23	0.086	4.70894e-183	0_PT_Healthy_S3	Angptl7
Gm26917	0	0.573688	0.372	0.114	0	0_PT_Healthy_S3	Gm26917
Srsf11	0	0.572965	0.409	0.175	4.8504e-307	0_PT_Healthy_S3	Srsf11
Hykk	0	0.566905	0.505	0.229	0	0_PT_Healthy_S3	Hykk
4430402I18Rik	0	0.564404	0.237	0.056	0	0_PT_Healthy_S3	4430402I18Rik
Srsf2	0	0.563084	0.559	0.291	0	0_PT_Healthy_S3	Srsf2
Sirt3	0	0.561969	0.467	0.207	0	0_PT_Healthy_S3	Sirt3
Taf1d	6.34111e-307	0.552781	0.303	0.101	1.24375e-302	0_PT_Healthy_S3	Taf1d
Fam133b	2.43332e-290	0.550883	0.317	0.115	4.77271e-286	0_PT_Healthy_S3	Fam133b
Snhg20	1.0521e-283	0.545374	0.21	0.052	2.06359e-279	0_PT_Healthy_S3	Snhg20
Rbm39	0	0.543787	0.632	0.348	0	0_PT_Healthy_S3	Rbm39
Ar	4.19232e-294	0.536327	0.345	0.132	8.22283e-290	0_PT_Healthy_S3	Ar
Hsd3b3	4.04417e-284	0.529095	0.224	0.061	7.93223e-280	0_PT_Healthy_S3	Hsd3b3
Igf1r	0	0.52788	0.482	0.225	0	0_PT_Healthy_S3	Igf1r
Slc13a3	0	0.526681	0.574	0.261	0	0_PT_Healthy_S3	Slc13a3
Pcyt2	6.6805e-241	0.526526	0.371	0.171	1.31031e-236	0_PT_Healthy_S3	Pcyt2
Ccnl2	4.43064e-274	0.524273	0.317	0.119	8.69026e-270	0_PT_Healthy_S3	Ccnl2
Lpin1	5.00713e-301	0.523905	0.3	0.1	9.82099e-297	0_PT_Healthy_S3	Lpin1
Gk	0	0.523329	0.659	0.386	0	0_PT_Healthy_S3	Gk
Pabpn1	0	0.521878	0.267	0.075	0	0_PT_Healthy_S3	Pabpn1
E130102H24Rik	5.19241e-298	0.519586	0.188	0.038	1.01844e-293	0_PT_Healthy_S3	E130102H24Rik
Pkd2	1.99075e-290	0.518813	0.384	0.16	3.90465e-286	0_PT_Healthy_S3	Pkd2
Nat8	0	0.517914	0.559	0.276	0	0_PT_Healthy_S3	Nat8
Timp3	0	0.517597	0.848	0.571	0	0_PT_Healthy_S3	Timp3
Ddx17	7.047e-272	0.517586	0.322	0.122	1.3822e-267	0_PT_Healthy_S3	Ddx17
E230001N04Rik	1.83606e-294	0.516635	0.177	0.033	3.60124e-290	0_PT_Healthy_S3	E230001N04Rik
Aspdh	1.29787e-259	0.509405	0.389	0.176	2.54564e-255	0_PT_Healthy_S3	Aspdh
Tmem150a	3.09727e-252	0.506117	0.367	0.164	6.07498e-248	0_PT_Healthy_S3	Tmem150a
Prpf38b	8.15338e-270	0.502071	0.297	0.106	1.5992e-265	0_PT_Healthy_S3	Prpf38b
Acox1	0	0.500075	0.666	0.416	7.98019e-305	0_PT_Healthy_S3	Acox1
Nudt19	0	0.498664	0.661	0.393	0	0_PT_Healthy_S3	Nudt19
Kcnj15	0	0.498498	0.66	0.377	0	0_PT_Healthy_S3	Kcnj15
Kcnq1ot1	2.03796e-287	0.496778	0.247	0.071	3.99726e-283	0_PT_Healthy_S3	Kcnq1ot1
Trpc1	9.7668e-291	0.495952	0.264	0.08	1.91566e-286	0_PT_Healthy_S3	Trpc1
Kansl1l	3.78643e-256	0.494865	0.255	0.083	7.4267e-252	0_PT_Healthy_S3	Kansl1l
Stx16	1.17542e-301	0.491278	0.217	0.051	2.30548e-297	0_PT_Healthy_S3	Stx16
Aspa	9.85253e-255	0.487218	0.437	0.215	1.93248e-250	0_PT_Healthy_S3	Aspa
Krit1	1.13896e-273	0.486506	0.25	0.076	2.23395e-269	0_PT_Healthy_S3	Krit1
Col4a4	2.59046e-284	0.485761	0.385	0.163	5.08093e-280	0_PT_Healthy_S3	Col4a4
Smarca2	6.04424e-240	0.483805	0.359	0.159	1.18552e-235	0_PT_Healthy_S3	Smarca2
Mafg	1.68627e-286	0.48252	0.367	0.149	3.30746e-282	0_PT_Healthy_S3	Mafg
Usp2	5.98385e-242	0.481122	0.419	0.206	1.17367e-237	0_PT_Healthy_S3	Usp2
Slc6a20b	1.80492e-237	0.479346	0.367	0.166	3.54018e-233	0_PT_Healthy_S3	Slc6a20b
Rufy3	1.86947e-257	0.479117	0.35	0.146	3.66678e-253	0_PT_Healthy_S3	Rufy3
Kcnk5	2.63093e-248	0.478738	0.32	0.127	5.16031e-244	0_PT_Healthy_S3	Kcnk5
Utp20	1.59863e-231	0.477153	0.213	0.064	3.13555e-227	0_PT_Healthy_S3	Utp20
Cd27	6.81542e-244	0.476325	0.157	0.032	1.33678e-239	0_PT_Healthy_S3	Cd27
Rbm47	2.75966e-274	0.473191	0.52	0.279	5.41279e-270	0_PT_Healthy_S3	Rbm47
Cdc37l1	1.71007e-232	0.469864	0.362	0.164	3.35413e-228	0_PT_Healthy_S3	Cdc37l1
Akap9	1.75086e-230	0.469486	0.282	0.108	3.43414e-226	0_PT_Healthy_S3	Akap9
Clk1	2.07772e-247	0.46688	0.335	0.138	4.07524e-243	0_PT_Healthy_S3	Clk1
Agps	7.28487e-231	0.466486	0.292	0.114	1.42885e-226	0_PT_Healthy_S3	Agps
Chd3	1.55303e-248	0.466383	0.474	0.248	3.04612e-244	0_PT_Healthy_S3	Chd3
Rsrp1	2.08821e-292	0.466192	0.605	0.349	4.09581e-288	0_PT_Healthy_S3	Rsrp1
Hnf4g	0	0.463924	0.137	0.013	0	0_PT_Healthy_S3	Hnf4g
Ttc14	7.66339e-227	0.463414	0.257	0.092	1.5031e-222	0_PT_Healthy_S3	Ttc14
Syne2	1.15396e-218	0.463106	0.314	0.133	2.26339e-214	0_PT_Healthy_S3	Syne2
2810474O19Rik	1.27881e-193	0.454019	0.272	0.113	2.50827e-189	0_PT_Healthy_S3	2810474O19Rik
Chpt1	0	0.447848	0.9	0.724	0	0_PT_Healthy_S3	Chpt1
Gm47283	2.16887e-188	0.446021	0.226	0.083	4.25402e-184	0_PT_Healthy_S3	Gm47283
Cyp2e1	0	0.444189	0.602	0.319	0	0_PT_Healthy_S3	Cyp2e1
Srsf5	5.62182e-227	0.443766	0.463	0.247	1.10266e-222	0_PT_Healthy_S3	Srsf5
Vmp1	7.54372e-169	0.443733	0.393	0.22	1.47963e-164	0_PT_Healthy_S3	Vmp1
Adamts15	6.48951e-222	0.441485	0.105	0.013	1.27285e-217	0_PT_Healthy_S3	Adamts15
Rbm25	3.0553e-193	0.441421	0.329	0.153	5.99267e-189	0_PT_Healthy_S3	Rbm25
Pim3	7.06833e-213	0.439594	0.473	0.265	1.38638e-208	0_PT_Healthy_S3	Pim3
Zcchc7	9.64386e-206	0.436234	0.205	0.065	1.89155e-201	0_PT_Healthy_S3	Zcchc7
Pank1	3.20297e-240	0.435687	0.433	0.217	6.2823e-236	0_PT_Healthy_S3	Pank1
Per3	1.2715e-260	0.435392	0.186	0.043	2.49392e-256	0_PT_Healthy_S3	Per3
G6pc	4.80253e-173	0.433939	0.457	0.267	9.41969e-169	0_PT_Healthy_S3	G6pc
Tnrc6a	6.95801e-234	0.433439	0.294	0.114	1.36474e-229	0_PT_Healthy_S3	Tnrc6a
Trabd2b	1.60898e-222	0.431817	0.269	0.101	3.15586e-218	0_PT_Healthy_S3	Trabd2b
Tob2	2.61763e-212	0.431264	0.308	0.131	5.13423e-208	0_PT_Healthy_S3	Tob2
Frmd4b	3.87455e-218	0.430161	0.263	0.098	7.59953e-214	0_PT_Healthy_S3	Frmd4b
Mfsd4b5	3.73501e-232	0.429295	0.461	0.243	7.32585e-228	0_PT_Healthy_S3	Mfsd4b5
Tmem245	2.99694e-210	0.428907	0.228	0.078	5.8782e-206	0_PT_Healthy_S3	Tmem245
Slco3a1	1.74152e-190	0.427722	0.25	0.1	3.41582e-186	0_PT_Healthy_S3	Slco3a1
Cspp1	5.83143e-202	0.426968	0.226	0.079	1.14378e-197	0_PT_Healthy_S3	Cspp1
Slc22a12	3.92355e-308	0.426942	0.622	0.355	7.69566e-304	0_PT_Healthy_S3	Slc22a12
Acy1	8.18754e-177	0.424606	0.232	0.09	1.6059e-172	0_PT_Healthy_S3	Acy1
Ccnt2	4.90099e-213	0.42404	0.199	0.06	9.61281e-209	0_PT_Healthy_S3	Ccnt2
Dalrd3	3.9559e-171	0.423721	0.263	0.114	7.75911e-167	0_PT_Healthy_S3	Dalrd3
Golga4	2.211e-217	0.423425	0.334	0.148	4.33665e-213	0_PT_Healthy_S3	Golga4
Tmem25	6.95145e-223	0.423216	0.167	0.04	1.36346e-218	0_PT_Healthy_S3	Tmem25
Pck1	0	0.422607	0.836	0.587	0	0_PT_Healthy_S3	Pck1
Myo6	1.84394e-229	0.421989	0.436	0.223	3.61671e-225	0_PT_Healthy_S3	Myo6
Chuk	2.9783e-187	0.420431	0.31	0.142	5.84163e-183	0_PT_Healthy_S3	Chuk
Zkscan3	1.11564e-219	0.420373	0.232	0.078	2.18821e-215	0_PT_Healthy_S3	Zkscan3
Macrod2	2.5576e-243	0.419545	0.436	0.218	5.01648e-239	0_PT_Healthy_S3	Macrod2
Cndp1	6.65786e-240	0.419503	0.217	0.064	1.30587e-235	0_PT_Healthy_S3	Cndp1
Slc25a42	3.37355e-207	0.417352	0.204	0.064	6.61687e-203	0_PT_Healthy_S3	Slc25a42
Slc22a6	0	0.416567	0.62	0.317	0	0_PT_Healthy_S3	Slc22a6
Slc36a1	3.68658e-203	0.41571	0.231	0.081	7.23085e-199	0_PT_Healthy_S3	Slc36a1
Ghr	1.64383e-225	0.414141	0.528	0.306	3.22421e-221	0_PT_Healthy_S3	Ghr
Errfi1	1.98117e-254	0.413125	0.691	0.458	3.88587e-250	0_PT_Healthy_S3	Errfi1
Slc25a51	2.75187e-224	0.412716	0.406	0.2	5.39752e-220	0_PT_Healthy_S3	Slc25a51
Csad	1.09925e-177	0.409735	0.314	0.148	2.15606e-173	0_PT_Healthy_S3	Csad
Lrp2	0	0.408941	0.796	0.537	0	0_PT_Healthy_S3	Lrp2
Ccdc107	3.20038e-248	0.40824	0.659	0.422	6.27722e-244	0_PT_Healthy_S3	Ccdc107
Clec2d	1.01334e-148	0.40775	0.194	0.075	1.98757e-144	0_PT_Healthy_S3	Clec2d
Ahcyl2	1.99912e-207	0.406115	0.365	0.176	3.92108e-203	0_PT_Healthy_S3	Ahcyl2
Rbm5	2.13967e-185	0.405777	0.224	0.082	4.19675e-181	0_PT_Healthy_S3	Rbm5
Ugt8a	2.63256e-209	0.405347	0.24	0.085	5.16351e-205	0_PT_Healthy_S3	Ugt8a
Col27a1	5.22494e-236	0.402568	0.253	0.089	1.02482e-231	0_PT_Healthy_S3	Col27a1
Galnt11	1.3931e-264	0.401849	0.618	0.371	2.73243e-260	0_PT_Healthy_S3	Galnt11
Susd3	1.968e-162	0.400591	0.301	0.146	3.86004e-158	0_PT_Healthy_S3	Susd3
Nfib	5.46073e-180	0.398263	0.25	0.101	1.07107e-175	0_PT_Healthy_S3	Nfib
Slc17a1	1.24804e-211	0.393055	0.561	0.342	2.4479e-207	0_PT_Healthy_S3	Slc17a1
Srrm2	2.75076e-197	0.391484	0.455	0.254	5.39535e-193	0_PT_Healthy_S3	Srrm2
Srek1	1.724e-175	0.390494	0.218	0.082	3.38145e-171	0_PT_Healthy_S3	Srek1
Echdc2	3.567e-139	0.390346	0.35	0.196	6.99631e-135	0_PT_Healthy_S3	Echdc2
Slc23a1	9.65164e-173	0.38967	0.273	0.12	1.89307e-168	0_PT_Healthy_S3	Slc23a1
Itpr1	3.21453e-171	0.389629	0.32	0.155	6.30498e-167	0_PT_Healthy_S3	Itpr1
Adra2b	4.70535e-195	0.389452	0.298	0.13	9.22907e-191	0_PT_Healthy_S3	Adra2b
Fut9	1.88943e-295	0.388099	0.756	0.505	3.70593e-291	0_PT_Healthy_S3	Fut9
Nktr	8.92207e-180	0.387409	0.249	0.101	1.74997e-175	0_PT_Healthy_S3	Nktr
Cyp4b1	0	0.38702	0.825	0.474	0	0_PT_Healthy_S3	Cyp4b1
Clcn3	1.46101e-183	0.386766	0.295	0.132	2.86562e-179	0_PT_Healthy_S3	Clcn3
Far1	1.50315e-184	0.386766	0.345	0.169	2.94827e-180	0_PT_Healthy_S3	Far1
Ccdc6	5.04317e-160	0.385124	0.249	0.107	9.89166e-156	0_PT_Healthy_S3	Ccdc6
Fubp1	5.56147e-167	0.384485	0.271	0.121	1.09083e-162	0_PT_Healthy_S3	Fubp1
Wwp1	1.40613e-192	0.384321	0.364	0.18	2.75797e-188	0_PT_Healthy_S3	Wwp1
Nsd3	1.64062e-155	0.384198	0.221	0.09	3.2179e-151	0_PT_Healthy_S3	Nsd3
Hnrnph1	4.06249e-187	0.383738	0.309	0.141	7.96816e-183	0_PT_Healthy_S3	Hnrnph1
Rab24	2.64057e-139	0.382348	0.33	0.179	5.17921e-135	0_PT_Healthy_S3	Rab24
Fus	2.38939e-163	0.380767	0.356	0.187	4.68656e-159	0_PT_Healthy_S3	Fus
Lpl	4.66439e-234	0.380553	0.421	0.21	9.14874e-230	0_PT_Healthy_S3	Lpl
Ndufaf4	4.44387e-167	0.379567	0.321	0.158	8.7162e-163	0_PT_Healthy_S3	Ndufaf4
Tra2b	1.39812e-157	0.379339	0.31	0.154	2.74227e-153	0_PT_Healthy_S3	Tra2b
Trmt1l	3.54832e-195	0.378618	0.169	0.047	6.95968e-191	0_PT_Healthy_S3	Trmt1l
Car12	3.35875e-157	0.378074	0.351	0.185	6.58786e-153	0_PT_Healthy_S3	Car12
Tprkb	1.78385e-189	0.377977	0.372	0.188	3.49884e-185	0_PT_Healthy_S3	Tprkb
Vegfa	5.16327e-171	0.37478	0.27	0.118	1.01272e-166	0_PT_Healthy_S3	Vegfa
Tardbp	2.20491e-145	0.372368	0.272	0.13	4.3247e-141	0_PT_Healthy_S3	Tardbp
Ncor1	3.13268e-172	0.372232	0.382	0.204	6.14443e-168	0_PT_Healthy_S3	Ncor1
Upb1	3.08879e-162	0.371888	0.375	0.202	6.05835e-158	0_PT_Healthy_S3	Upb1
Abhd14b	2.20118e-177	0.371694	0.506	0.309	4.31739e-173	0_PT_Healthy_S3	Abhd14b
Ubn2	2.84597e-169	0.371069	0.195	0.068	5.58208e-165	0_PT_Healthy_S3	Ubn2
Fut8	1.1345e-176	0.366088	0.215	0.079	2.22521e-172	0_PT_Healthy_S3	Fut8
Itgb8	2.31505e-172	0.365882	0.284	0.128	4.54074e-168	0_PT_Healthy_S3	Itgb8
Vps13a	3.84214e-168	0.365878	0.192	0.067	7.53598e-164	0_PT_Healthy_S3	Vps13a
Mkln1	8.67895e-135	0.363818	0.234	0.107	1.70229e-130	0_PT_Healthy_S3	Mkln1
Nfia	9.17222e-166	0.363129	0.3	0.142	1.79904e-161	0_PT_Healthy_S3	Nfia
Itch	6.60102e-170	0.362953	0.298	0.139	1.29472e-165	0_PT_Healthy_S3	Itch
Nisch	9.31282e-161	0.362877	0.36	0.191	1.82662e-156	0_PT_Healthy_S3	Nisch
Zcchc9	5.14245e-150	0.362848	0.199	0.077	1.00864e-145	0_PT_Healthy_S3	Zcchc9
Bcl7a	6.74993e-187	0.362838	0.255	0.103	1.32393e-182	0_PT_Healthy_S3	Bcl7a
Osbpl3	8.11105e-162	0.36282	0.245	0.104	1.5909e-157	0_PT_Healthy_S3	Osbpl3
Ak4	4.05255e-186	0.362137	0.395	0.209	7.94867e-182	0_PT_Healthy_S3	Ak4
Ccnl1	1.13878e-164	0.361902	0.236	0.096	2.23359e-160	0_PT_Healthy_S3	Ccnl1
Nlrp6	1.12226e-163	0.361845	0.223	0.089	2.2012e-159	0_PT_Healthy_S3	Nlrp6
Hectd1	5.01701e-134	0.361429	0.268	0.133	9.84037e-130	0_PT_Healthy_S3	Hectd1
Tet2	1.56419e-152	0.361177	0.156	0.05	3.06801e-148	0_PT_Healthy_S3	Tet2
Abcc2	1.04616e-163	0.358414	0.32	0.158	2.05194e-159	0_PT_Healthy_S3	Abcc2
Klf9	1.50896e-168	0.357546	0.471	0.282	2.95968e-164	0_PT_Healthy_S3	Klf9
Cflar	2.8886e-160	0.355042	0.348	0.181	5.6657e-156	0_PT_Healthy_S3	Cflar
Slc6a6	8.3451e-170	0.354647	0.452	0.264	1.63681e-165	0_PT_Healthy_S3	Slc6a6
Swt1	1.68234e-141	0.354449	0.196	0.078	3.29975e-137	0_PT_Healthy_S3	Swt1
Rorc	1.57846e-154	0.354052	0.134	0.036	3.096e-150	0_PT_Healthy_S3	Rorc
Tnfrsf21	3.51321e-161	0.353201	0.407	0.229	6.89081e-157	0_PT_Healthy_S3	Tnfrsf21
Fkbp5	3.73479e-113	0.352544	0.208	0.098	7.32542e-109	0_PT_Healthy_S3	Fkbp5
Plekha6	3.21988e-166	0.352496	0.225	0.089	6.31547e-162	0_PT_Healthy_S3	Plekha6
Pcdh17	5.85463e-161	0.351665	0.146	0.042	1.14833e-156	0_PT_Healthy_S3	Pcdh17
Slc12a6	1.16387e-155	0.351503	0.198	0.074	2.28281e-151	0_PT_Healthy_S3	Slc12a6
Bclaf1	1.81514e-148	0.350146	0.246	0.109	3.56021e-144	0_PT_Healthy_S3	Bclaf1
Kif12	2.27674e-135	0.349812	0.302	0.156	4.4656e-131	0_PT_Healthy_S3	Kif12
Leng8	1.09827e-148	0.346703	0.163	0.054	2.15416e-144	0_PT_Healthy_S3	Leng8
Ugt3a2	4.80217e-231	0.346514	0.557	0.329	9.41898e-227	0_PT_Healthy_S3	Ugt3a2
Acsm2	0	0.345385	0.941	0.744	0	0_PT_Healthy_S3	Acsm2
Lrrk2	1.19707e-166	0.344538	0.2	0.072	2.34793e-162	0_PT_Healthy_S3	Lrrk2
Phldb2	1.21528e-151	0.342273	0.305	0.151	2.38365e-147	0_PT_Healthy_S3	Phldb2
Hmgcs1	1.76105e-170	0.342165	0.566	0.37	3.45413e-166	0_PT_Healthy_S3	Hmgcs1
Mast4	4.27046e-155	0.33961	0.136	0.038	8.37608e-151	0_PT_Healthy_S3	Mast4
Dennd5b	1.8564e-149	0.338215	0.183	0.066	3.64114e-145	0_PT_Healthy_S3	Dennd5b
Fto	1.8915e-157	0.337284	0.173	0.058	3.70999e-153	0_PT_Healthy_S3	Fto
Sema3c	4.1277e-136	0.336676	0.148	0.05	8.09607e-132	0_PT_Healthy_S3	Sema3c
Arglu1	5.27638e-123	0.336615	0.287	0.151	1.03491e-118	0_PT_Healthy_S3	Arglu1
Tmem189	1.57595e-134	0.335788	0.34	0.188	3.09107e-130	0_PT_Healthy_S3	Tmem189
Xylb	8.37663e-174	0.334886	0.403	0.221	1.64299e-169	0_PT_Healthy_S3	Xylb
Slc16a2	1.59485e-177	0.334098	0.36	0.185	3.12814e-173	0_PT_Healthy_S3	Slc16a2
Pkhd1	4.70765e-143	0.331534	0.186	0.071	9.23358e-139	0_PT_Healthy_S3	Pkhd1
Hoxb3os	4.73672e-143	0.3315	0.223	0.095	9.29061e-139	0_PT_Healthy_S3	Hoxb3os
Ivns1abp	5.64736e-155	0.330574	0.528	0.341	1.10767e-150	0_PT_Healthy_S3	Ivns1abp
Ank3	1.83404e-180	0.330487	0.394	0.21	3.59728e-176	0_PT_Healthy_S3	Ank3
Gm10804	6.0815e-161	0.328719	0.277	0.128	1.19283e-156	0_PT_Healthy_S3	Gm10804
Slco1a6	5.09612e-129	0.328507	0.349	0.198	9.99553e-125	0_PT_Healthy_S3	Slco1a6
Frrs1	8.00337e-110	0.32784	0.272	0.147	1.56978e-105	0_PT_Healthy_S3	Frrs1
Pax8	6.09591e-126	0.326634	0.194	0.082	1.19565e-121	0_PT_Healthy_S3	Pax8
Tead1	5.98355e-137	0.326542	0.161	0.057	1.17361e-132	0_PT_Healthy_S3	Tead1
Slc25a25	1.06318e-132	0.326344	0.188	0.075	2.08531e-128	0_PT_Healthy_S3	Slc25a25
Cyp2j13	1.69776e-141	0.325185	0.286	0.142	3.32999e-137	0_PT_Healthy_S3	Cyp2j13
Fam208a	1.14341e-134	0.325003	0.156	0.055	2.24269e-130	0_PT_Healthy_S3	Fam208a
Wwc2	1.56583e-157	0.324784	0.27	0.123	3.07122e-153	0_PT_Healthy_S3	Wwc2
Papss2	1.89566e-169	0.323779	0.394	0.215	3.71814e-165	0_PT_Healthy_S3	Papss2
Lgr4	6.30485e-128	0.321288	0.325	0.179	1.23663e-123	0_PT_Healthy_S3	Lgr4
Sfi1	8.45192e-119	0.32019	0.14	0.049	1.65776e-114	0_PT_Healthy_S3	Sfi1
Clk4	2.53518e-124	0.319643	0.175	0.069	4.97249e-120	0_PT_Healthy_S3	Clk4
Rapgef3	8.27569e-123	0.3183	0.186	0.077	1.62319e-118	0_PT_Healthy_S3	Rapgef3
Ankrd11	3.43377e-119	0.318009	0.207	0.093	6.735e-115	0_PT_Healthy_S3	Ankrd11
Eml5	4.75195e-175	0.317873	0.132	0.031	9.32048e-171	0_PT_Healthy_S3	Eml5
Ash1l	1.16685e-124	0.317782	0.223	0.102	2.28866e-120	0_PT_Healthy_S3	Ash1l
Hlf	5.3281e-146	0.317114	0.296	0.148	1.04505e-141	0_PT_Healthy_S3	Hlf
Slco1a1	3.18993e-129	0.316851	0.193	0.082	6.25673e-125	0_PT_Healthy_S3	Slco1a1
Mep1a	9.61817e-235	0.316824	0.517	0.294	1.88651e-230	0_PT_Healthy_S3	Mep1a
Zfp871	4.63721e-142	0.31608	0.19	0.073	9.09542e-138	0_PT_Healthy_S3	Zfp871
Rbm26	4.19025e-140	0.31597	0.174	0.064	8.21875e-136	0_PT_Healthy_S3	Rbm26
Afdn	2.7189e-125	0.315732	0.189	0.078	5.33285e-121	0_PT_Healthy_S3	Afdn
Atxn2	2.57541e-136	0.315525	0.179	0.068	5.05141e-132	0_PT_Healthy_S3	Atxn2
Rdh16	4.55803e-150	0.314359	0.244	0.108	8.94012e-146	0_PT_Healthy_S3	Rdh16
Pan3	2.50057e-117	0.314082	0.148	0.054	4.90462e-113	0_PT_Healthy_S3	Pan3
Mapt	1.13558e-134	0.313993	0.299	0.154	2.22732e-130	0_PT_Healthy_S3	Mapt
Mark3	5.53429e-112	0.312714	0.247	0.125	1.0855e-107	0_PT_Healthy_S3	Mark3
Slc26a1	1.83489e-135	0.312554	0.33	0.179	3.59896e-131	0_PT_Healthy_S3	Slc26a1
Ncoa7	8.49497e-148	0.311977	0.308	0.156	1.6662e-143	0_PT_Healthy_S3	Ncoa7
Col4a3	1.43913e-139	0.311859	0.201	0.081	2.82271e-135	0_PT_Healthy_S3	Col4a3
Trpm7	9.28857e-128	0.311522	0.231	0.107	1.82186e-123	0_PT_Healthy_S3	Trpm7
Snrnp48	5.86384e-105	0.310995	0.188	0.085	1.15013e-100	0_PT_Healthy_S3	Snrnp48
Pde4c	5.25972e-134	0.310438	0.128	0.038	1.03164e-129	0_PT_Healthy_S3	Pde4c
Acp6	3.92698e-110	0.310379	0.167	0.069	7.70237e-106	0_PT_Healthy_S3	Acp6
Kyat1	1.21223e-122	0.310167	0.18	0.073	2.37768e-118	0_PT_Healthy_S3	Kyat1
Acaa1b	1.67728e-131	0.307828	0.453	0.286	3.28982e-127	0_PT_Healthy_S3	Acaa1b
Srsf6	7.33204e-113	0.307767	0.306	0.171	1.43811e-108	0_PT_Healthy_S3	Srsf6
Ces1d	1.79414e-114	0.307517	0.353	0.209	3.51903e-110	0_PT_Healthy_S3	Ces1d
Slc12a7	6.13366e-114	0.307407	0.218	0.103	1.20306e-109	0_PT_Healthy_S3	Slc12a7
U2surp	3.92251e-107	0.306124	0.218	0.106	7.6936e-103	0_PT_Healthy_S3	U2surp
Tanc2	4.43957e-133	0.305595	0.187	0.074	8.70778e-129	0_PT_Healthy_S3	Tanc2
Tia1	5.40424e-125	0.305486	0.144	0.05	1.05999e-120	0_PT_Healthy_S3	Tia1
Kmt2e	1.48924e-121	0.304828	0.259	0.129	2.921e-117	0_PT_Healthy_S3	Kmt2e
Neurl4	8.06006e-117	0.303171	0.204	0.091	1.5809e-112	0_PT_Healthy_S3	Neurl4
Eif4g3	2.23994e-115	0.301585	0.232	0.113	4.39341e-111	0_PT_Healthy_S3	Eif4g3
Zfp830	2.53499e-125	0.300924	0.145	0.05	4.97212e-121	0_PT_Healthy_S3	Zfp830
Aqp1	2.68171e-249	0.300441	0.456	0.238	5.2599e-245	0_PT_Healthy_S3	Aqp1
Gm19950	1.09508e-89	0.300226	0.433	0.297	2.14789e-85	0_PT_Healthy_S3	Gm19950
Osbpl6	3.84328e-124	0.300224	0.253	0.125	7.5382e-120	0_PT_Healthy_S3	Osbpl6
Ankrd17	3.49658e-121	0.300117	0.208	0.093	6.85819e-117	0_PT_Healthy_S3	Ankrd17
Olfm4	8.95563e-139	0.299194	0.113	0.029	1.75656e-134	0_PT_Healthy_S3	Olfm4
Ggnbp2	6.87344e-98	0.299045	0.234	0.123	1.34816e-93	0_PT_Healthy_S3	Ggnbp2
Abcd3	7.50363e-115	0.298825	0.36	0.215	1.47176e-110	0_PT_Healthy_S3	Abcd3
Arhgef28	4.66688e-107	0.298704	0.2	0.093	9.15362e-103	0_PT_Healthy_S3	Arhgef28
D10Wsu102e	5.65614e-127	0.29804	0.123	0.037	1.10939e-122	0_PT_Healthy_S3	D10Wsu102e
R3hdm1	9.38673e-129	0.297481	0.188	0.077	1.84111e-124	0_PT_Healthy_S3	R3hdm1
Map7	1.18876e-136	0.297092	0.263	0.127	2.33162e-132	0_PT_Healthy_S3	Map7
B4galt5	1.05582e-114	0.296105	0.173	0.071	2.07088e-110	0_PT_Healthy_S3	B4galt5
AI480526	1.32589e-164	0.294485	0.11	0.023	2.60059e-160	0_PT_Healthy_S3	AI480526
Clmn	6.92153e-129	0.290941	0.229	0.105	1.35759e-124	0_PT_Healthy_S3	Clmn
Hook2	1.75821e-96	0.290811	0.198	0.096	3.44856e-92	0_PT_Healthy_S3	Hook2
Inmt	7.29384e-251	0.290651	0.622	0.384	1.43061e-246	0_PT_Healthy_S3	Inmt
Dcaf8	2.88963e-117	0.290187	0.317	0.178	5.66771e-113	0_PT_Healthy_S3	Dcaf8
Slc18a1	2.64704e-100	0.289706	0.21	0.103	5.1919e-96	0_PT_Healthy_S3	Slc18a1
Aacs	1.12005e-115	0.289367	0.163	0.064	2.19687e-111	0_PT_Healthy_S3	Aacs
Ndel1	2.17273e-115	0.289275	0.272	0.143	4.2616e-111	0_PT_Healthy_S3	Ndel1
Cpeb3	9.3854e-196	0.289257	0.238	0.096	1.84085e-191	0_PT_Healthy_S3	Cpeb3
Dusp11	2.251e-95	0.289131	0.231	0.121	4.41511e-91	0_PT_Healthy_S3	Dusp11
Sirt7	1.06399e-99	0.288896	0.169	0.074	2.0869e-95	0_PT_Healthy_S3	Sirt7
Apbb2	5.6512e-128	0.288698	0.172	0.066	1.10843e-123	0_PT_Healthy_S3	Apbb2
Hpn	2.58222e-121	0.288615	0.445	0.285	5.06477e-117	0_PT_Healthy_S3	Hpn
Aspg	4.10244e-133	0.288429	0.09	0.018	8.04653e-129	0_PT_Healthy_S3	Aspg
Acot12	3.11676e-109	0.288408	0.187	0.083	6.11321e-105	0_PT_Healthy_S3	Acot12
Fcho2	1.03221e-117	0.288246	0.212	0.097	2.02457e-113	0_PT_Healthy_S3	Fcho2
Asxl2	7.57325e-115	0.285673	0.164	0.065	1.48542e-110	0_PT_Healthy_S3	Asxl2
Tmem252	8.37187e-100	0.285524	0.341	0.208	1.64206e-95	0_PT_Healthy_S3	Tmem252
Lrp6	8.02965e-106	0.285456	0.222	0.109	1.57494e-101	0_PT_Healthy_S3	Lrp6
N4bp2l2	1.65667e-97	0.285395	0.209	0.103	3.2494e-93	0_PT_Healthy_S3	N4bp2l2
Alkbh1	4.02629e-123	0.284846	0.113	0.032	7.89717e-119	0_PT_Healthy_S3	Alkbh1
Luc7l3	1.46854e-103	0.284454	0.225	0.113	2.8804e-99	0_PT_Healthy_S3	Luc7l3
Gria3	2.10849e-130	0.284354	0.113	0.03	4.1356e-126	0_PT_Healthy_S3	Gria3
Wdfy1	1.85622e-127	0.282431	0.205	0.089	3.6408e-123	0_PT_Healthy_S3	Wdfy1
Rnf152	3.01132e-140	0.282384	0.158	0.054	5.90641e-136	0_PT_Healthy_S3	Rnf152
Ktn1	1.43093e-103	0.282194	0.151	0.06	2.80662e-99	0_PT_Healthy_S3	Ktn1
Osbpl8	3.0959e-107	0.281506	0.232	0.116	6.0723e-103	0_PT_Healthy_S3	Osbpl8
Bnc2	1.58952e-124	0.281444	0.15	0.054	3.11768e-120	0_PT_Healthy_S3	Bnc2
Acsm5	1.33881e-98	0.280965	0.163	0.07	2.62594e-94	0_PT_Healthy_S3	Acsm5
Slc9a3	4.2334e-103	0.280707	0.174	0.076	8.30339e-99	0_PT_Healthy_S3	Slc9a3
Mpv17l	1.70968e-128	0.2794	0.347	0.197	3.35337e-124	0_PT_Healthy_S3	Mpv17l
Acss2	1.22196e-113	0.279338	0.272	0.144	2.39675e-109	0_PT_Healthy_S3	Acss2
Zeb2	4.3077e-113	0.277375	0.148	0.056	8.44912e-109	0_PT_Healthy_S3	Zeb2
Thoc2	5.44327e-95	0.276672	0.162	0.071	1.06764e-90	0_PT_Healthy_S3	Thoc2
Ggt1	3.50206e-271	0.276576	0.654	0.408	6.86893e-267	0_PT_Healthy_S3	Ggt1
Nr1h4	6.01259e-90	0.276505	0.278	0.161	1.17931e-85	0_PT_Healthy_S3	Nr1h4
Gpatch8	1.92729e-112	0.276483	0.138	0.049	3.7802e-108	0_PT_Healthy_S3	Gpatch8
Chd6	4.24688e-113	0.276424	0.134	0.047	8.32983e-109	0_PT_Healthy_S3	Chd6
D930016D06Rik	1.16369e-143	0.276358	0.105	0.024	2.28246e-139	0_PT_Healthy_S3	D930016D06Rik
Zfp445	5.56637e-109	0.275976	0.143	0.053	1.09179e-104	0_PT_Healthy_S3	Zfp445
Pbld1	4.29846e-128	0.275919	0.414	0.254	8.43099e-124	0_PT_Healthy_S3	Pbld1
Tra2a	5.46787e-82	0.274399	0.182	0.091	1.07247e-77	0_PT_Healthy_S3	Tra2a
Slc13a1	7.97531e-110	0.273848	0.429	0.28	1.56428e-105	0_PT_Healthy_S3	Slc13a1
Larp4b	2.74051e-108	0.273634	0.263	0.139	5.37524e-104	0_PT_Healthy_S3	Larp4b
Slc13a2	6.75762e-87	0.272524	0.13	0.053	1.32544e-82	0_PT_Healthy_S3	Slc13a2
AC121960.2	1.17015e-161	0.272321	0.087	0.013	2.29513e-157	0_PT_Healthy_S3	AC121960.2
Irx3	6.8222e-112	0.271692	0.162	0.065	1.33811e-107	0_PT_Healthy_S3	Irx3
Strn3	1.82922e-95	0.270107	0.185	0.087	3.58783e-91	0_PT_Healthy_S3	Strn3
Ccar1	1.13631e-89	0.269478	0.21	0.108	2.22876e-85	0_PT_Healthy_S3	Ccar1
Birc6	1.99593e-80	0.268871	0.24	0.136	3.91481e-76	0_PT_Healthy_S3	Birc6
Sgpp1	1.22119e-122	0.268642	0.272	0.141	2.39524e-118	0_PT_Healthy_S3	Sgpp1
Dennd1a	2.97061e-102	0.267632	0.151	0.061	5.82656e-98	0_PT_Healthy_S3	Dennd1a
Ubap2l	6.47343e-83	0.266531	0.216	0.116	1.2697e-78	0_PT_Healthy_S3	Ubap2l
Gpr137b	5.53745e-114	0.266469	0.349	0.206	1.08612e-109	0_PT_Healthy_S3	Gpr137b
Slc34a1	0	0.266458	0.961	0.762	0	0_PT_Healthy_S3	Slc34a1
Zmym5	2.13507e-93	0.265859	0.175	0.08	4.18773e-89	0_PT_Healthy_S3	Zmym5
Safb2	1.76651e-101	0.265786	0.185	0.085	3.46484e-97	0_PT_Healthy_S3	Safb2
Bend5	3.97485e-105	0.265723	0.132	0.048	7.79628e-101	0_PT_Healthy_S3	Bend5
Acy3	1.08568e-220	0.265088	0.702	0.478	2.12945e-216	0_PT_Healthy_S3	Acy3
Mdm4	9.64841e-96	0.264428	0.122	0.045	1.89244e-91	0_PT_Healthy_S3	Mdm4
Srrm1	3.32941e-91	0.264196	0.272	0.155	6.53031e-87	0_PT_Healthy_S3	Srrm1
Tnrc6b	5.9886e-111	0.264025	0.19	0.084	1.1746e-106	0_PT_Healthy_S3	Tnrc6b
Tmem229a	7.23775e-119	0.263501	0.349	0.204	1.41961e-114	0_PT_Healthy_S3	Tmem229a
Sltm	2.98696e-89	0.263215	0.192	0.095	5.85862e-85	0_PT_Healthy_S3	Sltm
Fam214a	1.34719e-122	0.263159	0.159	0.06	2.64239e-118	0_PT_Healthy_S3	Fam214a
Rsrc2	1.82693e-86	0.262607	0.246	0.137	3.58334e-82	0_PT_Healthy_S3	Rsrc2
AI314278	1.30164e-199	0.262588	0.649	0.433	2.55304e-195	0_PT_Healthy_S3	AI314278
Pitpnc1	2.33302e-111	0.262212	0.224	0.109	4.57599e-107	0_PT_Healthy_S3	Pitpnc1
Tnfaip8	6.60969e-93	0.262023	0.54	0.394	1.29643e-88	0_PT_Healthy_S3	Tnfaip8
Dhtkd1	4.93131e-121	0.261692	0.133	0.044	9.67228e-117	0_PT_Healthy_S3	Dhtkd1
Mgea5	1.16804e-86	0.261495	0.185	0.091	2.291e-82	0_PT_Healthy_S3	Mgea5
Rbm4b	1.0758e-78	0.260947	0.122	0.051	2.11007e-74	0_PT_Healthy_S3	Rbm4b
Ankib1	1.01639e-107	0.26082	0.203	0.095	1.99355e-103	0_PT_Healthy_S3	Ankib1
Ppp6r3	8.3579e-102	0.260211	0.189	0.087	1.63932e-97	0_PT_Healthy_S3	Ppp6r3
Slc22a4	1.39473e-86	0.259647	0.13	0.053	2.73563e-82	0_PT_Healthy_S3	Slc22a4
Sfxn1	1.64495e-134	0.258915	0.577	0.4	3.22641e-130	0_PT_Healthy_S3	Sfxn1
Acsm1	4.60299e-64	0.258826	0.282	0.181	9.02831e-60	0_PT_Healthy_S3	Acsm1
Cdk12	1.88809e-98	0.258156	0.16	0.068	3.7033e-94	0_PT_Healthy_S3	Cdk12
Dido1	2.15776e-108	0.257977	0.133	0.047	4.23222e-104	0_PT_Healthy_S3	Dido1
Cldn2	1.23372e-134	0.25767	0.428	0.263	2.41982e-130	0_PT_Healthy_S3	Cldn2
Cdk8	9.15462e-91	0.257601	0.146	0.062	1.79559e-86	0_PT_Healthy_S3	Cdk8
Vdr	1.6569e-115	0.256708	0.251	0.128	3.24985e-111	0_PT_Healthy_S3	Vdr
BC035947	7.74153e-119	0.256697	0.137	0.048	1.51842e-114	0_PT_Healthy_S3	BC035947
Slc10a5	1.50618e-131	0.256398	0.104	0.026	2.95421e-127	0_PT_Healthy_S3	Slc10a5
Arhgap5	4.24925e-85	0.256141	0.323	0.202	8.33448e-81	0_PT_Healthy_S3	Arhgap5
Tmem243	1.26122e-81	0.255806	0.222	0.121	2.47377e-77	0_PT_Healthy_S3	Tmem243
Gm10138	1.75049e-110	0.25571	0.118	0.038	3.43341e-106	0_PT_Healthy_S3	Gm10138
Ddx3y	4.68466e-96	0.255224	0.201	0.099	9.1885e-92	0_PT_Healthy_S3	Ddx3y
Trim63	1.11678e-100	0.255183	0.183	0.084	2.19045e-96	0_PT_Healthy_S3	Trim63
4931406C07Rik	1.69007e-134	0.255033	0.648	0.472	3.3149e-130	0_PT_Healthy_S3	4931406C07Rik
Rbpms	5.47616e-85	0.254981	0.297	0.179	1.07409e-80	0_PT_Healthy_S3	Rbpms
Slc22a8	8.083e-117	0.254567	0.439	0.285	1.5854e-112	0_PT_Healthy_S3	Slc22a8
Abcg2	5.88257e-110	0.254538	0.49	0.334	1.15381e-105	0_PT_Healthy_S3	Abcg2
D630029K05Rik	1.99788e-168	0.253496	0.314	0.158	3.91863e-164	0_PT_Healthy_S3	D630029K05Rik
Lactb2	3.94842e-130	0.252649	0.574	0.4	7.74442e-126	0_PT_Healthy_S3	Lactb2
Impa1	4.52196e-79	0.252121	0.207	0.111	8.86937e-75	0_PT_Healthy_S3	Impa1
Rnf169	3.76994e-101	0.251013	0.122	0.043	7.39435e-97	0_PT_Healthy_S3	Rnf169
Camk2n1	1.52191e-92	0.250397	0.415	0.277	2.98508e-88	0_PT_Healthy_S3	Camk2n1
Acsm3	3.20839e-84	0.25024	0.162	0.076	6.29294e-80	0_PT_Healthy_S3	Acsm3
Cndp2	2.09801e-131	0.249014	0.58	0.406	4.11504e-127	0_PT_Healthy_S3	Cndp2
BC049987	3.21315e-106	0.248187	0.105	0.031	6.30227e-102	0_PT_Healthy_S3	BC049987
Rab11fip3	9.81677e-111	0.247655	0.367	0.225	1.92546e-106	0_PT_Healthy_S3	Rab11fip3
St8sia1	1.6451e-96	0.246767	0.179	0.082	3.22671e-92	0_PT_Healthy_S3	St8sia1
Paqr9	4.08579e-110	0.2466	0.245	0.126	8.01388e-106	0_PT_Healthy_S3	Paqr9
Gigyf2	6.10318e-89	0.24648	0.159	0.071	1.19708e-84	0_PT_Healthy_S3	Gigyf2
Snhg9	6.78354e-88	0.246233	0.166	0.077	1.33052e-83	0_PT_Healthy_S3	Snhg9
Prrc2c	2.01467e-70	0.24611	0.213	0.121	3.95158e-66	0_PT_Healthy_S3	Prrc2c
Slc37a4	1.25329e-94	0.246055	0.402	0.264	2.4582e-90	0_PT_Healthy_S3	Slc37a4
2810403A07Rik	1.03358e-87	0.245961	0.129	0.051	2.02725e-83	0_PT_Healthy_S3	2810403A07Rik
Ankrd33b	1.19636e-96	0.24581	0.189	0.089	2.34654e-92	0_PT_Healthy_S3	Ankrd33b
Sf3b3	3.75958e-86	0.245609	0.132	0.055	7.37404e-82	0_PT_Healthy_S3	Sf3b3
Nudcd3	9.17228e-86	0.244768	0.185	0.091	1.79905e-81	0_PT_Healthy_S3	Nudcd3
Rnf181	1.52961e-82	0.244754	0.404	0.274	3.00018e-78	0_PT_Healthy_S3	Rnf181
Cxcl12	1.29576e-110	0.244601	0.125	0.042	2.54151e-106	0_PT_Healthy_S3	Cxcl12
Uvssa	7.5771e-87	0.244521	0.097	0.032	1.48617e-82	0_PT_Healthy_S3	Uvssa
Mau2	1.78354e-91	0.244505	0.127	0.049	3.49823e-87	0_PT_Healthy_S3	Mau2
Hnf1b	3.6311e-109	0.243951	0.208	0.099	7.12204e-105	0_PT_Healthy_S3	Hnf1b
Tfcp2	8.07796e-102	0.243609	0.129	0.047	1.58441e-97	0_PT_Healthy_S3	Tfcp2
Scaf11	2.92553e-64	0.243141	0.252	0.156	5.73813e-60	0_PT_Healthy_S3	Scaf11
Slc9a8	1.10155e-89	0.242661	0.137	0.056	2.16057e-85	0_PT_Healthy_S3	Slc9a8
Kl	9.78841e-181	0.240945	0.546	0.348	1.9199e-176	0_PT_Healthy_S3	Kl
Ciart	1.3441e-92	0.240945	0.096	0.03	2.63631e-88	0_PT_Healthy_S3	Ciart
Gucd1	7.55078e-100	0.240766	0.218	0.11	1.48101e-95	0_PT_Healthy_S3	Gucd1
Dgkq	2.56119e-83	0.240537	0.111	0.042	5.02353e-79	0_PT_Healthy_S3	Dgkq
Tmem87b	2.00482e-73	0.240318	0.121	0.052	3.93225e-69	0_PT_Healthy_S3	Tmem87b
Nit1	2.29354e-90	0.23955	0.343	0.215	4.49855e-86	0_PT_Healthy_S3	Nit1
Prcp	5.59731e-69	0.239387	0.195	0.108	1.09786e-64	0_PT_Healthy_S3	Prcp
Rlf	1.22135e-92	0.239275	0.117	0.042	2.39555e-88	0_PT_Healthy_S3	Rlf
Epb41	4.22352e-77	0.239144	0.205	0.11	8.28402e-73	0_PT_Healthy_S3	Epb41
Glg1	1.9955e-73	0.238933	0.188	0.099	3.91398e-69	0_PT_Healthy_S3	Glg1
2020-03-06	3.04879e-105	0.238912	0.272	0.15	5.97989e-101	0_PT_Healthy_S3	2020-03-06
Myo18a	2.20221e-89	0.238199	0.181	0.087	4.31941e-85	0_PT_Healthy_S3	Myo18a
Jarid2	9.98688e-106	0.237512	0.126	0.044	1.95883e-101	0_PT_Healthy_S3	Jarid2
5031425E22Rik	1.73559e-84	0.236869	0.149	0.066	3.40418e-80	0_PT_Healthy_S3	5031425E22Rik
Tcf7l2	7.369e-81	0.236546	0.123	0.05	1.44536e-76	0_PT_Healthy_S3	Tcf7l2
Brwd1	2.4713e-89	0.23636	0.114	0.042	4.8472e-85	0_PT_Healthy_S3	Brwd1
Hps3	6.67664e-85	0.236309	0.11	0.04	1.30956e-80	0_PT_Healthy_S3	Hps3
Hsd17b11	7.08954e-93	0.235785	0.278	0.159	1.39054e-88	0_PT_Healthy_S3	Hsd17b11
Rhobtb1	1.99014e-86	0.235591	0.132	0.054	3.90346e-82	0_PT_Healthy_S3	Rhobtb1
Mlec	1.01103e-101	0.235082	0.432	0.286	1.98304e-97	0_PT_Healthy_S3	Mlec
Nat8f1	3.37586e-203	0.235064	0.72	0.509	6.62141e-199	0_PT_Healthy_S3	Nat8f1
Abca3	5.05842e-125	0.234555	0.404	0.249	9.92159e-121	0_PT_Healthy_S3	Abca3
Kansl3	1.39332e-87	0.234463	0.157	0.07	2.73285e-83	0_PT_Healthy_S3	Kansl3
Gm26518	9.75626e-89	0.234458	0.078	0.021	1.91359e-84	0_PT_Healthy_S3	Gm26518
Aass	9.93258e-120	0.233866	0.391	0.241	1.94818e-115	0_PT_Healthy_S3	Aass
Atxn7	9.12008e-104	0.233828	0.144	0.056	1.78881e-99	0_PT_Healthy_S3	Atxn7
BC025446	8.8476e-78	0.233451	0.193	0.101	1.73537e-73	0_PT_Healthy_S3	BC025446
Zfp950	2.30409e-88	0.233348	0.116	0.043	4.51925e-84	0_PT_Healthy_S3	Zfp950
Ganc	2.73403e-81	0.232766	0.107	0.039	5.36252e-77	0_PT_Healthy_S3	Ganc
Ldhd	1.30345e-75	0.231606	0.392	0.269	2.5566e-71	0_PT_Healthy_S3	Ldhd
Smpd2	1.81017e-59	0.231562	0.163	0.089	3.55046e-55	0_PT_Healthy_S3	Smpd2
Arhgef39	1.05613e-124	0.231368	0.081	0.016	2.07149e-120	0_PT_Healthy_S3	Arhgef39
Phip	1.1567e-70	0.231166	0.127	0.057	2.26875e-66	0_PT_Healthy_S3	Phip
Agl	1.53674e-74	0.230986	0.122	0.051	3.01416e-70	0_PT_Healthy_S3	Agl
Chdh	4.65965e-97	0.230768	0.23	0.12	9.13943e-93	0_PT_Healthy_S3	Chdh
1810032O08Rik	7.5063e-78	0.230496	0.095	0.033	1.47229e-73	0_PT_Healthy_S3	1810032O08Rik
Ankhd1	3.39398e-76	0.23049	0.122	0.051	6.65696e-72	0_PT_Healthy_S3	Ankhd1
Ppt2	1.54634e-71	0.23048	0.237	0.139	3.03299e-67	0_PT_Healthy_S3	Ppt2
Strbp	1.53606e-80	0.229761	0.182	0.091	3.01283e-76	0_PT_Healthy_S3	Strbp
Lmo7	6.07155e-82	0.229682	0.167	0.08	1.19087e-77	0_PT_Healthy_S3	Lmo7
Phf20l1	2.47313e-73	0.229456	0.158	0.077	4.85081e-69	0_PT_Healthy_S3	Phf20l1
Srpk2	9.47605e-78	0.229313	0.13	0.056	1.85863e-73	0_PT_Healthy_S3	Srpk2
Adhfe1	7.09173e-101	0.229186	0.338	0.205	1.39097e-96	0_PT_Healthy_S3	Adhfe1
Bhmt2	6.48936e-90	0.228941	0.178	0.084	1.27282e-85	0_PT_Healthy_S3	Bhmt2
Ino80d	1.54323e-81	0.228323	0.12	0.048	3.02689e-77	0_PT_Healthy_S3	Ino80d
Pwwp2a	1.63787e-89	0.228306	0.106	0.037	3.21252e-85	0_PT_Healthy_S3	Pwwp2a
Supt20	1.28464e-80	0.228292	0.109	0.041	2.51968e-76	0_PT_Healthy_S3	Supt20
Ubr2	3.93383e-68	0.227701	0.128	0.059	7.71582e-64	0_PT_Healthy_S3	Ubr2
Prpf39	4.33905e-83	0.227587	0.103	0.036	8.51062e-79	0_PT_Healthy_S3	Prpf39
Ddi2	1.01295e-91	0.22745	0.168	0.077	1.98681e-87	0_PT_Healthy_S3	Ddi2
Klf15	3.40418e-91	0.227364	0.22	0.115	6.67696e-87	0_PT_Healthy_S3	Klf15
Fam126b	8.90258e-91	0.227297	0.19	0.093	1.74615e-86	0_PT_Healthy_S3	Fam126b
Atrx	1.02248e-66	0.227039	0.188	0.103	2.00548e-62	0_PT_Healthy_S3	Atrx
Galnt14	2.97342e-63	0.226813	0.161	0.085	5.83206e-59	0_PT_Healthy_S3	Galnt14
0610030E20Rik	3.5885e-78	0.226788	0.122	0.05	7.03849e-74	0_PT_Healthy_S3	0610030E20Rik
Bcl11b	2.5884e-95	0.226739	0.1	0.032	5.07689e-91	0_PT_Healthy_S3	Bcl11b
Dmac2	7.20492e-78	0.2264	0.157	0.074	1.41317e-73	0_PT_Healthy_S3	Dmac2
Gstt2	1.83122e-86	0.225817	0.503	0.363	3.59175e-82	0_PT_Healthy_S3	Gstt2
Mettl1	5.23077e-67	0.225653	0.186	0.101	1.02596e-62	0_PT_Healthy_S3	Mettl1
Tpmt	1.67536e-73	0.225469	0.246	0.145	3.28606e-69	0_PT_Healthy_S3	Tpmt
Shmt2	6.69096e-81	0.22528	0.263	0.155	1.31236e-76	0_PT_Healthy_S3	Shmt2
Foxn3	8.42116e-84	0.225125	0.213	0.113	1.65173e-79	0_PT_Healthy_S3	Foxn3
Osbpl9	1.4075e-70	0.224469	0.326	0.214	2.76066e-66	0_PT_Healthy_S3	Osbpl9
Rdh16f2	2.20679e-98	0.224422	0.243	0.132	4.3284e-94	0_PT_Healthy_S3	Rdh16f2
Tmem174	1.74177e-125	0.224044	0.514	0.349	3.41631e-121	0_PT_Healthy_S3	Tmem174
Dnase1	8.78859e-93	0.223914	0.62	0.473	1.72379e-88	0_PT_Healthy_S3	Dnase1
Rbm6	2.54153e-76	0.223804	0.126	0.054	4.98496e-72	0_PT_Healthy_S3	Rbm6
Thap2	1.46639e-93	0.223061	0.121	0.044	2.87618e-89	0_PT_Healthy_S3	Thap2
Dvl1	4.16307e-53	0.222849	0.123	0.062	8.16544e-49	0_PT_Healthy_S3	Dvl1
Tcaim	1.27926e-86	0.222778	0.116	0.043	2.50913e-82	0_PT_Healthy_S3	Tcaim
Uhrf1bp1l	3.58533e-84	0.222696	0.165	0.078	7.03226e-80	0_PT_Healthy_S3	Uhrf1bp1l
Ints6	1.79991e-81	0.222208	0.12	0.048	3.53034e-77	0_PT_Healthy_S3	Ints6
Atat1	7.42499e-89	0.222184	0.093	0.029	1.45634e-84	0_PT_Healthy_S3	Atat1
Foxo1	1.45708e-67	0.222139	0.131	0.061	2.85791e-63	0_PT_Healthy_S3	Foxo1
Sfswap	2.77181e-72	0.221972	0.11	0.044	5.43663e-68	0_PT_Healthy_S3	Sfswap
Gigyf1	2.44531e-74	0.221963	0.116	0.048	4.79624e-70	0_PT_Healthy_S3	Gigyf1
Xpr1	6.61826e-93	0.221881	0.199	0.099	1.2981e-88	0_PT_Healthy_S3	Xpr1
Fam193b	1.22367e-85	0.221764	0.103	0.036	2.4001e-81	0_PT_Healthy_S3	Fam193b
Grpel2	1.53049e-85	0.220944	0.167	0.078	3.0019e-81	0_PT_Healthy_S3	Grpel2
Flrt1	2.39363e-78	0.22083	0.141	0.063	4.69486e-74	0_PT_Healthy_S3	Flrt1
Auts2	1.23972e-80	0.220556	0.135	0.058	2.43158e-76	0_PT_Healthy_S3	Auts2
Phyhipl	1.17241e-77	0.220467	0.158	0.075	2.29957e-73	0_PT_Healthy_S3	Phyhipl
Trio	5.22387e-77	0.220432	0.135	0.06	1.02461e-72	0_PT_Healthy_S3	Trio
Ppargc1b	1.70322e-114	0.220372	0.099	0.026	3.3407e-110	0_PT_Healthy_S3	Ppargc1b
Golgb1	1.33319e-69	0.220362	0.195	0.106	2.61492e-65	0_PT_Healthy_S3	Golgb1
Pdzd3	5.04032e-65	0.220196	0.224	0.132	9.88609e-61	0_PT_Healthy_S3	Pdzd3
Pbrm1	9.34846e-86	0.220111	0.224	0.121	1.83361e-81	0_PT_Healthy_S3	Pbrm1
Ewsr1	3.0747e-53	0.220025	0.239	0.153	6.03073e-49	0_PT_Healthy_S3	Ewsr1
Pabpc1	1.39191e-74	0.219622	0.44	0.313	2.73009e-70	0_PT_Healthy_S3	Pabpc1
Sfxn2	1.82894e-77	0.219549	0.131	0.056	3.58728e-73	0_PT_Healthy_S3	Sfxn2
Slc10a2	1.19818e-70	0.219502	0.119	0.051	2.35011e-66	0_PT_Healthy_S3	Slc10a2
Acnat2	8.90768e-60	0.219482	0.154	0.081	1.74715e-55	0_PT_Healthy_S3	Acnat2
Cluh	3.78871e-76	0.2193	0.227	0.129	7.43118e-72	0_PT_Healthy_S3	Cluh
Gtf3c2	3.50568e-71	0.21893	0.137	0.063	6.87604e-67	0_PT_Healthy_S3	Gtf3c2
Numa1	3.39265e-70	0.218865	0.157	0.078	6.65435e-66	0_PT_Healthy_S3	Numa1
Nemf	8.48939e-69	0.218574	0.142	0.067	1.66511e-64	0_PT_Healthy_S3	Nemf
Mertk	3.34844e-92	0.218398	0.089	0.026	6.56763e-88	0_PT_Healthy_S3	Mertk
Entpd5	5.11854e-76	0.21826	0.293	0.182	1.00395e-71	0_PT_Healthy_S3	Entpd5
Ube3a	2.02717e-72	0.218256	0.25	0.149	3.97608e-68	0_PT_Healthy_S3	Ube3a
Susd2	1.27399e-88	0.218141	0.2	0.102	2.4988e-84	0_PT_Healthy_S3	Susd2
Huwe1	1.60432e-57	0.217987	0.211	0.127	3.14671e-53	0_PT_Healthy_S3	Huwe1
Mylk	4.05717e-86	0.217723	0.119	0.046	7.95772e-82	0_PT_Healthy_S3	Mylk
Them4	2.42995e-62	0.217665	0.148	0.075	4.76611e-58	0_PT_Healthy_S3	Them4
Col6a6	2.1091e-94	0.21763	0.082	0.022	4.13679e-90	0_PT_Healthy_S3	Col6a6
Taz	3.82062e-62	0.21734	0.128	0.061	7.49377e-58	0_PT_Healthy_S3	Taz
Zfp157	1.78979e-91	0.217141	0.082	0.022	3.5105e-87	0_PT_Healthy_S3	Zfp157
Cwf19l2	3.70714e-80	0.217138	0.117	0.046	7.27119e-76	0_PT_Healthy_S3	Cwf19l2
Lmbrd2	9.02673e-71	0.21688	0.19	0.102	1.7705e-66	0_PT_Healthy_S3	Lmbrd2
Gm10076	3.15067e-55	0.216849	0.352	0.251	6.17973e-51	0_PT_Healthy_S3	Gm10076
Nat8f5	9.45833e-71	0.216838	0.112	0.046	1.85516e-66	0_PT_Healthy_S3	Nat8f5
Uty	1.33257e-87	0.216636	0.107	0.037	2.61371e-83	0_PT_Healthy_S3	Uty
1700020I14Rik	1.93314e-72	0.216323	0.243	0.143	3.79165e-68	0_PT_Healthy_S3	1700020I14Rik
Rora	2.51728e-83	0.216292	0.172	0.083	4.93739e-79	0_PT_Healthy_S3	Rora
Fras1	1.48242e-107	0.216201	0.092	0.024	2.90762e-103	0_PT_Healthy_S3	Fras1
Zfp397	3.63937e-86	0.21617	0.126	0.05	7.13826e-82	0_PT_Healthy_S3	Zfp397
Hnrnpr	5.70237e-61	0.215914	0.169	0.091	1.11846e-56	0_PT_Healthy_S3	Hnrnpr
Ttc19	3.65448e-75	0.215898	0.115	0.047	7.1679e-71	0_PT_Healthy_S3	Ttc19
Uhrf2	3.07992e-66	0.215831	0.111	0.048	6.04095e-62	0_PT_Healthy_S3	Uhrf2
Il15	7.38871e-77	0.215448	0.112	0.044	1.44922e-72	0_PT_Healthy_S3	Il15
Pipox	1.36074e-89	0.215438	0.413	0.278	2.66895e-85	0_PT_Healthy_S3	Pipox
Sec24a	1.24286e-88	0.215222	0.131	0.053	2.43775e-84	0_PT_Healthy_S3	Sec24a
Eps8	1.1704e-75	0.215213	0.219	0.122	2.29562e-71	0_PT_Healthy_S3	Eps8
Hpd	4.1374e-75	0.215176	0.102	0.038	8.1151e-71	0_PT_Healthy_S3	Hpd
Nedd4l	2.01271e-69	0.215121	0.115	0.049	3.94773e-65	0_PT_Healthy_S3	Nedd4l
Zc3h13	8.66892e-78	0.215016	0.131	0.056	1.70032e-73	0_PT_Healthy_S3	Zc3h13
Lrrc58	2.09651e-73	0.214817	0.287	0.178	4.1121e-69	0_PT_Healthy_S3	Lrrc58
Tln2	4.12762e-82	0.214126	0.231	0.13	8.09591e-78	0_PT_Healthy_S3	Tln2
Slc25a13	1.076e-74	0.214118	0.228	0.13	2.11047e-70	0_PT_Healthy_S3	Slc25a13
Proc	2.30109e-59	0.213623	0.221	0.133	4.51336e-55	0_PT_Healthy_S3	Proc
Mttp	4.50306e-86	0.213561	0.089	0.028	8.8323e-82	0_PT_Healthy_S3	Mttp
Plpbp	3.86361e-59	0.213374	0.273	0.177	7.57808e-55	0_PT_Healthy_S3	Plpbp
Dtx3	2.98246e-67	0.213298	0.121	0.053	5.8498e-63	0_PT_Healthy_S3	Dtx3
Nr2f2	4.6899e-92	0.213088	0.22	0.116	9.19877e-88	0_PT_Healthy_S3	Nr2f2
Ube4a	4.32574e-79	0.213062	0.134	0.058	8.4845e-75	0_PT_Healthy_S3	Ube4a
Rps6kb1	1.51132e-73	0.212777	0.13	0.057	2.9643e-69	0_PT_Healthy_S3	Rps6kb1
Nipbl	4.03568e-58	0.212612	0.162	0.088	7.91557e-54	0_PT_Healthy_S3	Nipbl
Pex11a	1.10972e-75	0.212381	0.165	0.081	2.17661e-71	0_PT_Healthy_S3	Pex11a
Fnip2	2.38536e-75	0.211852	0.162	0.08	4.67864e-71	0_PT_Healthy_S3	Fnip2
Mprip	2.26556e-64	0.211782	0.148	0.074	4.44367e-60	0_PT_Healthy_S3	Mprip
Knop1	2.39556e-65	0.211769	0.176	0.094	4.69865e-61	0_PT_Healthy_S3	Knop1
Pum1	3.74658e-68	0.21107	0.184	0.099	7.34854e-64	0_PT_Healthy_S3	Pum1
Plcb1	1.54239e-91	0.211014	0.13	0.051	3.02525e-87	0_PT_Healthy_S3	Plcb1
Rbbp6	1.63451e-65	0.210959	0.202	0.114	3.20593e-61	0_PT_Healthy_S3	Rbbp6
Zfp101	2.44868e-86	0.210347	0.081	0.023	4.80284e-82	0_PT_Healthy_S3	Zfp101
Gcnt1	1.01552e-132	0.209424	0.484	0.317	1.99184e-128	0_PT_Healthy_S3	Gcnt1
Klhl24	1.58048e-79	0.209238	0.24	0.137	3.09996e-75	0_PT_Healthy_S3	Klhl24
Tle3	2.83817e-65	0.209077	0.14	0.068	5.56679e-61	0_PT_Healthy_S3	Tle3
Hnf4a	7.88211e-113	0.208937	0.468	0.315	1.546e-108	0_PT_Healthy_S3	Hnf4a
Dync2h1	1.17973e-77	0.20778	0.084	0.027	2.31393e-73	0_PT_Healthy_S3	Dync2h1
Atp2a2	2.99722e-75	0.207668	0.362	0.243	5.87875e-71	0_PT_Healthy_S3	Atp2a2
Htt	1.48299e-68	0.207607	0.119	0.052	2.90873e-64	0_PT_Healthy_S3	Htt
Zfp280d	2.30223e-76	0.207583	0.097	0.035	4.51559e-72	0_PT_Healthy_S3	Zfp280d
Acin1	1.92932e-59	0.207358	0.191	0.109	3.78417e-55	0_PT_Healthy_S3	Acin1
Dmxl1	9.36939e-77	0.207046	0.175	0.088	1.83771e-72	0_PT_Healthy_S3	Dmxl1
Fmnl1	2.38595e-60	0.206842	0.106	0.047	4.67981e-56	0_PT_Healthy_S3	Fmnl1
Arhgap42	1.19983e-74	0.206683	0.156	0.075	2.35335e-70	0_PT_Healthy_S3	Arhgap42
Mycbp2	3.41693e-69	0.20642	0.16	0.081	6.70198e-65	0_PT_Healthy_S3	Mycbp2
Bptf	2.47919e-56	0.206326	0.157	0.085	4.86268e-52	0_PT_Healthy_S3	Bptf
Snhg18	1.1429e-118	0.206014	0.47	0.312	2.24169e-114	0_PT_Healthy_S3	Snhg18
Eps8l2	9.23746e-59	0.205529	0.188	0.107	1.81183e-54	0_PT_Healthy_S3	Eps8l2
Sgk2	5.66536e-82	0.205197	0.285	0.173	1.1112e-77	0_PT_Healthy_S3	Sgk2
Sfpq	3.16151e-49	0.205074	0.255	0.17	6.20099e-45	0_PT_Healthy_S3	Sfpq
Trim11	4.05167e-83	0.20502	0.088	0.028	7.94694e-79	0_PT_Healthy_S3	Trim11
4833439L19Rik	1.01594e-103	0.204978	0.638	0.484	1.99267e-99	0_PT_Healthy_S3	4833439L19Rik
Ints2	6.24076e-65	0.204974	0.133	0.063	1.22406e-60	0_PT_Healthy_S3	Ints2
Ccser2	6.5651e-105	0.204818	0.366	0.228	1.28768e-100	0_PT_Healthy_S3	Ccser2
Glyctk	2.10154e-89	0.204615	0.233	0.128	4.12196e-85	0_PT_Healthy_S3	Glyctk
Tacc2	2.78929e-65	0.204421	0.191	0.106	5.47091e-61	0_PT_Healthy_S3	Tacc2
Ptprk	1.95852e-68	0.203626	0.18	0.096	3.84144e-64	0_PT_Healthy_S3	Ptprk
Crot	3.77552e-60	0.203591	0.244	0.152	7.40531e-56	0_PT_Healthy_S3	Crot
Gm15638	1.93513e-103	0.203541	0.185	0.086	3.79556e-99	0_PT_Healthy_S3	Gm15638
Kidins220	1.14312e-88	0.20326	0.258	0.148	2.24211e-84	0_PT_Healthy_S3	Kidins220
Sypl2	2.55993e-70	0.203221	0.15	0.073	5.02105e-66	0_PT_Healthy_S3	Sypl2
Plekha7	4.07932e-84	0.203119	0.121	0.048	8.00118e-80	0_PT_Healthy_S3	Plekha7
Ankrd12	2.4938e-69	0.203117	0.166	0.086	4.89135e-65	0_PT_Healthy_S3	Ankrd12
Zfp292	1.55011e-59	0.20266	0.131	0.064	3.04038e-55	0_PT_Healthy_S3	Zfp292
Mfn1	3.48941e-60	0.202637	0.147	0.075	6.84412e-56	0_PT_Healthy_S3	Mfn1
Kmt2c	7.51279e-55	0.202494	0.115	0.055	1.47356e-50	0_PT_Healthy_S3	Kmt2c
Mllt10	5.87799e-63	0.202448	0.136	0.066	1.15291e-58	0_PT_Healthy_S3	Mllt10
Rrnad1	7.31954e-78	0.20228	0.077	0.023	1.43565e-73	0_PT_Healthy_S3	Rrnad1
Met	4.46612e-58	0.202186	0.146	0.075	8.75985e-54	0_PT_Healthy_S3	Met
Cyp2d12	1.94926e-20	0.202183	0.063	0.035	3.82329e-16	0_PT_Healthy_S3	Cyp2d12
Sipa1l1	1.34112e-80	0.201865	0.157	0.073	2.63048e-76	0_PT_Healthy_S3	Sipa1l1
Ak2	5.58534e-53	0.201862	0.358	0.257	1.09551e-48	0_PT_Healthy_S3	Ak2
Usp40	1.59136e-73	0.201839	0.097	0.036	3.12129e-69	0_PT_Healthy_S3	Usp40
Dnmt3a	7.5339e-75	0.201596	0.112	0.045	1.4777e-70	0_PT_Healthy_S3	Dnmt3a
Nfat5	2.17004e-61	0.201593	0.123	0.058	4.25632e-57	0_PT_Healthy_S3	Nfat5
Slc1a1	6.67484e-83	0.201421	0.26	0.152	1.3092e-78	0_PT_Healthy_S3	Slc1a1
Zfp318	8.07142e-71	0.201099	0.099	0.038	1.58313e-66	0_PT_Healthy_S3	Zfp318
Zkscan1	7.88767e-72	0.201001	0.142	0.066	1.54709e-67	0_PT_Healthy_S3	Zkscan1
Cdip1	5.62753e-74	0.200775	0.147	0.069	1.10378e-69	0_PT_Healthy_S3	Cdip1
Nceh1	8.23077e-69	0.200748	0.243	0.146	1.61438e-64	0_PT_Healthy_S3	Nceh1
4833420G17Rik	1.34747e-60	0.200702	0.11	0.049	2.64293e-56	0_PT_Healthy_S3	4833420G17Rik
Sorbs1	1.61852e-76	0.200602	0.116	0.047	3.17457e-72	0_PT_Healthy_S3	Sorbs1
Acvr2b	6.97227e-96	0.200578	0.075	0.018	1.36754e-91	0_PT_Healthy_S3	Acvr2b
AI314180	2.09785e-53	0.200396	0.113	0.054	4.11471e-49	0_PT_Healthy_S3	AI314180
Dock4	5.69299e-94	0.200376	0.077	0.02	1.11662e-89	0_PT_Healthy_S3	Dock4
Cndp21	0	0.930214	0.635	0.397	0	1_PT_Healthy_S3	Cndp2
Ttc36	0	0.841137	0.895	0.684	0	1_PT_Healthy_S3	Ttc36
Cyb5a	0	0.807861	0.912	0.741	0	1_PT_Healthy_S3	Cyb5a
Inmt1	0	0.789925	0.63	0.389	0	1_PT_Healthy_S3	Inmt
AI3142781	0	0.786804	0.682	0.431	0	1_PT_Healthy_S3	AI314278
Akr1c21	0	0.720367	0.87	0.677	0	1_PT_Healthy_S3	Akr1c21
Acy31	0	0.684916	0.696	0.486	0	1_PT_Healthy_S3	Acy3
Kap	0	0.68086	0.917	0.781	0	1_PT_Healthy_S3	Kap
Gpx1	0	0.65697	0.974	0.898	0	1_PT_Healthy_S3	Gpx1
Rps17	0	0.642845	0.871	0.757	0	1_PT_Healthy_S3	Rps17
Rpl10	0	0.634657	0.901	0.77	0	1_PT_Healthy_S3	Rpl10
Rida	0	0.634631	0.86	0.698	0	1_PT_Healthy_S3	Rida
Rpl23a	0	0.620023	0.821	0.69	0	1_PT_Healthy_S3	Rpl23a
Hist1h2bc	0	0.613759	0.674	0.493	0	1_PT_Healthy_S3	Hist1h2bc
Dnajc12	0	0.610773	0.564	0.381	1.53179e-306	1_PT_Healthy_S3	Dnajc12
Rpl41	0	0.605997	0.974	0.926	0	1_PT_Healthy_S3	Rpl41
Dbi	0	0.597344	0.957	0.849	0	1_PT_Healthy_S3	Dbi
Calml4	0	0.590919	0.699	0.527	0	1_PT_Healthy_S3	Calml4
Usmg5	0	0.582865	0.81	0.679	0	1_PT_Healthy_S3	Usmg5
Cela1	1.2472e-299	0.582447	0.669	0.511	2.44626e-295	1_PT_Healthy_S3	Cela1
Hspe1	0	0.580492	0.801	0.655	0	1_PT_Healthy_S3	Hspe1
Rps27	0	0.578311	0.889	0.803	0	1_PT_Healthy_S3	Rps27
Ndufa6	0	0.573369	0.854	0.728	0	1_PT_Healthy_S3	Ndufa6
Rps19	0	0.571482	0.923	0.826	0	1_PT_Healthy_S3	Rps19
Rps27l	0	0.570784	0.8	0.658	0	1_PT_Healthy_S3	Rps27l
Rpl35	0	0.569967	0.801	0.679	0	1_PT_Healthy_S3	Rpl35
Guca2b	6.07878e-280	0.569322	0.737	0.581	1.19229e-275	1_PT_Healthy_S3	Guca2b
Arpp19	0	0.568608	0.653	0.524	0	1_PT_Healthy_S3	Arpp19
Fxyd2	0	0.566232	0.997	0.958	0	1_PT_Healthy_S3	Fxyd2
Defb29	5.26634e-173	0.565358	0.385	0.255	1.03294e-168	1_PT_Healthy_S3	Defb29
Anapc13	2.57959e-276	0.563788	0.552	0.403	5.0596e-272	1_PT_Healthy_S3	Anapc13
Rpl31	0	0.563555	0.757	0.63	0	1_PT_Healthy_S3	Rpl31
Ndufa2	0	0.562311	0.87	0.761	0	1_PT_Healthy_S3	Ndufa2
Rpl17	0	0.560018	0.878	0.75	0	1_PT_Healthy_S3	Rpl17
Cystm1	0	0.559473	0.697	0.535	0	1_PT_Healthy_S3	Cystm1
Nop10	0	0.557025	0.635	0.487	0	1_PT_Healthy_S3	Nop10
Cda	3.21225e-302	0.556591	0.638	0.447	6.30051e-298	1_PT_Healthy_S3	Cda
Gchfr	1.82897e-189	0.553554	0.269	0.134	3.58734e-185	1_PT_Healthy_S3	Gchfr
Uqcr10	0	0.550758	0.938	0.851	0	1_PT_Healthy_S3	Uqcr10
2010107E04Rik	0	0.550426	0.835	0.711	0	1_PT_Healthy_S3	2010107E04Rik
Rps23	0	0.549873	0.906	0.805	0	1_PT_Healthy_S3	Rps23
Tmem256	0	0.548919	0.675	0.526	1.63331e-304	1_PT_Healthy_S3	Tmem256
Rpl4	0	0.548616	0.684	0.556	0	1_PT_Healthy_S3	Rpl4
Iscu	0	0.548272	0.611	0.47	0	1_PT_Healthy_S3	Iscu
Msrb1	0	0.547764	0.667	0.513	0	1_PT_Healthy_S3	Msrb1
Rpl13a	2.88817e-216	0.546253	0.467	0.33	5.66487e-212	1_PT_Healthy_S3	Rpl13a
Dnajc19	2.02366e-303	0.542832	0.636	0.494	3.9692e-299	1_PT_Healthy_S3	Dnajc19
D630029K05Rik1	5.54807e-179	0.542459	0.307	0.164	1.0882e-174	1_PT_Healthy_S3	D630029K05Rik
Atpif1	0	0.539601	0.898	0.782	0	1_PT_Healthy_S3	Atpif1
Nudt191	9.47119e-252	0.539536	0.593	0.418	1.85768e-247	1_PT_Healthy_S3	Nudt19
Rps25	0	0.535429	0.84	0.72	0	1_PT_Healthy_S3	Rps25
Cox6b1	0	0.535231	0.91	0.809	0	1_PT_Healthy_S3	Cox6b1
Tomm7	8.54643e-299	0.532634	0.647	0.497	1.6763e-294	1_PT_Healthy_S3	Tomm7
Rpl36a	0	0.532524	0.749	0.632	0	1_PT_Healthy_S3	Rpl36a
Ddt	4.41819e-291	0.530512	0.64	0.484	8.66583e-287	1_PT_Healthy_S3	Ddt
Rpl18a	0	0.529451	0.892	0.791	0	1_PT_Healthy_S3	Rpl18a
Hao2	1.23693e-197	0.528035	0.465	0.312	2.42611e-193	1_PT_Healthy_S3	Hao2
Rpl14	0	0.527598	0.849	0.742	0	1_PT_Healthy_S3	Rpl14
Rps6	0	0.527353	0.747	0.627	0	1_PT_Healthy_S3	Rps6
Cenpx	6.12062e-239	0.527312	0.475	0.339	1.2005e-234	1_PT_Healthy_S3	Cenpx
Rpl6	0	0.526836	0.872	0.771	0	1_PT_Healthy_S3	Rpl6
Rpl32	0	0.526395	0.929	0.839	0	1_PT_Healthy_S3	Rpl32
Snhg181	2.9506e-186	0.52522	0.462	0.319	5.78732e-182	1_PT_Healthy_S3	Snhg18
Rpl37	0	0.523754	0.893	0.813	0	1_PT_Healthy_S3	Rpl37
Atp5k	0	0.518585	0.835	0.738	0	1_PT_Healthy_S3	Atp5k
Prdx5	0	0.518266	0.946	0.866	0	1_PT_Healthy_S3	Prdx5
Zfp706	0	0.517655	0.608	0.489	0	1_PT_Healthy_S3	Zfp706
Ndufv3	0	0.516196	0.739	0.592	0	1_PT_Healthy_S3	Ndufv3
Hint2	1.60939e-303	0.512677	0.684	0.543	3.15665e-299	1_PT_Healthy_S3	Hint2
Bola3	8.67594e-235	0.50941	0.547	0.402	1.7017e-230	1_PT_Healthy_S3	Bola3
Romo1	5.87857e-273	0.507296	0.642	0.511	1.15302e-268	1_PT_Healthy_S3	Romo1
Rpl35a	0	0.506996	0.873	0.784	0	1_PT_Healthy_S3	Rpl35a
Chchd10	0	0.505707	0.925	0.814	0	1_PT_Healthy_S3	Chchd10
Them7	1.07632e-168	0.504481	0.284	0.161	2.1111e-164	1_PT_Healthy_S3	Them7
Fitm1	9.47163e-167	0.50386	0.319	0.194	1.85777e-162	1_PT_Healthy_S3	Fitm1
Rps28	1.32664e-272	0.50341	0.801	0.724	2.60208e-268	1_PT_Healthy_S3	Rps28
Gm100761	2.51458e-132	0.502251	0.33	0.259	4.93209e-128	1_PT_Healthy_S3	Gm10076
Txn1	0	0.49749	0.75	0.589	0	1_PT_Healthy_S3	Txn1
Vamp8	1.52497e-289	0.497373	0.635	0.51	2.99107e-285	1_PT_Healthy_S3	Vamp8
Cisd3	1.9695e-153	0.496076	0.337	0.215	3.86298e-149	1_PT_Healthy_S3	Cisd3
Rpl37a	0	0.495841	0.917	0.859	0	1_PT_Healthy_S3	Rpl37a
4833439L19Rik1	9.3024e-248	0.492309	0.62	0.492	1.82457e-243	1_PT_Healthy_S3	4833439L19Rik
Uqcr11	0	0.491945	0.896	0.807	0	1_PT_Healthy_S3	Uqcr11
Mrps21	5.99924e-269	0.49033	0.619	0.492	1.17669e-264	1_PT_Healthy_S3	Mrps21
Ybx1	0	0.490121	0.809	0.707	0	1_PT_Healthy_S3	Ybx1
Ndufa4	0	0.490042	0.939	0.844	0	1_PT_Healthy_S3	Ndufa4
Mcrip2	2.37846e-190	0.488944	0.452	0.321	4.66511e-186	1_PT_Healthy_S3	Mcrip2
2310039H08Rik	3.59047e-171	0.488741	0.347	0.231	7.04235e-167	1_PT_Healthy_S3	2310039H08Rik
Mpv17l1	5.50144e-132	0.488379	0.327	0.207	1.07905e-127	1_PT_Healthy_S3	Mpv17l
Rpl39	0	0.484852	0.866	0.788	0	1_PT_Healthy_S3	Rpl39
Nedd8	1.93839e-255	0.483991	0.594	0.469	3.80196e-251	1_PT_Healthy_S3	Nedd8
Med28	2.76869e-186	0.483434	0.41	0.294	5.43051e-182	1_PT_Healthy_S3	Med28
Khk	6.87696e-294	0.48276	0.71	0.566	1.34885e-289	1_PT_Healthy_S3	Khk
Cox7a2	0	0.481451	0.928	0.841	0	1_PT_Healthy_S3	Cox7a2
Rps14	0	0.481288	0.878	0.785	0	1_PT_Healthy_S3	Rps14
Rplp2	0	0.480974	0.856	0.757	0	1_PT_Healthy_S3	Rplp2
Cisd1	0	0.480541	0.762	0.642	0	1_PT_Healthy_S3	Cisd1
Atp5e	0	0.480539	0.926	0.854	0	1_PT_Healthy_S3	Atp5e
Mien1	3.39271e-214	0.478892	0.493	0.37	6.65447e-210	1_PT_Healthy_S3	Mien1
Rps18	0	0.478518	0.815	0.7	0	1_PT_Healthy_S3	Rps18
Map1lc3a	1.09496e-172	0.478142	0.424	0.299	2.14765e-168	1_PT_Healthy_S3	Map1lc3a
Atp5j	0	0.477624	0.877	0.768	0	1_PT_Healthy_S3	Atp5j
Rps15a	0	0.477565	0.843	0.74	0	1_PT_Healthy_S3	Rps15a
Minos1	1.53934e-288	0.47642	0.72	0.6	3.01927e-284	1_PT_Healthy_S3	Minos1
Timm8b	4.49368e-223	0.47312	0.548	0.431	8.8139e-219	1_PT_Healthy_S3	Timm8b
Cox6c	0	0.472895	0.976	0.922	0	1_PT_Healthy_S3	Cox6c
Txndc17	1.06657e-251	0.472163	0.601	0.477	2.09197e-247	1_PT_Healthy_S3	Txndc17
Cox8a	0	0.471019	0.978	0.932	0	1_PT_Healthy_S3	Cox8a
Rpl36	0	0.470924	0.873	0.803	0	1_PT_Healthy_S3	Rpl36
Rps27a	0	0.470647	0.905	0.81	0	1_PT_Healthy_S3	Rps27a
Rpl26	0	0.470152	0.904	0.822	0	1_PT_Healthy_S3	Rpl26
Hint1	0	0.470026	0.867	0.754	0	1_PT_Healthy_S3	Hint1
Ndufa3	8.37117e-268	0.468999	0.734	0.638	1.64192e-263	1_PT_Healthy_S3	Ndufa3
Rps15	0	0.467271	0.813	0.719	0	1_PT_Healthy_S3	Rps15
Sephs2	1.19257e-197	0.466348	0.551	0.436	2.33911e-193	1_PT_Healthy_S3	Sephs2
Cops9	2.81215e-214	0.466013	0.601	0.485	5.51575e-210	1_PT_Healthy_S3	Cops9
Atp5j2	0	0.465098	0.881	0.784	0	1_PT_Healthy_S3	Atp5j2
Smdt1	1.38853e-298	0.460347	0.713	0.603	2.72346e-294	1_PT_Healthy_S3	Smdt1
Mrpl42	1.23698e-192	0.459456	0.529	0.406	2.42621e-188	1_PT_Healthy_S3	Mrpl42
Cox7c	0	0.457953	0.933	0.855	0	1_PT_Healthy_S3	Cox7c
Ndufa7	1.37342e-262	0.456424	0.71	0.596	2.69382e-258	1_PT_Healthy_S3	Ndufa7
Rps29	2.69024e-189	0.45578	0.911	0.869	5.27663e-185	1_PT_Healthy_S3	Rps29
Rps5	0	0.45453	0.848	0.742	0	1_PT_Healthy_S3	Rps5
Ndufs6	2.80504e-289	0.45399	0.723	0.61	5.5018e-285	1_PT_Healthy_S3	Ndufs6
Cox7b	0	0.453504	0.835	0.723	0	1_PT_Healthy_S3	Cox7b
Cmbl	4.10007e-153	0.453193	0.397	0.279	8.04187e-149	1_PT_Healthy_S3	Cmbl
Csrp2	2.50167e-179	0.452168	0.47	0.351	4.90678e-175	1_PT_Healthy_S3	Csrp2
Etfb	1.02317e-238	0.451616	0.675	0.566	2.00684e-234	1_PT_Healthy_S3	Etfb
Rpl24	0	0.450999	0.871	0.773	0	1_PT_Healthy_S3	Rpl24
Slirp	2.06344e-143	0.450783	0.393	0.277	4.04723e-139	1_PT_Healthy_S3	Slirp
Acot13	6.44292e-163	0.447043	0.448	0.337	1.26371e-158	1_PT_Healthy_S3	Acot13
Higd2a	4.23351e-222	0.446696	0.588	0.48	8.30361e-218	1_PT_Healthy_S3	Higd2a
Ost4	9.68658e-186	0.445392	0.542	0.432	1.89993e-181	1_PT_Healthy_S3	Ost4
0610005C13Rik	6.79662e-163	0.443746	0.499	0.38	1.33309e-158	1_PT_Healthy_S3	0610005C13Rik
Timm13	1.53233e-230	0.442554	0.624	0.513	3.00551e-226	1_PT_Healthy_S3	Timm13
H2afj	2.82952e-255	0.442283	0.682	0.578	5.54982e-251	1_PT_Healthy_S3	H2afj
Mpc2	0	0.44164	0.807	0.685	0	1_PT_Healthy_S3	Mpc2
Scp2	0	0.441101	0.795	0.687	0	1_PT_Healthy_S3	Scp2
Oaz1	4.14743e-295	0.44087	0.765	0.691	8.13476e-291	1_PT_Healthy_S3	Oaz1
Cycs	4.53093e-290	0.44043	0.787	0.667	8.88696e-286	1_PT_Healthy_S3	Cycs
Rpl13	0	0.438649	0.934	0.867	0	1_PT_Healthy_S3	Rpl13
Rps7	0	0.438615	0.816	0.7	0	1_PT_Healthy_S3	Rps7
Rps2	0	0.435311	0.917	0.809	0	1_PT_Healthy_S3	Rps2
Hibadh	2.41669e-183	0.432377	0.541	0.425	4.74009e-179	1_PT_Healthy_S3	Hibadh
Rpl22l1	3.56478e-171	0.43167	0.576	0.468	6.99196e-167	1_PT_Healthy_S3	Rpl22l1
Ascc1	3.04691e-139	0.43135	0.422	0.306	5.97622e-135	1_PT_Healthy_S3	Ascc1
Park7	7.03575e-277	0.430468	0.754	0.651	1.37999e-272	1_PT_Healthy_S3	Park7
Fau	0	0.425172	0.922	0.842	0	1_PT_Healthy_S3	Fau
Rpl27	5.29766e-206	0.422979	0.651	0.542	1.03908e-201	1_PT_Healthy_S3	Rpl27
Uqcrq	0	0.422886	0.885	0.814	0	1_PT_Healthy_S3	Uqcrq
Ndufb2	1.1416e-179	0.422002	0.598	0.478	2.23912e-175	1_PT_Healthy_S3	Ndufb2
Ppdpf	7.40943e-126	0.421644	0.348	0.239	1.45329e-121	1_PT_Healthy_S3	Ppdpf
Cox14	7.64014e-172	0.421344	0.525	0.42	1.49854e-167	1_PT_Healthy_S3	Cox14
Ubl5	9.13852e-188	0.421195	0.595	0.492	1.79243e-183	1_PT_Healthy_S3	Ubl5
Gpx4	0	0.419695	0.897	0.796	0	1_PT_Healthy_S3	Gpx4
Cox17	5.85545e-163	0.419549	0.515	0.423	1.14849e-158	1_PT_Healthy_S3	Cox17
Smim1	3.23736e-142	0.418868	0.443	0.341	6.34976e-138	1_PT_Healthy_S3	Smim1
Lamtor5	4.54985e-156	0.418308	0.442	0.344	8.92408e-152	1_PT_Healthy_S3	Lamtor5
Cox20	6.08047e-134	0.417756	0.408	0.307	1.19262e-129	1_PT_Healthy_S3	Cox20
Rps11	0	0.417751	0.865	0.778	0	1_PT_Healthy_S3	Rps11
Rpl38	1.82862e-222	0.417259	0.865	0.816	3.58665e-218	1_PT_Healthy_S3	Rpl38
Rps4x	5.62392e-291	0.417127	0.842	0.727	1.10308e-286	1_PT_Healthy_S3	Rps4x
Rpl34	3.12378e-244	0.416978	0.788	0.684	6.12698e-240	1_PT_Healthy_S3	Rpl34
Bri3	1.13118e-197	0.416169	0.6	0.496	2.2187e-193	1_PT_Healthy_S3	Bri3
Mrpl12	7.93716e-199	0.415548	0.58	0.474	1.55679e-194	1_PT_Healthy_S3	Mrpl12
Rpl11	0	0.415447	0.88	0.782	0	1_PT_Healthy_S3	Rpl11
Smim4	1.27744e-124	0.415082	0.365	0.268	2.50557e-120	1_PT_Healthy_S3	Smim4
Erich4	3.91464e-118	0.415009	0.324	0.224	7.67818e-114	1_PT_Healthy_S3	Erich4
Chchd2	0	0.412874	0.956	0.877	0	1_PT_Healthy_S3	Chchd2
Rps13	1.33892e-274	0.41117	0.813	0.709	2.62615e-270	1_PT_Healthy_S3	Rps13
Rps3a1	1.37673e-291	0.410443	0.844	0.742	2.70032e-287	1_PT_Healthy_S3	Rps3a1
Rpl23	0	0.409115	0.931	0.854	0	1_PT_Healthy_S3	Rpl23
Nme1	1.26698e-183	0.408887	0.581	0.475	2.48505e-179	1_PT_Healthy_S3	Nme1
Uqcrb	2.05598e-221	0.408724	0.772	0.67	4.03259e-217	1_PT_Healthy_S3	Uqcrb
C1d	2.41576e-122	0.407198	0.321	0.226	4.73827e-118	1_PT_Healthy_S3	C1d
Lamtor2	5.85028e-160	0.403396	0.502	0.406	1.14747e-155	1_PT_Healthy_S3	Lamtor2
Spink1	6.43724e-225	0.402457	0.938	0.841	1.2626e-220	1_PT_Healthy_S3	Spink1
Rplp1	0	0.400357	0.939	0.859	0	1_PT_Healthy_S3	Rplp1
Gm5617	5.36738e-109	0.399896	0.288	0.193	1.05276e-104	1_PT_Healthy_S3	Gm5617
Gm199501	1.32953e-108	0.398116	0.411	0.306	2.60773e-104	1_PT_Healthy_S3	Gm19950
Aamdc	1.57746e-103	0.398099	0.288	0.195	3.09402e-99	1_PT_Healthy_S3	Aamdc
Rpl15	6.12441e-270	0.397889	0.815	0.694	1.20124e-265	1_PT_Healthy_S3	Rpl15
Rps26	4.0608e-229	0.396437	0.783	0.683	7.96486e-225	1_PT_Healthy_S3	Rps26
Mrpl34	3.06073e-138	0.396203	0.436	0.338	6.00332e-134	1_PT_Healthy_S3	Mrpl34
Rpl21	2.45126e-285	0.395643	0.864	0.772	4.80789e-281	1_PT_Healthy_S3	Rpl21
Gm156381	1.32814e-98	0.393974	0.179	0.09	2.60502e-94	1_PT_Healthy_S3	Gm15638
Eny2	1.50372e-133	0.393206	0.449	0.356	2.94939e-129	1_PT_Healthy_S3	Eny2
Eef1g	5.31366e-140	0.392956	0.471	0.381	1.04222e-135	1_PT_Healthy_S3	Eef1g
Me1	1.27794e-120	0.391599	0.41	0.306	2.50655e-116	1_PT_Healthy_S3	Me1
Ethe1	6.89819e-114	0.390863	0.372	0.289	1.35301e-109	1_PT_Healthy_S3	Ethe1
Zmynd10	6.61894e-86	0.3902	0.258	0.165	1.29824e-81	1_PT_Healthy_S3	Zmynd10
Hmgn1	9.33228e-135	0.389473	0.461	0.367	1.83043e-130	1_PT_Healthy_S3	Hmgn1
Cox6a1	1.85935e-239	0.387861	0.866	0.804	3.64693e-235	1_PT_Healthy_S3	Cox6a1
Bphl	5.15428e-122	0.386498	0.443	0.343	1.01096e-117	1_PT_Healthy_S3	Bphl
Prelid1	1.66248e-157	0.386462	0.49	0.408	3.2608e-153	1_PT_Healthy_S3	Prelid1
Ddah1	4.27165e-127	0.385825	0.423	0.332	8.37842e-123	1_PT_Healthy_S3	Ddah1
Tma7	1.52512e-150	0.384164	0.507	0.426	2.99136e-146	1_PT_Healthy_S3	Tma7
Mcee	6.65037e-103	0.383969	0.366	0.271	1.3044e-98	1_PT_Healthy_S3	Mcee
Iah1	1.27013e-138	0.383823	0.45	0.358	2.49123e-134	1_PT_Healthy_S3	Iah1
Rpl3	3.65558e-209	0.383041	0.729	0.642	7.17005e-205	1_PT_Healthy_S3	Rpl3
Fth1	0	0.382846	1	0.995	0	1_PT_Healthy_S3	Fth1
Edf1	1.23021e-162	0.382603	0.583	0.494	2.41294e-158	1_PT_Healthy_S3	Edf1
Rps9	1.11854e-254	0.382289	0.827	0.731	2.1939e-250	1_PT_Healthy_S3	Rps9
Coa6	1.15634e-102	0.381424	0.318	0.233	2.26805e-98	1_PT_Healthy_S3	Coa6
Rpl8	4.97047e-267	0.381257	0.84	0.757	9.74909e-263	1_PT_Healthy_S3	Rpl8
Rps16	2.85003e-274	0.380516	0.871	0.775	5.59005e-270	1_PT_Healthy_S3	Rps16
Tcea3	1.02874e-90	0.379745	0.32	0.235	2.01777e-86	1_PT_Healthy_S3	Tcea3
D8Ertd738e	1.79188e-165	0.379206	0.568	0.49	3.51459e-161	1_PT_Healthy_S3	D8Ertd738e
Rpl9	1.07996e-271	0.378113	0.858	0.756	2.11823e-267	1_PT_Healthy_S3	Rpl9
Smim22	4.90463e-91	0.377618	0.267	0.183	9.61995e-87	1_PT_Healthy_S3	Smim22
0610012G03Rik	4.49218e-130	0.377177	0.453	0.366	8.81097e-126	1_PT_Healthy_S3	0610012G03Rik
Gstm5	4.87503e-118	0.376875	0.487	0.377	9.56188e-114	1_PT_Healthy_S3	Gstm5
Eef1d	4.77245e-119	0.37661	0.41	0.328	9.36068e-115	1_PT_Healthy_S3	Eef1d
Hebp1	2.39268e-95	0.37598	0.275	0.186	4.693e-91	1_PT_Healthy_S3	Hebp1
Ndufc1	1.15128e-203	0.375818	0.736	0.645	2.25813e-199	1_PT_Healthy_S3	Ndufc1
Ndufa5	4.62911e-168	0.37522	0.658	0.561	9.07954e-164	1_PT_Healthy_S3	Ndufa5
Eci3	2.16933e-81	0.374699	0.27	0.189	4.25493e-77	1_PT_Healthy_S3	Eci3
Macrod21	9.04236e-98	0.374678	0.338	0.248	1.77357e-93	1_PT_Healthy_S3	Macrod2
1810058I24Rik	5.06731e-121	0.374093	0.448	0.353	9.93902e-117	1_PT_Healthy_S3	1810058I24Rik
Mrpl20	3.07576e-132	0.373962	0.458	0.374	6.0328e-128	1_PT_Healthy_S3	Mrpl20
Usp50	2.9128e-80	0.373451	0.23	0.164	5.71316e-76	1_PT_Healthy_S3	Usp50
Naca	1.58215e-202	0.372949	0.691	0.594	3.10322e-198	1_PT_Healthy_S3	Naca
Uqcrh	1.0091e-275	0.3725	0.855	0.778	1.97925e-271	1_PT_Healthy_S3	Uqcrh
Sec61b	4.89404e-134	0.372198	0.466	0.375	9.59917e-130	1_PT_Healthy_S3	Sec61b
2410015M20Rik	1.22646e-156	0.371784	0.602	0.509	2.40557e-152	1_PT_Healthy_S3	2410015M20Rik
Ss18l2	5.24594e-90	0.370235	0.278	0.196	1.02894e-85	1_PT_Healthy_S3	Ss18l2
Acat1	1.28124e-120	0.370189	0.463	0.388	2.51303e-116	1_PT_Healthy_S3	Acat1
Afap1l1	7.63517e-101	0.370174	0.151	0.07	1.49756e-96	1_PT_Healthy_S3	Afap1l1
Ndufb5	7.79012e-175	0.368999	0.635	0.543	1.52795e-170	1_PT_Healthy_S3	Ndufb5
Odc1	1.95693e-117	0.368443	0.484	0.434	3.83831e-113	1_PT_Healthy_S3	Odc1
Rps3	7.517e-235	0.366624	0.819	0.727	1.47438e-230	1_PT_Healthy_S3	Rps3
Hsbp1	7.59965e-117	0.365259	0.446	0.356	1.4906e-112	1_PT_Healthy_S3	Hsbp1
Wwp11	1.21069e-84	0.365172	0.288	0.204	2.37465e-80	1_PT_Healthy_S3	Wwp1
Ftl1	0	0.364324	0.996	0.981	0	1_PT_Healthy_S3	Ftl1
Tbca	6.81987e-137	0.363575	0.532	0.445	1.33765e-132	1_PT_Healthy_S3	Tbca
Rps21	8.9205e-204	0.362445	0.828	0.76	1.74967e-199	1_PT_Healthy_S3	Rps21
1500011K16Rik	1.82841e-87	0.362331	0.277	0.196	3.58625e-83	1_PT_Healthy_S3	1500011K16Rik
Rpl10a	8.7676e-221	0.360059	0.765	0.685	1.71968e-216	1_PT_Healthy_S3	Rpl10a
Rpl22	3.71463e-182	0.35904	0.722	0.625	7.28588e-178	1_PT_Healthy_S3	Rpl22
Rpl29	1.67379e-89	0.357949	0.54	0.471	3.28298e-85	1_PT_Healthy_S3	Rpl29
Pank11	5.84237e-83	0.357856	0.333	0.248	1.14592e-78	1_PT_Healthy_S3	Pank1
Rplp0	1.14075e-260	0.357719	0.881	0.797	2.23747e-256	1_PT_Healthy_S3	Rplp0
Mrpl51	1.49327e-114	0.357511	0.444	0.354	2.9289e-110	1_PT_Healthy_S3	Mrpl51
Tomm5	9.02135e-109	0.357257	0.396	0.319	1.76945e-104	1_PT_Healthy_S3	Tomm5
Swi5	3.46662e-137	0.356498	0.49	0.412	6.79943e-133	1_PT_Healthy_S3	Swi5
Rpl19	5.94506e-257	0.356374	0.872	0.785	1.16606e-252	1_PT_Healthy_S3	Rpl19
Cryzl2	7.80369e-102	0.355688	0.398	0.309	1.53062e-97	1_PT_Healthy_S3	Cryzl2
Ndufb6	2.09285e-137	0.355623	0.539	0.463	4.10493e-133	1_PT_Healthy_S3	Ndufb6
Gm10260	1.59019e-69	0.354817	0.207	0.133	3.119e-65	1_PT_Healthy_S3	Gm10260
Ndufaf8	9.60585e-94	0.354737	0.327	0.246	1.88409e-89	1_PT_Healthy_S3	Ndufaf8
Sem1	2.15151e-139	0.353286	0.608	0.521	4.21997e-135	1_PT_Healthy_S3	Sem1
Rps8	9.0119e-246	0.350847	0.89	0.805	1.76759e-241	1_PT_Healthy_S3	Rps8
Smlr1	2.72188e-84	0.350351	0.182	0.105	5.33869e-80	1_PT_Healthy_S3	Smlr1
2300009A05Rik	4.19626e-87	0.350288	0.312	0.234	8.23054e-83	1_PT_Healthy_S3	2300009A05Rik
Rpl28	3.90449e-255	0.350278	0.89	0.824	7.65826e-251	1_PT_Healthy_S3	Rpl28
Rpl7a	3.63398e-191	0.349666	0.719	0.631	7.12769e-187	1_PT_Healthy_S3	Rpl7a
Uba52	1.48314e-98	0.349505	0.43	0.37	2.90904e-94	1_PT_Healthy_S3	Uba52
Pfdn5	1.48611e-173	0.349206	0.646	0.579	2.91486e-169	1_PT_Healthy_S3	Pfdn5
Amacr	2.46606e-79	0.348146	0.318	0.242	4.83693e-75	1_PT_Healthy_S3	Amacr
Txn2	3.15236e-113	0.346462	0.405	0.331	6.18305e-109	1_PT_Healthy_S3	Txn2
Thoc7	3.34102e-102	0.344733	0.373	0.302	6.55308e-98	1_PT_Healthy_S3	Thoc7
Smim27	9.35936e-75	0.344567	0.206	0.126	1.83575e-70	1_PT_Healthy_S3	Smim27
Slc25a39	1.95812e-129	0.342501	0.478	0.402	3.84066e-125	1_PT_Healthy_S3	Slc25a39
Rpl7	1.84722e-181	0.342338	0.755	0.669	3.62315e-177	1_PT_Healthy_S3	Rpl7
Nhp2	1.13295e-84	0.341865	0.282	0.211	2.22216e-80	1_PT_Healthy_S3	Nhp2
Uqcrfs1	9.12255e-144	0.341845	0.633	0.549	1.7893e-139	1_PT_Healthy_S3	Uqcrfs1
Morn2	7.51433e-76	0.341438	0.238	0.159	1.47386e-71	1_PT_Healthy_S3	Morn2
Sap30	1.59778e-73	0.341322	0.234	0.158	3.13389e-69	1_PT_Healthy_S3	Sap30
Pecr	9.07604e-96	0.340625	0.478	0.404	1.78017e-91	1_PT_Healthy_S3	Pecr
Akr7a5	1.01991e-124	0.340549	0.567	0.481	2.00045e-120	1_PT_Healthy_S3	Akr7a5
Coa3	2.59437e-99	0.340513	0.419	0.338	5.0886e-95	1_PT_Healthy_S3	Coa3
Mrpl30	4.33709e-108	0.340071	0.436	0.361	8.50676e-104	1_PT_Healthy_S3	Mrpl30
Gng5	6.07806e-152	0.339334	0.692	0.606	1.19215e-147	1_PT_Healthy_S3	Gng5
Polr2i	9.17732e-88	0.3392	0.326	0.248	1.80004e-83	1_PT_Healthy_S3	Polr2i
Cldn10	1.32793e-95	0.338916	0.401	0.317	2.6046e-91	1_PT_Healthy_S3	Cldn10
Mrpl57	5.94846e-87	0.338061	0.336	0.262	1.16673e-82	1_PT_Healthy_S3	Mrpl57
Fmc1	4.07758e-89	0.337675	0.399	0.315	7.99776e-85	1_PT_Healthy_S3	Fmc1
Eef1a1	3.77706e-263	0.33744	0.938	0.872	7.40832e-259	1_PT_Healthy_S3	Eef1a1
Vdac1	8.51789e-146	0.337349	0.606	0.52	1.6707e-141	1_PT_Healthy_S3	Vdac1
Dhrs4	4.87998e-104	0.336336	0.4	0.331	9.5716e-100	1_PT_Healthy_S3	Dhrs4
Akr1a1	6.69603e-236	0.336162	0.886	0.808	1.31336e-231	1_PT_Healthy_S3	Akr1a1
Ndufb8	2.2896e-183	0.335502	0.755	0.672	4.49082e-179	1_PT_Healthy_S3	Ndufb8
Ndufb10	4.405e-136	0.335225	0.622	0.535	8.63997e-132	1_PT_Healthy_S3	Ndufb10
Papss21	6.65159e-71	0.335155	0.322	0.238	1.30464e-66	1_PT_Healthy_S3	Papss2
Pxmp2	7.43966e-71	0.334645	0.223	0.15	1.45922e-66	1_PT_Healthy_S3	Pxmp2
Atp5g1	7.47869e-232	0.33281	0.879	0.798	1.46687e-227	1_PT_Healthy_S3	Atp5g1
Gng12	4.20337e-107	0.332693	0.414	0.35	8.24448e-103	1_PT_Healthy_S3	Gng12
Ndufab1	4.50742e-144	0.331715	0.64	0.557	8.84086e-140	1_PT_Healthy_S3	Ndufab1
Fdx1	2.83996e-94	0.330801	0.413	0.33	5.5703e-90	1_PT_Healthy_S3	Fdx1
Emc6	4.46666e-107	0.330641	0.402	0.339	8.7609e-103	1_PT_Healthy_S3	Emc6
Ggct	3.14982e-78	0.330176	0.168	0.093	6.17806e-74	1_PT_Healthy_S3	Ggct
Ndufb3	1.48277e-122	0.329606	0.544	0.465	2.90831e-118	1_PT_Healthy_S3	Ndufb3
Sord	2.98044e-150	0.328142	0.722	0.63	5.84584e-146	1_PT_Healthy_S3	Sord
Mrpl18	4.23485e-89	0.328076	0.338	0.271	8.30624e-85	1_PT_Healthy_S3	Mrpl18
Sat1	1.39484e-114	0.327544	0.562	0.485	2.73584e-110	1_PT_Healthy_S3	Sat1
Atox1	5.67734e-139	0.327446	0.719	0.627	1.11355e-134	1_PT_Healthy_S3	Atox1
Mrpl14	8.2225e-95	0.327214	0.386	0.312	1.61276e-90	1_PT_Healthy_S3	Mrpl14
Lap3	1.69609e-86	0.326274	0.381	0.311	3.32671e-82	1_PT_Healthy_S3	Lap3
Msra	1.42695e-104	0.325372	0.458	0.391	2.79881e-100	1_PT_Healthy_S3	Msra
Mrps24	4.55243e-109	0.325299	0.461	0.396	8.92914e-105	1_PT_Healthy_S3	Mrps24
AC135964.2	1.39759e-60	0.324455	0.222	0.162	2.74123e-56	1_PT_Healthy_S3	AC135964.2
Lamtor4	4.89262e-110	0.32336	0.476	0.404	9.59638e-106	1_PT_Healthy_S3	Lamtor4
Rps20	1.8879e-181	0.323071	0.831	0.76	3.70293e-177	1_PT_Healthy_S3	Rps20
Mrps14	1.19044e-88	0.322889	0.377	0.312	2.33494e-84	1_PT_Healthy_S3	Mrps14
Gabarap	5.93421e-161	0.322664	0.702	0.617	1.16394e-156	1_PT_Healthy_S3	Gabarap
Ndufa13	1.1547e-204	0.322451	0.84	0.786	2.26484e-200	1_PT_Healthy_S3	Ndufa13
Cox5a	7.21123e-189	0.321062	0.837	0.756	1.41441e-184	1_PT_Healthy_S3	Cox5a
Ndufb4	9.19746e-121	0.320073	0.589	0.512	1.80399e-116	1_PT_Healthy_S3	Ndufb4
Pter	4.1571e-89	0.319776	0.418	0.34	8.15374e-85	1_PT_Healthy_S3	Pter
Ndufb7	2.74227e-131	0.31951	0.602	0.534	5.37868e-127	1_PT_Healthy_S3	Ndufb7
Cox7a2l	2.2496e-97	0.318219	0.454	0.386	4.41236e-93	1_PT_Healthy_S3	Cox7a2l
Chchd7	5.43925e-69	0.317792	0.278	0.209	1.06686e-64	1_PT_Healthy_S3	Chchd7
Lsm4	2.24132e-76	0.316466	0.318	0.254	4.39613e-72	1_PT_Healthy_S3	Lsm4
Ndufa1	2.22946e-126	0.31603	0.637	0.577	4.37286e-122	1_PT_Healthy_S3	Ndufa1
Tpt1	8.30408e-240	0.313888	0.961	0.913	1.62876e-235	1_PT_Healthy_S3	Tpt1
Adh1	2.17381e-60	0.313395	0.213	0.15	4.26371e-56	1_PT_Healthy_S3	Adh1
Acadm	3.77358e-91	0.313033	0.465	0.396	7.4015e-87	1_PT_Healthy_S3	Acadm
Eif5a	5.45088e-124	0.312646	0.591	0.513	1.06914e-119	1_PT_Healthy_S3	Eif5a
Chpt11	5.76542e-170	0.311987	0.839	0.744	1.13083e-165	1_PT_Healthy_S3	Chpt1
Naa38	3.41323e-77	0.311178	0.317	0.253	6.69472e-73	1_PT_Healthy_S3	Naa38
Fam96a	1.55616e-75	0.310564	0.267	0.202	3.05226e-71	1_PT_Healthy_S3	Fam96a
Sugct	1.71916e-63	0.309124	0.203	0.133	3.37196e-59	1_PT_Healthy_S3	Sugct
Sec61g	4.96715e-97	0.308374	0.424	0.398	9.74257e-93	1_PT_Healthy_S3	Sec61g
Ndufb11	9.31758e-136	0.308087	0.649	0.58	1.82755e-131	1_PT_Healthy_S3	Ndufb11
Uqcc3	2.02388e-74	0.30804	0.297	0.238	3.96963e-70	1_PT_Healthy_S3	Uqcc3
Srp9	3.46388e-93	0.307868	0.392	0.337	6.79406e-89	1_PT_Healthy_S3	Srp9
Fis1	1.23051e-94	0.306893	0.449	0.378	2.41353e-90	1_PT_Healthy_S3	Fis1
Sult1d1	5.28785e-123	0.306035	0.688	0.611	1.03716e-118	1_PT_Healthy_S3	Sult1d1
Skp1a	5.9613e-78	0.305767	0.349	0.287	1.16925e-73	1_PT_Healthy_S3	Skp1a
Polr1d	1.22525e-90	0.305031	0.401	0.34	2.4032e-86	1_PT_Healthy_S3	Polr1d
Tst	3.15826e-59	0.303618	0.233	0.174	6.19461e-55	1_PT_Healthy_S3	Tst
Ldhd1	4.32393e-64	0.303473	0.34	0.285	8.48096e-60	1_PT_Healthy_S3	Ldhd
Cryz	1.07707e-83	0.302985	0.435	0.359	2.11256e-79	1_PT_Healthy_S3	Cryz
Cat	2.38959e-87	0.302425	0.577	0.5	4.68694e-83	1_PT_Healthy_S3	Cat
Cebpzos	3.57322e-66	0.302384	0.235	0.171	7.00852e-62	1_PT_Healthy_S3	Cebpzos
Acyp2	1.97374e-65	0.301726	0.172	0.11	3.87129e-61	1_PT_Healthy_S3	Acyp2
Bag1	8.78194e-100	0.300844	0.479	0.414	1.72249e-95	1_PT_Healthy_S3	Bag1
Eif3h	2.60615e-84	0.300554	0.385	0.324	5.1117e-80	1_PT_Healthy_S3	Eif3h
Rnf7	8.16389e-80	0.300147	0.319	0.263	1.60126e-75	1_PT_Healthy_S3	Rnf7
Rps24	1.63314e-180	0.29936	0.87	0.803	3.20323e-176	1_PT_Healthy_S3	Rps24
Pfdn1	8.52132e-82	0.29898	0.419	0.353	1.67137e-77	1_PT_Healthy_S3	Pfdn1
Rab3ip	7.89161e-80	0.298397	0.382	0.319	1.54786e-75	1_PT_Healthy_S3	Rab3ip
Pcbd1	7.30027e-109	0.298385	0.617	0.532	1.43188e-104	1_PT_Healthy_S3	Pcbd1
Aldh6a1	5.72529e-87	0.296749	0.549	0.482	1.12296e-82	1_PT_Healthy_S3	Aldh6a1
Mrps12	2.90372e-62	0.295411	0.259	0.206	5.69535e-58	1_PT_Healthy_S3	Mrps12
Prdx1	4.83784e-145	0.295311	0.817	0.738	9.48894e-141	1_PT_Healthy_S3	Prdx1
Ass1	3.65159e-132	0.295266	0.873	0.781	7.16223e-128	1_PT_Healthy_S3	Ass1
Npm3	3.04845e-61	0.295156	0.16	0.104	5.97923e-57	1_PT_Healthy_S3	Npm3
Commd6	6.07854e-64	0.294835	0.248	0.191	1.19224e-59	1_PT_Healthy_S3	Commd6
Dynlrb1	4.66506e-69	0.294642	0.343	0.281	9.15006e-65	1_PT_Healthy_S3	Dynlrb1
Eif3e	3.28073e-77	0.294595	0.268	0.225	6.43483e-73	1_PT_Healthy_S3	Eif3e
Scand1	2.77892e-100	0.294376	0.528	0.457	5.45057e-96	1_PT_Healthy_S3	Scand1
Mrpl54	2.71653e-74	0.293805	0.358	0.298	5.32821e-70	1_PT_Healthy_S3	Mrpl54
Rps12	2.11393e-142	0.293085	0.788	0.71	4.14627e-138	1_PT_Healthy_S3	Rps12
Fundc2	4.04004e-67	0.29304	0.308	0.249	7.92413e-63	1_PT_Healthy_S3	Fundc2
Svip	8.06543e-54	0.292804	0.159	0.106	1.58195e-49	1_PT_Healthy_S3	Svip
Atp6v1f	1.41986e-108	0.292106	0.612	0.541	2.78491e-104	1_PT_Healthy_S3	Atp6v1f
Elob	5.84379e-107	0.292014	0.626	0.554	1.1462e-102	1_PT_Healthy_S3	Elob
Tusc2	2.44545e-59	0.290239	0.2	0.148	4.7965e-55	1_PT_Healthy_S3	Tusc2
Lypla1	5.50739e-64	0.290027	0.326	0.268	1.08022e-59	1_PT_Healthy_S3	Lypla1
Sod1	5.25925e-71	0.290008	0.433	0.363	1.03155e-66	1_PT_Healthy_S3	Sod1
Glrx5	3.08199e-79	0.28995	0.397	0.336	6.04502e-75	1_PT_Healthy_S3	Glrx5
Ech1	2.32751e-82	0.289562	0.426	0.381	4.56519e-78	1_PT_Healthy_S3	Ech1
Rpl5	3.02932e-105	0.2894	0.596	0.532	5.9417e-101	1_PT_Healthy_S3	Rpl5
Cox5b	6.53673e-165	0.289179	0.842	0.769	1.28211e-160	1_PT_Healthy_S3	Cox5b
Cox4i1	9.28613e-217	0.288122	0.945	0.919	1.82138e-212	1_PT_Healthy_S3	Cox4i1
Mif	5.98973e-128	0.288105	0.757	0.688	1.17482e-123	1_PT_Healthy_S3	Mif
1110032A03Rik	1.29698e-56	0.287717	0.185	0.12	2.5439e-52	1_PT_Healthy_S3	1110032A03Rik
Atp5d	3.70488e-154	0.287608	0.797	0.73	7.26675e-150	1_PT_Healthy_S3	Atp5d
Higd1a	1.61804e-66	0.286747	0.36	0.303	3.17363e-62	1_PT_Healthy_S3	Higd1a
Ccser21	2.01424e-61	0.286594	0.302	0.248	3.95073e-57	1_PT_Healthy_S3	Ccser2
Ndufa11	2.81442e-89	0.285704	0.514	0.445	5.52021e-85	1_PT_Healthy_S3	Ndufa11
Ankrd13c	2.95475e-64	0.2854	0.372	0.316	5.79544e-60	1_PT_Healthy_S3	Ankrd13c
Rpl30	1.19339e-122	0.282391	0.725	0.655	2.34072e-118	1_PT_Healthy_S3	Rpl30
Elof1	9.20213e-60	0.281121	0.256	0.196	1.80491e-55	1_PT_Healthy_S3	Elof1
Mocs2	2.1665e-61	0.280991	0.308	0.251	4.24938e-57	1_PT_Healthy_S3	Mocs2
Hcfc1r1	1.87557e-60	0.28075	0.296	0.243	3.67875e-56	1_PT_Healthy_S3	Hcfc1r1
Eef2	1.86754e-130	0.280042	0.676	0.638	3.66299e-126	1_PT_Healthy_S3	Eef2
Camk2n11	3.50646e-61	0.279584	0.356	0.295	6.87757e-57	1_PT_Healthy_S3	Camk2n1
Pxmp4	1.17704e-57	0.279053	0.215	0.165	2.30865e-53	1_PT_Healthy_S3	Pxmp4
Mrps16	4.0323e-62	0.278779	0.288	0.239	7.90896e-58	1_PT_Healthy_S3	Mrps16
Polr2l	1.02226e-58	0.27855	0.229	0.188	2.00507e-54	1_PT_Healthy_S3	Polr2l
Pomp	1.52056e-73	0.277697	0.395	0.339	2.98243e-69	1_PT_Healthy_S3	Pomp
Gstm1	3.29809e-57	0.277601	0.401	0.323	6.46886e-53	1_PT_Healthy_S3	Gstm1
Guk1	1.01863e-57	0.276738	0.263	0.208	1.99794e-53	1_PT_Healthy_S3	Guk1
Eif1	1.03359e-167	0.27637	0.842	0.751	2.02728e-163	1_PT_Healthy_S3	Eif1
Sdhaf4	1.1219e-53	0.276205	0.203	0.148	2.20049e-49	1_PT_Healthy_S3	Sdhaf4
Sdhaf1	7.02037e-55	0.275577	0.205	0.149	1.37698e-50	1_PT_Healthy_S3	Sdhaf1
Gstz1	2.11761e-58	0.27517	0.346	0.29	4.15349e-54	1_PT_Healthy_S3	Gstz1
Grcc10	4.00632e-52	0.274731	0.203	0.153	7.85799e-48	1_PT_Healthy_S3	Grcc10
Mrpl41	5.22292e-53	0.273749	0.211	0.154	1.02442e-48	1_PT_Healthy_S3	Mrpl41
Fam32a	3.14432e-58	0.273612	0.242	0.196	6.16727e-54	1_PT_Healthy_S3	Fam32a
Phyh	1.74175e-77	0.273437	0.451	0.402	3.41627e-73	1_PT_Healthy_S3	Phyh
Mrpl52	1.53414e-60	0.273412	0.398	0.338	3.00907e-56	1_PT_Healthy_S3	Mrpl52
S100a1	1.23382e-93	0.273102	0.584	0.497	2.42002e-89	1_PT_Healthy_S3	S100a1
Akr1c14	5.28992e-46	0.272557	0.102	0.053	1.03757e-41	1_PT_Healthy_S3	Akr1c14
H2afv	1.22047e-60	0.272114	0.351	0.296	2.39383e-56	1_PT_Healthy_S3	H2afv
Gm4208	2.70794e-60	0.272059	0.068	0.025	5.31135e-56	1_PT_Healthy_S3	Gm4208
Haao	6.68027e-49	0.271512	0.194	0.138	1.31027e-44	1_PT_Healthy_S3	Haao
Atp5h	7.92715e-128	0.271402	0.755	0.685	1.55483e-123	1_PT_Healthy_S3	Atp5h
Gas2	5.525e-61	0.270987	0.374	0.319	1.08367e-56	1_PT_Healthy_S3	Gas2
Ifrd2	5.87077e-51	0.270925	0.197	0.149	1.15149e-46	1_PT_Healthy_S3	Ifrd2
Calm3	3.95548e-82	0.270111	0.457	0.403	7.75828e-78	1_PT_Healthy_S3	Calm3
Gcsh	2.22623e-54	0.270107	0.292	0.235	4.36653e-50	1_PT_Healthy_S3	Gcsh
Rpl12	4.1759e-90	0.270069	0.611	0.55	8.19062e-86	1_PT_Healthy_S3	Rpl12
Ndufa8	9.95596e-84	0.269797	0.493	0.435	1.95276e-79	1_PT_Healthy_S3	Ndufa8
Polr2k	3.55119e-53	0.267974	0.252	0.202	6.96531e-49	1_PT_Healthy_S3	Polr2k
Ndufs7	1.31798e-93	0.267911	0.504	0.456	2.58509e-89	1_PT_Healthy_S3	Ndufs7
Gclm	1.64068e-66	0.267451	0.4	0.335	3.21803e-62	1_PT_Healthy_S3	Gclm
Mrps18a	7.00452e-65	0.26722	0.262	0.216	1.37387e-60	1_PT_Healthy_S3	Mrps18a
Ak41	1.93028e-42	0.266739	0.304	0.236	3.78605e-38	1_PT_Healthy_S3	Ak4
Ndufa12	5.94078e-81	0.26591	0.536	0.481	1.16522e-76	1_PT_Healthy_S3	Ndufa12
Tmem126a	6.14089e-56	0.265507	0.253	0.206	1.20447e-51	1_PT_Healthy_S3	Tmem126a
Gm11808	2.10322e-54	0.264955	0.25	0.202	4.12526e-50	1_PT_Healthy_S3	Gm11808
Sdhc	5.20577e-78	0.264691	0.443	0.395	1.02106e-73	1_PT_Healthy_S3	Sdhc
Rps10	2.52999e-131	0.264563	0.805	0.739	4.96231e-127	1_PT_Healthy_S3	Rps10
Dynll2	2.14549e-64	0.264375	0.378	0.326	4.20815e-60	1_PT_Healthy_S3	Dynll2
Napsa	1.16811e-39	0.264228	0.398	0.328	2.29112e-35	1_PT_Healthy_S3	Napsa
Sdhb	1.11486e-96	0.264114	0.584	0.533	2.18669e-92	1_PT_Healthy_S3	Sdhb
Nat81	1.9618e-45	0.263897	0.408	0.321	3.84787e-41	1_PT_Healthy_S3	Nat8
Smim11	3.72039e-51	0.263539	0.205	0.162	7.29717e-47	1_PT_Healthy_S3	Smim11
Eaf2	1.87764e-54	0.263328	0.119	0.063	3.6828e-50	1_PT_Healthy_S3	Eaf2
Jtb	1.04206e-57	0.262823	0.28	0.232	2.0439e-53	1_PT_Healthy_S3	Jtb
Mrpl55	1.74581e-47	0.262573	0.203	0.151	3.42424e-43	1_PT_Healthy_S3	Mrpl55
Pdcd5	2.43976e-62	0.26086	0.306	0.263	4.78534e-58	1_PT_Healthy_S3	Pdcd5
Mrfap1	1.76843e-73	0.259997	0.414	0.367	3.46859e-69	1_PT_Healthy_S3	Mrfap1
Atp6v1g1	8.58128e-104	0.259884	0.677	0.62	1.68313e-99	1_PT_Healthy_S3	Atp6v1g1
Apom	1.83305e-39	0.259835	0.217	0.175	3.59535e-35	1_PT_Healthy_S3	Apom
Gm44785	6.52797e-65	0.259755	0.085	0.036	1.2804e-60	1_PT_Healthy_S3	Gm44785
Fam162a	5.39191e-51	0.259195	0.248	0.203	1.05757e-46	1_PT_Healthy_S3	Fam162a
Oaz2	2.47817e-45	0.25917	0.215	0.165	4.86068e-41	1_PT_Healthy_S3	Oaz2
Mettl26	5.47842e-82	0.258638	0.492	0.449	1.07454e-77	1_PT_Healthy_S3	Mettl26
Immp1l	6.46098e-54	0.257686	0.193	0.144	1.26726e-49	1_PT_Healthy_S3	Immp1l
1110008F13Rik	4.60756e-69	0.257382	0.361	0.32	9.03727e-65	1_PT_Healthy_S3	1110008F13Rik
Ndufb9	1.19584e-118	0.25711	0.78	0.728	2.34553e-114	1_PT_Healthy_S3	Ndufb9
Dgcr6	4.97132e-53	0.256736	0.316	0.269	9.75075e-49	1_PT_Healthy_S3	Dgcr6
Ndufs8	2.95602e-70	0.256525	0.4	0.354	5.79793e-66	1_PT_Healthy_S3	Ndufs8
Eef1b2	3.16879e-76	0.255513	0.502	0.449	6.21527e-72	1_PT_Healthy_S3	Eef1b2
Gm27216	3.22428e-61	0.255151	0.096	0.045	6.32411e-57	1_PT_Healthy_S3	Gm27216
Adhfe11	2.39546e-47	0.255145	0.282	0.223	4.69845e-43	1_PT_Healthy_S3	Adhfe1
Grpel1	7.1805e-57	0.254036	0.297	0.256	1.40838e-52	1_PT_Healthy_S3	Grpel1
Abhd14b1	4.44606e-54	0.254034	0.402	0.34	8.7205e-50	1_PT_Healthy_S3	Abhd14b
Mrps7	2.74474e-53	0.253739	0.264	0.218	5.38354e-49	1_PT_Healthy_S3	Mrps7
Polr2f	2.54467e-55	0.253165	0.308	0.267	4.99112e-51	1_PT_Healthy_S3	Polr2f
Hadh	1.11481e-67	0.253132	0.469	0.414	2.18658e-63	1_PT_Healthy_S3	Hadh
Polr2j	4.10112e-51	0.253094	0.234	0.192	8.04394e-47	1_PT_Healthy_S3	Polr2j
Trap1	4.11646e-48	0.252586	0.186	0.166	8.07402e-44	1_PT_Healthy_S3	Trap1
Rnf5	4.82961e-47	0.251281	0.225	0.177	9.4728e-43	1_PT_Healthy_S3	Rnf5
Atp5c1	1.4908e-98	0.250786	0.668	0.608	2.92406e-94	1_PT_Healthy_S3	Atp5c1
Gtf2h5	4.13797e-55	0.24978	0.31	0.27	8.11621e-51	1_PT_Healthy_S3	Gtf2h5
H1f0	1.10382e-46	0.249698	0.258	0.209	2.16503e-42	1_PT_Healthy_S3	H1f0
Eif3k	4.99725e-67	0.249688	0.38	0.337	9.80161e-63	1_PT_Healthy_S3	Eif3k
Tmem242	8.4871e-40	0.249441	0.172	0.118	1.66466e-35	1_PT_Healthy_S3	Tmem242
1810037I17Rik	7.91726e-53	0.248536	0.322	0.272	1.55289e-48	1_PT_Healthy_S3	1810037I17Rik
Cib1	5.65789e-63	0.247405	0.365	0.319	1.10974e-58	1_PT_Healthy_S3	Cib1
Dnajc15	1.44055e-53	0.246757	0.294	0.249	2.8255e-49	1_PT_Healthy_S3	Dnajc15
Qdpr	5.11302e-65	0.246519	0.46	0.401	1.00287e-60	1_PT_Healthy_S3	Qdpr
Serf2	2.75984e-103	0.246151	0.71	0.703	5.41315e-99	1_PT_Healthy_S3	Serf2
Atp5l	3.45834e-103	0.245733	0.727	0.71	6.7832e-99	1_PT_Healthy_S3	Atp5l
Mrpl58	1.23925e-42	0.24524	0.247	0.196	2.43066e-38	1_PT_Healthy_S3	Mrpl58
Gm15217	3.86732e-46	0.244915	0.119	0.071	7.58536e-42	1_PT_Healthy_S3	Gm15217
Atp5o.1	4.69996e-102	0.244445	0.684	0.637	9.21849e-98	1_PT_Healthy_S3	Atp5o.1
Timm8a1	6.82917e-43	0.244403	0.178	0.132	1.33947e-38	1_PT_Healthy_S3	Timm8a1
Ufm1	3.35559e-52	0.244211	0.247	0.206	6.58165e-48	1_PT_Healthy_S3	Ufm1
Tmem258	8.9968e-51	0.244194	0.286	0.255	1.76463e-46	1_PT_Healthy_S3	Tmem258
Nit2	8.27445e-44	0.24399	0.247	0.2	1.62295e-39	1_PT_Healthy_S3	Nit2
Fkbp1a	1.29979e-53	0.243959	0.341	0.29	2.5494e-49	1_PT_Healthy_S3	Fkbp1a
Bdh2	1.38511e-62	0.243782	0.441	0.391	2.71675e-58	1_PT_Healthy_S3	Bdh2
Acsm31	3.45848e-31	0.243266	0.135	0.085	6.78347e-27	1_PT_Healthy_S3	Acsm3
Snf8	3.14641e-46	0.242366	0.25	0.203	6.17137e-42	1_PT_Healthy_S3	Snf8
Snrpd2	1.48627e-50	0.242296	0.333	0.286	2.91518e-46	1_PT_Healthy_S3	Snrpd2
Smim10l1	2.41469e-48	0.242051	0.249	0.207	4.73617e-44	1_PT_Healthy_S3	Smim10l1
Hsf2bp	2.42307e-62	0.241908	0.086	0.037	4.75261e-58	1_PT_Healthy_S3	Hsf2bp
Pcbd2	9.20475e-44	0.241654	0.204	0.162	1.80542e-39	1_PT_Healthy_S3	Pcbd2
Ggact	4.30312e-38	0.241177	0.165	0.119	8.44015e-34	1_PT_Healthy_S3	Ggact
Rpl27a	9.75681e-82	0.24114	0.732	0.704	1.9137e-77	1_PT_Healthy_S3	Rpl27a
Slc25a5	4.22405e-101	0.240828	0.749	0.691	8.28505e-97	1_PT_Healthy_S3	Slc25a5
Pgpep1	8.23314e-44	0.24032	0.28	0.231	1.61485e-39	1_PT_Healthy_S3	Pgpep1
Gm44386	2.54357e-37	0.239905	0.192	0.149	4.98895e-33	1_PT_Healthy_S3	Gm44386
Rbx1	4.18287e-62	0.239765	0.433	0.391	8.20428e-58	1_PT_Healthy_S3	Rbx1
2610528J11Rik	6.55148e-36	0.239761	0.2	0.154	1.28501e-31	1_PT_Healthy_S3	2610528J11Rik
Spr	2.29865e-51	0.239469	0.342	0.293	4.50857e-47	1_PT_Healthy_S3	Spr
D130020L05Rik	9.70631e-47	0.238925	0.099	0.052	1.9038e-42	1_PT_Healthy_S3	D130020L05Rik
Hsd17b10	2.13315e-49	0.23828	0.281	0.243	4.18396e-45	1_PT_Healthy_S3	Hsd17b10
Snrpe	3.08182e-54	0.238181	0.328	0.29	6.04467e-50	1_PT_Healthy_S3	Snrpe
Gcdh	7.29472e-49	0.238059	0.375	0.325	1.43079e-44	1_PT_Healthy_S3	Gcdh
Krtcap2	3.29238e-51	0.237724	0.294	0.256	6.45768e-47	1_PT_Healthy_S3	Krtcap2
Mpp6	9.27692e-52	0.237623	0.243	0.202	1.81958e-47	1_PT_Healthy_S3	Mpp6
Cks2	1.32337e-41	0.237225	0.252	0.207	2.59565e-37	1_PT_Healthy_S3	Cks2
Rnf11	1.0607e-54	0.23702	0.272	0.237	2.08045e-50	1_PT_Healthy_S3	Rnf11
Bhmt21	1.78498e-36	0.236632	0.145	0.095	3.50105e-32	1_PT_Healthy_S3	Bhmt2
Asb9	1.2158e-40	0.236192	0.135	0.088	2.38467e-36	1_PT_Healthy_S3	Asb9
Glod5	4.38401e-35	0.235077	0.201	0.158	8.5988e-31	1_PT_Healthy_S3	Glod5
Sumo1	7.23057e-48	0.234795	0.281	0.242	1.4182e-43	1_PT_Healthy_S3	Sumo1
Ninj1	4.85483e-55	0.23382	0.341	0.303	9.52227e-51	1_PT_Healthy_S3	Ninj1
Irx31	1.91006e-38	0.2338	0.122	0.077	3.74639e-34	1_PT_Healthy_S3	Irx3
Sf3b6	4.8889e-47	0.233711	0.286	0.238	9.58909e-43	1_PT_Healthy_S3	Sf3b6
Dpy30	6.71932e-42	0.233598	0.208	0.167	1.31793e-37	1_PT_Healthy_S3	Dpy30
Ptms	6.38151e-85	0.233274	0.531	0.503	1.25167e-80	1_PT_Healthy_S3	Ptms
Pnkd	1.84317e-53	0.233019	0.31	0.276	3.61519e-49	1_PT_Healthy_S3	Pnkd
Hnf4aos	1.20448e-40	0.232353	0.114	0.067	2.36246e-36	1_PT_Healthy_S3	Hnf4aos
Atp5g3	1.48474e-103	0.232346	0.762	0.719	2.91218e-99	1_PT_Healthy_S3	Atp5g3
Sptssa	9.50893e-43	0.231949	0.228	0.187	1.86508e-38	1_PT_Healthy_S3	Sptssa
Mrps36	7.78137e-54	0.231498	0.316	0.288	1.52624e-49	1_PT_Healthy_S3	Mrps36
Aldh9a1	1.11734e-49	0.231441	0.32	0.275	2.19155e-45	1_PT_Healthy_S3	Aldh9a1
Aurkaip1	1.29611e-48	0.231137	0.297	0.254	2.5422e-44	1_PT_Healthy_S3	Aurkaip1
Hypk	2.33672e-46	0.231111	0.252	0.216	4.58324e-42	1_PT_Healthy_S3	Hypk
Lyrm2	2.41806e-37	0.230959	0.146	0.105	4.74278e-33	1_PT_Healthy_S3	Lyrm2
Trappc2l	2.30263e-45	0.230878	0.28	0.237	4.51639e-41	1_PT_Healthy_S3	Trappc2l
Abhd17a	3.75299e-44	0.230377	0.219	0.185	7.36112e-40	1_PT_Healthy_S3	Abhd17a
Pigyl	2.88761e-39	0.229928	0.169	0.129	5.66376e-35	1_PT_Healthy_S3	Pigyl
Mrpl35	1.9175e-43	0.22978	0.187	0.157	3.76097e-39	1_PT_Healthy_S3	Mrpl35
Ak3	1.99376e-37	0.229015	0.239	0.197	3.91057e-33	1_PT_Healthy_S3	Ak3
Aldob	3.281e-152	0.22829	0.937	0.852	6.43534e-148	1_PT_Healthy_S3	Aldob
Pfdn2	2.23215e-50	0.228028	0.324	0.289	4.37815e-46	1_PT_Healthy_S3	Pfdn2
Gm48281	8.63621e-59	0.227454	0.067	0.024	1.69391e-54	1_PT_Healthy_S3	Gm48281
Slc51b	2.78888e-36	0.227421	0.155	0.11	5.47011e-32	1_PT_Healthy_S3	Slc51b
Rtraf	2.27635e-54	0.227231	0.359	0.32	4.46483e-50	1_PT_Healthy_S3	Rtraf
Eif3f	3.12482e-49	0.226479	0.356	0.32	6.12903e-45	1_PT_Healthy_S3	Eif3f
Chchd1	7.23689e-44	0.226337	0.276	0.239	1.41944e-39	1_PT_Healthy_S3	Chchd1
Mrps17	4.19049e-42	0.22614	0.226	0.187	8.21923e-38	1_PT_Healthy_S3	Mrps17
Ghr1	4.44871e-42	0.226102	0.397	0.344	8.72571e-38	1_PT_Healthy_S3	Ghr
Eloc	4.02744e-47	0.226073	0.267	0.235	7.89941e-43	1_PT_Healthy_S3	Eloc
Stard10	3.19278e-70	0.22591	0.491	0.46	6.26232e-66	1_PT_Healthy_S3	Stard10
Rpl18	8.75535e-83	0.225505	0.724	0.647	1.71727e-78	1_PT_Healthy_S3	Rpl18
Zfp787	5.77617e-39	0.225494	0.185	0.146	1.13294e-34	1_PT_Healthy_S3	Zfp787
Dpm3	1.29524e-47	0.224916	0.287	0.259	2.54048e-43	1_PT_Healthy_S3	Dpm3
1700011H14Rik	2.28874e-40	0.224646	0.258	0.219	4.48913e-36	1_PT_Healthy_S3	1700011H14Rik
Mrpl28	4.30176e-44	0.224278	0.304	0.255	8.43747e-40	1_PT_Healthy_S3	Mrpl28
Coasy	1.91243e-34	0.224235	0.222	0.184	3.75104e-30	1_PT_Healthy_S3	Coasy
Rdh16f21	1.06721e-28	0.22419	0.192	0.148	2.09322e-24	1_PT_Healthy_S3	Rdh16f2
Brk1	1.43444e-48	0.224107	0.275	0.242	2.8135e-44	1_PT_Healthy_S3	Brk1
Arpc5l	1.38706e-40	0.223045	0.234	0.2	2.72057e-36	1_PT_Healthy_S3	Arpc5l
Nol7	6.29342e-45	0.222775	0.248	0.217	1.23439e-40	1_PT_Healthy_S3	Nol7
Trmt112	1.39792e-45	0.222554	0.225	0.189	2.74188e-41	1_PT_Healthy_S3	Trmt112
Gadd45gip1	3.46979e-36	0.222553	0.216	0.181	6.80565e-32	1_PT_Healthy_S3	Gadd45gip1
Oard1	4.83168e-40	0.222538	0.192	0.151	9.47686e-36	1_PT_Healthy_S3	Oard1
Rnf1811	5.04676e-45	0.222452	0.333	0.296	9.89871e-41	1_PT_Healthy_S3	Rnf181
Pop5	3.06557e-40	0.221817	0.28	0.243	6.0128e-36	1_PT_Healthy_S3	Pop5
Mrpl17	8.50678e-44	0.221648	0.262	0.224	1.66852e-39	1_PT_Healthy_S3	Mrpl17
Serp1	1.09297e-48	0.220503	0.318	0.28	2.14375e-44	1_PT_Healthy_S3	Serp1
Bnip3	1.25962e-39	0.220297	0.253	0.219	2.47062e-35	1_PT_Healthy_S3	Bnip3
Fahd1	3.09722e-41	0.220122	0.297	0.255	6.07489e-37	1_PT_Healthy_S3	Fahd1
Ufc1	2.50811e-41	0.220012	0.261	0.221	4.91941e-37	1_PT_Healthy_S3	Ufc1
Acot1	1.00988e-36	0.219895	0.141	0.106	1.98078e-32	1_PT_Healthy_S3	Acot1
Clybl	1.67035e-34	0.219681	0.161	0.122	3.27622e-30	1_PT_Healthy_S3	Clybl
Smco4	2.04683e-36	0.219511	0.121	0.078	4.01464e-32	1_PT_Healthy_S3	Smco4
Mrpl27	3.35968e-34	0.219258	0.205	0.165	6.58968e-30	1_PT_Healthy_S3	Mrpl27
Psma7	2.97206e-53	0.219257	0.358	0.332	5.82941e-49	1_PT_Healthy_S3	Psma7
Bloc1s1	3.3043e-39	0.219114	0.148	0.118	6.48106e-35	1_PT_Healthy_S3	Bloc1s1
Mogat1	1.07124e-30	0.218342	0.132	0.09	2.10113e-26	1_PT_Healthy_S3	Mogat1
Dmac1	3.07388e-35	0.217908	0.152	0.115	6.02911e-31	1_PT_Healthy_S3	Dmac1
Mkrn1	2.94612e-46	0.21706	0.198	0.171	5.77851e-42	1_PT_Healthy_S3	Mkrn1
Tmem183a	8.77207e-40	0.216889	0.164	0.131	1.72055e-35	1_PT_Healthy_S3	Tmem183a
Trappc6a	4.3439e-35	0.216257	0.142	0.11	8.52013e-31	1_PT_Healthy_S3	Trappc6a
Wdr18	3.13306e-35	0.216093	0.238	0.203	6.14518e-31	1_PT_Healthy_S3	Wdr18
Aadat	3.71144e-32	0.216077	0.145	0.102	7.27961e-28	1_PT_Healthy_S3	Aadat
Smim19	5.75083e-33	0.21604	0.159	0.118	1.12797e-28	1_PT_Healthy_S3	Smim19
Fam174a	2.26739e-36	0.215867	0.164	0.128	4.44726e-32	1_PT_Healthy_S3	Fam174a
Psmb6	7.1559e-47	0.215847	0.349	0.321	1.40356e-42	1_PT_Healthy_S3	Psmb6
Abracl	4.60528e-44	0.214904	0.267	0.241	9.03279e-40	1_PT_Healthy_S3	Abracl
Trir	1.65319e-50	0.214785	0.304	0.272	3.24257e-46	1_PT_Healthy_S3	Trir
Aprt	7.21536e-47	0.214439	0.324	0.291	1.41522e-42	1_PT_Healthy_S3	Aprt
Dctpp1	2.84038e-33	0.214436	0.172	0.137	5.57112e-29	1_PT_Healthy_S3	Dctpp1
Kxd1	4.64207e-38	0.213871	0.235	0.198	9.10495e-34	1_PT_Healthy_S3	Kxd1
Babam1	1.19165e-33	0.213764	0.178	0.14	2.3373e-29	1_PT_Healthy_S3	Babam1
2610001J05Rik	1.43897e-36	0.213688	0.162	0.135	2.82239e-32	1_PT_Healthy_S3	2610001J05Rik
Bola1	3.98557e-33	0.21368	0.182	0.145	7.81729e-29	1_PT_Healthy_S3	Bola1
Suclg1	3.20522e-61	0.212997	0.47	0.439	6.28671e-57	1_PT_Healthy_S3	Suclg1
Hdgf	2.79544e-49	0.212794	0.34	0.31	5.48297e-45	1_PT_Healthy_S3	Hdgf
Gnas	1.19362e-64	0.212671	0.497	0.463	2.34118e-60	1_PT_Healthy_S3	Gnas
Chchd5	3.06801e-33	0.212555	0.121	0.079	6.0176e-29	1_PT_Healthy_S3	Chchd5
Cmpk1	2.39375e-45	0.212301	0.301	0.27	4.6951e-41	1_PT_Healthy_S3	Cmpk1
Mlf2	2.13864e-45	0.212015	0.297	0.268	4.19473e-41	1_PT_Healthy_S3	Mlf2
Paip2	2.14671e-48	0.211507	0.313	0.285	4.21055e-44	1_PT_Healthy_S3	Paip2
Gabarapl1	2.32042e-52	0.210791	0.494	0.45	4.55127e-48	1_PT_Healthy_S3	Gabarapl1
Cyb5b	3.57681e-42	0.210671	0.341	0.305	7.01556e-38	1_PT_Healthy_S3	Cyb5b
Rpl36al	1.11822e-63	0.21052	0.414	0.399	2.19327e-59	1_PT_Healthy_S3	Rpl36al
Mrpl11	1.10249e-33	0.21029	0.197	0.16	2.16243e-29	1_PT_Healthy_S3	Mrpl11
Tomm22	6.23069e-39	0.210205	0.288	0.255	1.22209e-34	1_PT_Healthy_S3	Tomm22
Psmb1	5.87174e-46	0.210067	0.35	0.322	1.15168e-41	1_PT_Healthy_S3	Psmb1
Tpmt1	3.05855e-32	0.209522	0.199	0.159	5.99904e-28	1_PT_Healthy_S3	Tpmt
Chchd3	2.1084e-43	0.209509	0.268	0.234	4.13541e-39	1_PT_Healthy_S3	Chchd3
Rex1bd	1.85991e-38	0.209101	0.251	0.217	3.64803e-34	1_PT_Healthy_S3	Rex1bd
Use1	2.81882e-39	0.209062	0.222	0.189	5.52883e-35	1_PT_Healthy_S3	Use1
Tmem238	6.50146e-37	0.208436	0.253	0.228	1.2752e-32	1_PT_Healthy_S3	Tmem238
Keg1	3.12649e-58	0.208099	0.685	0.617	6.1323e-54	1_PT_Healthy_S3	Keg1
Psmg4	3.87075e-33	0.208096	0.157	0.126	7.5921e-29	1_PT_Healthy_S3	Psmg4
Mrpl36	2.60668e-35	0.20765	0.207	0.176	5.11273e-31	1_PT_Healthy_S3	Mrpl36
Zfp560	8.66629e-33	0.206798	0.116	0.082	1.69981e-28	1_PT_Healthy_S3	Zfp560
Pet100	2.78566e-38	0.206675	0.271	0.246	5.4638e-34	1_PT_Healthy_S3	Pet100
Ctnnbip1	5.11143e-31	0.206567	0.184	0.142	1.00256e-26	1_PT_Healthy_S3	Ctnnbip1
Mrpl50	1.11896e-34	0.206414	0.232	0.201	2.19472e-30	1_PT_Healthy_S3	Mrpl50
Smim8	8.77661e-30	0.206397	0.16	0.126	1.72144e-25	1_PT_Healthy_S3	Smim8
Dbp	5.30732e-36	0.206199	0.277	0.249	1.04098e-31	1_PT_Healthy_S3	Dbp
Nat8f11	1.87793e-42	0.2061	0.601	0.544	3.68337e-38	1_PT_Healthy_S3	Nat8f1
Lamtor1	2.54421e-37	0.206055	0.259	0.227	4.99022e-33	1_PT_Healthy_S3	Lamtor1
Ube2e1	4.38573e-35	0.205777	0.188	0.157	8.60217e-31	1_PT_Healthy_S3	Ube2e1
Rack1	1.63809e-60	0.205211	0.584	0.539	3.21295e-56	1_PT_Healthy_S3	Rack1
Mea1	1.68224e-34	0.205075	0.16	0.131	3.29955e-30	1_PT_Healthy_S3	Mea1
Glyat	2.53006e-54	0.204884	0.609	0.56	4.96246e-50	1_PT_Healthy_S3	Glyat
Tstd1	3.6797e-30	0.20439	0.132	0.094	7.21736e-26	1_PT_Healthy_S3	Tstd1
St13	5.62875e-54	0.204212	0.414	0.396	1.10402e-49	1_PT_Healthy_S3	St13
Prdx3	6.08332e-42	0.203675	0.292	0.261	1.19318e-37	1_PT_Healthy_S3	Prdx3
Tmbim4	1.0781e-55	0.203397	0.491	0.471	2.11458e-51	1_PT_Healthy_S3	Tmbim4
Chchd4	2.72108e-34	0.202846	0.206	0.177	5.33712e-30	1_PT_Healthy_S3	Chchd4
Alad	3.78352e-32	0.202499	0.208	0.174	7.421e-28	1_PT_Healthy_S3	Alad
Tmigd1	1.31758e-24	0.202487	0.255	0.203	2.5843e-20	1_PT_Healthy_S3	Tmigd1
Ap2s1	8.03451e-38	0.20121	0.242	0.213	1.57589e-33	1_PT_Healthy_S3	Ap2s1
Cript	1.79225e-33	0.201146	0.248	0.211	3.51532e-29	1_PT_Healthy_S3	Cript
Fhl1	3.25401e-30	0.20102	0.223	0.188	6.38242e-26	1_PT_Healthy_S3	Fhl1
Psmb7	3.23155e-35	0.200978	0.229	0.203	6.33836e-31	1_PT_Healthy_S3	Psmb7
Eci2	1.14895e-31	0.200503	0.206	0.17	2.25356e-27	1_PT_Healthy_S3	Eci2
Cltb	1.43401e-32	0.200254	0.26	0.228	2.81266e-28	1_PT_Healthy_S3	Cltb
S100a64	3.40985e-287	3.72632	0.841	0.078	6.68807e-283	10_PT_Injured	S100a6
Cryab3	0	3.13106	0.966	0.081	0	10_PT_Injured	Cryab
Nupr11	2.66868e-268	2.58089	0.735	0.017	5.23434e-264	10_PT_Injured	Nupr1
Lcn23	1.83611e-126	2.41939	0.693	0.088	3.60134e-122	10_PT_Injured	Lcn2
Fst	2.52111e-159	2.22931	0.337	0.001	4.94491e-155	10_PT_Injured	Fst
Akap121	2.40372e-265	2.02398	0.633	0.008	4.71465e-261	10_PT_Injured	Akap12
Anxa24	5.73947e-203	2.0059	0.78	0.066	1.12574e-198	10_PT_Injured	Anxa2
Epcam3	3.73129e-233	2.00575	0.769	0.05	7.31856e-229	10_PT_Injured	Epcam
Spp14	5.76283e-187	2.0004	0.977	0.506	1.13032e-182	10_PT_Injured	Spp1
Gdf154	6.92051e-136	1.92945	0.553	0.04	1.35739e-131	10_PT_Injured	Gdf15
Tsc22d13	8.95767e-189	1.92385	0.864	0.293	1.75696e-184	10_PT_Injured	Tsc22d1
Bst11	7.71328e-241	1.91939	0.598	0.012	1.51288e-236	10_PT_Injured	Bst1
S100a115	2.54709e-199	1.85876	0.936	0.255	4.99587e-195	10_PT_Injured	S100a11
Tmsb104	8.5816e-182	1.8408	0.822	0.091	1.6832e-177	10_PT_Injured	Tmsb10
Cd24a3	1.38685e-189	1.76152	0.848	0.09	2.72016e-185	10_PT_Injured	Cd24a
Cp1	4.29663e-195	1.6831	0.545	0.012	8.42741e-191	10_PT_Injured	Cp
Bcam2	3.89801e-219	1.68183	0.663	0.023	7.64555e-215	10_PT_Injured	Bcam
Hspb13	4.54303e-155	1.67302	0.606	0.034	8.91069e-151	10_PT_Injured	Hspb1
Fos2	3.28747e-92	1.66458	0.564	0.076	6.44805e-88	10_PT_Injured	Fos
Ifit3	1.17934e-223	1.64826	0.527	0.005	2.31316e-219	10_PT_Injured	Ifit3
Ankrd1	2.80519e-225	1.61091	0.481	0.002	5.50209e-221	10_PT_Injured	Ankrd1
Ctsl4	1.37816e-108	1.53762	0.795	0.419	2.70313e-104	10_PT_Injured	Ctsl
Mal1	6.48175e-129	1.53589	0.697	0.086	1.27133e-124	10_PT_Injured	Mal
Krt183	2.66976e-124	1.50681	0.485	0.025	5.23646e-120	10_PT_Injured	Krt18
Tinagl13	9.04993e-178	1.49522	0.557	0.018	1.77505e-173	10_PT_Injured	Tinagl1
Actg15	2.78716e-148	1.47139	0.958	0.446	5.46674e-144	10_PT_Injured	Actg1
Ier22	3.5828e-101	1.46404	0.553	0.062	7.02731e-97	10_PT_Injured	Ier2
Mrps61	2.15851e-104	1.46136	0.693	0.134	4.2337e-100	10_PT_Injured	Mrps6
Mt22	3.46022e-78	1.4381	0.591	0.109	6.78687e-74	10_PT_Injured	Mt2
Atf32	2.07411e-59	1.42717	0.333	0.033	4.06817e-55	10_PT_Injured	Atf3
2020-06-03	1.19696e-75	1.42615	0.621	0.137	2.34772e-71	10_PT_Injured	Jun
Tspan82	2.19443e-123	1.41413	0.553	0.041	4.30415e-119	10_PT_Injured	Tspan8
Cebpd3	1.3082e-98	1.39718	0.515	0.051	2.56591e-94	10_PT_Injured	Cebpd
Cldn72	1.2243e-154	1.3952	0.561	0.025	2.40135e-150	10_PT_Injured	Cldn7
S100a103	1.17957e-115	1.39383	0.845	0.282	2.31362e-111	10_PT_Injured	S100a10
Klf64	3.61163e-96	1.38392	0.58	0.08	7.08386e-92	10_PT_Injured	Klf6
Egr11	2.98436e-99	1.36348	0.504	0.046	5.85353e-95	10_PT_Injured	Egr1
Aqp12	2.9562e-78	1.35195	0.545	0.284	5.7983e-74	10_PT_Injured	Aqp1
Ctgf	3.07191e-94	1.34797	0.314	0.009	6.02524e-90	10_PT_Injured	Ctgf
Myl12a4	8.65813e-126	1.34732	0.822	0.22	1.69821e-121	10_PT_Injured	Myl12a
Plet1	1.44069e-200	1.34364	0.538	0.009	2.82576e-196	10_PT_Injured	Plet1
Junb1	1.84228e-109	1.32763	0.697	0.111	3.61344e-105	10_PT_Injured	Junb
Jund4	1.30955e-101	1.31091	0.807	0.314	2.56856e-97	10_PT_Injured	Jund
Adamts11	5.42719e-113	1.30579	0.492	0.034	1.06449e-108	10_PT_Injured	Adamts1
Apela1	3.60917e-130	1.30041	0.42	0.012	7.07902e-126	10_PT_Injured	Apela
Phgdh3	7.16123e-144	1.29857	0.587	0.037	1.4046e-139	10_PT_Injured	Phgdh
Clic14	3.7341e-117	1.29476	0.826	0.236	7.32406e-113	10_PT_Injured	Clic1
Slc2a11	1.86635e-134	1.29168	0.523	0.028	3.66065e-130	10_PT_Injured	Slc2a1
Rbm34	4.10166e-101	1.28114	0.792	0.223	8.045e-97	10_PT_Injured	Rbm3
Fosb3	1.49465e-88	1.26939	0.383	0.023	2.93161e-84	10_PT_Injured	Fosb
Cald1	9.52398e-209	1.26668	0.523	0.006	1.86803e-204	10_PT_Injured	Cald1
Pkm2	1.79258e-124	1.25814	0.754	0.116	3.51596e-120	10_PT_Injured	Pkm
Tacstd23	1.17746e-155	1.24713	0.561	0.025	2.30947e-151	10_PT_Injured	Tacstd2
Rhob4	4.99362e-89	1.24497	0.473	0.048	9.79448e-85	10_PT_Injured	Rhob
Lgals34	8.87036e-124	1.22234	0.727	0.105	1.73983e-119	10_PT_Injured	Lgals3
Wfdc24	1.33712e-76	1.21925	0.682	0.166	2.62263e-72	10_PT_Injured	Wfdc2
Tnfrsf12a3	2.1713e-98	1.19334	0.572	0.072	4.2588e-94	10_PT_Injured	Tnfrsf12a
Litaf4	3.32389e-124	1.14078	0.655	0.073	6.51947e-120	10_PT_Injured	Litaf
Akr1b31	1.44398e-79	1.12825	0.564	0.095	2.83223e-75	10_PT_Injured	Akr1b3
Prr15	1.5671e-117	1.12011	0.504	0.032	3.07371e-113	10_PT_Injured	Prr15
Ifi273	2.83471e-90	1.11514	0.61	0.099	5.56e-86	10_PT_Injured	Ifi27
Cpe2	5.03262e-69	1.11164	0.364	0.039	9.87097e-65	10_PT_Injured	Cpe
Sh3bgrl34	2.05213e-95	1.10057	0.795	0.199	4.02505e-91	10_PT_Injured	Sh3bgrl3
H3f3b3	2.59202e-97	1.09821	0.902	0.573	5.08399e-93	10_PT_Injured	H3f3b
Hbegf	8.29889e-57	1.09069	0.405	0.066	1.62774e-52	10_PT_Injured	Hbegf
Sdc4	4.59189e-63	1.08142	0.765	0.358	9.00653e-59	10_PT_Injured	Sdc4
Socs31	1.75237e-101	1.07223	0.451	0.031	3.43709e-97	10_PT_Injured	Socs3
Ptma5	2.96526e-126	1.06337	0.951	0.661	5.81605e-122	10_PT_Injured	Ptma
Rtn44	3.45438e-77	1.06103	0.667	0.166	6.77542e-73	10_PT_Injured	Rtn4
Sbsn	2.87631e-75	1.05963	0.303	0.015	5.64159e-71	10_PT_Injured	Sbsn
Ifit3b	5.18214e-147	1.04908	0.337	0.002	1.01642e-142	10_PT_Injured	Ifit3b
Actb4	2.3014e-80	1.04901	0.947	0.656	4.51396e-76	10_PT_Injured	Actb
Aif1l1	1.14593e-92	1.04666	0.583	0.082	2.24763e-88	10_PT_Injured	Aif1l
Cd94	1.60965e-82	1.04632	0.636	0.124	3.15718e-78	10_PT_Injured	Cd9
Slc5a31	1.55755e-89	1.04593	0.436	0.035	3.05498e-85	10_PT_Injured	Slc5a3
Anxa54	3.18436e-98	1.0458	0.67	0.114	6.24579e-94	10_PT_Injured	Anxa5
Defb12	3.5001e-64	1.04286	0.735	0.235	6.8651e-60	10_PT_Injured	Defb1
Mt12	5.02643e-64	1.04217	0.856	0.394	9.85884e-60	10_PT_Injured	Mt1
Capg3	7.21859e-126	1.0383	0.576	0.048	1.41585e-121	10_PT_Injured	Capg
Btg21	1.02193e-108	1.03724	0.561	0.059	2.00442e-104	10_PT_Injured	Btg2
Pax82	7.71262e-79	1.02361	0.58	0.102	1.51275e-74	10_PT_Injured	Pax8
Tmem176b3	3.33969e-61	1.0083	0.856	0.552	6.55047e-57	10_PT_Injured	Tmem176b
Anxa34	6.00301e-104	1.00451	0.451	0.029	1.17743e-99	10_PT_Injured	Anxa3
Clu3	3.37524e-111	1.00402	0.78	0.154	6.6202e-107	10_PT_Injured	Clu
Tuba1a3	4.96266e-124	0.999077	0.466	0.022	9.73375e-120	10_PT_Injured	Tuba1a
Gclm2	1.09048e-45	0.982669	0.712	0.344	2.13887e-41	10_PT_Injured	Gclm
Krt83	1.18719e-60	0.981361	0.595	0.147	2.32855e-56	10_PT_Injured	Krt8
Adgrg11	8.88095e-94	0.971351	0.58	0.079	1.74191e-89	10_PT_Injured	Adgrg1
Ier32	5.87697e-93	0.962661	0.583	0.083	1.15271e-88	10_PT_Injured	Ier3
Slc34a2	8.91709e-131	0.960226	0.311	0.002	1.749e-126	10_PT_Injured	Slc34a2
Rpl295	3.96327e-78	0.95706	0.913	0.48	7.77357e-74	10_PT_Injured	Rpl29
Sfn3	6.02714e-92	0.953246	0.379	0.021	1.18216e-87	10_PT_Injured	Sfn
Anxa44	9.3772e-99	0.948821	0.572	0.07	1.83924e-94	10_PT_Injured	Anxa4
Kcnk11	2.64735e-149	0.94253	0.496	0.017	5.19251e-145	10_PT_Injured	Kcnk1
Rpsa5	4.59484e-99	0.940501	0.955	0.708	9.01232e-95	10_PT_Injured	Rpsa
Bok	1.05744e-106	0.936906	0.42	0.021	2.07406e-102	10_PT_Injured	Bok
Lypd2	1.90201e-65	0.933476	0.148	0.001	3.73061e-61	10_PT_Injured	Lypd2
Spint23	1.80578e-66	0.932555	0.78	0.299	3.54186e-62	10_PT_Injured	Spint2
Tpm13	2.37859e-90	0.927937	0.572	0.08	4.66536e-86	10_PT_Injured	Tpm1
Ppia5	1.75654e-97	0.926293	0.973	0.693	3.44527e-93	10_PT_Injured	Ppia
Scin2	3.97571e-146	0.915176	0.458	0.013	7.79795e-142	10_PT_Injured	Scin
Ppp1r14b3	9.30234e-71	0.912308	0.667	0.167	1.82456e-66	10_PT_Injured	Ppp1r14b
Dynll14	1.30671e-67	0.907678	0.852	0.375	2.56299e-63	10_PT_Injured	Dynll1
2200002D01Rik3	2.85104e-80	0.906939	0.561	0.09	5.59202e-76	10_PT_Injured	2200002D01Rik
Gls3	2.87139e-59	0.903195	0.572	0.138	5.63195e-55	10_PT_Injured	Gls
Srd5a1	7.006e-83	0.900301	0.443	0.043	1.37416e-78	10_PT_Injured	Srd5a1
Dap4	1.74295e-70	0.898349	0.598	0.127	3.41861e-66	10_PT_Injured	Dap
Arg22	3.62513e-114	0.897572	0.424	0.019	7.11033e-110	10_PT_Injured	Arg2
Calm14	3.36674e-64	0.896606	0.818	0.349	6.60353e-60	10_PT_Injured	Calm1
Plaur2	2.57833e-107	0.890891	0.432	0.025	5.05713e-103	10_PT_Injured	Plaur
Paqr52	2.59699e-75	0.8899	0.61	0.123	5.09373e-71	10_PT_Injured	Paqr5
Slco2a1	2.61989e-108	0.88854	0.364	0.011	5.13864e-104	10_PT_Injured	Slco2a1
Hsp90aa14	4.96573e-59	0.885273	0.799	0.351	9.73979e-55	10_PT_Injured	Hsp90aa1
Serpina101	3.95491e-77	0.883906	0.258	0.008	7.75715e-73	10_PT_Injured	Serpina10
Tubb2a3	5.58078e-89	0.883379	0.504	0.057	1.09461e-84	10_PT_Injured	Tubb2a
Mid1ip12	6.97488e-78	0.883159	0.451	0.05	1.36805e-73	10_PT_Injured	Mid1ip1
Ywhaq3	1.3532e-69	0.876351	0.739	0.227	2.65416e-65	10_PT_Injured	Ywhaq
Eif4a14	1.27568e-56	0.876155	0.761	0.321	2.50211e-52	10_PT_Injured	Eif4a1
Rpl185	2.37233e-83	0.874374	0.939	0.66	4.65308e-79	10_PT_Injured	Rpl18
Tuba1b5	2.27051e-85	0.874035	0.61	0.106	4.45337e-81	10_PT_Injured	Tuba1b
Ran4	3.00005e-61	0.872229	0.746	0.266	5.88429e-57	10_PT_Injured	Ran
Itgb12	4.29289e-80	0.871049	0.64	0.13	8.42008e-76	10_PT_Injured	Itgb1
S100a161	3.98345e-83	0.870409	0.61	0.109	7.81315e-79	10_PT_Injured	S100a16
Capns13	5.46915e-56	0.869709	0.723	0.286	1.07272e-51	10_PT_Injured	Capns1
Tspo4	7.24162e-60	0.866393	0.754	0.267	1.42037e-55	10_PT_Injured	Tspo
Plpp3	2.10475e-102	0.861129	0.42	0.023	4.12826e-98	10_PT_Injured	Plpp3
Ehf	6.38375e-153	0.860396	0.409	0.006	1.25211e-148	10_PT_Injured	Ehf
Calm24	1.43301e-52	0.859835	0.731	0.289	2.81071e-48	10_PT_Injured	Calm2
Btf35	9.17887e-62	0.855117	0.871	0.452	1.80034e-57	10_PT_Injured	Btf3
Ly6e4	6.33517e-42	0.850979	0.564	0.182	1.24258e-37	10_PT_Injured	Ly6e
Hoxb91	6.75765e-112	0.847978	0.436	0.022	1.32544e-107	10_PT_Injured	Hoxb9
Ubb5	2.33208e-68	0.847631	0.958	0.609	4.57413e-64	10_PT_Injured	Ubb
Ybx33	6.14674e-74	0.840301	0.545	0.093	1.20562e-69	10_PT_Injured	Ybx3
Actn12	2.36753e-96	0.829094	0.432	0.029	4.64368e-92	10_PT_Injured	Actn1
Ucp23	2.77328e-72	0.82641	0.489	0.072	5.4395e-68	10_PT_Injured	Ucp2
Vim4	2.56241e-13	0.825327	0.136	0.033	5.02591e-09	10_PT_Injured	Vim
4930523C07Rik	3.86401e-105	0.820845	0.432	0.026	7.57886e-101	10_PT_Injured	4930523C07Rik
Tubb54	2.84722e-69	0.820784	0.519	0.091	5.58454e-65	10_PT_Injured	Tubb5
F2rl1	1.47434e-131	0.820252	0.424	0.012	2.89177e-127	10_PT_Injured	F2rl1
Tpm44	1.57913e-85	0.817026	0.53	0.071	3.09731e-81	10_PT_Injured	Tpm4
Cldn4	7.89885e-92	0.815043	0.28	0.006	1.54928e-87	10_PT_Injured	Cldn4
Gclc2	3.84261e-34	0.811671	0.47	0.15	7.5369e-30	10_PT_Injured	Gclc
Tagln25	5.07977e-60	0.810153	0.723	0.241	9.96345e-56	10_PT_Injured	Tagln2
Pdpn1	3.01693e-117	0.807047	0.33	0.005	5.91741e-113	10_PT_Injured	Pdpn
Tert	1.48955e-134	0.805944	0.299	0.001	2.92159e-130	10_PT_Injured	Tert
Tshz2	1.77477e-150	0.803399	0.345	0.002	3.48104e-146	10_PT_Injured	Tshz2
Slc4a11	3.01771e-164	0.80195	0.364	0.002	5.91893e-160	10_PT_Injured	Slc4a11
Pfn15	2.14969e-59	0.800306	0.879	0.544	4.2164e-55	10_PT_Injured	Pfn1
1974-09-01	1.82927e-74	0.799436	0.538	0.09	3.58792e-70	10_PT_Injured	2020-09-07
Slc38a22	2.57833e-71	0.797692	0.462	0.063	5.05714e-67	10_PT_Injured	Slc38a2
Sox43	3.99256e-64	0.792955	0.345	0.033	7.831e-60	10_PT_Injured	Sox4
Hnrnpa14	2.46547e-71	0.786531	0.595	0.124	4.83576e-67	10_PT_Injured	Hnrnpa1
Hmgb15	5.36121e-54	0.78589	0.845	0.417	1.05155e-49	10_PT_Injured	Hmgb1
Ackr31	5.47479e-45	0.783309	0.277	0.033	1.07383e-40	10_PT_Injured	Ackr3
Sumo25	3.57653e-62	0.783081	0.777	0.278	7.015e-58	10_PT_Injured	Sumo2
Cd2ap3	3.08741e-64	0.782759	0.564	0.122	6.05565e-60	10_PT_Injured	Cd2ap
Wwc11	1.551e-54	0.782194	0.534	0.127	3.04213e-50	10_PT_Injured	Wwc1
Btg13	2.38478e-75	0.781621	0.648	0.148	4.67751e-71	10_PT_Injured	Btg1
Dcdc2a1	4.96129e-90	0.781274	0.36	0.018	9.73108e-86	10_PT_Injured	Dcdc2a
Xbp13	4.19086e-46	0.779622	0.511	0.136	8.21995e-42	10_PT_Injured	Xbp1
Hspa1a3	4.36559e-62	0.777378	0.375	0.043	8.56267e-58	10_PT_Injured	Hspa1a
Msn4	8.43553e-74	0.777032	0.621	0.135	1.65454e-69	10_PT_Injured	Msn
H3f3a5	1.24981e-58	0.775589	0.909	0.526	2.45137e-54	10_PT_Injured	H3f3a
Oat4	3.76397e-48	0.773373	0.644	0.218	7.38264e-44	10_PT_Injured	Oat
Gstm21	5.1729e-67	0.771606	0.261	0.011	1.01461e-62	10_PT_Injured	Gstm2
Ppp1r15a1	1.32237e-64	0.771142	0.364	0.038	2.59369e-60	10_PT_Injured	Ppp1r15a
Hes11	1.43661e-69	0.769739	0.413	0.049	2.81777e-65	10_PT_Injured	Hes1
Sgk11	1.24323e-29	0.763828	0.424	0.134	2.43846e-25	10_PT_Injured	Sgk1
Rpl27a6	2.2383e-63	0.763122	0.936	0.707	4.3902e-59	10_PT_Injured	Rpl27a
Krt71	4.96865e-87	0.762955	0.432	0.045	9.74552e-83	10_PT_Injured	Krt7
Flna1	1.32023e-93	0.762244	0.356	0.016	2.58949e-89	10_PT_Injured	Flna
Rps85	5.40005e-71	0.750199	0.97	0.82	1.05917e-66	10_PT_Injured	Rps8
Cd1512	5.12573e-74	0.744033	0.511	0.079	1.00536e-69	10_PT_Injured	Cd151
Hnrnpa34	1.54743e-51	0.742465	0.644	0.208	3.03513e-47	10_PT_Injured	Hnrnpa3
Plat1	1.30324e-68	0.741863	0.292	0.018	2.55617e-64	10_PT_Injured	Plat
Rbpms4	1.25517e-50	0.737402	0.633	0.201	2.46189e-46	10_PT_Injured	Rbpms
Tpm34	9.41846e-65	0.737344	0.614	0.151	1.84734e-60	10_PT_Injured	Tpm3
Rps215	1.79994e-64	0.733733	0.955	0.829	3.5304e-60	10_PT_Injured	Rps2
Rpl126	7.76297e-46	0.732556	0.841	0.559	1.52263e-41	10_PT_Injured	Rpl12
Rasl11b	4.2461e-83	0.731511	0.28	0.008	8.3283e-79	10_PT_Injured	Rasl11b
Txnip2	9.09021e-51	0.727248	0.523	0.133	1.78295e-46	10_PT_Injured	Txnip
Misp	3.05407e-80	0.726564	0.284	0.01	5.99025e-76	10_PT_Injured	Misp
Tceal93	2.43634e-58	0.724657	0.61	0.166	4.77865e-54	10_PT_Injured	Tceal9
Thbs11	9.38097e-77	0.721952	0.303	0.016	1.83998e-72	10_PT_Injured	Thbs1
Ranbp14	2.30077e-61	0.721329	0.629	0.169	4.51274e-57	10_PT_Injured	Ranbp1
Itga3	6.63394e-100	0.72028	0.352	0.013	1.30118e-95	10_PT_Injured	Itga3
H2-K13	1.36727e-44	0.719675	0.633	0.222	2.68177e-40	10_PT_Injured	H2-K1
Cib2	3.05737e-104	0.717998	0.341	0.01	5.99673e-100	10_PT_Injured	Cib2
Tubb2b3	6.34154e-86	0.716496	0.356	0.021	1.24383e-81	10_PT_Injured	Tubb2b
Cdh6	9.90902e-115	0.713133	0.33	0.006	1.94356e-110	10_PT_Injured	Cdh6
Rnh14	3.68598e-62	0.711732	0.636	0.171	7.22968e-58	10_PT_Injured	Rnh1
Rack14	8.22854e-47	0.711376	0.871	0.545	1.61395e-42	10_PT_Injured	Rack1
Rpl306	1.90886e-57	0.71035	0.932	0.667	3.74404e-53	10_PT_Injured	Rpl30
Taldo15	5.20629e-42	0.709114	0.765	0.364	1.02116e-37	10_PT_Injured	Taldo1
Gnb24	7.78107e-51	0.709042	0.731	0.281	1.52618e-46	10_PT_Injured	Gnb2
Rras4	1.22735e-74	0.708449	0.42	0.045	2.40732e-70	10_PT_Injured	Rras
Elovl7	4.10837e-57	0.705302	0.481	0.094	8.05815e-53	10_PT_Injured	Elovl7
Foxc1	1.08583e-135	0.704835	0.33	0.003	2.12974e-131	10_PT_Injured	Foxc1
Nbl1	1.25619e-106	0.704823	0.311	0.006	2.46388e-102	10_PT_Injured	Nbl1
F31	1.22943e-36	0.704135	0.269	0.039	2.4114e-32	10_PT_Injured	F3
Serpinb6a3	6.81423e-76	0.701309	0.466	0.062	1.33654e-71	10_PT_Injured	Serpinb6a
Hnrnpf5	1.10436e-53	0.700732	0.746	0.28	2.16608e-49	10_PT_Injured	Hnrnpf
Gstm13	9.56694e-31	0.700331	0.682	0.335	1.87646e-26	10_PT_Injured	Gstm1
Tmem2522	4.71762e-15	0.696523	0.439	0.235	9.25313e-11	10_PT_Injured	Tmem252
Myl65	6.85944e-47	0.694497	0.894	0.595	1.34541e-42	10_PT_Injured	Myl6
Bex33	2.63186e-74	0.693893	0.511	0.084	5.16212e-70	10_PT_Injured	Bex3
Ywhah4	2.75515e-61	0.69191	0.58	0.141	5.40394e-57	10_PT_Injured	Ywhah
Plscr14	7.49536e-64	0.691012	0.436	0.064	1.47014e-59	10_PT_Injured	Plscr1
Adamts5	3.67243e-51	0.689044	0.129	0.001	7.2031e-47	10_PT_Injured	Adamts5
Hspa1b1	7.07457e-71	0.687192	0.383	0.038	1.38761e-66	10_PT_Injured	Hspa1b
Epn31	4.0254e-131	0.680098	0.394	0.01	7.89542e-127	10_PT_Injured	Epn3
Proser2	1.94437e-146	0.679834	0.333	0.002	3.81368e-142	10_PT_Injured	Proser2
Cxcl11	4.57435e-24	0.675936	0.159	0.019	8.97212e-20	10_PT_Injured	Cxcl1
Rps246	6.31389e-63	0.675642	0.966	0.815	1.23841e-58	10_PT_Injured	Rps24
Rps106	3.00502e-58	0.673209	0.955	0.75	5.89405e-54	10_PT_Injured	Rps10
Klf5	4.39333e-91	0.672655	0.284	0.007	8.61708e-87	10_PT_Injured	Klf5
2020-09-04	2.95473e-88	0.671486	0.28	0.007	5.79541e-84	10_PT_Injured	2020-09-04
Snrpd14	4.4243e-53	0.67133	0.538	0.134	8.67781e-49	10_PT_Injured	Snrpd1
Tspan41	2.83627e-59	0.667725	0.47	0.086	5.56306e-55	10_PT_Injured	Tspan4
Laptm4a2	5.06242e-48	0.664306	0.689	0.254	9.92943e-44	10_PT_Injured	Laptm4a
Rps166	3.2473e-59	0.660363	0.981	0.793	6.36925e-55	10_PT_Injured	Rps16
Srsf34	7.45653e-50	0.658023	0.708	0.262	1.46252e-45	10_PT_Injured	Srsf3
Eno15	3.56402e-34	0.656978	0.735	0.366	6.99046e-30	10_PT_Injured	Eno1
Lmna3	1.40543e-53	0.656316	0.473	0.098	2.75661e-49	10_PT_Injured	Lmna
Rabac12	1.81015e-41	0.655821	0.716	0.308	3.55042e-37	10_PT_Injured	Rabac1
Dag11	7.11261e-59	0.655547	0.42	0.067	1.39507e-54	10_PT_Injured	Dag1
Dusp12	2.37471e-29	0.654424	0.455	0.154	4.65775e-25	10_PT_Injured	Dusp1
Zfp361	6.9892e-24	0.651606	0.394	0.136	1.37086e-19	10_PT_Injured	Zfp36
Pfkp3	1.11902e-68	0.650443	0.36	0.033	2.19484e-64	10_PT_Injured	Pfkp
Col18a12	9.83686e-65	0.650018	0.42	0.059	1.9294e-60	10_PT_Injured	Col18a1
Rab11a5	9.31134e-50	0.643639	0.644	0.214	1.82633e-45	10_PT_Injured	Rab11a
Rpl196	5.75096e-62	0.643036	0.973	0.8	1.12799e-57	10_PT_Injured	Rpl19
Spns21	3.12827e-64	0.642914	0.375	0.043	6.13578e-60	10_PT_Injured	Spns2
Iqgap11	1.36527e-67	0.637842	0.443	0.067	2.67784e-63	10_PT_Injured	Iqgap1
Col4a11	1.91166e-42	0.635174	0.364	0.069	3.74954e-38	10_PT_Injured	Col4a1
Amotl2	6.53174e-55	0.634615	0.371	0.052	1.28113e-50	10_PT_Injured	Amotl2
Rps126	2.5393e-41	0.63329	0.924	0.724	4.98059e-37	10_PT_Injured	Rps12
Gnai23	5.70562e-46	0.630421	0.648	0.229	1.1191e-41	10_PT_Injured	Gnai2
Rpl95	6.65128e-52	0.628807	0.947	0.775	1.30458e-47	10_PT_Injured	Rpl9
Hif1a	6.06089e-53	0.628345	0.439	0.085	1.18878e-48	10_PT_Injured	Hif1a
Klf41	7.85619e-44	0.626865	0.205	0.013	1.54091e-39	10_PT_Injured	Klf4
Gadd45a4	1.64311e-52	0.626253	0.405	0.071	3.22279e-48	10_PT_Injured	Gadd45a
Rras22	1.36384e-50	0.623736	0.364	0.056	2.67504e-46	10_PT_Injured	Rras2
Gnas4	3.05163e-42	0.623678	0.852	0.466	5.98547e-38	10_PT_Injured	Gnas
Ahnak2	2.87816e-60	0.622983	0.318	0.03	5.64523e-56	10_PT_Injured	Ahnak
Hist1h1c1	1.07989e-13	0.620325	0.322	0.139	2.11809e-09	10_PT_Injured	Hist1h1c
Gnb14	7.21085e-51	0.617875	0.61	0.188	1.41434e-46	10_PT_Injured	Gnb1
U2af14	1.09464e-50	0.617111	0.61	0.187	2.14703e-46	10_PT_Injured	U2af1
Sparc1	5.02423e-17	0.615751	0.14	0.023	9.85452e-13	10_PT_Injured	Sparc
Plp22	1.5537e-69	0.61575	0.383	0.042	3.04743e-65	10_PT_Injured	Plp2
Itm2c3	8.09848e-64	0.615272	0.413	0.058	1.58844e-59	10_PT_Injured	Itm2c
Ifitm33	4.41252e-29	0.614734	0.258	0.049	8.65473e-25	10_PT_Injured	Ifitm3
Klhdc8a	2.00687e-62	0.610393	0.269	0.016	3.93627e-58	10_PT_Injured	Klhdc8a
Pnrc14	2.25032e-35	0.609214	0.447	0.131	4.41378e-31	10_PT_Injured	Pnrc1
Serpinh11	5.41331e-52	0.607952	0.398	0.068	1.06177e-47	10_PT_Injured	Serpinh1
Hnrnpa03	1.3609e-45	0.604977	0.519	0.149	2.66926e-41	10_PT_Injured	Hnrnpa0
Arpc23	1.64578e-42	0.604361	0.723	0.306	3.22803e-38	10_PT_Injured	Arpc2
Rpl216	8.99411e-50	0.603836	0.939	0.789	1.7641e-45	10_PT_Injured	Rpl21
Uqcc23	8.07779e-40	0.603591	0.678	0.278	1.58438e-35	10_PT_Injured	Uqcc2
Arpc1b3	4.3327e-83	0.603473	0.587	0.113	8.49816e-79	10_PT_Injured	Arpc1b
Cyr612	1.48653e-27	0.603107	0.239	0.043	2.91568e-23	10_PT_Injured	Cyr61
Shisa41	6.21202e-81	0.601711	0.311	0.015	1.21842e-76	10_PT_Injured	Shisa4
Gstp11	2.43812e-44	0.601665	0.436	0.102	4.78213e-40	10_PT_Injured	Gstp1
Ncl4	1.80242e-37	0.600952	0.648	0.263	3.53526e-33	10_PT_Injured	Ncl
Hsp90ab13	2.26322e-40	0.600843	0.917	0.662	4.43908e-36	10_PT_Injured	Hsp90ab1
Havcr12	1.7597e-11	0.599406	0.125	0.028	3.45148e-07	10_PT_Injured	Havcr1
Ppib3	1.78552e-38	0.598934	0.72	0.322	3.50212e-34	10_PT_Injured	Ppib
Banf14	5.11958e-60	0.597535	0.561	0.138	1.00416e-55	10_PT_Injured	Banf1
Hoxb61	2.38656e-66	0.597516	0.333	0.031	4.681e-62	10_PT_Injured	Hoxb6
Ube2i4	1.91466e-47	0.597233	0.496	0.127	3.7554e-43	10_PT_Injured	Ube2i
Eva1b1	6.32872e-60	0.595913	0.326	0.033	1.24132e-55	10_PT_Injured	Eva1b
Nfe2l22	4.93741e-47	0.591839	0.477	0.117	9.68424e-43	10_PT_Injured	Nfe2l2
Cldn3	3.28492e-68	0.590199	0.231	0.007	6.44304e-64	10_PT_Injured	Cldn3
Gprc5a	9.25989e-142	0.589356	0.303	0.001	1.81624e-137	10_PT_Injured	Gprc5a
Tax1bp32	4.13753e-62	0.588643	0.409	0.059	8.11536e-58	10_PT_Injured	Tax1bp3
Fam174b	3.27115e-133	0.587419	0.303	0.002	6.41604e-129	10_PT_Injured	Fam174b
Cxadr	1.798e-73	0.587114	0.371	0.034	3.5266e-69	10_PT_Injured	Cxadr
Aldoa5	3.50812e-30	0.586858	0.867	0.585	6.88082e-26	10_PT_Injured	Aldoa
1810037I17Rik3	9.8128e-42	0.585566	0.686	0.278	1.92468e-37	10_PT_Injured	1810037I17Rik
Ostf12	4.82272e-45	0.584069	0.614	0.212	9.45928e-41	10_PT_Injured	Ostf1
Set4	1.66083e-54	0.583875	0.663	0.216	3.25756e-50	10_PT_Injured	Set
Eef1b25	2.33318e-32	0.583167	0.811	0.456	4.5763e-28	10_PT_Injured	Eef1b2
Eif4ebp14	2.42197e-59	0.582297	0.447	0.082	4.75045e-55	10_PT_Injured	Eif4ebp1
Npm14	2.21995e-30	0.58226	0.758	0.407	4.35422e-26	10_PT_Injured	Npm1
Tnfrsf1a2	2.1035e-51	0.582231	0.371	0.059	4.1258e-47	10_PT_Injured	Tnfrsf1a
Npdc11	1.05727e-73	0.581265	0.379	0.035	2.07374e-69	10_PT_Injured	Npdc1
Cnbp3	4.82657e-45	0.58039	0.667	0.249	9.46684e-41	10_PT_Injured	Cnbp
Zfp36l14	4.04847e-49	0.579884	0.542	0.158	7.94066e-45	10_PT_Injured	Zfp36l1
Rpl155	1.70822e-41	0.576906	0.932	0.716	3.35051e-37	10_PT_Injured	Rpl15
Rhoa5	3.21744e-37	0.576675	0.784	0.396	6.3107e-33	10_PT_Injured	Rhoa
Pgam15	7.19234e-39	0.575269	0.682	0.289	1.41071e-34	10_PT_Injured	Pgam1
Prdx63	8.37255e-35	0.575056	0.72	0.34	1.64219e-30	10_PT_Injured	Prdx6
Hmgn13	1.56835e-32	0.57418	0.746	0.382	3.07616e-28	10_PT_Injured	Hmgn1
Atp5g24	1.5233e-40	0.573968	0.864	0.475	2.98779e-36	10_PT_Injured	Atp5g2
Timp1	9.02872e-56	0.572638	0.193	0.006	1.77089e-51	10_PT_Injured	Timp1
Cfl15	4.74982e-34	0.571639	0.799	0.444	9.3163e-30	10_PT_Injured	Cfl1
Smagp1	5.40024e-49	0.570901	0.489	0.121	1.0592e-44	10_PT_Injured	Smagp
H2-D12	1.27561e-45	0.569826	0.621	0.216	2.50198e-41	10_PT_Injured	H2-D1
Eif3f5	6.63931e-36	0.569803	0.708	0.323	1.30223e-31	10_PT_Injured	Eif3f
Neat14	9.46718e-16	0.569724	0.614	0.363	1.85689e-11	10_PT_Injured	Neat1
Jag1	2.40465e-80	0.569604	0.246	0.006	4.71648e-76	10_PT_Injured	Jag1
Gapdh4	2.10166e-43	0.569242	0.958	0.77	4.1222e-39	10_PT_Injured	Gapdh
Ifrd12	3.55485e-44	0.569146	0.348	0.064	6.97248e-40	10_PT_Injured	Ifrd1
Tead11	4.02429e-50	0.569017	0.405	0.077	7.89324e-46	10_PT_Injured	Tead1
Ldha3	6.71008e-34	0.568851	0.833	0.478	1.31612e-29	10_PT_Injured	Ldha
Rab251	5.00609e-81	0.568784	0.333	0.022	9.81894e-77	10_PT_Injured	Rab25
Pea15a1	4.6183e-84	0.567875	0.341	0.022	9.05834e-80	10_PT_Injured	Pea15a
Psme14	1.04122e-59	0.567637	0.496	0.105	2.04225e-55	10_PT_Injured	Psme1
Rps4x5	1.22557e-42	0.566669	0.955	0.748	2.40384e-38	10_PT_Injured	Rps4x
Rplp05	1.40723e-40	0.565249	0.955	0.813	2.76014e-36	10_PT_Injured	Rplp0
Agt1	6.44e-30	0.56453	0.242	0.04	1.26314e-25	10_PT_Injured	Agt
Capn21	1.25839e-61	0.56347	0.383	0.049	2.46821e-57	10_PT_Injured	Capn2
Ctps2	2.2729e-71	0.563405	0.345	0.028	4.45807e-67	10_PT_Injured	Ctps
Bcat1	2.89324e-87	0.559557	0.197	0.001	5.67479e-83	10_PT_Injured	Bcat1
Tmsb4x4	1.83768e-69	0.559481	0.811	0.284	3.60443e-65	10_PT_Injured	Tmsb4x
Ckmt11	9.42524e-32	0.558753	0.208	0.025	1.84867e-27	10_PT_Injured	Ckmt1
Cdc425	1.35947e-38	0.55867	0.735	0.335	2.66647e-34	10_PT_Injured	Cdc42
Id11	1.3404e-27	0.558669	0.333	0.093	2.62906e-23	10_PT_Injured	Id1
1110004F10Rik4	1.39528e-40	0.558032	0.515	0.159	2.7367e-36	10_PT_Injured	1110004F10Rik
Chka3	1.86435e-30	0.557661	0.379	0.108	3.65673e-26	10_PT_Injured	Chka
Zfp91	6.11104e-42	0.556971	0.515	0.158	1.19862e-37	10_PT_Injured	Zfp91
Morf4l14	2.59098e-42	0.556675	0.678	0.271	5.08195e-38	10_PT_Injured	Morf4l1
Hoxb7	2.83794e-58	0.5566	0.42	0.073	5.56633e-54	10_PT_Injured	Hoxb7
Eef1a15	2.17798e-43	0.555864	0.981	0.884	4.27189e-39	10_PT_Injured	Eef1a1
Ctnna12	6.75575e-61	0.555633	0.568	0.145	1.32507e-56	10_PT_Injured	Ctnna1
Arf44	2.58667e-43	0.555402	0.58	0.193	5.0735e-39	10_PT_Injured	Arf4
Steap12	6.967e-65	0.554731	0.307	0.023	1.36651e-60	10_PT_Injured	Steap1
Mrpl233	7.87198e-48	0.553942	0.557	0.168	1.54401e-43	10_PT_Injured	Mrpl23
Arl4d	1.10752e-88	0.549925	0.269	0.007	2.17229e-84	10_PT_Injured	Arl4d
Arf52	3.37042e-41	0.549732	0.746	0.334	6.61075e-37	10_PT_Injured	Arf5
Cited21	1.02421e-37	0.549671	0.477	0.149	2.00888e-33	10_PT_Injured	Cited2
Myh92	6.21503e-56	0.548511	0.42	0.075	1.21902e-51	10_PT_Injured	Myh9
Rpl54	1.91444e-31	0.547641	0.864	0.541	3.75498e-27	10_PT_Injured	Rpl5
Rps205	1.78605e-35	0.547025	0.943	0.772	3.50316e-31	10_PT_Injured	Rps20
Ift431	2.42976e-68	0.546205	0.394	0.049	4.76574e-64	10_PT_Injured	Ift43
Prmt13	2.55297e-64	0.544847	0.428	0.066	5.0074e-60	10_PT_Injured	Prmt1
Hnrnpdl1	1.87825e-60	0.543749	0.515	0.117	3.684e-56	10_PT_Injured	Hnrnpdl
Gmpr2	8.5591e-42	0.543604	0.462	0.126	1.67878e-37	10_PT_Injured	Gmpr
Atp1b31	1.08146e-59	0.542193	0.447	0.082	2.12118e-55	10_PT_Injured	Atp1b3
Rplp15	1.2136e-41	0.541547	0.977	0.874	2.38036e-37	10_PT_Injured	Rplp1
Fam241a	2.3805e-77	0.540945	0.299	0.014	4.66912e-73	10_PT_Injured	Fam241a
Eif3c4	3.85828e-37	0.54062	0.53	0.18	7.56762e-33	10_PT_Injured	Eif3c
Flot12	4.26967e-52	0.540216	0.367	0.056	8.37453e-48	10_PT_Injured	Flot1
Rrp13	2.15413e-50	0.540057	0.519	0.139	4.2251e-46	10_PT_Injured	Rrp1
Alyref4	1.56766e-59	0.539079	0.5	0.106	3.0748e-55	10_PT_Injured	Alyref
Tbcb4	4.89154e-52	0.538219	0.602	0.187	9.59427e-48	10_PT_Injured	Tbcb
Hprt4	2.44566e-50	0.537337	0.561	0.161	4.79693e-46	10_PT_Injured	Hprt
Hnrnpk4	1.71209e-29	0.536274	0.701	0.352	3.35809e-25	10_PT_Injured	Hnrnpk
Eif64	1.44073e-36	0.535528	0.568	0.207	2.82585e-32	10_PT_Injured	Eif6
Tm4sf1	6.64169e-24	0.535129	0.121	0.01	1.3027e-19	10_PT_Injured	Tm4sf1
St14	3.20013e-91	0.53347	0.314	0.012	6.27673e-87	10_PT_Injured	St14
Snu133	2.40654e-49	0.530414	0.602	0.194	4.72018e-45	10_PT_Injured	Snu13
Fdps1	1.41672e-42	0.530328	0.318	0.05	2.77876e-38	10_PT_Injured	Fdps
Eif1a4	9.94706e-56	0.529447	0.432	0.08	1.95102e-51	10_PT_Injured	Eif1a
Clic4	5.97134e-52	0.527852	0.511	0.133	1.17122e-47	10_PT_Injured	Clic4
Tmem1711	3.56875e-76	0.527036	0.254	0.007	6.99975e-72	10_PT_Injured	Tmem171
Il342	8.61539e-63	0.526937	0.314	0.026	1.68982e-58	10_PT_Injured	Il34
Map3k1	1.16861e-55	0.523163	0.33	0.039	2.29212e-51	10_PT_Injured	Map3k1
Rpl36al6	1.15824e-36	0.523141	0.788	0.398	2.27177e-32	10_PT_Injured	Rpl36al
Lsm62	2.73932e-56	0.523006	0.519	0.13	5.3729e-52	10_PT_Injured	Lsm6
Bhlhe401	1.63459e-39	0.521271	0.39	0.094	3.20609e-35	10_PT_Injured	Bhlhe40
Rps3a16	8.67332e-32	0.521029	0.928	0.76	1.70119e-27	10_PT_Injured	Rps3a1
Tspan121	1.07398e-73	0.520659	0.261	0.011	2.1065e-69	10_PT_Injured	Tspan12
Rsu12	3.74127e-40	0.520324	0.326	0.058	7.33812e-36	10_PT_Injured	Rsu1
Tjp1	7.32218e-50	0.520079	0.254	0.021	1.43617e-45	10_PT_Injured	Tjp1
Snrpf3	4.25399e-44	0.51984	0.591	0.206	8.34378e-40	10_PT_Injured	Snrpf
Rrad1	1.77809e-35	0.519093	0.144	0.007	3.48754e-31	10_PT_Injured	Rrad
Ehd41	2.08557e-87	0.519007	0.311	0.013	4.09065e-83	10_PT_Injured	Ehd4
Tcim1	4.34438e-40	0.517528	0.193	0.014	8.52106e-36	10_PT_Injured	Tcim
S100a133	2.55737e-60	0.516341	0.47	0.096	5.01602e-56	10_PT_Injured	S100a13
Pafah1b33	2.71407e-61	0.515164	0.36	0.043	5.32338e-57	10_PT_Injured	Pafah1b3
Bicc11	8.87405e-27	0.51265	0.405	0.135	1.74056e-22	10_PT_Injured	Bicc1
Npnt	2.8914e-42	0.512536	0.333	0.061	5.6712e-38	10_PT_Injured	Npnt
Crip21	5.93337e-55	0.512258	0.269	0.026	1.16377e-50	10_PT_Injured	Crip2
Cetn33	2.17802e-49	0.509922	0.496	0.132	4.27197e-45	10_PT_Injured	Cetn3
Rps75	3.30299e-29	0.509718	0.917	0.721	6.47849e-25	10_PT_Injured	Rps7
Rpl134	1.60234e-39	0.509498	0.977	0.879	3.14282e-35	10_PT_Injured	Rpl13
Psma25	3.83434e-44	0.509481	0.686	0.274	7.52068e-40	10_PT_Injured	Psma2
Asah12	1.1794e-48	0.504801	0.424	0.091	2.31327e-44	10_PT_Injured	Asah1
Rpl226	3.50306e-30	0.504156	0.905	0.642	6.8709e-26	10_PT_Injured	Rpl22
Ier52	8.33671e-48	0.502076	0.322	0.048	1.63516e-43	10_PT_Injured	Ier5
Rala2	1.28889e-41	0.501815	0.462	0.134	2.52802e-37	10_PT_Injured	Rala
Rpap3	7.51862e-48	0.501568	0.33	0.05	1.4747e-43	10_PT_Injured	Rpap3
Psma53	1.79486e-51	0.501353	0.538	0.152	3.52043e-47	10_PT_Injured	Psma5
Tns3	1.26121e-58	0.50128	0.379	0.055	2.47375e-54	10_PT_Injured	Tns3
Aktip1	2.01885e-30	0.499698	0.413	0.129	3.95976e-26	10_PT_Injured	Aktip
Hoxb21	2.57899e-52	0.499682	0.36	0.058	5.05843e-48	10_PT_Injured	Hoxb2
Ppp1ca3	4.88413e-37	0.499267	0.723	0.335	9.57974e-33	10_PT_Injured	Ppp1ca
Mfge82	7.2605e-54	0.498387	0.269	0.023	1.42408e-49	10_PT_Injured	Mfge8
Ppl	2.6171e-103	0.498288	0.261	0.003	5.13319e-99	10_PT_Injured	Ppl
Mcl11	1.00189e-54	0.497242	0.591	0.171	1.96511e-50	10_PT_Injured	Mcl1
Ifitm23	8.04084e-44	0.497083	0.549	0.174	1.57713e-39	10_PT_Injured	Ifitm2
Ostc2	3.97986e-47	0.496887	0.492	0.132	7.80609e-43	10_PT_Injured	Ostc
Acsl51	1.27638e-68	0.496885	0.356	0.035	2.50348e-64	10_PT_Injured	Acsl5
Nipsnap3b4	1.22685e-57	0.496206	0.398	0.064	2.40634e-53	10_PT_Injured	Nipsnap3b
Psmb35	4.38231e-43	0.49554	0.705	0.294	8.59546e-39	10_PT_Injured	Psmb3
Rps266	2.96021e-30	0.494803	0.92	0.701	5.80616e-26	10_PT_Injured	Rps26
Elf31	2.56023e-63	0.494753	0.284	0.019	5.02163e-59	10_PT_Injured	Elf3
Pdcd63	2.01944e-41	0.494391	0.602	0.22	3.96092e-37	10_PT_Injured	Pdcd6
Cct54	1.60577e-44	0.493931	0.568	0.187	3.14956e-40	10_PT_Injured	Cct5
Phlda12	1.61381e-30	0.493784	0.182	0.02	3.16533e-26	10_PT_Injured	Phlda1
Psmb55	1.45163e-38	0.493308	0.72	0.325	2.84723e-34	10_PT_Injured	Psmb5
Trim472	9.08237e-47	0.492694	0.337	0.054	1.78142e-42	10_PT_Injured	Trim47
Gm265321	2.19694e-56	0.491408	0.212	0.009	4.30907e-52	10_PT_Injured	Gm26532
Myof1	2.41448e-64	0.4905	0.307	0.024	4.73575e-60	10_PT_Injured	Myof
Ptp4a24	2.47202e-35	0.490468	0.515	0.181	4.84862e-31	10_PT_Injured	Ptp4a2
Ndufb83	1.60323e-18	0.488165	0.886	0.687	3.14458e-14	10_PT_Injured	Ndufb8
Morf4l22	8.63375e-52	0.487293	0.462	0.106	1.69342e-47	10_PT_Injured	Morf4l2
Arf14	1.11415e-30	0.486525	0.693	0.338	2.18529e-26	10_PT_Injured	Arf1
Rps185	2.16505e-29	0.486126	0.917	0.72	4.24653e-25	10_PT_Injured	Rps18
Vmp13	1.05184e-30	0.485888	0.595	0.255	2.06308e-26	10_PT_Injured	Vmp1
Atf41	5.62794e-37	0.485135	0.462	0.146	1.10386e-32	10_PT_Injured	Atf4
Ctnnb11	4.65727e-37	0.483844	0.572	0.22	9.13477e-33	10_PT_Injured	Ctnnb1
Stap2	1.89572e-71	0.48375	0.223	0.005	3.71827e-67	10_PT_Injured	Stap2
Eif2s23	3.66603e-35	0.482551	0.652	0.283	7.19055e-31	10_PT_Injured	Eif2s2
Itm2b5	5.7521e-26	0.482175	0.909	0.693	1.12822e-21	10_PT_Injured	Itm2b
Il13ra11	4.38567e-52	0.482127	0.36	0.057	8.60204e-48	10_PT_Injured	Il13ra1
Gmds1	2.41695e-62	0.481633	0.318	0.031	4.7406e-58	10_PT_Injured	Gmds
Tmem176a2	3.2949e-19	0.480966	0.784	0.514	6.46261e-15	10_PT_Injured	Tmem176a
Pacsin3	2.31347e-62	0.48092	0.265	0.016	4.53763e-58	10_PT_Injured	Pacsin3
Ly6a2	7.66599e-26	0.480311	0.758	0.443	1.50361e-21	10_PT_Injured	Ly6a
Siva12	4.2765e-46	0.480074	0.33	0.056	8.38793e-42	10_PT_Injured	Siva1
Sult2b1	6.28745e-95	0.479283	0.235	0.002	1.23322e-90	10_PT_Injured	Sult2b1
Rbms11	2.73168e-47	0.479114	0.371	0.073	5.35791e-43	10_PT_Injured	Rbms1
Ap2m13	3.50356e-36	0.478946	0.621	0.254	6.87189e-32	10_PT_Injured	Ap2m1
Rheb4	4.21678e-36	0.478506	0.602	0.239	8.2708e-32	10_PT_Injured	Rheb
Plod2	9.75247e-54	0.476787	0.292	0.029	1.91285e-49	10_PT_Injured	Plod2
Cdo11	2.21246e-16	0.476499	0.25	0.078	4.33952e-12	10_PT_Injured	Cdo1
Cct24	2.38135e-39	0.476342	0.538	0.183	4.67079e-35	10_PT_Injured	Cct2
Pdlim73	1.62192e-61	0.476329	0.299	0.026	3.18124e-57	10_PT_Injured	Pdlim7
Actr32	1.40465e-34	0.476327	0.496	0.174	2.75507e-30	10_PT_Injured	Actr3
Pcolce1	1.76083e-38	0.475844	0.235	0.027	3.45369e-34	10_PT_Injured	Pcolce
Ssr41	9.96088e-31	0.475357	0.712	0.355	1.95373e-26	10_PT_Injured	Ssr4
Ubc2	9.75776e-19	0.475209	0.788	0.534	1.91389e-14	10_PT_Injured	Ubc
Eif16	3.18285e-33	0.473555	0.955	0.767	6.24285e-29	10_PT_Injured	Eif1
Cnih43	1.95086e-47	0.47332	0.538	0.163	3.82641e-43	10_PT_Injured	Cnih4
Cdkn1a1	7.94193e-50	0.473119	0.311	0.045	1.55773e-45	10_PT_Injured	Cdkn1a
Trip10	3.08038e-60	0.469747	0.277	0.019	6.04185e-56	10_PT_Injured	Trip10
Gsn2	4.40472e-42	0.469253	0.258	0.036	8.63942e-38	10_PT_Injured	Gsn
Fermt21	1.38049e-54	0.468014	0.42	0.082	2.7077e-50	10_PT_Injured	Fermt2
Rps36	3.08835e-30	0.467491	0.924	0.743	6.05749e-26	10_PT_Injured	Rps3
Mvp3	7.38348e-45	0.466319	0.33	0.053	1.4482e-40	10_PT_Injured	Mvp
Tubb4b4	4.9351e-33	0.46535	0.625	0.27	9.67971e-29	10_PT_Injured	Tubb4b
Rpl75	7.86487e-25	0.465146	0.902	0.684	1.54261e-20	10_PT_Injured	Rpl7
Capzb5	7.65171e-35	0.463855	0.538	0.2	1.50081e-30	10_PT_Injured	Capzb
Tspan33	9.30654e-44	0.463564	0.383	0.082	1.82538e-39	10_PT_Injured	Tspan33
Ube2n4	1.4538e-39	0.462931	0.477	0.146	2.85149e-35	10_PT_Injured	Ube2n
Stxbp6	1.1565e-49	0.46263	0.307	0.041	2.26837e-45	10_PT_Injured	Stxbp6
Rps96	7.13521e-32	0.462471	0.951	0.748	1.3995e-27	10_PT_Injured	Rps9
Arpc35	5.60377e-46	0.462359	0.686	0.276	1.09912e-41	10_PT_Injured	Arpc3
Hk11	1.8473e-48	0.461875	0.246	0.022	3.62329e-44	10_PT_Injured	Hk1
Chmp52	5.42317e-42	0.46113	0.58	0.209	1.0637e-37	10_PT_Injured	Chmp5
Syne22	1.21039e-40	0.459859	0.515	0.17	2.37407e-36	10_PT_Injured	Syne2
Runx11	1.32689e-53	0.458291	0.239	0.017	2.60255e-49	10_PT_Injured	Runx1
Rasl11a	2.24122e-55	0.457981	0.163	0.003	4.39593e-51	10_PT_Injured	Rasl11a
Sh2d4a	3.12922e-87	0.45781	0.265	0.007	6.13765e-83	10_PT_Injured	Sh2d4a
Reep52	2.39546e-40	0.456745	0.58	0.212	4.69846e-36	10_PT_Injured	Reep5
Timp22	3.65528e-44	0.45673	0.201	0.013	7.16946e-40	10_PT_Injured	Timp2
Psmb25	4.64648e-40	0.455269	0.598	0.226	9.1136e-36	10_PT_Injured	Psmb2
Serbp12	5.2914e-36	0.455261	0.678	0.307	1.03786e-31	10_PT_Injured	Serbp1
Rpl314	3.90672e-21	0.455233	0.871	0.657	7.66264e-17	10_PT_Injured	Rpl3
Parm1	2.10181e-121	0.453117	0.269	0.001	4.1225e-117	10_PT_Injured	Parm1
Mrpl524	1.89455e-25	0.45211	0.67	0.347	3.71598e-21	10_PT_Injured	Mrpl52
Tgif12	8.90073e-55	0.451841	0.307	0.035	1.74579e-50	10_PT_Injured	Tgif1
Eif2s13	2.60103e-37	0.45173	0.364	0.085	5.10166e-33	10_PT_Injured	Eif2s1
Plpp22	2.16034e-41	0.45149	0.375	0.083	4.23729e-37	10_PT_Injured	Plpp2
1700011H14Rik3	1.13498e-31	0.451474	0.549	0.224	2.22615e-27	10_PT_Injured	1700011H14Rik
Tmem30b	7.69031e-85	0.451296	0.246	0.005	1.50838e-80	10_PT_Injured	Tmem30b
Rab11b2	1.33101e-39	0.451033	0.462	0.135	2.61065e-35	10_PT_Injured	Rab11b
Cct73	5.8052e-40	0.45088	0.504	0.163	1.13863e-35	10_PT_Injured	Cct7
Efemp1	2.52682e-51	0.448217	0.189	0.007	4.95611e-47	10_PT_Injured	Efemp1
Igfbp73	3.48238e-10	0.448095	0.841	0.689	6.83034e-06	10_PT_Injured	Igfbp7
Cd141	1.18172e-59	0.447322	0.322	0.038	2.31783e-55	10_PT_Injured	Cd14
Sbno21	1.22189e-55	0.44586	0.311	0.036	2.39661e-51	10_PT_Injured	Sbno2
Irf2bpl1	3.98482e-53	0.445086	0.337	0.048	7.81583e-49	10_PT_Injured	Irf2bpl
Sertad11	2.47753e-44	0.444942	0.273	0.033	4.85944e-40	10_PT_Injured	Sertad1
Snrpb4	1.24729e-40	0.444809	0.617	0.238	2.44644e-36	10_PT_Injured	Snrpb
Pgm5	3.78832e-88	0.444652	0.197	0.001	7.43041e-84	10_PT_Injured	Pgm5
Nfkbiz2	5.00824e-53	0.44444	0.292	0.032	9.82316e-49	10_PT_Injured	Nfkbiz
Ncam1	5.92239e-54	0.444217	0.182	0.005	1.16162e-49	10_PT_Injured	Ncam1
Cldn191	6.87053e-50	0.44412	0.205	0.012	1.34759e-45	10_PT_Injured	Cldn19
Serinc2	1.43517e-77	0.444015	0.258	0.008	2.81495e-73	10_PT_Injured	Serinc2
Arhgdia4	3.75204e-31	0.443323	0.53	0.211	7.35925e-27	10_PT_Injured	Arhgdia
Ssr21	3.7745e-33	0.442954	0.455	0.152	7.4033e-29	10_PT_Injured	Ssr2
Rpl235	2.03097e-33	0.442787	0.973	0.868	3.98354e-29	10_PT_Injured	Rpl23
Ptpn131	1.37095e-47	0.441664	0.307	0.045	2.68898e-43	10_PT_Injured	Ptpn13
Pfdn42	5.17942e-58	0.441585	0.424	0.08	1.01589e-53	10_PT_Injured	Pfdn4
Irx1	2.54673e-64	0.441315	0.212	0.007	4.99515e-60	10_PT_Injured	Irx1
Crb31	5.82489e-46	0.440438	0.398	0.09	1.14249e-41	10_PT_Injured	Crb3
Cd821	4.38579e-43	0.440187	0.352	0.071	8.60228e-39	10_PT_Injured	Cd82
Rps27a5	8.92515e-30	0.439839	0.951	0.828	1.75058e-25	10_PT_Injured	Rps27a
Cpne8	1.84298e-67	0.438592	0.22	0.006	3.61482e-63	10_PT_Injured	Cpne8
Gm472833	3.54426e-42	0.438392	0.42	0.111	6.95171e-38	10_PT_Injured	Gm47283
Rbbp73	1.99566e-37	0.438363	0.405	0.111	3.91429e-33	10_PT_Injured	Rbbp7
Spon1	8.90693e-115	0.438305	0.235	0.001	1.74701e-110	10_PT_Injured	Spon1
Ddah22	6.9476e-44	0.436511	0.223	0.021	1.3627e-39	10_PT_Injured	Ddah2
Bcap313	1.04873e-36	0.435637	0.511	0.181	2.05699e-32	10_PT_Injured	Bcap31
Rbms3	1.47413e-78	0.434352	0.193	0.002	2.89137e-74	10_PT_Injured	Rbms3
Pfkl	5.94319e-40	0.433679	0.258	0.035	1.1657e-35	10_PT_Injured	Pfkl
Myl12b5	1.81543e-20	0.432437	0.527	0.253	3.56078e-16	10_PT_Injured	Myl12b
Akr1b83	2.38046e-56	0.431971	0.273	0.023	4.66903e-52	10_PT_Injured	Akr1b8
Ptpn14	1.72972e-66	0.431319	0.189	0.003	3.39268e-62	10_PT_Injured	Ptpn14
Zfyve21	2.62264e-35	0.431221	0.367	0.095	5.14404e-31	10_PT_Injured	Zfyve21
Fam96b1	2.86264e-33	0.431103	0.424	0.135	5.61479e-29	10_PT_Injured	Fam96b
Eml2	4.88679e-48	0.430652	0.239	0.021	9.58495e-44	10_PT_Injured	Eml2
H2afz5	2.6708e-26	0.430363	0.678	0.349	5.23851e-22	10_PT_Injured	H2afz
Rps135	4.71422e-29	0.430112	0.947	0.728	9.24648e-25	10_PT_Injured	Rps13
Pitx2	1.84509e-62	0.429988	0.208	0.006	3.61896e-58	10_PT_Injured	Pitx2
Rpl84	2.62256e-28	0.428936	0.947	0.772	5.14389e-24	10_PT_Injured	Rpl8
Hoxa10	2.25576e-29	0.428717	0.307	0.076	4.42445e-25	10_PT_Injured	Hoxa10
Wnt7b	1.90023e-83	0.428483	0.193	0.001	3.72712e-79	10_PT_Injured	Wnt7b
Zfand51	1.83699e-26	0.427093	0.364	0.115	3.60308e-22	10_PT_Injured	Zfand5
Dock1	2.93743e-59	0.426831	0.318	0.036	5.76147e-55	10_PT_Injured	Dock1
Pdcl34	4.79665e-29	0.426685	0.337	0.092	9.40815e-25	10_PT_Injured	Pdcl3
Cct33	4.17454e-40	0.426486	0.481	0.15	8.18794e-36	10_PT_Injured	Cct3
Uchl33	2.87239e-43	0.42637	0.409	0.099	5.6339e-39	10_PT_Injured	Uchl3
Rpl392	9.44621e-25	0.426011	0.932	0.802	1.85278e-20	10_PT_Injured	Rpl39
Anxa62	2.26873e-58	0.424944	0.284	0.025	4.44988e-54	10_PT_Injured	Anxa6
Msmo1	1.31992e-42	0.424343	0.311	0.052	2.58889e-38	10_PT_Injured	Msmo1
Degs12	5.8991e-25	0.42417	0.508	0.224	1.15705e-20	10_PT_Injured	Degs1
Ube2s4	2.74959e-33	0.423334	0.519	0.198	5.39305e-29	10_PT_Injured	Ube2s
Nampt	4.29415e-15	0.423088	0.348	0.148	8.42255e-11	10_PT_Injured	Nampt
Lamc2	7.77393e-67	0.422089	0.197	0.004	1.52478e-62	10_PT_Injured	Lamc2
Cstb4	1.40832e-37	0.421541	0.739	0.346	2.76229e-33	10_PT_Injured	Cstb
Nedd41	1.56655e-33	0.420363	0.47	0.168	3.07263e-29	10_PT_Injured	Nedd4
Txnrd31	7.82597e-51	0.420047	0.261	0.024	1.53498e-46	10_PT_Injured	Txnrd3
Vapa4	2.04296e-34	0.419053	0.576	0.236	4.00706e-30	10_PT_Injured	Vapa
Angpt2	5.17041e-67	0.419019	0.155	0.001	1.01412e-62	10_PT_Injured	Angpt2
Cish	1.25579e-62	0.418677	0.265	0.018	2.46311e-58	10_PT_Injured	Cish
1110008P14Rik2	1.25106e-33	0.417999	0.508	0.192	2.45382e-29	10_PT_Injured	1110008P14Rik
Pdcd103	1.84477e-37	0.417926	0.413	0.117	3.61834e-33	10_PT_Injured	Pdcd10
Lgals13	9.10877e-06	0.417698	0.348	0.224	0.178659	10_PT_Injured	Lgals1
Srsf93	1.04864e-41	0.416332	0.451	0.127	2.0568e-37	10_PT_Injured	Srsf9
Manf1	1.07472e-37	0.41589	0.519	0.189	2.10796e-33	10_PT_Injured	Manf
Umod2	3.66854e-63	0.415886	0.708	0.244	7.19547e-59	10_PT_Injured	Umod
F11r1	5.99509e-38	0.415609	0.367	0.091	1.17588e-33	10_PT_Injured	F11r
Laptm4b	1.96316e-52	0.415512	0.265	0.023	3.85053e-48	10_PT_Injured	Laptm4b
Nop582	2.60673e-55	0.414311	0.33	0.043	5.11285e-51	10_PT_Injured	Nop58
Krt19	1.02852e-30	0.41428	0.102	0.003	2.01734e-26	10_PT_Injured	Krt19
Kif5b1	1.35823e-30	0.414249	0.481	0.177	2.66403e-26	10_PT_Injured	Kif5b
Ywhae3	7.35327e-29	0.412315	0.739	0.393	1.44227e-24	10_PT_Injured	Ywhae
Anp32b3	1.03641e-37	0.412224	0.477	0.153	2.03282e-33	10_PT_Injured	Anp32b
Spcs22	9.93354e-32	0.411662	0.47	0.169	1.94836e-27	10_PT_Injured	Spcs2
Cnn34	1.58633e-27	0.410548	0.477	0.187	3.11143e-23	10_PT_Injured	Cnn3
Erh4	6.68856e-43	0.410323	0.375	0.082	1.31189e-38	10_PT_Injured	Erh
Rpl114	1.04547e-25	0.409893	0.943	0.8	2.05059e-21	10_PT_Injured	Rpl11
Cavin1	7.24269e-70	0.409766	0.22	0.006	1.42058e-65	10_PT_Injured	Cavin1
Dctn34	1.22052e-42	0.409043	0.606	0.232	2.39393e-38	10_PT_Injured	Dctn3
Psma75	8.58268e-41	0.408982	0.723	0.334	1.68341e-36	10_PT_Injured	Psma7
Selenof1	1.11795e-29	0.408182	0.72	0.377	2.19274e-25	10_PT_Injured	Selenof
Nenf	3.06296e-39	0.408009	0.602	0.24	6.0077e-35	10_PT_Injured	Nenf
Ppp1r22	4.51478e-42	0.407773	0.481	0.147	8.85529e-38	10_PT_Injured	Ppp1r2
Elob4	4.83674e-23	0.407659	0.848	0.566	9.48678e-19	10_PT_Injured	Elob
Sec61g2	1.49281e-33	0.407311	0.765	0.4	2.928e-29	10_PT_Injured	Sec61g
Atxn103	8.90248e-40	0.407063	0.394	0.097	1.74613e-35	10_PT_Injured	Atxn10
Sav1	1.22837e-44	0.406865	0.311	0.05	2.40932e-40	10_PT_Injured	Sav1
Klf22	5.90086e-18	0.406864	0.17	0.037	1.1574e-13	10_PT_Injured	Klf2
Ola12	2.76754e-41	0.40657	0.341	0.072	5.42824e-37	10_PT_Injured	Ola1
Gadd45b1	6.63855e-41	0.406514	0.242	0.032	1.30208e-36	10_PT_Injured	Gadd45b
Ptp4a14	8.29457e-45	0.406192	0.413	0.103	1.6269e-40	10_PT_Injured	Ptp4a1
Tmed92	9.33836e-35	0.406019	0.477	0.164	1.83163e-30	10_PT_Injured	Tmed9
Rassf11	1.52188e-41	0.405336	0.33	0.066	2.98502e-37	10_PT_Injured	Rassf1
Chn2	5.91385e-38	0.40523	0.212	0.021	1.15994e-33	10_PT_Injured	Chn2
Pmvk	7.19216e-33	0.404607	0.235	0.035	1.41067e-28	10_PT_Injured	Pmvk
Spint1	1.46035e-48	0.404161	0.367	0.072	2.86434e-44	10_PT_Injured	Spint1
Ube2m4	2.26709e-37	0.40341	0.595	0.238	4.44667e-33	10_PT_Injured	Ube2m
Ywhab1	1.3041e-33	0.402818	0.545	0.219	2.55786e-29	10_PT_Injured	Ywhab
Hoxb8	9.94269e-47	0.402441	0.288	0.039	1.95016e-42	10_PT_Injured	Hoxb8
Fkbp1a4	2.70119e-30	0.402185	0.633	0.297	5.29811e-26	10_PT_Injured	Fkbp1a
Rpl344	2.15395e-23	0.400431	0.913	0.702	4.22476e-19	10_PT_Injured	Rpl34
Luzp1	3.84127e-42	0.39915	0.273	0.04	7.53427e-38	10_PT_Injured	Luzp1
Rac13	3.77284e-31	0.398832	0.561	0.237	7.40006e-27	10_PT_Injured	Rac1
Impdh2	1.53212e-41	0.398818	0.33	0.064	3.0051e-37	10_PT_Injured	Impdh2
Gpx8	1.38988e-66	0.398155	0.223	0.008	2.7261e-62	10_PT_Injured	Gpx8
Lrrfip12	5.01698e-37	0.397767	0.22	0.026	9.84031e-33	10_PT_Injured	Lrrfip1
Eif5a5	6.93838e-23	0.396225	0.822	0.525	1.36089e-18	10_PT_Injured	Eif5a
Pdgfa1	3.11179e-35	0.395492	0.261	0.045	6.10347e-31	10_PT_Injured	Pdgfa
Gps11	5.89589e-33	0.395183	0.356	0.095	1.15642e-28	10_PT_Injured	Gps1
Rbx15	8.45799e-32	0.394792	0.754	0.396	1.65895e-27	10_PT_Injured	Rbx1
Psma34	1.20923e-31	0.394722	0.674	0.328	2.37179e-27	10_PT_Injured	Psma3
Spry2	3.18e-38	0.394227	0.193	0.017	6.23725e-34	10_PT_Injured	Spry2
Tmpo1	6.64097e-32	0.393178	0.314	0.075	1.30256e-27	10_PT_Injured	Tmpo
Magoh4	9.50747e-40	0.392464	0.379	0.092	1.86479e-35	10_PT_Injured	Magoh
Spry1	3.49322e-61	0.392271	0.216	0.008	6.8516e-57	10_PT_Injured	Spry1
Ddx39b2	1.28697e-43	0.39205	0.477	0.144	2.52426e-39	10_PT_Injured	Ddx39b
Rps53	1.91994e-21	0.392004	0.924	0.761	3.76576e-17	10_PT_Injured	Rps5
Tmem593	2.98694e-32	0.391955	0.686	0.335	5.85858e-28	10_PT_Injured	Tmem59
Rps216	3.03188e-21	0.39177	0.928	0.772	5.94673e-17	10_PT_Injured	Rps21
Clcf1	7.97562e-46	0.390803	0.144	0.003	1.56434e-41	10_PT_Injured	Clcf1
Nfat52	4.20532e-41	0.39046	0.333	0.07	8.24831e-37	10_PT_Injured	Nfat5
Slc6a62	8.71945e-11	0.389304	0.5	0.304	1.71023e-06	10_PT_Injured	Slc6a6
Psme23	3.68059e-52	0.389233	0.5	0.137	7.2191e-48	10_PT_Injured	Psme2
Smchd11	1.57904e-32	0.38806	0.258	0.046	3.09712e-28	10_PT_Injured	Smchd1
Hnmt	1.04029e-33	0.387767	0.205	0.023	2.04042e-29	10_PT_Injured	Hnmt
Ginm1	7.68803e-40	0.387507	0.386	0.099	1.50793e-35	10_PT_Injured	Ginm1
Rock2	1.97049e-37	0.386271	0.299	0.059	3.86493e-33	10_PT_Injured	Rock2
Usp53	6.91566e-40	0.386185	0.227	0.025	1.35644e-35	10_PT_Injured	Usp53
Cebpb2	7.18562e-42	0.386061	0.58	0.199	1.40939e-37	10_PT_Injured	Cebpb
Ctsh1	9.92363e-34	0.385474	0.576	0.242	1.94642e-29	10_PT_Injured	Ctsh
Fhl2	3.31332e-47	0.384993	0.159	0.004	6.49875e-43	10_PT_Injured	Fhl2
Pdia64	9.10158e-37	0.384512	0.492	0.175	1.78518e-32	10_PT_Injured	Pdia6
Psmc34	3.66013e-39	0.384468	0.553	0.209	7.17898e-35	10_PT_Injured	Psmc3
Ptov11	1.36897e-32	0.38383	0.383	0.115	2.6851e-28	10_PT_Injured	Ptov1
Rpl7a5	1.09935e-16	0.383676	0.867	0.646	2.15626e-12	10_PT_Injured	Rpl7a
Nptn1	1.39127e-41	0.382955	0.398	0.104	2.72884e-37	10_PT_Injured	Nptn
Psmd134	2.01524e-34	0.382942	0.432	0.139	3.95269e-30	10_PT_Injured	Psmd13
Tmed21	4.87823e-33	0.382882	0.602	0.262	9.56815e-29	10_PT_Injured	Tmed2
Psmb44	4.37748e-38	0.38158	0.644	0.281	8.58598e-34	10_PT_Injured	Psmb4
Fkbp33	1.93086e-37	0.3804	0.485	0.164	3.7872e-33	10_PT_Injured	Fkbp3
Wdr83os4	4.26727e-38	0.379928	0.485	0.161	8.36982e-34	10_PT_Injured	Wdr83os
Ptbp32	4.65107e-46	0.378708	0.39	0.088	9.1226e-42	10_PT_Injured	Ptbp3
Bag23	1.17421e-38	0.378562	0.254	0.035	2.3031e-34	10_PT_Injured	Bag2
Myc1	4.89789e-42	0.378413	0.17	0.008	9.60672e-38	10_PT_Injured	Myc
Aimp11	9.62832e-37	0.378278	0.424	0.128	1.8885e-32	10_PT_Injured	Aimp1
Zmynd81	8.42624e-27	0.378208	0.261	0.061	1.65272e-22	10_PT_Injured	Zmynd8
Fbl1	1.77626e-36	0.378176	0.356	0.089	3.48396e-32	10_PT_Injured	Fbl
Wdr13	1.00652e-34	0.378165	0.39	0.112	1.97418e-30	10_PT_Injured	Wdr1
Purb1	3.37354e-32	0.377193	0.405	0.127	6.61686e-28	10_PT_Injured	Purb
Rps15a3	1.23993e-22	0.37703	0.943	0.758	2.432e-18	10_PT_Injured	Rps15a
Maea2	2.72487e-28	0.376575	0.303	0.078	5.34457e-24	10_PT_Injured	Maea
Sdcbp4	1.07222e-42	0.375481	0.515	0.172	2.10304e-38	10_PT_Injured	Sdcbp
Adss2	8.5293e-36	0.375428	0.405	0.12	1.67294e-31	10_PT_Injured	Adss
Tbrg14	5.70432e-39	0.375406	0.375	0.095	1.11885e-34	10_PT_Injured	Tbrg1
Klf71	3.28256e-50	0.375295	0.25	0.024	6.43841e-46	10_PT_Injured	Klf7
Psmd22	1.07718e-34	0.374508	0.409	0.125	2.11278e-30	10_PT_Injured	Psmd2
Arl13	6.41583e-37	0.374317	0.462	0.151	1.2584e-32	10_PT_Injured	Arl1
Psmc55	1.29502e-31	0.374272	0.455	0.167	2.54005e-27	10_PT_Injured	Psmc5
Arc	2.91989e-56	0.374269	0.136	0.001	5.72708e-52	10_PT_Injured	Arc
Bzw13	2.31112e-38	0.373443	0.515	0.185	4.53303e-34	10_PT_Injured	Bzw1
Gadd45g2	5.08748e-16	0.372933	0.42	0.212	9.97859e-12	10_PT_Injured	Gadd45g
Eif3a1	5.0882e-35	0.372857	0.5	0.188	9.97999e-31	10_PT_Injured	Eif3a
Eif3i2	2.90325e-33	0.372252	0.564	0.24	5.69444e-29	10_PT_Injured	Eif3i
Lamb1	1.49379e-42	0.371397	0.326	0.065	2.92992e-38	10_PT_Injured	Lamb1
Pmepa12	9.87105e-36	0.371296	0.277	0.051	1.93611e-31	10_PT_Injured	Pmepa1
Mal21	6.79489e-35	0.370522	0.163	0.013	1.33275e-30	10_PT_Injured	Mal2
Nudc3	3.75205e-40	0.370429	0.466	0.148	7.35928e-36	10_PT_Injured	Nudc
Cldn81	6.04253e-33	0.370425	0.178	0.018	1.18518e-28	10_PT_Injured	Cldn8
Ube2d32	7.99326e-25	0.369805	0.754	0.435	1.5678e-20	10_PT_Injured	Ube2d3
Sprr2f2	4.03843e-40	0.369139	0.163	0.012	7.92098e-36	10_PT_Injured	Sprr2f
Hnrnpd1	3.91604e-50	0.368269	0.447	0.114	7.68092e-46	10_PT_Injured	Hnrnpd
Rpl10a5	1.4619e-22	0.367093	0.932	0.698	2.86736e-18	10_PT_Injured	Rpl10a
Glo11	1.28783e-31	0.367091	0.5	0.198	2.52595e-27	10_PT_Injured	Glo1
Ezr3	8.80482e-22	0.367052	0.61	0.327	1.72698e-17	10_PT_Injured	Ezr
Bst22	9.3107e-23	0.366922	0.167	0.025	1.8262e-18	10_PT_Injured	Bst2
Vdac25	4.44239e-30	0.366815	0.735	0.389	8.7133e-26	10_PT_Injured	Vdac2
Sqle1	1.21665e-30	0.366044	0.265	0.054	2.38634e-26	10_PT_Injured	Sqle
Dstn3	7.43025e-35	0.364947	0.697	0.341	1.45737e-30	10_PT_Injured	Dstn
Rpl172	5.13374e-21	0.364932	0.939	0.774	1.00693e-16	10_PT_Injured	Rpl17
Kank3	1.2719e-51	0.364824	0.186	0.007	2.4947e-47	10_PT_Injured	Kank3
Pdcd6ip1	5.66583e-43	0.36432	0.451	0.134	1.1113e-38	10_PT_Injured	Pdcd6ip
Cnksr1	1.08646e-39	0.36406	0.189	0.014	2.13098e-35	10_PT_Injured	Cnksr1
Hnrnpab2	7.44316e-34	0.362642	0.523	0.205	1.4599e-29	10_PT_Injured	Hnrnpab
Dpysl2	1.83945e-45	0.362327	0.178	0.009	3.60789e-41	10_PT_Injured	Dpysl2
Midn	1.25564e-31	0.362245	0.303	0.077	2.46281e-27	10_PT_Injured	Midn
Drap14	1.18864e-33	0.362105	0.583	0.255	2.33139e-29	10_PT_Injured	Drap1
Plk21	1.60283e-23	0.360912	0.121	0.01	3.14378e-19	10_PT_Injured	Plk2
Bax3	4.56689e-37	0.360804	0.511	0.194	8.95749e-33	10_PT_Injured	Bax
Emp2	1.83007e-82	0.360515	0.227	0.004	3.5895e-78	10_PT_Injured	Emp2
Akt12	1.93234e-47	0.360456	0.348	0.066	3.79009e-43	10_PT_Injured	Akt1
Pdcd41	3.73521e-34	0.359985	0.292	0.064	7.32624e-30	10_PT_Injured	Pdcd4
Tiprl1	2.53481e-26	0.359914	0.284	0.074	4.97177e-22	10_PT_Injured	Tiprl
Tmem1282	8.56522e-57	0.359645	0.424	0.09	1.67998e-52	10_PT_Injured	Tmem128
Il17rc	1.59069e-39	0.359444	0.212	0.02	3.11997e-35	10_PT_Injured	Il17rc
Pax2	3.20637e-42	0.358621	0.223	0.024	6.28898e-38	10_PT_Injured	Pax2
Vdac34	1.66718e-30	0.358192	0.557	0.24	3.27001e-26	10_PT_Injured	Vdac3
Tusc3	1.10855e-34	0.358164	0.284	0.058	2.17432e-30	10_PT_Injured	Tusc3
Mbnl21	3.65511e-39	0.357988	0.383	0.099	7.16913e-35	10_PT_Injured	Mbnl2
Aplp21	1.28694e-37	0.3575	0.527	0.196	2.5242e-33	10_PT_Injured	Aplp2
Eef1e11	1.23518e-35	0.357129	0.326	0.076	2.42269e-31	10_PT_Injured	Eef1e1
Ddx6	1.16286e-17	0.357024	0.307	0.116	2.28083e-13	10_PT_Injured	Ddx6
Rbmxl11	3.20174e-38	0.356873	0.25	0.036	6.2799e-34	10_PT_Injured	Rbmxl1
Muc1	3.47964e-58	0.356848	0.189	0.006	6.82496e-54	10_PT_Injured	Muc1
Aimp2	3.12099e-30	0.356362	0.223	0.037	6.12151e-26	10_PT_Injured	Aimp2
Prkar1a4	2.87777e-42	0.35592	0.545	0.193	5.64446e-38	10_PT_Injured	Prkar1a
Rab5a1	1.05009e-26	0.355865	0.292	0.08	2.05964e-22	10_PT_Injured	Rab5a
Rap1b2	1.11522e-32	0.355753	0.504	0.196	2.1874e-28	10_PT_Injured	Rap1b
Get4	5.88175e-38	0.355584	0.322	0.069	1.15365e-33	10_PT_Injured	Get4
Dnajc81	5.44421e-39	0.355526	0.375	0.101	1.06783e-34	10_PT_Injured	Dnajc8
Rps114	1.39208e-21	0.355084	0.951	0.794	2.73043e-17	10_PT_Injured	Rps11
Lrrfip22	8.46859e-42	0.354656	0.33	0.067	1.66103e-37	10_PT_Injured	Lrrfip2
Fam3c1	1.12876e-45	0.354128	0.205	0.014	2.21395e-41	10_PT_Injured	Fam3c
Prr134	1.50145e-38	0.354026	0.492	0.17	2.94494e-34	10_PT_Injured	Prr13
Dnajb62	9.64377e-27	0.353812	0.455	0.183	1.89153e-22	10_PT_Injured	Dnajb6
Chmp4b4	2.07365e-42	0.35366	0.5	0.167	4.06726e-38	10_PT_Injured	Chmp4b
Csnk1e1	2.64896e-50	0.353611	0.22	0.015	5.19568e-46	10_PT_Injured	Csnk1e
Anxa73	2.57934e-43	0.353568	0.496	0.157	5.05913e-39	10_PT_Injured	Anxa7
Sfpq2	4.26098e-36	0.353399	0.5	0.186	8.35749e-32	10_PT_Injured	Sfpq
R3hdm41	4.02606e-35	0.352324	0.375	0.108	7.89672e-31	10_PT_Injured	R3hdm4
Ajuba1	4.70294e-52	0.352149	0.22	0.014	9.22434e-48	10_PT_Injured	Ajuba
Hist3h2a	5.14197e-21	0.352069	0.208	0.049	1.00855e-16	10_PT_Injured	Hist3h2a
Puf602	1.95535e-46	0.352048	0.42	0.107	3.83522e-42	10_PT_Injured	Puf60
Gpat4	2.99341e-22	0.351735	0.246	0.068	5.87128e-18	10_PT_Injured	Gpat4
Max1	1.71472e-26	0.351435	0.273	0.068	3.36326e-22	10_PT_Injured	Max
Cnn21	5.83686e-35	0.351396	0.167	0.013	1.14484e-30	10_PT_Injured	Cnn2
Ifi351	5.12005e-25	0.351184	0.186	0.028	1.00425e-20	10_PT_Injured	Ifi35
Ube2v21	5.04391e-31	0.350687	0.307	0.075	9.89313e-27	10_PT_Injured	Ube2v2
Snhg6	3.93874e-27	0.350193	0.303	0.086	7.72544e-23	10_PT_Injured	Snhg6
Lsm41	1.70929e-28	0.349471	0.572	0.264	3.35259e-24	10_PT_Injured	Lsm4
Tmod31	1.82439e-34	0.349451	0.246	0.039	3.57836e-30	10_PT_Injured	Tmod3
Hs3st1	1.71682e-64	0.34939	0.148	0.001	3.36737e-60	10_PT_Injured	Hs3st1
Col4a21	6.25198e-30	0.349344	0.254	0.052	1.22626e-25	10_PT_Injured	Col4a2
Snrpg3	8.0241e-35	0.349109	0.534	0.211	1.57385e-30	10_PT_Injured	Snrpg
Ercc11	5.87311e-39	0.348483	0.22	0.023	1.15195e-34	10_PT_Injured	Ercc1
Sfr12	5.25266e-42	0.348062	0.413	0.108	1.03026e-37	10_PT_Injured	Sfr1
Psmd71	4.7066e-39	0.34744	0.485	0.165	9.23153e-35	10_PT_Injured	Psmd7
Snrpd25	1.67988e-35	0.346613	0.644	0.292	3.29491e-31	10_PT_Injured	Snrpd2
Slc14a2	3.63991e-87	0.346341	0.17	0	7.13931e-83	10_PT_Injured	Slc14a2
Srsf101	8.88337e-42	0.346189	0.409	0.114	1.74238e-37	10_PT_Injured	Srsf10
Rpl242	7.31374e-19	0.345948	0.924	0.791	1.43452e-14	10_PT_Injured	Rpl24
Ntn4	4.28263e-38	0.345729	0.223	0.026	8.39996e-34	10_PT_Injured	Ntn4
Srsf71	1.96366e-31	0.34564	0.405	0.136	3.85152e-27	10_PT_Injured	Srsf7
Lsm53	2.25535e-29	0.345565	0.307	0.083	4.42364e-25	10_PT_Injured	Lsm5
Cyb561	6.89887e-46	0.345305	0.265	0.034	1.35314e-41	10_PT_Injured	Cyb561
Ebna1bp22	1.34629e-37	0.345255	0.364	0.093	2.64062e-33	10_PT_Injured	Ebna1bp2
Naca4	1.16281e-16	0.345147	0.848	0.611	2.28074e-12	10_PT_Injured	Naca
Ppp2ca3	3.45534e-33	0.344901	0.557	0.23	6.7773e-29	10_PT_Injured	Ppp2ca
Itgav	3.81952e-35	0.344874	0.398	0.123	7.4916e-31	10_PT_Injured	Itgav
Tspan131	7.31387e-49	0.344744	0.193	0.012	1.43454e-44	10_PT_Injured	Tspan13
Eid12	7.68928e-19	0.343907	0.273	0.09	1.50817e-14	10_PT_Injured	Eid1
Tmem50a2	3.70581e-48	0.343742	0.405	0.098	7.26857e-44	10_PT_Injured	Tmem50a
Tmem1651	4.34154e-39	0.343449	0.28	0.049	8.51549e-35	10_PT_Injured	Tmem165
Psenen1	1.22075e-31	0.343142	0.523	0.216	2.39438e-27	10_PT_Injured	Psenen
Nfe2l1	4.82825e-46	0.342936	0.341	0.073	9.47013e-42	10_PT_Injured	Nfe2l1
Cct43	2.35305e-30	0.342736	0.485	0.191	4.61528e-26	10_PT_Injured	Cct4
Lsm72	4.17921e-39	0.342483	0.42	0.127	8.1971e-35	10_PT_Injured	Lsm7
Enah	4.18596e-35	0.342474	0.235	0.036	8.21034e-31	10_PT_Injured	Enah
Hspa54	5.91405e-25	0.342303	0.606	0.314	1.15998e-20	10_PT_Injured	Hspa5
Cttn1	7.61242e-46	0.342082	0.383	0.091	1.4931e-41	10_PT_Injured	Cttn
Cobl	3.93628e-48	0.341814	0.28	0.038	7.72063e-44	10_PT_Injured	Cobl
Cdv31	2.06483e-26	0.340656	0.375	0.128	4.04996e-22	10_PT_Injured	Cdv3
Got14	4.35307e-23	0.340409	0.379	0.145	8.53811e-19	10_PT_Injured	Got1
Irx2	2.21814e-78	0.340102	0.223	0.005	4.35067e-74	10_PT_Injured	Irx2
Papss11	2.32865e-29	0.340091	0.307	0.082	4.56741e-25	10_PT_Injured	Papss1
Tprgl2	1.29993e-29	0.338783	0.409	0.145	2.54967e-25	10_PT_Injured	Tprgl
Cldnd1	2.03044e-42	0.338709	0.299	0.053	3.98251e-38	10_PT_Injured	Cldnd1
Psmc44	2.60636e-32	0.338637	0.428	0.15	5.11212e-28	10_PT_Injured	Psmc4
Sf3b11	2.13749e-37	0.33725	0.473	0.164	4.19247e-33	10_PT_Injured	Sf3b1
Fcf13	5.22311e-28	0.337224	0.292	0.079	1.02446e-23	10_PT_Injured	Fcf1
Selenok2	8.20312e-30	0.336837	0.693	0.361	1.60896e-25	10_PT_Injured	Selenok
Psma64	8.31271e-37	0.336794	0.481	0.169	1.63046e-32	10_PT_Injured	Psma6
Chrnb1	4.46908e-66	0.336467	0.186	0.003	8.76565e-62	10_PT_Injured	Chrnb1
Wtip	4.02327e-41	0.336315	0.208	0.018	7.89124e-37	10_PT_Injured	Wtip
Actr103	3.95233e-36	0.335894	0.371	0.104	7.75211e-32	10_PT_Injured	Actr10
Prmt2	4.91193e-45	0.335288	0.193	0.012	9.63426e-41	10_PT_Injured	Prmt2
Ube2d2a1	3.32354e-32	0.335128	0.485	0.186	6.51878e-28	10_PT_Injured	Ube2d2a
Ppa12	2.99459e-36	0.334975	0.303	0.063	5.87358e-32	10_PT_Injured	Ppa1
Taf105	1.17939e-32	0.334555	0.602	0.28	2.31326e-28	10_PT_Injured	Taf10
Anxa12	2.27536e-12	0.334509	0.11	0.021	4.46288e-08	10_PT_Injured	Anxa1
Anxa112	1.21587e-29	0.334277	0.277	0.065	2.38481e-25	10_PT_Injured	Anxa11
Sarnp2	7.49121e-38	0.334017	0.413	0.126	1.46933e-33	10_PT_Injured	Sarnp
Rwdd12	9.48167e-38	0.33369	0.492	0.179	1.85973e-33	10_PT_Injured	Rwdd1
Osr2	2.25931e-22	0.333456	0.163	0.026	4.43141e-18	10_PT_Injured	Osr2
Cd472	1.33986e-31	0.332685	0.462	0.174	2.628e-27	10_PT_Injured	Cd47
Chmp2a5	7.19734e-28	0.331965	0.602	0.287	1.41169e-23	10_PT_Injured	Chmp2a
Sptan11	1.98328e-31	0.33189	0.33	0.094	3.89001e-27	10_PT_Injured	Sptan1
Smarcb11	2.25934e-40	0.331838	0.284	0.047	4.43147e-36	10_PT_Injured	Smarcb1
Pafah1b11	1.36724e-30	0.331033	0.466	0.177	2.68171e-26	10_PT_Injured	Pafah1b1
Tcp12	1.20106e-31	0.330804	0.5	0.198	2.35576e-27	10_PT_Injured	Tcp1
Zc2hc1a	9.1261e-47	0.329875	0.239	0.024	1.78999e-42	10_PT_Injured	Zc2hc1a
Sssca13	7.54051e-29	0.32984	0.314	0.085	1.479e-24	10_PT_Injured	Sssca1
Fam129b	1.39763e-43	0.329835	0.144	0.004	2.74131e-39	10_PT_Injured	Fam129b
Klf131	1.39913e-32	0.329628	0.36	0.106	2.74425e-28	10_PT_Injured	Klf13
Rell11	1.49065e-47	0.329047	0.216	0.016	2.92377e-43	10_PT_Injured	Rell1
Cdk91	2.20718e-20	0.328535	0.242	0.067	4.32916e-16	10_PT_Injured	Cdk9
Arrdc11	7.17735e-40	0.328426	0.212	0.023	1.40777e-35	10_PT_Injured	Arrdc1
Atp6v0e3	1.23714e-24	0.327523	0.659	0.353	2.42653e-20	10_PT_Injured	Atp6v0e
Ssb4	1.26278e-35	0.327488	0.439	0.148	2.47682e-31	10_PT_Injured	Ssb
Eif3m4	3.76217e-41	0.327452	0.549	0.209	7.37912e-37	10_PT_Injured	Eif3m
Atn1	1.36003e-20	0.326687	0.193	0.041	2.66756e-16	10_PT_Injured	Atn1
Maff1	3.01859e-54	0.326561	0.216	0.014	5.92066e-50	10_PT_Injured	Maff
Rcn2	5.00892e-36	0.326077	0.254	0.04	9.82449e-32	10_PT_Injured	Rcn2
Aes2	2.35757e-16	0.326036	0.739	0.484	4.62413e-12	10_PT_Injured	Aes
Gar11	4.02229e-44	0.324754	0.284	0.045	7.88932e-40	10_PT_Injured	Gar1
Cct83	9.9835e-31	0.323783	0.477	0.186	1.95816e-26	10_PT_Injured	Cct8
Ppp2r1a2	1.57101e-36	0.323658	0.364	0.099	3.08137e-32	10_PT_Injured	Ppp2r1a
Lsr	2.6028e-45	0.323272	0.292	0.045	5.10513e-41	10_PT_Injured	Lsr
Sf3b41	8.22443e-36	0.32277	0.269	0.048	1.61314e-31	10_PT_Injured	Sf3b4
Eif4e21	1.90521e-32	0.322596	0.413	0.14	3.73687e-28	10_PT_Injured	Eif4e2
Smarca51	2.88059e-42	0.322528	0.356	0.083	5.64998e-38	10_PT_Injured	Smarca5
Fzd4	2.70152e-30	0.322517	0.208	0.033	5.29877e-26	10_PT_Injured	Fzd4
Phc21	1.4818e-33	0.322337	0.239	0.039	2.90641e-29	10_PT_Injured	Phc2
Spag72	4.95733e-39	0.322267	0.379	0.098	9.7233e-35	10_PT_Injured	Spag7
Cops61	4.05359e-35	0.322117	0.511	0.202	7.95071e-31	10_PT_Injured	Cops6
Mrfap14	1.52276e-28	0.32192	0.697	0.373	2.98674e-24	10_PT_Injured	Mrfap1
Eif1ax3	1.87323e-35	0.321299	0.481	0.176	3.67415e-31	10_PT_Injured	Eif1ax
[truncated: 6,520 more rows]

## Sheet: Info
Statistical test (MAST) parameters:
min.pct=0.05
logfc.threshold=0.2
