# Supplementary material for: Single-cell analysis highlights differences in druggable pathways underlying adaptive or fibrotic kidney regeneration
Source: Nat Commun. 2022 Jul 11;13:4018. doi: 10.1038/s41467-022-31772-9 (PMC9276703; doi:10.1038/s41467-022-31772-9)
Supplement: Supplementary file 11 — Supplementary Dataset 8 [file 41467_2022_31772_MOESM11_ESM.xlsx]

## Sheet: Suppl. Data 8
TF	gene	nMotifs	bestMotif	NES	highConfAnnot	Genie3Weight
Ar	Cyp2e1	2	transfac_pro__M03827	4.09	FALSE	0.0171269
Ar	Igf1r	2	transfac_pro__M03827	4.09	FALSE	0.0233279
Ar	Nfia	2	transfac_pro__M03827	4.09	FALSE	0.0189478
Ar	Pank1	2	transfac_pro__M03827	4.09	FALSE	0.0185301
Ar	Pdk2	2	transfac_pro__M03827	4.09	FALSE	0.0142696
Ar	Ptgds	2	transfac_pro__M03827	4.09	FALSE	0.0149013
Ar	Slc25a36	2	transfac_pro__M03827	4.09	FALSE	0.0156452
Ar	Slc4a4	2	transfac_pro__M03827	4.09	FALSE	0.0162037
Ar	Ar	1	transfac_pro__M02014	3.6	FALSE	NA
Ar	Fut9	1	transfac_pro__M02014	3.6	FALSE	0.017279
Ar	Timp3	1	transfac_pro__M02014	3.6	FALSE	0.0211728
Ar	Wwp1	1	transfac_pro__M02014	3.6	FALSE	0.0198086
Timm8a1	2020-03-05	1	hdpi__TIMM8A	3.59	TRUE	0.00585441
Xbp1	2020-03-05	4	cisbp__M0291	3.34	TRUE	0.00550091
Yy1	2020-03-05	2	dbcorrdb__YY1__ENCSR000EWF_1__m2	3.16	TRUE	0.00281526
Ets2	2020-09-07	108	transfac_pro__M02064	3.42	TRUE	0.00316287
Fosl2	2020-09-07	4	cisbp__M6230	4.07	TRUE	0.00586665
Tead1	2020-09-07	2	taipale__TEAD1_full_RCATTCCNNRCATWCCN_repr	3.6	TRUE	0.0050826
Yy1	2020-09-07	51	flyfactorsurvey__pho_SOLEXA_5_FBgn0002521	4.23	TRUE	0.00242334
Yy1	1110004F10Rik	2	cisbp__M5154	4.2	TRUE	0.00232976
Egr1	1110008F13Rik	51	transfac_pro__M04869	3.23	TRUE	0.00282096
Yy1	1110008F13Rik	7	dbcorrdb__YY1__ENCSR000EWF_1__m2	3.16	TRUE	0.00226248
Fosl2	1110008P14Rik	23	transfac_pro__M08940	3.7	TRUE	0.00589585
Jun	1110008P14Rik	3	hocomoco__JUN_MOUSE.H11MO.0.A	3.67	TRUE	0.00626236
Hnf4a	1500011K16Rik	8	transfac_pro__M07958	5.4	TRUE	0.00540899
Hnf4a	1700016C15Rik	5	taipale_cyt_meth__HNF4A_NRGGTCAAAGTCCRN_eDBD_meth_repr	3.91	TRUE	0.00383026
Yy1	1700016C15Rik	32	flyfactorsurvey__pho_SOLEXA_5_FBgn0002521	4.23	TRUE	0.00231537
Hnf4a	1700020I14Rik	35	cisbp__M5528	5.53	TRUE	0.00520901
Xbp1	1700020I14Rik	10	transfac_pro__M07693	3.31	TRUE	0.00675726
Hnf4a	1810022K09Rik	5	transfac_pro__M07958	5.4	TRUE	0.00605808
Usf2	1810022K09Rik	3	factorbook__USF	3.41	TRUE	0.00982343
Atf3	Acsl1	73	hocomoco__FOSL1_HUMAN.H11MO.0.A	5.19	FALSE	0.01389
Yy1	1810022K09Rik	5	dbcorrdb__YY1__ENCSR000EWF_1__m2	3.16	TRUE	0.00368425
Cebpb	1810037I17Rik	11	cisbp__M0315	3.45	TRUE	0.0231491
Egr1	1810037I17Rik	63	transfac_pro__M04869	3.23	TRUE	0.00776394
Ets2	1810037I17Rik	124	transfac_pro__M02064	3.42	TRUE	0.00295131
Yy1	1810037I17Rik	5	dbcorrdb__YY1__ENCSR000EWF_1__m2	3.16	TRUE	0.00213519
Egr1	2010107E04Rik	43	transfac_pro__M04869	3.23	TRUE	0.00154776
Hnf4a	2010107E04Rik	1	taipale_cyt_meth__HNF4A_NRGGTCAAAGGTCAN_eDBD_meth	4.38	TRUE	0.00598018
Atf3	2300009A05Rik	7	dbcorrdb__ATF3__ENCSR000BKC_1__m1	3.31	TRUE	0.00247861
Dbp	2300009A05Rik	33	taipale_cyt_meth__DBP_NRTTAYGTAAYN_FL	4.41	TRUE	0.00567531
Egr1	2300009A05Rik	43	transfac_pro__M04869	3.23	TRUE	0.00216846
Hnf4a	2300009A05Rik	91	transfac_pro__M07958	5.69	TRUE	0.0100635
Nr2f6	2300009A05Rik	12	taipale__Nr2f6_DBD_RRGGTCAAAGGTCA	3.08	TRUE	0.00582152
Yy1	2300009A05Rik	8	transfac_pro__M02044	4.05	TRUE	0.00214351
Atf3	2410015M20Rik	20	cisbp__M4552	3.21	TRUE	0.00115713
Bhlhe40	2410015M20Rik	9	taipale_cyt_meth__BHLHE40_GTCACGTGAC_eDBD	3.04	TRUE	0.00177675
Hnf4a	2410015M20Rik	1	taipale_cyt_meth__HNF4A_NRGGTCAAAGTCCRN_eDBD_meth_repr	4.84	TRUE	0.00544691
Dbp	4833439L19Rik	6	taipale_cyt_meth__DBP_NRTTAYGTAAYN_FL	4.41	TRUE	0.00819275
Hnf4a	4833439L19Rik	38	taipale_cyt_meth__HNF4A_NRGGTCAAAGTCCRN_eDBD	5.01	TRUE	0.0432934
Yy1	4833439L19Rik	4	dbcorrdb__YY1__ENCSR000EWF_1__m2	3.16	TRUE	0.0019739
Atf3	4930523C07Rik	10	hocomoco__ATF3_HUMAN.H11MO.0.A	3.56	TRUE	0.00629066
Cebpb	4930523C07Rik	20	cisbp__M5315	3.33	TRUE	0.00784741
Cebpd	4930523C07Rik	18	cisbp__M5316	3.2	TRUE	0.0146852
Ets2	4930523C07Rik	164	taipale_tf_pairs__ETS2_RCCGGAAGTG_HT	3.72	TRUE	0.00127196
Klf4	4930523C07Rik	2	hocomoco__KLF4_HUMAN.H11MO.0.A	3.46	TRUE	0.00502169
Tead1	4930523C07Rik	31	swissregulon__sacCer__TEC1	5.07	TRUE	0.0158684
Xbp1	4930523C07Rik	11	transfac_pro__M07693	3.31	TRUE	0.00748819
Hnf4a	4931406C07Rik	14	hocomoco__HNF4A_HUMAN.H11MO.0.A	3.47	TRUE	0.0387246
Hnf4a	9530068E07Rik	1	taipale__HNF4A_DBD_NRGTCCAAAGTCCANY_repr	3.48	TRUE	0.0139147
Atf3	AA467197	192	dbcorrdb__ATF3__ENCSR000BKE_1__m1	3.79	TRUE	0.0150853
Cebpb	AA467197	41	transfac_pro__M08910	3.81	TRUE	0.11158
Egr1	AA467197	64	transfac_pro__M04869	3.23	TRUE	0.0124983
Ets2	AA467197	143	swissregulon__hs__ETS1_2.p2	5.01	TRUE	0.0229361
Fos	AA467197	135	swissregulon__hs__FOS_FOS_B_L1__JUN_B_D_.p2	3.83	TRUE	0.0494687
Fosl2	AA467197	153	cisbp__M6230	4.45	TRUE	0.0102489
Hmgb2	AA467197	2	cisbp__M1615	3.79	TRUE	0.00960749
Jdp2	AA467197	53	taipale_cyt_meth__JDP2_NRTGASTCAYN_FL_meth	3.2	TRUE	0.0210435
Jun	AA467197	42	hocomoco__JUN_MOUSE.H11MO.0.A	3.67	TRUE	0.0108408
Junb	AA467197	63	hocomoco__JUNB_MOUSE.H11MO.0.A	3.83	TRUE	0.0450446
Jund	AA467197	5	hocomoco__JUND_MOUSE.H11MO.0.A	3.1	TRUE	0.006329
Usf2	AA467197	300	transfac_pro__M04679	5.02	TRUE	0.0186692
Yy1	AA467197	44	transfac_pro__M02044	4.05	TRUE	0.00940852
Hnf4a	Aadac	64	taipale__Hnf4a_DBD_RRGGTCAAAGTCCRNN	6.08	TRUE	0.0114312
Egr1	Aamp	21	transfac_pro__M04869	3.23	TRUE	0.00650851
Nr2f6	Aamp	2	taipale__Nr2f6_DBD_RRGGTCAAAGGTCA	3.08	TRUE	0.00741511
Atf3	Atp6ap2	25	hocomoco__JUN_MOUSE.H11MO.0.A	4.94	FALSE	0.01625
Atf3	Cd53	31	hocomoco__JUN_MOUSE.H11MO.0.A	4.94	FALSE	0.0187615
Atf3	Fgr	17	transfac_pro__M07414	4.92	FALSE	0.00848805
Atf3	G0s2	3	transfac_pro__M07414	4.92	FALSE	0.00671015
Atf3	Hp	27	transfac_pro__M07414	4.92	FALSE	0.0281361
Atf3	Il1rn	22	transfac_pro__M07414	4.92	FALSE	0.0132609
Atf3	Lcn2	12	transfac_pro__M07414	4.92	FALSE	0.00694883
Atf3	Nfe2l2	11	transfac_pro__M07414	4.92	FALSE	0.010847
Atf3	Nfkbia	13	transfac_pro__M07414	4.92	FALSE	0.0108739
Atf3	Nlrp3	4	transfac_pro__M07414	4.92	FALSE	0.00871652
Atf3	Ptgs2	17	transfac_pro__M07414	4.92	FALSE	0.0061604
Atf3	Tmem33	13	transfac_pro__M07414	4.92	FALSE	0.00544309
Yy1	Aamp	1	dbcorrdb__YY1__ENCSR000EWF_1__m2	3.16	TRUE	0.00584769
Hnf4a	Aass	127	transfac_pro__M07958	5.69	TRUE	0.0294822
Dbp	Abat	1	tfdimers__MD00112	3.41	TRUE	0.0154265
Hnf4a	Abat	320	transfac_pro__M01031	6.39	TRUE	0.0347556
Atf3	Adamts1	51	dbcorrdb__SMARCC1__ENCSR000EDM_1__m1	4.81	FALSE	0.00523307
Atf3	Bcl2l11	32	dbcorrdb__MYC__ENCSR000DOM_1__m2	4.81	FALSE	0.0223723
Atf3	Slc3a2	31	dbcorrdb__SMARCC1__ENCSR000EDM_1__m1	4.81	FALSE	0.0118736
Nr2f6	Abat	49	taipale_cyt_meth__NR2F6_NRGGTCAAAGGTCAN_FL	3.55	TRUE	0.00764084
Atf3	Fxyd5	4	cisbp__M0291	4.76	FALSE	0.0289312
Atf3	Tgfbr1	10	cisbp__M0291	4.76	FALSE	0.0137559
Hnf4a	Abca3	33	taipale_cyt_meth__HNF4A_NRGGTCAAAGTCCRN_eDBD	5.01	TRUE	0.0227784
Vdr	Abca3	1	cisbp__M6532	3.26	TRUE	0.0132862
Hnf4a	Abcc2	271	tfdimers__MD00124	6.38	TRUE	0.0221834
Atf3	Tuba1c	58	yetfasco__YIL056W_2091	4.71	FALSE	0.0129759
Atf3	Gnai2	12	dbcorrdb__SMARCC1__ENCSR000EDM_1__m1	4.69	FALSE	0.0119482
Atf3	Cd82	25	swissregulon__hs__FOS_FOS_B_L1__JUN_B_D_.p2	4.67	FALSE	0.00911067
Atf3	Clec4e	24	swissregulon__hs__FOS_FOS_B_L1__JUN_B_D_.p2	4.67	FALSE	0.0101978
Atf3	Clic1	19	swissregulon__hs__FOS_FOS_B_L1__JUN_B_D_.p2	4.67	FALSE	0.00703747
Atf3	Lsp1	7	swissregulon__hs__FOS_FOS_B_L1__JUN_B_D_.p2	4.67	FALSE	0.00729629
Atf3	Sat1	34	swissregulon__hs__FOS_FOS_B_L1__JUN_B_D_.p2	4.67	FALSE	0.00789483
Atf3	Myl12b	88	cisbp__M4565	4.62	FALSE	0.00528183
Atf3	Srsf10	2	swissregulon__hs__FOS_FOS_B_L1__JUN_B_D_.p2	4.58	FALSE	0.00601266
Atf3	Hspa1b	1	dbcorrdb__ATF1__ENCSR000DNZ_1__m2	4.43	FALSE	0.02729
Atf3	Samsn1	30	transfac_pro__M08942	4.42	FALSE	0.0205402
Atf3	Anp32a	23	dbcorrdb__JUN__ENCSR000EZW_1__m1	4.4	FALSE	0.00660096
Nr1h4	Abcc2	133	tfdimers__MD00188	3.6	TRUE	0.00965095
Atf3	Mcl1	27	dbcorrdb__JUN__ENCSR000EZW_1__m1	4.4	FALSE	0.0141301
Atf3	Alox5ap	8	transfac_pro__M08942	4.38	FALSE	0.014033
Atf3	Bcl2l1	16	dbcorrdb__JUN__ENCSR000EZW_1__m1	4.38	FALSE	0.00601284
Atf3	Cd47	14	transfac_pro__M08942	4.38	FALSE	0.00688674
Atf3	Cxcl2	26	transfac_pro__M08942	4.38	FALSE	0.00826616
Atf3	Eif1a	24	transfac_pro__M08942	4.38	FALSE	0.00667448
Atf3	Emb	17	transfac_pro__M08942	4.38	FALSE	0.00786667
Atf3	Hes1	25	transfac_pro__M08942	4.38	FALSE	0.0157196
Atf3	Itm2c	16	transfac_pro__M08942	4.38	FALSE	0.00731482
Atf3	Kif5b	16	transfac_pro__M08942	4.38	FALSE	0.0104353
Atf3	Npnt	9	transfac_pro__M08942	4.38	FALSE	0.00681187
Atf3	Plp2	6	transfac_pro__M08942	4.38	FALSE	0.0169107
Atf3	Plscr1	8	transfac_pro__M08942	4.38	FALSE	0.00758322
Atf3	Ppp4r2	13	transfac_pro__M08942	4.38	FALSE	0.015863
Atf3	Tax1bp1	16	transfac_pro__M08942	4.38	FALSE	0.00625579
Atf3	Tspan8	14	transfac_pro__M08942	4.38	FALSE	0.00645063
Atf3	Dek	18	cisbp__M0314	4.34	FALSE	0.011019
Atf3	Dok3	11	cisbp__M0314	4.34	FALSE	0.0122096
Atf3	Gadd45g	20	cisbp__M0314	4.34	FALSE	0.0134362
Atf3	Gsn	5	cisbp__M0314	4.34	FALSE	0.0089433
Atf3	Hdc	4	cisbp__M0314	4.34	FALSE	0.0106997
Atf3	Hnrnpa0	11	cisbp__M0314	4.34	FALSE	0.0121216
Cebpb	Abcd3	9	cisbp__M0314	3.01	TRUE	0.00668842
Atf3	Rsrc2	22	cisbp__M0314	4.34	FALSE	0.00837768
Hnf4a	Abcd3	159	taipale__Hnf4a_DBD_RRGGTCAAAGTCCRNN	6.08	TRUE	0.00849725
Atf3	Ywhab	15	dbcorrdb__MYC__ENCSR000DOM_1__m2	4.28	FALSE	0.00737541
Atf3	Laptm5	12	cisbp__M4619	4.25	FALSE	0.0237782
Atf3	Bcl2a1a	4	transfac_pro__M08936	4.24	FALSE	0.0133917
Atf3	Cnbp	18	transfac_pro__M08936	4.24	FALSE	0.00715368
Atf3	Cxcl1	15	transfac_pro__M08936	4.24	FALSE	0.00768329
Atf3	Gclm	17	transfac_pro__M08936	4.24	FALSE	0.0061453
Atf3	Rassf1	6	transfac_pro__M08936	4.24	FALSE	0.0122605
Atf3	Tlr2	7	transfac_pro__M08936	4.24	FALSE	0.0159963
Yy1	Abcd3	9	dbcorrdb__YY1__ENCSR000EWF_1__m2	3.16	TRUE	0.00231126
Hnf4a	Abcg2	11	dbcorrdb__HNF4A__ENCSR000BLF_1__m1	4.83	TRUE	0.0102195
Hnf4a	Abhd14b	52	transfac_pro__M07958	5.69	TRUE	0.0164727
Egr1	Acaa1a	35	transfac_pro__M04869	3.23	TRUE	0.00282582
Hnf4a	Acaa1a	8	hocomoco__HNF4A_HUMAN.H11MO.0.A	3.47	TRUE	0.00829234
Hnf4a	Acaa1b	13	cisbp__M5525	4.23	TRUE	0.00824606
Hnf4a	Acaa2	132	transfac_pro__M07958	5.69	TRUE	0.00956318
Nr2f6	Acaa2	32	taipale_cyt_meth__NR2F6_NRGGTCAAAGGTCAN_FL	3.55	TRUE	0.00682457
Hnf4a	Acadm	49	taipale__Hnf4a_DBD_RRGGTCAAAGTCCRNN	6.08	TRUE	0.00959537
Hnf4a	Acads	2	taipale__HNF4A_DBD_RRGGTCAAAGTCCRNN	4.01	TRUE	0.00520139
Nr1h4	Acadvl	11	tfdimers__MD00188	3.6	TRUE	0.0057006
Bclaf1	Acin1	153	transfac_pro__M04704	3.63	TRUE	0.00591061
Cebpb	Acin1	19	cisbp__M0315	3.3	TRUE	0.0106317
Egr1	Acin1	113	transfac_pro__M04869	3.23	TRUE	0.00371889
Ets2	Acin1	191	taipale_tf_pairs__ETS2_RCCGGAAGTG_HT	3.72	TRUE	0.00367327
Xbp1	Acin1	10	transfac_pro__M07693	3.31	TRUE	0.00884338
Yy1	Acin1	32	hocomoco__TYY1_MOUSE.H11MO.0.A	4.1	TRUE	0.00381947
Hnf4a	Aco1	16	taipale_cyt_meth__HNF4A_NRGGTCAAAGTCCRN_eDBD	5.34	TRUE	0.0196563
Usf2	Aco1	50	cisbp__M4550	4.01	TRUE	0.00597636
Hnf4a	Aco2	167	hocomoco__HNF4A_HUMAN.H11MO.0.A	5.8	TRUE	0.0159658
Nr2f6	Aco2	34	taipale__Nr2f6_DBD_RRGGTCAAAGGTCA	3.08	TRUE	0.00933492
Ets2	Acot2	127	transfac_pro__M02064	3.42	TRUE	0.00206533
Hnf4a	Acot2	5	taipale_cyt_meth__HNF4A_NRGGTCAAAGTCCRN_eDBD_meth_repr	3.91	TRUE	0.00369559
Nr1h4	Acot2	169	tfdimers__MD00172	3.77	TRUE	0.0198949
Yy1	Acot2	25	cisbp__M4482	3.83	TRUE	0.00285716
Hnf4a	Acox1	24	transfac_pro__M07958	5.69	TRUE	0.045884
Egr1	Acp1	14	transfac_pro__M04869	3.23	TRUE	0.00210232
Cebpb	Acsl1	31	cisbp__M5314	3.38	TRUE	0.00705922
Cebpd	Acsl1	107	taipale_cyt_meth__CEBPD_NRTTGCGYAAYN_eDBD_meth	4.03	TRUE	0.0147341
Fos	Acsl1	4	cisbp__M4590	3.37	TRUE	0.0090311
Hnf4a	Acsl1	1	transfac_pro__M07958	3	TRUE	0.00448044
Klf4	Acsl1	9	hocomoco__KLF4_HUMAN.H11MO.0.A	3.7	TRUE	0.00717237
Yy1	Acsl1	10	dbcorrdb__YY1__ENCSR000EWF_1__m2	3.16	TRUE	0.00331064
Dbp	Acsm1	5	taipale_cyt_meth__DBP_NRTTAYGTAAYN_FL	4.41	TRUE	0.00949516
Hnf4a	Acsm1	9	taipale_cyt_meth__HNF4A_NRGGTCAAAGTCCRN_eDBD	5.34	TRUE	0.0130814
Hnf4a	Acsm2	24	transfac_pro__M07958	5.69	TRUE	0.046076
Hnf4a	Acsm3	38	tfdimers__MD00124	6.38	TRUE	0.00875109
Nr1h4	Acsm3	15	tfdimers__MD00094	3.14	TRUE	0.00654063
Hnf4a	Acss1	19	taipale_cyt_meth__HNF4A_NRGGTCAAAGTCCRN_eDBD_meth_repr	4.84	TRUE	0.0143809
Nr2f6	Acss1	3	taipale__Nr2f6_DBD_RRGGTCAAAGGTCA	3.08	TRUE	0.00647379
Hnf4a	Acss2	31	transfac_pro__M07958	5.69	TRUE	0.0170698
Nr1h4	Acss2	30	tfdimers__MD00172	3.17	TRUE	0.011484
Nr2f6	Acss2	4	taipale_cyt_meth__NR2F6_NRGGTCAAAGGTCAN_FL	3.55	TRUE	0.0072909
Atf3	Ankrd33b	2	jaspar__MA0477.1	4.13	FALSE	0.0135584
Atf3	Ctsz	15	jaspar__MA0477.1	4.13	FALSE	0.0160986
Bclaf1	Actb	112	transfac_pro__M04704	3.63	TRUE	0.00164611
Atf3	Pdcd10	24	dbcorrdb__JUN__ENCSR000FAH_1__m1	4.1	FALSE	0.00554979
Atf3	Actb	5	dbcorrdb__TAF1__ENCSR000BHT_1__m1	4.05	FALSE	0.003334
Atf3	Ahnak	30	dbcorrdb__TAF1__ENCSR000BHT_1__m1	4.05	FALSE	0.00395688
Atf3	Ak2	2	dbcorrdb__TAF1__ENCSR000BHT_1__m1	4.05	FALSE	0.00196493
Atf3	Akap9	14	dbcorrdb__TAF1__ENCSR000BHT_1__m1	4.05	FALSE	0.00162115
Atf3	App	10	dbcorrdb__TAF1__ENCSR000BHT_1__m1	4.05	FALSE	0.00143056
Atf3	Arf1	12	dbcorrdb__TAF1__ENCSR000BHT_1__m1	4.05	FALSE	0.00341102
Atf3	Arpc5l	4	dbcorrdb__TAF1__ENCSR000BHT_1__m1	4.05	FALSE	0.00296333
Atf3	Ash1l	16	dbcorrdb__TAF1__ENCSR000BHT_1__m1	4.05	FALSE	0.00391459
Atf3	Atp1b3	6	dbcorrdb__TAF1__ENCSR000BHT_1__m1	4.05	FALSE	0.00871692
Atf3	Atp6v1d	6	dbcorrdb__TAF1__ENCSR000BHT_1__m1	4.05	FALSE	0.00428872
Atf3	Atrx	12	dbcorrdb__TAF1__ENCSR000BHT_1__m1	4.05	FALSE	0.00572646
Atf3	B2m	8	dbcorrdb__TAF1__ENCSR000BHT_1__m1	4.05	FALSE	0.00544112
Atf3	Bzw1	8	dbcorrdb__TAF1__ENCSR000BHT_1__m1	4.05	FALSE	0.00757559
Atf3	Cald1	3	dbcorrdb__TAF1__ENCSR000BHT_1__m1	4.05	FALSE	0.00183151
Atf3	Caprin1	15	dbcorrdb__TAF1__ENCSR000BHT_1__m1	4.05	FALSE	0.00177162
Atf3	Cbx1	6	dbcorrdb__TAF1__ENCSR000BHT_1__m1	4.05	FALSE	0.003195
Atf3	Cbx3	10	dbcorrdb__TAF1__ENCSR000BHT_1__m1	4.05	FALSE	0.0018982
Atf3	Ccdc124	19	dbcorrdb__TAF1__ENCSR000BHT_1__m1	4.05	FALSE	0.00394522
Atf3	Cct4	5	dbcorrdb__TAF1__ENCSR000BHT_1__m1	4.05	FALSE	0.0023753
Atf3	Cdh6	18	dbcorrdb__TAF1__ENCSR000BHT_1__m1	4.05	FALSE	0.00294024
Atf3	Cfl2	19	dbcorrdb__TAF1__ENCSR000BHT_1__m1	4.05	FALSE	0.00198837
Atf3	Cggbp1	13	dbcorrdb__TAF1__ENCSR000BHT_1__m1	4.05	FALSE	0.00951478
Atf3	Clk1	7	dbcorrdb__TAF1__ENCSR000BHT_1__m1	4.05	FALSE	0.00802914
Atf3	Cnn3	5	dbcorrdb__TAF1__ENCSR000BHT_1__m1	4.05	FALSE	0.00214927
Atf3	Cox17	2	dbcorrdb__TAF1__ENCSR000BHT_1__m1	4.05	FALSE	0.00401026
Atf3	Csde1	20	dbcorrdb__TAF1__ENCSR000BHT_1__m1	4.05	FALSE	0.00351455
Atf3	Ctnna1	10	dbcorrdb__TAF1__ENCSR000BHT_1__m1	4.05	FALSE	0.00212032
Atf3	Cux1	9	dbcorrdb__TAF1__ENCSR000BHT_1__m1	4.05	FALSE	0.00255062
Atf3	Ddx17	20	dbcorrdb__TAF1__ENCSR000BHT_1__m1	4.05	FALSE	0.00367734
Atf3	Ddx39b	14	dbcorrdb__TAF1__ENCSR000BHT_1__m1	4.05	FALSE	0.00365276
Atf3	Ddx3y	11	dbcorrdb__TAF1__ENCSR000BHT_1__m1	4.05	FALSE	0.00458905
Atf3	Denr	8	dbcorrdb__TAF1__ENCSR000BHT_1__m1	4.05	FALSE	0.0047525
Atf3	Dnaja1	7	dbcorrdb__TAF1__ENCSR000BHT_1__m1	4.05	FALSE	0.00952345
Atf3	Dph3	2	dbcorrdb__TAF1__ENCSR000BHT_1__m1	4.05	FALSE	0.00392757
Atf3	Ebna1bp2	3	dbcorrdb__TAF1__ENCSR000BHT_1__m1	4.05	FALSE	0.00392982
Atf3	Eef1b2	2	dbcorrdb__TAF1__ENCSR000BHT_1__m1	4.05	FALSE	0.00101958
Atf3	Eef1g	7	dbcorrdb__TAF1__ENCSR000BHT_1__m1	4.05	FALSE	0.00104853
Atf3	Eif4a2	6	dbcorrdb__TAF1__ENCSR000BHT_1__m1	4.05	FALSE	0.00285793
Atf3	Emg1	9	dbcorrdb__TAF1__ENCSR000BHT_1__m1	4.05	FALSE	0.00239056
Atf3	Ergic2	11	dbcorrdb__TAF1__ENCSR000BHT_1__m1	4.05	FALSE	0.0034222
Atf3	Erh	15	dbcorrdb__TAF1__ENCSR000BHT_1__m1	4.05	FALSE	0.00624306
Atf3	Fabp5	1	dbcorrdb__TAF1__ENCSR000BHT_1__m1	4.05	FALSE	0.00335875
Atf3	Frrs1	3	dbcorrdb__TAF1__ENCSR000BHT_1__m1	4.05	FALSE	0.00445316
Atf3	Fubp1	15	dbcorrdb__TAF1__ENCSR000BHT_1__m1	4.05	FALSE	0.00388017
Atf3	Glud1	3	dbcorrdb__TAF1__ENCSR000BHT_1__m1	4.05	FALSE	0.00126861
Atf3	Gng12	10	dbcorrdb__TAF1__ENCSR000BHT_1__m1	4.05	FALSE	0.00145849
Atf3	Gng5	2	dbcorrdb__TAF1__ENCSR000BHT_1__m1	4.05	FALSE	0.00581384
Atf3	Gsk3b	13	dbcorrdb__TAF1__ENCSR000BHT_1__m1	4.05	FALSE	0.00431749
Atf3	Gstm1	4	dbcorrdb__TAF1__ENCSR000BHT_1__m1	4.05	FALSE	0.0010325
Atf3	Gtf3c6	14	dbcorrdb__TAF1__ENCSR000BHT_1__m1	4.05	FALSE	0.0023643
Atf3	H2afv	3	dbcorrdb__TAF1__ENCSR000BHT_1__m1	4.05	FALSE	0.00171704
Atf3	Hdlbp	8	dbcorrdb__TAF1__ENCSR000BHT_1__m1	4.05	FALSE	0.00374965
Atf3	Hnrnph1	22	dbcorrdb__TAF1__ENCSR000BHT_1__m1	4.05	FALSE	0.00368052
Atf3	Hnrnpk	16	dbcorrdb__TAF1__ENCSR000BHT_1__m1	4.05	FALSE	0.00360975
Atf3	Hsd17b4	7	dbcorrdb__TAF1__ENCSR000BHT_1__m1	4.05	FALSE	0.00222022
Atf3	Hsp90ab1	12	dbcorrdb__TAF1__ENCSR000BHT_1__m1	4.05	FALSE	0.00118855
Atf3	Igf1r	17	dbcorrdb__TAF1__ENCSR000BHT_1__m1	4.05	FALSE	0.0022444
Atf3	Il34	2	dbcorrdb__TAF1__ENCSR000BHT_1__m1	4.05	FALSE	0.00274949
Atf3	Itch	7	dbcorrdb__TAF1__ENCSR000BHT_1__m1	4.05	FALSE	0.00177737
Atf3	Itgb1	13	dbcorrdb__TAF1__ENCSR000BHT_1__m1	4.05	FALSE	0.00216432
Atf3	Jtb	2	dbcorrdb__TAF1__ENCSR000BHT_1__m1	4.05	FALSE	0.00151314
Atf3	Kdelr1	5	dbcorrdb__TAF1__ENCSR000BHT_1__m1	4.05	FALSE	0.00373939
Atf3	Krcc1	7	dbcorrdb__TAF1__ENCSR000BHT_1__m1	4.05	FALSE	0.00255507
Atf3	Lrrfip2	8	dbcorrdb__TAF1__ENCSR000BHT_1__m1	4.05	FALSE	0.00486482
Atf3	Marcks	9	dbcorrdb__TAF1__ENCSR000BHT_1__m1	4.05	FALSE	0.00567282
Atf3	Mat2a	19	dbcorrdb__TAF1__ENCSR000BHT_1__m1	4.05	FALSE	0.00247424
Atf3	Mettl9	9	dbcorrdb__TAF1__ENCSR000BHT_1__m1	4.05	FALSE	0.00421747
Atf3	Mia2	18	dbcorrdb__TAF1__ENCSR000BHT_1__m1	4.05	FALSE	0.00237706
Atf3	Mid1ip1	9	dbcorrdb__TAF1__ENCSR000BHT_1__m1	4.05	FALSE	0.00199161
Atf3	Mrpl18	4	dbcorrdb__TAF1__ENCSR000BHT_1__m1	4.05	FALSE	0.00269585
Atf3	Mrpl43	3	dbcorrdb__TAF1__ENCSR000BHT_1__m1	4.05	FALSE	0.00315419
Atf3	Mrpl51	10	dbcorrdb__TAF1__ENCSR000BHT_1__m1	4.05	FALSE	0.00127554
Atf3	Mrpl52	18	dbcorrdb__TAF1__ENCSR000BHT_1__m1	4.05	FALSE	0.00382494
Atf3	Mtpn	1	dbcorrdb__TAF1__ENCSR000BHT_1__m1	4.05	FALSE	0.0036878
Atf3	Naa20	6	dbcorrdb__TAF1__ENCSR000BHT_1__m1	4.05	FALSE	0.00255793
Atf3	Naca	11	dbcorrdb__TAF1__ENCSR000BHT_1__m1	4.05	FALSE	0.00132927
Atf3	Ndfip1	6	dbcorrdb__TAF1__ENCSR000BHT_1__m1	4.05	FALSE	0.00470173
Atf3	Ndufs4	3	dbcorrdb__TAF1__ENCSR000BHT_1__m1	4.05	FALSE	0.00156096
Atf3	Nfib	8	dbcorrdb__TAF1__ENCSR000BHT_1__m1	4.05	FALSE	0.00199576
Atf3	Nono	10	dbcorrdb__TAF1__ENCSR000BHT_1__m1	4.05	FALSE	0.00237301
Atf3	Nop10	4	dbcorrdb__TAF1__ENCSR000BHT_1__m1	4.05	FALSE	0.00188088
Atf3	Nop56	13	dbcorrdb__TAF1__ENCSR000BHT_1__m1	4.05	FALSE	0.00428258
Atf3	Nuak2	11	dbcorrdb__TAF1__ENCSR000BHT_1__m1	4.05	FALSE	0.00190018
Atf3	Nudt4	8	dbcorrdb__TAF1__ENCSR000BHT_1__m1	4.05	FALSE	0.00237022
Atf3	Ost4	7	dbcorrdb__TAF1__ENCSR000BHT_1__m1	4.05	FALSE	0.0054123
Atf3	P4hb	4	dbcorrdb__TAF1__ENCSR000BHT_1__m1	4.05	FALSE	0.00192498
Atf3	Pabpc1	4	dbcorrdb__TAF1__ENCSR000BHT_1__m1	4.05	FALSE	0.00353596
Atf3	Pcmt1	5	dbcorrdb__TAF1__ENCSR000BHT_1__m1	4.05	FALSE	0.00592291
Atf3	Pdap1	5	dbcorrdb__TAF1__ENCSR000BHT_1__m1	4.05	FALSE	0.00212281
Atf3	Pdia3	3	dbcorrdb__TAF1__ENCSR000BHT_1__m1	4.05	FALSE	0.0018097
Atf3	Pgam1	3	dbcorrdb__TAF1__ENCSR000BHT_1__m1	4.05	FALSE	0.00384446
Atf3	Phf5a	8	dbcorrdb__TAF1__ENCSR000BHT_1__m1	4.05	FALSE	0.00549311
Atf3	Pkn2	6	dbcorrdb__TAF1__ENCSR000BHT_1__m1	4.05	FALSE	0.00430031
Atf3	Pmepa1	7	dbcorrdb__TAF1__ENCSR000BHT_1__m1	4.05	FALSE	0.00220338
Atf3	Polr2k	3	dbcorrdb__TAF1__ENCSR000BHT_1__m1	4.05	FALSE	0.00298911
Atf3	Ppia	13	dbcorrdb__TAF1__ENCSR000BHT_1__m1	4.05	FALSE	0.00126315
Atf3	Ppp1r14b	5	dbcorrdb__TAF1__ENCSR000BHT_1__m1	4.05	FALSE	0.00201736
Atf3	Prelid1	9	dbcorrdb__TAF1__ENCSR000BHT_1__m1	4.05	FALSE	0.00193359
Atf3	Prkar1a	17	dbcorrdb__TAF1__ENCSR000BHT_1__m1	4.05	FALSE	0.00458326
Atf3	Prpf38b	7	dbcorrdb__TAF1__ENCSR000BHT_1__m1	4.05	FALSE	0.00856581
Atf3	Prpf4b	5	dbcorrdb__TAF1__ENCSR000BHT_1__m1	4.05	FALSE	0.00392047
Atf3	Psmb3	5	dbcorrdb__TAF1__ENCSR000BHT_1__m1	4.05	FALSE	0.00283511
Atf3	Psmb7	7	dbcorrdb__TAF1__ENCSR000BHT_1__m1	4.05	FALSE	0.00146289
Atf3	Psmc1	5	dbcorrdb__TAF1__ENCSR000BHT_1__m1	4.05	FALSE	0.00254721
Atf3	Psmc5	5	dbcorrdb__TAF1__ENCSR000BHT_1__m1	4.05	FALSE	0.00558425
Atf3	Psmd11	16	dbcorrdb__TAF1__ENCSR000BHT_1__m1	4.05	FALSE	0.00414019
Atf3	Psmd13	3	dbcorrdb__TAF1__ENCSR000BHT_1__m1	4.05	FALSE	0.00482568
Atf3	Psmd7	5	dbcorrdb__TAF1__ENCSR000BHT_1__m1	4.05	FALSE	0.00407217
Atf3	Ptp4a2	23	dbcorrdb__TAF1__ENCSR000BHT_1__m1	4.05	FALSE	0.00333497
Atf3	Rab14	10	dbcorrdb__TAF1__ENCSR000BHT_1__m1	4.05	FALSE	0.00230709
Atf3	Ralbp1	6	dbcorrdb__TAF1__ENCSR000BHT_1__m1	4.05	FALSE	0.00385934
Atf3	Ran	9	dbcorrdb__TAF1__ENCSR000BHT_1__m1	4.05	FALSE	0.00132421
Atf3	Rer1	9	dbcorrdb__TAF1__ENCSR000BHT_1__m1	4.05	FALSE	0.00405052
Atf3	Riok3	9	dbcorrdb__TAF1__ENCSR000BHT_1__m1	4.05	FALSE	0.00829218
Atf3	Rpl21	12	dbcorrdb__TAF1__ENCSR000BHT_1__m1	4.05	FALSE	0.00115702
Atf3	Rpl34	16	dbcorrdb__TAF1__ENCSR000BHT_1__m1	4.05	FALSE	0.0018812
Atf3	Rpl38	8	dbcorrdb__TAF1__ENCSR000BHT_1__m1	4.05	FALSE	0.00124446
Atf3	Rplp0	5	dbcorrdb__TAF1__ENCSR000BHT_1__m1	4.05	FALSE	0.00144495
Atf3	Rps19	9	dbcorrdb__TAF1__ENCSR000BHT_1__m1	4.05	FALSE	0.00140528
Atf3	Rps27	11	dbcorrdb__TAF1__ENCSR000BHT_1__m1	4.05	FALSE	0.00485123
Atf3	Rras	3	dbcorrdb__TAF1__ENCSR000BHT_1__m1	4.05	FALSE	0.00248886
Atf3	Sars	8	dbcorrdb__TAF1__ENCSR000BHT_1__m1	4.05	FALSE	0.00214015
Atf3	Sdf4	25	dbcorrdb__TAF1__ENCSR000BHT_1__m1	4.05	FALSE	0.00692866
Atf3	Serp1	5	dbcorrdb__TAF1__ENCSR000BHT_1__m1	4.05	FALSE	0.0043732
Atf3	Sf3b2	5	dbcorrdb__TAF1__ENCSR000BHT_1__m1	4.05	FALSE	0.0074598
Atf3	Sfpq	19	dbcorrdb__TAF1__ENCSR000BHT_1__m1	4.05	FALSE	0.0129145
Atf3	Slc34a2	8	dbcorrdb__TAF1__ENCSR000BHT_1__m1	4.05	FALSE	0.00323379
Atf3	Slc43a2	7	dbcorrdb__TAF1__ENCSR000BHT_1__m1	4.05	FALSE	0.00158187
Atf3	Slc6a6	2	dbcorrdb__TAF1__ENCSR000BHT_1__m1	4.05	FALSE	0.00416945
Atf3	Snrpb	15	dbcorrdb__TAF1__ENCSR000BHT_1__m1	4.05	FALSE	0.0047693
Atf3	Son	18	dbcorrdb__TAF1__ENCSR000BHT_1__m1	4.05	FALSE	0.00323955
Atf3	Sptlc2	17	dbcorrdb__TAF1__ENCSR000BHT_1__m1	4.05	FALSE	0.00256513
Atf3	Srgn	4	dbcorrdb__TAF1__ENCSR000BHT_1__m1	4.05	FALSE	0.0122471
Atf3	Srp9	14	dbcorrdb__TAF1__ENCSR000BHT_1__m1	4.05	FALSE	0.00331481
Atf3	Srrm2	11	dbcorrdb__TAF1__ENCSR000BHT_1__m1	4.05	FALSE	0.00354198
Atf3	Srsf6	13	dbcorrdb__TAF1__ENCSR000BHT_1__m1	4.05	FALSE	0.00207726
Atf3	Ssbp1	8	dbcorrdb__TAF1__ENCSR000BHT_1__m1	4.05	FALSE	0.00396997
Atf3	Steap1	2	dbcorrdb__TAF1__ENCSR000BHT_1__m1	4.05	FALSE	0.0104684
Atf3	Suds3	7	dbcorrdb__TAF1__ENCSR000BHT_1__m1	4.05	FALSE	0.00511397
Atf3	Sumo1	7	dbcorrdb__TAF1__ENCSR000BHT_1__m1	4.05	FALSE	0.00429796
Atf3	Sumo2	4	dbcorrdb__TAF1__ENCSR000BHT_1__m1	4.05	FALSE	0.00329004
Atf3	Tbrg1	4	dbcorrdb__TAF1__ENCSR000BHT_1__m1	4.05	FALSE	0.00906417
Atf3	Tcp1	4	dbcorrdb__TAF1__ENCSR000BHT_1__m1	4.05	FALSE	0.00189679
Atf3	Tgm2	2	dbcorrdb__TAF1__ENCSR000BHT_1__m1	4.05	FALSE	0.00350587
Atf3	Timm10	2	dbcorrdb__TAF1__ENCSR000BHT_1__m1	4.05	FALSE	0.00156724
Atf3	Tm9sf2	2	dbcorrdb__TAF1__ENCSR000BHT_1__m1	4.05	FALSE	0.00252475
Atf3	Tmbim6	8	dbcorrdb__TAF1__ENCSR000BHT_1__m1	4.05	FALSE	0.00182958
Atf3	Tmed2	16	dbcorrdb__TAF1__ENCSR000BHT_1__m1	4.05	FALSE	0.0119909
Atf3	Tmem208	2	dbcorrdb__TAF1__ENCSR000BHT_1__m1	4.05	FALSE	0.0032196
Atf3	Tmem50a	10	dbcorrdb__TAF1__ENCSR000BHT_1__m1	4.05	FALSE	0.0179949
Atf3	Tnrc6a	12	dbcorrdb__TAF1__ENCSR000BHT_1__m1	4.05	FALSE	0.00222504
Atf3	Tns3	6	dbcorrdb__TAF1__ENCSR000BHT_1__m1	4.05	FALSE	0.00393966
Atf3	Trappc6b	2	dbcorrdb__TAF1__ENCSR000BHT_1__m1	4.05	FALSE	0.00382831
Atf3	Trmt112	5	dbcorrdb__TAF1__ENCSR000BHT_1__m1	4.05	FALSE	0.00704585
Atf3	Tsc22d4	5	dbcorrdb__TAF1__ENCSR000BHT_1__m1	4.05	FALSE	0.00483931
Atf3	Tspo	7	dbcorrdb__TAF1__ENCSR000BHT_1__m1	4.05	FALSE	0.00425573
Atf3	Ttc14	3	dbcorrdb__TAF1__ENCSR000BHT_1__m1	4.05	FALSE	0.00240421
Atf3	Tubb2a	8	dbcorrdb__TAF1__ENCSR000BHT_1__m1	4.05	FALSE	0.00289829
Atf3	Txnip	2	dbcorrdb__TAF1__ENCSR000BHT_1__m1	4.05	FALSE	0.0089146
Atf3	Txnl1	2	dbcorrdb__TAF1__ENCSR000BHT_1__m1	4.05	FALSE	0.00350852
Atf3	Ube2k	9	dbcorrdb__TAF1__ENCSR000BHT_1__m1	4.05	FALSE	0.00435797
Atf3	Ube2m	6	dbcorrdb__TAF1__ENCSR000BHT_1__m1	4.05	FALSE	0.00182991
Atf3	Ube2r2	5	dbcorrdb__TAF1__ENCSR000BHT_1__m1	4.05	FALSE	0.0036558
Atf3	Ubl5	4	dbcorrdb__TAF1__ENCSR000BHT_1__m1	4.05	FALSE	0.00287054
Atf3	Ubxn6	1	dbcorrdb__TAF1__ENCSR000BHT_1__m1	4.05	FALSE	0.00261026
Atf3	Ucp2	4	dbcorrdb__TAF1__ENCSR000BHT_1__m1	4.05	FALSE	0.00933215
Atf3	Vat1	5	dbcorrdb__TAF1__ENCSR000BHT_1__m1	4.05	FALSE	0.00431431
Atf3	Wnk1	11	dbcorrdb__TAF1__ENCSR000BHT_1__m1	4.05	FALSE	0.00156927
Atf3	Wwc1	19	dbcorrdb__TAF1__ENCSR000BHT_1__m1	4.05	FALSE	0.00305387
Atf3	Wwc2	5	dbcorrdb__TAF1__ENCSR000BHT_1__m1	4.05	FALSE	0.00250325
Atf3	Ywhaz	12	dbcorrdb__TAF1__ENCSR000BHT_1__m1	4.05	FALSE	0.00203056
Atf3	Znhit1	3	dbcorrdb__TAF1__ENCSR000BHT_1__m1	4.05	FALSE	0.00628434
Cebpb	Actb	33	transfac_pro__M00912	4.1	TRUE	0.043391
Atf3	Rac1	4	transfac_pro__M08923	3.99	FALSE	0.0115649
Atf3	Tpm3	9	transfac_pro__M08923	3.99	FALSE	0.01209
Cebpd	Actb	31	transfac_pro__M07316	3.74	TRUE	0.00678701
Atf3	1110008F13Rik	5	dbcorrdb__POLR2A__ENCSR000BHN_1__m1	3.96	FALSE	0.00218467
Atf3	Arpc1b	2	dbcorrdb__TAF1__ENCSR000BHO_1__m1	3.96	FALSE	0.0173529
Atf3	Atp5g2	4	dbcorrdb__TAF1__ENCSR000BHO_1__m1	3.96	FALSE	0.00112157
Atf3	Capns1	1	dbcorrdb__TAF1__ENCSR000BHO_1__m1	3.96	FALSE	0.00132865
Atf3	Cib1	2	dbcorrdb__TAF1__ENCSR000BHO_1__m1	3.96	FALSE	0.00224458
Atf3	Cpe	1	dbcorrdb__POLR2A__ENCSR000BHN_1__m1	3.96	FALSE	0.00414653
Atf3	Cxadr	2	dbcorrdb__TAF1__ENCSR000BHO_1__m1	3.96	FALSE	0.00314561
Atf3	Eef2	17	dbcorrdb__POLR2A__ENCSR000BHN_1__m1	3.96	FALSE	0.00224211
Atf3	Eif1ax	15	dbcorrdb__POLR2A__ENCSR000BHN_1__m1	3.96	FALSE	0.00291298
Atf3	Eif3h	7	dbcorrdb__TAF1__ENCSR000BHO_1__m1	3.96	FALSE	0.00280491
Atf3	Eif4ebp1	6	dbcorrdb__TAF1__ENCSR000BHO_1__m1	3.96	FALSE	0.00190131
Atf3	Fcgr2b	1	dbcorrdb__TAF1__ENCSR000BHO_1__m1	3.96	FALSE	0.0084043
Atf3	Fermt2	3	dbcorrdb__TAF1__ENCSR000BHO_1__m1	3.96	FALSE	0.00138671
Atf3	Gde1	2	dbcorrdb__TAF1__ENCSR000BHO_1__m1	3.96	FALSE	0.00233605
Atf3	Gls	12	dbcorrdb__TAF1__ENCSR000BHO_1__m1	3.96	FALSE	0.00242816
Atf3	Gpi1	1	dbcorrdb__POLR2A__ENCSR000BHN_1__m1	3.96	FALSE	0.0018029
Atf3	Hif1a	7	dbcorrdb__TAF1__ENCSR000BHO_1__m1	3.96	FALSE	0.0118538
Atf3	Hspa8	15	dbcorrdb__TAF1__ENCSR000BHO_1__m1	3.96	FALSE	0.00172603
Atf3	Luc7l3	9	dbcorrdb__POLR2A__ENCSR000BHN_1__m1	3.96	FALSE	0.00280471
Atf3	Mdm2	5	dbcorrdb__POLR2A__ENCSR000BHN_1__m1	3.96	FALSE	0.0106525
Atf3	Nap1l1	2	dbcorrdb__POLR2A__ENCSR000BHN_1__m1	3.96	FALSE	0.0012521
Atf3	Nufip2	19	dbcorrdb__TAF1__ENCSR000BHO_1__m1	3.96	FALSE	0.00384736
Atf3	Ppp4c	6	dbcorrdb__POLR2A__ENCSR000BHN_1__m1	3.96	FALSE	0.00999247
Atf3	Rad21	14	dbcorrdb__TAF1__ENCSR000BHO_1__m1	3.96	FALSE	0.0021706
Atf3	Rbx1	11	dbcorrdb__POLR2A__ENCSR000BHN_1__m1	3.96	FALSE	0.00382665
Atf3	Rnf187	5	dbcorrdb__TAF1__ENCSR000BHO_1__m1	3.96	FALSE	0.00391507
Atf3	Rpl12	2	dbcorrdb__POLR2A__ENCSR000BHN_1__m1	3.96	FALSE	0.00108514
Atf3	Rps15a	2	dbcorrdb__TAF1__ENCSR000BHO_1__m1	3.96	FALSE	0.00121175
Atf3	Rps27a	10	dbcorrdb__TAF1__ENCSR000BHO_1__m1	3.96	FALSE	0.00105547
Atf3	2020-09-07	14	dbcorrdb__TAF1__ENCSR000BHO_1__m1	3.96	FALSE	0.00468677
Atf3	Serinc3	4	dbcorrdb__TAF1__ENCSR000BHO_1__m1	3.96	FALSE	0.00593926
Atf3	Stat3	6	dbcorrdb__POLR2A__ENCSR000BHN_1__m1	3.96	FALSE	0.00620896
Atf3	Tomm40	6	dbcorrdb__TAF1__ENCSR000BHO_1__m1	3.96	FALSE	0.00311119
Atf3	Tprgl	6	dbcorrdb__TAF1__ENCSR000BHO_1__m1	3.96	FALSE	0.0121108
Atf3	Twf1	1	dbcorrdb__POLR2A__ENCSR000BHN_1__m1	3.96	FALSE	0.00261891
Atf3	Ube3a	5	dbcorrdb__TAF1__ENCSR000BHO_1__m1	3.96	FALSE	0.00217314
Atf3	Vdac2	5	dbcorrdb__TAF1__ENCSR000BHO_1__m1	3.96	FALSE	0.00170618
Atf3	Acin1	8	transfac_pro__M07414	3.95	FALSE	0.00350588
Atf3	Atp6v1b2	2	transfac_pro__M07414	3.95	FALSE	0.0022442
Atf3	Hdgf	15	transfac_pro__M07414	3.95	FALSE	0.00225337
Atf3	Oaz1	3	transfac_pro__M07414	3.95	FALSE	0.00134804
Atf3	Rbpms	4	transfac_pro__M07414	3.95	FALSE	0.00342394
Atf3	Rora	8	transfac_pro__M07414	3.95	FALSE	0.00213949
Egr1	Actb	84	transfac_pro__M04869	3.23	TRUE	0.026884
Atf3	Tuba4a	6	transfac_pro__M07414	3.95	FALSE	0.00247986
Atf3	Ugp2	6	transfac_pro__M07414	3.95	FALSE	0.00258354
Atf3	Wfdc2	2	transfac_pro__M07414	3.95	FALSE	0.00332914
Atf3	Zfp706	6	transfac_pro__M07414	3.95	FALSE	0.00126532
Atf3	Ndfip2	13	homer__ATGACTCATC_AP-1	3.91	FALSE	0.00544776
Atf3	B230219D22Rik	3	transfac_public__M00490	3.85	FALSE	0.00503259
Atf3	Cd9	1	cisbp__M4623	3.8	FALSE	0.0220383
Atf3	Crlf2	2	cisbp__M4623	3.8	FALSE	0.01815
Ets2	Actb	129	taipale_tf_pairs__ETS2_RCCGGAAGTG_HT	3.72	TRUE	0.0033442
Rbm3	Actb	1	hdpi__RBM3	3.4	TRUE	0.0565522
Yy1	Actb	14	dbcorrdb__YY1__ENCSR000EWF_1__m2	3.16	TRUE	0.00267267
Atf3	Actg1	15	dbcorrdb__ATF3__ENCSR000BKC_1__m3	3.22	TRUE	0.00356811
Cebpb	Actg1	15	transfac_pro__M08910	3.04	TRUE	0.014724
Cebpd	Actg1	48	taipale_cyt_meth__CEBPD_NRTTGCGYAAYN_eDBD_meth	3.57	TRUE	0.0121601
Egr1	Actg1	78	transfac_pro__M04869	3.23	TRUE	0.0132325
Ets2	Actg1	116	taipale_tf_pairs__ETS2_RCCGGAAGTG_HT	3.72	TRUE	0.0012062
Fos	Actg1	6	transfac_pro__M03538	3.45	TRUE	0.0128862
Hmgb2	Actg1	3	cisbp__M1615	4.28	TRUE	0.0040185
Jun	Actg1	14	cisbp__M6319	3.41	TRUE	0.0110959
Junb	Actg1	18	hocomoco__JUNB_MOUSE.H11MO.0.A	3.83	TRUE	0.0265344
Xbp1	Actg1	12	cisbp__M0291	3.34	TRUE	0.00863613
Yy1	Actg1	29	cisbp__M5154	4.2	TRUE	0.00168655
Atf3	Actn1	10	dbcorrdb__ATF3__ENCSR000BKE_1__m1	3.21	TRUE	0.00538455
Cebpd	Actn1	54	dbcorrdb__CEBPD__ENCSR000BQJ_1__m1	5.67	TRUE	0.0217883
Xbp1	Actn1	5	cisbp__M0291	3.34	TRUE	0.00752878
Cebpb	Actn4	8	cisbp__M0314	3.01	TRUE	0.00676944
Egr1	Actn4	80	transfac_pro__M04869	3.23	TRUE	0.00456627
Ets2	Actn4	118	taipale_tf_pairs__ETS2_RCCGGAAGTG_HT	3.72	TRUE	0.00311839
Fos	Actn4	18	cisbp__M4590	3.37	TRUE	0.00883165
Jun	Actn4	19	dbcorrdb__JUN__ENCSR000EFS_1__m1	3.47	TRUE	0.0138112
Tead1	Actn4	12	taipale__TEAD1_full_RCATTCCNNRCATWCCN_repr	4.59	TRUE	0.00940001
Xbp1	Actn4	2	cisbp__M0291	3.34	TRUE	0.00606739
Atf3	Actr2	24	hocomoco__ATF3_HUMAN.H11MO.0.A	3.56	TRUE	0.00561521
Bclaf1	Actr2	149	transfac_pro__M04704	3.63	TRUE	0.00283034
Ehf	Actr2	9	swissregulon__hs__EHF.p2	3.35	TRUE	0.00138769
Ets2	Actr2	231	taipale_tf_pairs__ETS2_RCCGGAAGTG_HT	3.72	TRUE	0.0126089
Fos	Actr2	44	hocomoco__FOS_MOUSE.H11MO.0.A	3.34	TRUE	0.0236527
Atf3	Itm2b	1	cisbp__M0326	3.79	FALSE	0.00541216
Fosl2	Actr2	56	hocomoco__FOSL2_HUMAN.H11MO.0.A	4.27	TRUE	0.0122305
Atf3	Lyn	1	cisbp__M0326	3.79	FALSE	0.0166719
Yy1	Actr2	41	flyfactorsurvey__pho_SOLEXA_5_FBgn0002521	4.23	TRUE	0.00322187
Atf3	Actr3	29	cisbp__M4684	3.1	TRUE	0.011858
Cebpb	Actr3	14	cisbp__M6170	3.03	TRUE	0.0275814
Egr1	Actr3	88	transfac_pro__M04869	3.23	TRUE	0.0137292
Ets2	Actr3	106	transfac_pro__M00971	3.75	TRUE	0.0084029
Fos	Actr3	17	hocomoco__FOS_MOUSE.H11MO.0.A	3.34	TRUE	0.0318843
Yy1	Actr3	43	cisbp__M5154	4.2	TRUE	0.00469841
Hnf4a	Acy3	34	transfac_pro__M07958	5.69	TRUE	0.0124544
Fos	Adamts1	16	factorbook__AP1	3.46	TRUE	0.0101157
Fosl2	Adamts1	2	factorbook__AP1	3.02	TRUE	0.00330879
Jun	Adamts1	23	factorbook__AP1	3.77	TRUE	0.031759
Junb	Adamts1	13	factorbook__AP1	3.37	TRUE	0.00759152
Nfia	Adamts1	7	transfac_pro__M07863	3.34	TRUE	0.012811
Atf3	Sltm	4	cisbp__M0326	3.79	FALSE	0.00535398
Xbp1	Adamts1	1	taipale_cyt_meth__XBP1_NKMCACGTCAYN_FL	3.03	TRUE	0.00774559
Yy1	Adamts1	34	hocomoco__TYY1_MOUSE.H11MO.0.A	4.1	TRUE	0.00231577
Cebpd	Adamts5	79	transfac_pro__M07316	3.74	TRUE	0.0106649
Sox4	Adamts5	3	hocomoco__SOX4_HUMAN.H11MO.0.B	3.19	TRUE	0.0371211
Yy1	Adamts5	5	dbcorrdb__YY1__ENCSR000EWF_1__m2	3.16	TRUE	0.00139132
Hnf4a	Adh1	20	tfdimers__MD00124	6.38	TRUE	0.00884486
Dbp	Adhfe1	4	taipale_cyt_meth__DBP_NRTTAYGTAAYN_FL	4.41	TRUE	0.0141336
Atf3	Adipor1	28	hocomoco__ATF3_HUMAN.H11MO.0.A	3.56	TRUE	0.0105255
Cebpb	Adipor1	20	cisbp__M0315	3.79	TRUE	0.042715
Ets2	Adipor1	186	swissregulon__hs__ETS1_2.p2	5.01	TRUE	0.0164687
Atf3	Actn4	3	dbcorrdb__TAF1__ENCSR000BQF_1__m1	3.75	FALSE	0.00348456
Atf3	Col4a1	3	dbcorrdb__TAF1__ENCSR000BQF_1__m1	3.75	FALSE	0.00302486
Atf3	Ddost	2	dbcorrdb__TAF1__ENCSR000BQF_1__m1	3.75	FALSE	0.00656082
Atf3	F3	7	dbcorrdb__TAF1__ENCSR000BQF_1__m1	3.75	FALSE	0.00494031
Atf3	Fam173a	3	dbcorrdb__TAF1__ENCSR000BQF_1__m1	3.75	FALSE	0.00259259
Atf3	Glrx5	2	dbcorrdb__TAF1__ENCSR000BQF_1__m1	3.75	FALSE	0.00102724
Atf3	Mea1	1	dbcorrdb__TAF1__ENCSR000BQF_1__m1	3.75	FALSE	0.00253833
Atf3	Mrps6	1	dbcorrdb__TAF1__ENCSR000BQF_1__m1	3.75	FALSE	0.0022673
Atf3	Mtx2	1	dbcorrdb__TAF1__ENCSR000BQF_1__m1	3.75	FALSE	0.00271071
Atf3	Ndufa11	1	dbcorrdb__TAF1__ENCSR000BQF_1__m1	3.75	FALSE	0.0012068
Atf3	Nudc	2	dbcorrdb__TAF1__ENCSR000BQF_1__m1	3.75	FALSE	0.00291571
Atf3	Pfdn5	1	dbcorrdb__TAF1__ENCSR000BQF_1__m1	3.75	FALSE	0.00290732
Atf3	Sec31a	2	dbcorrdb__TAF1__ENCSR000BQF_1__m1	3.75	FALSE	0.00516337
Atf3	Serinc1	1	dbcorrdb__TAF1__ENCSR000BQF_1__m1	3.75	FALSE	0.00389475
Atf3	Slc5a3	1	dbcorrdb__TAF1__ENCSR000BQF_1__m1	3.75	FALSE	0.00174505
Atf3	Tmem128	2	dbcorrdb__TAF1__ENCSR000BQF_1__m1	3.75	FALSE	0.00351296
Fos	Adipor1	14	swissregulon__hs__FOS_FOS_B_L1__JUN_B_D_.p2	3.6	TRUE	0.0462451
Hmgb2	Adipor1	1	cisbp__M1615	3.79	TRUE	0.00777073
Runx1	Adipor1	16	transfac_pro__M01658	3.81	TRUE	0.0181984
Usf2	Adipor1	29	transfac_pro__M04679	5.02	TRUE	0.00562691
Yy1	Adipor1	12	dbcorrdb__YY1__ENCSR000EWF_1__m2	3.16	TRUE	0.00495324
Hnf4a	Adk	1	taipale__HNF4A_DBD_NRGTCCAAAGTCCANY_repr	3.48	TRUE	0.00835441
Atf3	Adrb2	179	cisbp__M6153	5.07	TRUE	0.0249975
Cebpb	Adrb2	26	cisbp__M0315	3.79	TRUE	0.0422364
Egr1	Adrb2	57	transfac_pro__M04869	3.23	TRUE	0.0239357
Ets2	Adrb2	117	transfac_pro__M02064	3.42	TRUE	0.0115264
Atf3	Cdo1	11	dbcorrdb__YY1__ENCSR000BMH_1__m1	3.73	FALSE	0.00427546
Atf3	Cuedc2	12	dbcorrdb__YY1__ENCSR000BMH_1__m1	3.73	FALSE	0.00212311
Atf3	Ppp1cc	19	dbcorrdb__YY1__ENCSR000BMH_1__m1	3.73	FALSE	0.00561208
Atf3	Psmb5	11	dbcorrdb__YY1__ENCSR000BMH_1__m1	3.73	FALSE	0.00179974
Atf3	Psmd8	9	dbcorrdb__YY1__ENCSR000BMH_1__m1	3.73	FALSE	0.00826151
Atf3	Rbm25	11	dbcorrdb__YY1__ENCSR000BMH_1__m1	3.73	FALSE	0.00801428
Atf3	Srxn1	12	dbcorrdb__YY1__ENCSR000BMH_1__m1	3.73	FALSE	0.00221
Atf3	Aktip	5	dbcorrdb__YY1__ENCSR000EWF_1__m1	3.7	FALSE	0.00313134
Atf3	Gnas	18	dbcorrdb__YY1__ENCSR000EWF_1__m1	3.7	FALSE	0.00199199
Atf3	Manf	6	dbcorrdb__YY1__ENCSR000EWF_1__m1	3.7	FALSE	0.00164845
Atf3	Mrpl33	7	dbcorrdb__YY1__ENCSR000EWF_1__m1	3.7	FALSE	0.00146956
Atf3	Ndufs8	7	dbcorrdb__YY1__ENCSR000EWF_1__m1	3.7	FALSE	0.00107656
Atf3	Pla2g7	1	scertf__spivak.GCN4	3.7	FALSE	0.0112487
Atf3	Psmb1	7	dbcorrdb__YY1__ENCSR000EWF_1__m1	3.7	FALSE	0.00292013
Atf3	Wasl	9	dbcorrdb__YY1__ENCSR000EWF_1__m1	3.7	FALSE	0.00112677
Atf3	Arhgdia	2	dbcorrdb__TAF1__ENCSR000BIM_1__m1	3.69	FALSE	0.00396469
Atf3	Cd74	2	dbcorrdb__TAF1__ENCSR000BIM_1__m1	3.69	FALSE	0.00230651
Atf3	Cfdp1	4	dbcorrdb__TAF1__ENCSR000BIM_1__m1	3.69	FALSE	0.00256363
Atf3	Dynlrb1	3	dbcorrdb__TAF1__ENCSR000BIM_1__m1	3.69	FALSE	0.00261186
Atf3	Rpl27	4	dbcorrdb__TAF1__ENCSR000BIM_1__m1	3.69	FALSE	0.00125535
Atf3	Rpl35a	4	dbcorrdb__TAF1__ENCSR000BIM_1__m1	3.69	FALSE	0.00232744
Atf3	Rpl39	3	dbcorrdb__TAF1__ENCSR000BIM_1__m1	3.69	FALSE	0.00110507
Atf3	Ugdh	2	dbcorrdb__TAF1__ENCSR000BIM_1__m1	3.69	FALSE	0.00112327
Atf3	Vcp	4	dbcorrdb__TAF1__ENCSR000BIM_1__m1	3.69	FALSE	0.00166573
Fos	Adrb2	34	swissregulon__hs__FOS_FOS_B_L1__JUN_B_D_.p2	3.83	TRUE	0.0350786
Atf3	Acot2	8	dbcorrdb__YY1__ENCSR000EXG_1__m1	3.67	FALSE	0.00207018
Atf3	Arglu1	1	dbcorrdb__YY1__ENCSR000EXG_1__m1	3.67	FALSE	0.00237851
Atf3	Arpc1a	3	dbcorrdb__YY1__ENCSR000EXG_1__m1	3.67	FALSE	0.00305271
Atf3	Dync1h1	2	dbcorrdb__YY1__ENCSR000EXG_1__m1	3.67	FALSE	0.00266362
Atf3	Eef1e1	2	dbcorrdb__YY1__ENCSR000EXG_1__m1	3.67	FALSE	0.00213435
Atf3	Eif3m	2	dbcorrdb__YY1__ENCSR000EXG_1__m1	3.67	FALSE	0.00180442
Atf3	Jak1	1	dbcorrdb__YY1__ENCSR000EXG_1__m1	3.67	FALSE	0.0125499
Atf3	Mbd2	2	dbcorrdb__YY1__ENCSR000EXG_1__m1	3.67	FALSE	0.00325208
Atf3	Msi2	1	dbcorrdb__YY1__ENCSR000EXG_1__m1	3.67	FALSE	0.00209335
Atf3	Ppp1cb	6	dbcorrdb__YY1__ENCSR000EXG_1__m1	3.67	FALSE	0.00275165
Atf3	Prdx6	5	dbcorrdb__YY1__ENCSR000EXG_1__m1	3.67	FALSE	0.00304602
Atf3	Rtn3	6	dbcorrdb__YY1__ENCSR000EXG_1__m1	3.67	FALSE	0.00313236
Atf3	Slco2a1	2	dbcorrdb__YY1__ENCSR000EXG_1__m1	3.67	FALSE	0.00337805
Atf3	Slfn2	1	dbcorrdb__YY1__ENCSR000EXG_1__m1	3.67	FALSE	0.00907774
Atf3	Tagln2	13	dbcorrdb__YY1__ENCSR000EXG_1__m1	3.67	FALSE	0.00184449
Atf3	Tmem126a	1	dbcorrdb__YY1__ENCSR000EXG_1__m1	3.67	FALSE	0.00135872
Atf3	Tpd52	5	dbcorrdb__YY1__ENCSR000EXG_1__m1	3.67	FALSE	0.00459328
Atf3	Tra2a	2	dbcorrdb__YY1__ENCSR000EXG_1__m1	3.67	FALSE	0.0048564
Atf3	Usf2	8	dbcorrdb__YY1__ENCSR000EXG_1__m1	3.67	FALSE	0.0150161
Fosb	Adrb2	3	swissregulon__hs__FOS_FOS_B_L1__JUN_B_D_.p2	4.01	TRUE	0.00499261
Fosl2	Adrb2	34	cisbp__M6230	4.07	TRUE	0.00528198
Jun	Adrb2	8	transfac_pro__M03538	3.19	TRUE	0.00951151
Junb	Adrb2	22	swissregulon__hs__FOS_FOS_B_L1__JUN_B_D_.p2	3.97	TRUE	0.0462677
Xbp1	Adrb2	10	transfac_pro__M07693	3.31	TRUE	0.00486853
Yy1	Adrb2	9	hocomoco__TYY1_MOUSE.H11MO.0.A	4.1	TRUE	0.00264463
Hnf4a	Adrm1	1	taipale__Hnf4a_DBD_RRGGTCAAAGTCCRNN	3.3	TRUE	0.00205274
Cebpb	Adss	7	cisbp__M0314	3.01	TRUE	0.00614526
Bclaf1	Agpat3	91	transfac_pro__M04704	3.63	TRUE	0.00324277
Hnf4a	Agpat3	169	taipale__Hnf4a_DBD_RRGGTCAAAGTCCRNN	6.08	TRUE	0.00690918
Xbp1	Agpat3	1	cisbp__M0291	3.34	TRUE	0.00569755
Yy1	Agpat3	13	dbcorrdb__YY1__ENCSR000EWF_1__m2	3.16	TRUE	0.00383518
Hnf4a	Agps	27	taipale_cyt_meth__HNF4A_NRGGTCAAAGTCCRN_eDBD	5.01	TRUE	0.00615464
Tead1	Agps	2	swissregulon__hs__TEAD1.p2	3.84	TRUE	0.00642759
Yy1	Agps	2	flyfactorsurvey__phol_SANGER_5_FBgn0035997	3.56	TRUE	0.0025368
Atf3	Agt	4	hocomoco__ATF3_HUMAN.H11MO.0.A	3.56	TRUE	0.00500419
Dbp	Agt	40	hocomoco__DBP_HUMAN.H11MO.0.B	4.71	TRUE	0.0133391
Nfia	Agt	5	transfac_pro__M07863	3.34	TRUE	0.0129915
Tead1	Agt	5	hocomoco__TEAD1_HUMAN.H11MO.0.A	4.41	TRUE	0.0170189
Yy1	Agt	6	flyfactorsurvey__phol_SANGER_5_FBgn0035997	3.56	TRUE	0.00245487
Bhlhe40	Ahcyl2	20	taipale_cyt_meth__BHLHE40_GTCACGTGAC_eDBD	3.04	TRUE	0.00464248
Dbp	Ahcyl2	10	tfdimers__MD00112	3.41	TRUE	0.0073812
Egr1	Ahcyl2	74	transfac_pro__M04869	3.23	TRUE	0.00238364
Atf3	1810022K09Rik	2	dbcorrdb__POLR2A__ENCSR000BHZ_1__m1	3.57	FALSE	0.00297714
Atf3	Adamts5	3	dbcorrdb__POLR2A__ENCSR000BHZ_1__m1	3.57	FALSE	0.0014716
Atf3	Aif1l	10	dbcorrdb__POLR2A__ENCSR000BHZ_1__m1	3.57	FALSE	0.00207934
Atf3	Akr1b3	3	dbcorrdb__POLR2A__ENCSR000BHZ_1__m1	3.57	FALSE	0.00233897
Atf3	Aplp2	2	dbcorrdb__POLR2A__ENCSR000BHZ_1__m1	3.57	FALSE	0.00458966
Atf3	Arpc4	3	dbcorrdb__POLR2A__ENCSR000BHZ_1__m1	3.57	FALSE	0.00753753
Atf3	Atf5	4	dbcorrdb__POLR2A__ENCSR000BHZ_1__m1	3.57	FALSE	0.00242827
Atf3	Atxn10	2	dbcorrdb__POLR2A__ENCSR000BHZ_1__m1	3.57	FALSE	0.00502761
Atf3	Aurkaip1	2	dbcorrdb__POLR2A__ENCSR000BHZ_1__m1	3.57	FALSE	0.00529424
Atf3	Banf1	1	dbcorrdb__POLR2A__ENCSR000BHZ_1__m1	3.57	FALSE	0.00638775
Atf3	Bcap31	1	dbcorrdb__POLR2A__ENCSR000BHZ_1__m1	3.57	FALSE	0.00282606
Atf3	Bola2	1	dbcorrdb__POLR2A__ENCSR000BHZ_1__m1	3.57	FALSE	0.00363715
Atf3	Cct2	3	dbcorrdb__POLR2A__ENCSR000BHZ_1__m1	3.57	FALSE	0.00265652
Atf3	Cct3	1	dbcorrdb__POLR2A__ENCSR000BHZ_1__m1	3.57	FALSE	0.00209645
Atf3	Cct7	2	dbcorrdb__POLR2A__ENCSR000BHZ_1__m1	3.57	FALSE	0.00323327
Atf3	Cetn3	1	dbcorrdb__POLR2A__ENCSR000BHZ_1__m1	3.57	FALSE	0.00211174
Atf3	Cmtm7	4	dbcorrdb__POLR2A__ENCSR000BHZ_1__m1	3.57	FALSE	0.0256651
Atf3	Commd6	2	dbcorrdb__POLR2A__ENCSR000BHZ_1__m1	3.57	FALSE	0.003677
Atf3	Cwc15	1	dbcorrdb__POLR2A__ENCSR000BHZ_1__m1	3.57	FALSE	0.00251502
Atf3	Ddb1	2	dbcorrdb__POLR2A__ENCSR000BHZ_1__m1	3.57	FALSE	0.00216021
Atf3	Eif2s2	4	dbcorrdb__POLR2A__ENCSR000BHZ_1__m1	3.57	FALSE	0.00259978
Atf3	Eif3d	3	dbcorrdb__POLR2A__ENCSR000BHZ_1__m1	3.57	FALSE	0.00407962
Atf3	Eif3i	1	dbcorrdb__POLR2A__ENCSR000BHZ_1__m1	3.57	FALSE	0.00169826
Atf3	Eif5b	3	dbcorrdb__POLR2A__ENCSR000BHZ_1__m1	3.57	FALSE	0.001909
Atf3	Eno1	8	dbcorrdb__POLR2A__ENCSR000BHZ_1__m1	3.57	FALSE	0.00245881
Atf3	Fam103a1	1	dbcorrdb__POLR2A__ENCSR000BHZ_1__m1	3.57	FALSE	0.00387938
Atf3	Fam96a	3	dbcorrdb__POLR2A__ENCSR000BHZ_1__m1	3.57	FALSE	0.00154926
Atf3	Gspt1	2	dbcorrdb__POLR2A__ENCSR000BHZ_1__m1	3.57	FALSE	0.00282598
Atf3	Hsbp1	2	dbcorrdb__POLR2A__ENCSR000BHZ_1__m1	3.57	FALSE	0.00284964
Atf3	Ift20	1	dbcorrdb__POLR2A__ENCSR000BHZ_1__m1	3.57	FALSE	0.00205282
Atf3	Immt	2	dbcorrdb__POLR2A__ENCSR000BHZ_1__m1	3.57	FALSE	0.00199246
Atf3	Krit1	2	dbcorrdb__POLR2A__ENCSR000BHZ_1__m1	3.57	FALSE	0.00270189
Atf3	Ldha	2	dbcorrdb__POLR2A__ENCSR000BHZ_1__m1	3.57	FALSE	0.00253686
Atf3	Lipa	1	dbcorrdb__POLR2A__ENCSR000BHZ_1__m1	3.57	FALSE	0.00277324
Atf3	Lman2	4	dbcorrdb__POLR2A__ENCSR000BHZ_1__m1	3.57	FALSE	0.00716222
Atf3	Mrpl54	1	dbcorrdb__POLR2A__ENCSR000BHZ_1__m1	3.57	FALSE	0.00149613
Atf3	Mrps21	1	dbcorrdb__POLR2A__ENCSR000BHZ_1__m1	3.57	FALSE	0.00172322
Atf3	Ndufs5	2	dbcorrdb__POLR2A__ENCSR000BHZ_1__m1	3.57	FALSE	0.00180091
Atf3	Neurl3	2	dbcorrdb__POLR2A__ENCSR000BHZ_1__m1	3.57	FALSE	0.0104073
Atf3	Polr2c	1	dbcorrdb__POLR2A__ENCSR000BHZ_1__m1	3.57	FALSE	0.00282187
Atf3	Psma5	3	dbcorrdb__POLR2A__ENCSR000BHZ_1__m1	3.57	FALSE	0.00238628
Atf3	Psmc2	1	dbcorrdb__POLR2A__ENCSR000BHZ_1__m1	3.57	FALSE	0.0084167
Atf3	Ptges3	4	dbcorrdb__POLR2A__ENCSR000BHZ_1__m1	3.57	FALSE	0.00226447
Atf3	Rac2	7	dbcorrdb__POLR2A__ENCSR000BHZ_1__m1	3.57	FALSE	0.0175747
Atf3	Rhoa	4	dbcorrdb__POLR2A__ENCSR000BHZ_1__m1	3.57	FALSE	0.0123993
Atf3	Rpl27a	1	dbcorrdb__POLR2A__ENCSR000BHZ_1__m1	3.57	FALSE	0.00122306
Atf3	Rpl29	2	dbcorrdb__POLR2A__ENCSR000BHZ_1__m1	3.57	FALSE	0.00139489
Atf3	Rplp1	2	dbcorrdb__POLR2A__ENCSR000BHZ_1__m1	3.57	FALSE	0.00141098
Atf3	Rps10	4	dbcorrdb__POLR2A__ENCSR000BHZ_1__m1	3.57	FALSE	0.00108367
Atf3	Rps26	2	dbcorrdb__POLR2A__ENCSR000BHZ_1__m1	3.57	FALSE	0.0017237
Atf3	S100a10	19	dbcorrdb__POLR2A__ENCSR000BHZ_1__m1	3.57	FALSE	0.0019005
Atf3	Samm50	1	dbcorrdb__POLR2A__ENCSR000BHZ_1__m1	3.57	FALSE	0.00170131
Atf3	Serbp1	11	dbcorrdb__POLR2A__ENCSR000BHZ_1__m1	3.57	FALSE	0.0032205
Atf3	Sf3b5	3	dbcorrdb__POLR2A__ENCSR000BHZ_1__m1	3.57	FALSE	0.00387588
Atf3	Snrpd1	3	dbcorrdb__POLR2A__ENCSR000BHZ_1__m1	3.57	FALSE	0.00322846
Atf3	Sugt1	3	dbcorrdb__POLR2A__ENCSR000BHZ_1__m1	3.57	FALSE	0.00371908
Atf3	Tgoln1	2	dbcorrdb__POLR2A__ENCSR000BHZ_1__m1	3.57	FALSE	0.0022514
Atf3	Timm17a	1	dbcorrdb__POLR2A__ENCSR000BHZ_1__m1	3.57	FALSE	0.00230974
Atf3	Tm9sf3	8	dbcorrdb__POLR2A__ENCSR000BHZ_1__m1	3.57	FALSE	0.00410913
Atf3	Tmbim4	8	dbcorrdb__POLR2A__ENCSR000BHZ_1__m1	3.57	FALSE	0.0011992
Atf3	Tomm7	2	dbcorrdb__POLR2A__ENCSR000BHZ_1__m1	3.57	FALSE	0.00400092
Atf3	Tpm1	2	dbcorrdb__POLR2A__ENCSR000BHZ_1__m1	3.57	FALSE	0.00286076
Atf3	Trappc4	1	dbcorrdb__POLR2A__ENCSR000BHZ_1__m1	3.57	FALSE	0.00678045
Atf3	Tspan4	3	dbcorrdb__POLR2A__ENCSR000BHZ_1__m1	3.57	FALSE	0.00175705
Atf3	Tuba1b	2	dbcorrdb__POLR2A__ENCSR000BHZ_1__m1	3.57	FALSE	0.00297786
Atf3	Txn2	1	dbcorrdb__POLR2A__ENCSR000BHZ_1__m1	3.57	FALSE	0.00162926
Atf3	Txndc9	3	dbcorrdb__POLR2A__ENCSR000BHZ_1__m1	3.57	FALSE	0.00180877
Atf3	Txnrd1	7	dbcorrdb__POLR2A__ENCSR000BHZ_1__m1	3.57	FALSE	0.00367428
Atf3	Use1	2	dbcorrdb__POLR2A__ENCSR000BHZ_1__m1	3.57	FALSE	0.0041512
Atf3	Ywhaq	4	dbcorrdb__POLR2A__ENCSR000BHZ_1__m1	3.57	FALSE	0.00339985
Atf3	Zranb2	6	dbcorrdb__POLR2A__ENCSR000BHZ_1__m1	3.57	FALSE	0.00308767
Ets2	Ahcyl2	111	transfac_pro__M02064	3.42	TRUE	0.00148019
Hnf4a	Ahcyl2	358	transfac_pro__M07958	5.69	TRUE	0.0224314
Nr2f6	Ahcyl2	45	taipale_cyt_meth__NR2F6_NRGGTCAAAGGTCAN_FL	3.55	TRUE	0.0092457
Cebpb	Ahnak	27	transfac_pro__M08910	3.13	TRUE	0.0061424
Cebpd	Ahnak	2	cisbp__M5316	3.2	TRUE	0.00467091
Egr1	Ahnak	74	transfac_pro__M04869	3.23	TRUE	0.00541408
Ets2	Ahnak	115	transfac_pro__M02064	3.42	TRUE	0.00215981
Fos	Ahnak	8	swissregulon__hs__FOS_FOS_B_L1__JUN_B_D_.p2	3.03	TRUE	0.00462311
Fosb	Ahnak	144	swissregulon__hs__FOS_FOS_B_L1__JUN_B_D_.p2	4.28	TRUE	0.0072841
Fosl2	Ahnak	30	hocomoco__FOSL2_MOUSE.H11MO.0.A	3.32	TRUE	0.00187286
Jun	Ahnak	120	factorbook__AP1	3.77	TRUE	0.00649813
Junb	Ahnak	120	swissregulon__hs__FOS_FOS_B_L1__JUN_B_D_.p2	3.97	TRUE	0.00769012
Jund	Ahnak	40	swissregulon__hs__FOS_FOS_B_L1__JUN_B_D_.p2	4.32	TRUE	0.0287369
Runx1	Ahnak	14	homer__ACAGGATGTGGT_ETS_RUNX	4.24	TRUE	0.0110692
Tead1	Ahnak	4	swissregulon__hs__TEAD1.p2	3.53	TRUE	0.00525846
Yy1	Ahnak	43	cisbp__M5154	4.2	TRUE	0.00159912
Tead1	Aif1l	23	taipale_cyt_meth__TEAD1_NRCATWCCN_FL_meth_repr	6.05	TRUE	0.0156959
Yy1	Aif1l	6	dbcorrdb__YY1__ENCSR000EWF_1__m2	3.16	TRUE	0.00213506
Dbp	Ak2	3	taipale_cyt_meth__DBP_NRTTAYGTAAYN_FL	4.41	TRUE	0.00801006
Hnf4a	Ak2	166	transfac_pro__M07958	5.69	TRUE	0.00632135
Nr1h4	Ak2	90	tfdimers__MD00172	3	TRUE	0.0063216
Dbp	Ak3	4	jaspar__MA0447.1	3.09	TRUE	0.00615473
Hnf4a	Ak3	26	transfac_pro__M07958	5.69	TRUE	0.0161892
Nr2f6	Ak3	9	cisbp__M1437	3.1	TRUE	0.0100525
Dbp	Ak4	128	hocomoco__DBP_HUMAN.H11MO.0.B	4.71	TRUE	0.0119038
Hnf4a	Ak4	442	transfac_pro__M01031	6.39	TRUE	0.0348041
Klf4	Akap12	2	taipale_cyt_meth__KLF4_NRCCMCGCCCN_eDBD_meth	3.51	TRUE	0.0105756
Nfe2l2	Akap12	5	jaspar__MA0150.2	3.27	TRUE	0.00493709
Xbp1	Akap12	14	hocomoco__XBP1_HUMAN.H11MO.0.D	3.67	TRUE	0.0180688
Dbp	Akap9	9	taipale_cyt_meth__DBP_NRTTAYGTAAYN_FL	4.41	TRUE	0.00543513
Hnf4a	Akap9	12	cisbp__M3414	5.25	TRUE	0.00688757
Yy1	Akap9	34	cisbp__M5154	4.2	TRUE	0.00242718
Tead1	Akr1b3	3	swissregulon__hs__TEAD1.p2	3.84	TRUE	0.0127964
Hnf4a	Akr7a5	18	taipale_cyt_meth__HNF4A_NRGGTCAAAGTCCRN_eDBD	5.01	TRUE	0.0100943
Cebpb	Aktip	3	transfac_pro__M08910	3.13	TRUE	0.00449741
Dbp	Aktip	83	transfac_pro__M09010	4.59	TRUE	0.00975664
Yy1	Aktip	19	hocomoco__TYY1_MOUSE.H11MO.0.A	4.1	TRUE	0.00382477
Cebpb	Alad	12	cisbp__M5314	3.38	TRUE	0.00479038
Cebpd	Alad	4	cisbp__M5316	3.2	TRUE	0.00167315
Ehf	Alad	6	swissregulon__hs__EHF.p2	3.35	TRUE	0.00139683
Hnf4a	Alad	35	taipale_cyt_meth__HNF4A_NRGGTCAAAGTCCRN_eDBD	5.01	TRUE	0.00787641
Nr1h4	Alad	6	tfdimers__MD00094	3.14	TRUE	0.00527293
Yy1	Alad	6	flyfactorsurvey__phol_SANGER_5_FBgn0035997	3.56	TRUE	0.00249288
Egr1	Alas1	16	transfac_pro__M04869	3.23	TRUE	0.00182847
Hnf4a	Alas1	25	taipale_cyt_meth__HNF4A_NRGGTCAAAGTCCRN_eDBD	5.01	TRUE	0.00954712
Hnf4a	Aldh1l1	10	taipale_cyt_meth__HNF4A_NRGGTCAAAGTCCRN_eDBD_meth_repr	4.25	TRUE	0.018279
Hnf4a	Aldh2	7	transfac_pro__M07958	5.69	TRUE	0.00535883
Usf2	Aldh2	40	cisbp__M4550	4.01	TRUE	0.0117179
Hnf4a	Aldh4a1	13	taipale__HNF4A_full_RRGGTCAAAGTCCRNN_repr	4.01	TRUE	0.0301979
Dbp	Aldh6a1	2	taipale_cyt_meth__DBP_NRTTAYGTAAYN_FL	4.41	TRUE	0.00547378
Hnf4a	Aldh6a1	64	transfac_pro__M07958	5.69	TRUE	0.0517921
Nr2f6	Aldh7a1	4	taipale__Nr2f6_DBD_RRGGTCAAAGGTCA	3.08	TRUE	0.00669603
Hnf4a	Aldh8a1	142	taipale__Hnf4a_DBD_RRGGTCAAAGTCCRNN	6.08	TRUE	0.0176398
Nr1h4	Aldh8a1	71	tfdimers__MD00188	3.6	TRUE	0.0112449
Hnf4a	Aldh9a1	9	transfac_pro__M07958	5.69	TRUE	0.0284224
Atf3	Aldoa	24	dbcorrdb__ATF3__ENCSR000BJY_1__m1	3.16	TRUE	0.00239459
Cebpb	Aldoa	14	cisbp__M0314	3.01	TRUE	0.0088519
Egr1	Aldoa	94	transfac_pro__M04869	3.23	TRUE	0.00365652
Ets2	Aldoa	167	taipale_tf_pairs__ETS2_RCCGGAAGTG_HT	3.72	TRUE	0.00169936
Hnf4a	Aldoa	1	cisbp__M5528	3.24	TRUE	0.00117405
Jun	Aldoa	14	hocomoco__JUN_MOUSE.H11MO.0.A	3.67	TRUE	0.00503086
Nfe2l2	Aldoa	6	jaspar__MA0150.2	3.27	TRUE	0.00971657
Yy1	Aldoa	67	cisbp__M5155	4.25	TRUE	0.00177786
Hnf4a	Aldob	58	transfac_pro__M07958	5.69	TRUE	0.0252021
Nr1h4	Aldob	27	tfdimers__MD00094	3.14	TRUE	0.00812216
Atf4	Alkbh5	4	taipale__ATF4_DBD_NNATGAYGCAATN	3.23	TRUE	0.00684694
Egr1	Alkbh5	38	transfac_pro__M04869	3.23	TRUE	0.00680099
Ets2	Alox5ap	143	transfac_pro__M07379	5.67	TRUE	0.032121
Fosl2	Alox5ap	13	transfac_pro__M08940	3.7	TRUE	0.00798794
Junb	Alox5ap	5	transfac_pro__M00926	3.01	TRUE	0.0901637
Runx1	Alox5ap	15	homer__ACAGGATGTGGT_ETS_RUNX	4.24	TRUE	0.00634362
Yy1	Alox5ap	3	tfdimers__MD00012	4.22	TRUE	0.00620035
Hnf4a	Alpl	17	cisbp__M5525	4.23	TRUE	0.0364805
Nr2f6	Alpl	9	cisbp__M1437	3.1	TRUE	0.00774048
Hnf4a	Amacr	66	transfac_pro__M07958	5.69	TRUE	0.0128903
Atf3	Amdhd2	45	dbcorrdb__ATF3__ENCSR000BKE_1__m1	3.79	TRUE	0.00385558
Usf2	Amdhd2	219	transfac_pro__M04679	5.02	TRUE	0.00536118
Cebpb	Amfr	8	cisbp__M0314	3.01	TRUE	0.00758237
Yy1	Amfr	1	transfac_pro__M04696	3.06	TRUE	0.00374496
Hnf4a	Amn	137	taipale__Hnf4a_DBD_RRGGTCAAAGTCCRNN	6.08	TRUE	0.00940024
Atf3	Amotl2	6	hocomoco__ATF3_HUMAN.H11MO.0.A	3.56	TRUE	0.0056277
Ets2	Amotl2	127	taipale_tf_pairs__ETS2_RCCGGAAGTG_HT	3.72	TRUE	0.0018773
Tead1	Amotl2	157	taipale_cyt_meth__TEAD1_NRCATWCCN_FL	6.62	TRUE	0.0209007
Xbp1	Amotl2	10	cisbp__M0291	3.34	TRUE	0.0180281
Egr1	Anapc11	100	transfac_pro__M04869	3.23	TRUE	0.00853004
Ets2	Anapc11	147	taipale_tf_pairs__ETS2_RCCGGAAGTG_HT	3.72	TRUE	0.00425285
Bhlhe40	Anapc13	29	taipale_cyt_meth__BHLHE40_GTCACGTGAC_eDBD	3.04	TRUE	0.00177624
Usf2	Anapc13	67	transfac_pro__M04679	5.02	TRUE	0.00578787
Xbp1	Anapc5	1	taipale_cyt_meth__XBP1_NKMCACGTCAYN_FL	3.03	TRUE	0.00843785
Hnf4a	Angptl4	151	hocomoco__HNF4A_HUMAN.H11MO.0.A	5.8	TRUE	0.0127485
Xbp1	Angptl4	16	hocomoco__XBP1_HUMAN.H11MO.0.D	3.67	TRUE	0.0100487
Dbp	Angptl7	110	hocomoco__DBP_HUMAN.H11MO.0.B	4.71	TRUE	0.010881
Hnf4a	Angptl7	32	transfac_pro__M07959	5.3	TRUE	0.0270972
Tef	Angptl7	11	taipale__TEF_FL_NRTTACRTAAYN	3.88	TRUE	0.0205948
Dbp	Ank3	5	cisbp__M5337	3.51	TRUE	0.00523144
Hnf4a	Ank3	227	tfdimers__MD00124	6.38	TRUE	0.0105065
Nr1h4	Ank3	129	tfdimers__MD00188	3.6	TRUE	0.00731431
Yy1	Ank3	8	flyfactorsurvey__phol_SANGER_5_FBgn0035997	3.56	TRUE	0.00241151
Cebpd	Ankrd1	223	dbcorrdb__CEBPD__ENCSR000BQJ_1__m1	6.09	TRUE	0.0244812
Ets2	Ankrd1	100	transfac_pro__M02064	3.42	TRUE	0.00119903
Hmgb3	Ankrd1	3	swissregulon__sacCer__NHP6A	3.68	TRUE	0.0104325
Hoxb2	Ankrd1	1	taipale_tf_pairs__HOXB2_ELK3_TAATGNNNNNCGGAAGTN_CAP	3.03	TRUE	0.00756989
Runx1	Ankrd1	20	transfac_pro__M08866	4.76	TRUE	0.0470774
Tead1	Ankrd1	46	taipale_cyt_meth__TEAD1_NRCATWCCN_FL	6.62	TRUE	0.0169269
Xbp1	Ankrd1	2	transfac_pro__M07693	3.31	TRUE	0.00854208
Atf3	Ankrd11	27	hocomoco__ATF3_HUMAN.H11MO.0.A	3.56	TRUE	0.00725718
Atf4	Ankrd11	18	transfac_pro__M00514	3.42	TRUE	0.00614356
Atf3	Ube2a	8	homer__DATGASTCAT_BATF	3.54	FALSE	0.00909934
Atf3	Lsm2	6	cisbp__M0361	3.52	FALSE	0.00603437
Atf3	Ncl	8	taipale__USF1_DBD_RTCACGTGAY	3.52	FALSE	0.00580167
Atf3	Ubb	9	cisbp__M0361	3.52	FALSE	0.0191384
Atf3	Zcrb1	4	cisbp__M0361	3.52	FALSE	0.00596274
Atf3	Ssb	4	dbcorrdb__YY1__ENCSR000BKU_1__m1	3.51	FALSE	0.00432812
Atf3	Cd24a	2	cisbp__M0291	3.48	FALSE	0.00619419
Atf3	Drap1	2	cisbp__M0291	3.48	FALSE	0.00657336
Atf3	Eif4h	2	cisbp__M0291	3.48	FALSE	0.00517702
Atf3	Ifit3	2	cisbp__M0291	3.48	FALSE	0.00724225
Atf3	Ncf2	5	cisbp__M0291	3.48	FALSE	0.0111527
Atf3	Nhp2	2	dbcorrdb__YY1__ENCSR000BPM_1__m1	3.48	FALSE	0.00180669
Atf3	Nisch	2	dbcorrdb__YY1__ENCSR000BPM_1__m1	3.48	FALSE	0.00330039
Atf3	Psmb2	2	dbcorrdb__YY1__ENCSR000BPM_1__m1	3.48	FALSE	0.00329879
Atf3	Rgs1	2	cisbp__M0291	3.48	FALSE	0.0134809
Atf3	Rpl30	3	dbcorrdb__YY1__ENCSR000BPM_1__m1	3.48	FALSE	0.00127635
Atf3	Tmsb10	4	cisbp__M0291	3.48	FALSE	0.00553676
Atf3	Canx	10	cisbp__M5290	3.47	FALSE	0.00171609
Atf3	Vps29	2	cisbp__M5290	3.47	FALSE	0.00164356
Atf3	Vps35	5	cisbp__M5290	3.47	FALSE	0.00629305
Atf3	Lsm12	5	homer__GGTCACGTGA_USF1	3.45	FALSE	0.00445045
Atf3	Prmt1	6	homer__GGTCACGTGA_USF1	3.45	FALSE	0.0103524
Atf3	Adss	1	cisbp__M0314	3.43	FALSE	0.00163
Atf3	Amfr	1	cisbp__M0314	3.43	FALSE	0.00342004
Atf3	Anp32b	1	cisbp__M0314	3.43	FALSE	0.00484749
Atf3	Phip	2	cisbp__M0314	3.43	FALSE	0.00410604
Atf3	Pim3	1	cisbp__M0314	3.43	FALSE	0.00437954
Atf3	Sec62	2	cisbp__M0314	3.43	FALSE	0.00227229
Atf3	Cebpd	2	transfac_pro__M08803	3.41	FALSE	0.0254145
Atf3	Arpp19	1	dbcorrdb__POLR2A__ENCSR000EFK_1__m1	3.4	FALSE	0.00368714
Atf3	Bcam	2	dbcorrdb__POLR2A__ENCSR000EFK_1__m1	3.4	FALSE	0.00249357
Atf3	Btf3	8	swissregulon__hs__SREBF1_2.p2	3.4	FALSE	0.00144027
Atf3	Ccl3	3	cisbp__M0314	3.4	FALSE	0.0223923
Atf3	Chka	4	cisbp__M0314	3.4	FALSE	0.00659707
Atf3	Chmp2a	1	dbcorrdb__POLR2A__ENCSR000EFK_1__m1	3.4	FALSE	0.0115153
Atf3	Derl1	3	dbcorrdb__POLR2A__ENCSR000EFK_1__m1	3.4	FALSE	0.00445458
Atf3	Ftl1	6	cisbp__M0314	3.4	FALSE	0.00757354
Atf3	Fxr1	4	cisbp__M0314	3.4	FALSE	0.00722155
Atf3	G3bp1	3	dbcorrdb__POLR2A__ENCSR000EFK_1__m1	3.4	FALSE	0.00395462
Atf3	Hmgb2	2	cisbp__M0314	3.4	FALSE	0.0121011
Atf3	Icam1	2	cisbp__M0314	3.4	FALSE	0.0117361
Atf3	Id3	6	cisbp__M0314	3.4	FALSE	0.0136127
Atf3	Igsf6	3	cisbp__M0314	3.4	FALSE	0.00647049
Atf3	Pkig	1	dbcorrdb__POLR2A__ENCSR000EFK_1__m1	3.4	FALSE	0.00210494
Atf3	Plaur	3	cisbp__M0314	3.4	FALSE	0.0189229
Atf3	Psmb8	3	cisbp__M0314	3.4	FALSE	0.0116713
Atf3	Rps12	3	dbcorrdb__POLR2A__ENCSR000EFK_1__m1	3.4	FALSE	0.00158956
Atf3	Rps17	1	dbcorrdb__POLR2A__ENCSR000EFK_1__m1	3.4	FALSE	0.00114839
Atf3	S100a8	3	cisbp__M0314	3.4	FALSE	0.0146995
Atf3	S100a9	3	cisbp__M0314	3.4	FALSE	0.0134432
Atf3	Scin	2	dbcorrdb__POLR2A__ENCSR000EFK_1__m1	3.4	FALSE	0.00283506
Atf3	Skp1a	4	swissregulon__hs__SREBF1_2.p2	3.4	FALSE	0.00270067
Atf3	Slpi	3	cisbp__M0314	3.4	FALSE	0.00700911
Atf3	Srsf11	3	dbcorrdb__POLR2A__ENCSR000EFK_1__m1	3.4	FALSE	0.00371322
Atf3	Srsf9	2	dbcorrdb__POLR2A__ENCSR000EFK_1__m1	3.4	FALSE	0.00305097
Atf3	Tpm4	2	dbcorrdb__POLR2A__ENCSR000EFK_1__m1	3.4	FALSE	0.00315823
Atf3	Trem1	3	cisbp__M0314	3.4	FALSE	0.00917009
Atf3	Zyx	1	dbcorrdb__POLR2A__ENCSR000EFK_1__m1	3.4	FALSE	0.00494296
Atf3	Hcfc1r1	14	yetfasco__YIL056W_2091	3.34	FALSE	0.00232422
Atf3	Itgav	15	yetfasco__YIL056W_2091	3.34	FALSE	0.00276061
Atf3	Sdcbp	4	dbcorrdb__ATF2__ENCSR000BQU_1__m1	3.33	FALSE	0.020517
Cebpb	Ankrd11	35	cisbp__M0315	3.79	TRUE	0.0282872
Egr1	Ankrd11	88	transfac_pro__M04869	3.23	TRUE	0.0216217
Ets2	Ankrd11	199	transfac_pro__M00971	3.75	TRUE	0.00730538
Yy1	Ankrd11	28	dbcorrdb__YY1__ENCSR000EXG_1__m1	3.69	TRUE	0.00298669
Atf3	Ankrd12	63	dbcorrdb__ATF3__ENCSR000BNU_1__m1	4.18	TRUE	0.00858175
Bhlhe40	Ankrd12	24	taipale_cyt_meth__BHLHE40_GTCACGTGAC_eDBD	3.04	TRUE	0.00327144
Atf3	Capn2	7	swissregulon__hs__FOS_FOS_B_L1__JUN_B_D_.p2	3.31	FALSE	0.00225743
Yy1	Ankrd12	6	dbcorrdb__YY1__ENCSR000EWF_1__m2	3.16	TRUE	0.00390992
Cebpb	Anp32a	39	cisbp__M0315	3.79	TRUE	0.02763
Cebpd	Anp32a	2	taipale_cyt_meth__CEBPD_NRTTGCGYAAYN_eDBD	3.16	TRUE	0.00457949
Egr1	Anp32a	25	transfac_pro__M04869	3.23	TRUE	0.00776149
Hmgb2	Anp32a	3	cisbp__M1615	3.79	TRUE	0.0100172
Hnf4a	Anp32a	9	taipale_cyt_meth__HNF4A_NRGGTCAAAGTCCRN_eDBD	4.23	TRUE	0.00375119
Yy1	Anp32a	61	cisbp__M5155	4.25	TRUE	0.00586835
Atf4	Anp32b	16	transfac_pro__M00514	3.42	TRUE	0.00640005
Cebpb	Anp32b	44	cisbp__M0315	3.79	TRUE	0.0398475
Cebpd	Anp32b	38	transfac_pro__M07316	3.74	TRUE	0.0101221
Fos	Anp32b	37	factorbook__AP1	3.26	TRUE	0.0222485
Hmgb2	Anp32b	2	cisbp__M1615	3.79	TRUE	0.0135233
Jun	Anp32b	13	hocomoco__JUN_HUMAN.H11MO.0.A	3.5	TRUE	0.0141862
Xbp1	Anp32b	9	cisbp__M0291	3.34	TRUE	0.00593802
Yy1	Anp32b	11	cisbp__M5154	4.2	TRUE	0.00219186
Atf3	Anxa1	345	transfac_pro__M01863	4.89	TRUE	0.0207014
Cebpb	Anxa1	29	transfac_public__M00117	3.95	TRUE	0.0400516
Ets2	Anxa1	30	transfac_pro__M07379	3.85	TRUE	0.00658821
Fos	Anxa1	342	dbcorrdb__FOS__ENCSR000EVU_1__m1	4.6	TRUE	0.0645171
Fosb	Anxa1	141	swissregulon__hs__FOS_FOS_B_L1__JUN_B_D_.p2	4.28	TRUE	0.0132599
Fosl2	Anxa1	30	hocomoco__FOSL2_MOUSE.H11MO.0.A	3.32	TRUE	0.00306715
Hmgb2	Anxa1	2	cisbp__M1615	3.79	TRUE	0.0134886
Jun	Anxa1	136	factorbook__AP1	3.77	TRUE	0.0421769
Junb	Anxa1	136	swissregulon__hs__FOS_FOS_B_L1__JUN_B_D_.p2	3.97	TRUE	0.0483889
Jund	Anxa1	22	hocomoco__JUND_MOUSE.H11MO.0.A	3.15	TRUE	0.013926
Atf3	Anxa2	144	hocomoco__ATF3_HUMAN.H11MO.0.A	3.56	TRUE	0.00589836
Cebpb	Anxa2	13	cisbp__M0314	3.01	TRUE	0.0094636
Cebpd	Anxa2	17	taipale_cyt_meth__CEBPD_NRTTGCGYAAYN_eDBD_meth	3.57	TRUE	0.0123902
Egr1	Anxa2	21	transfac_pro__M04869	3.23	TRUE	0.0150007
Fos	Anxa2	19	swissregulon__hs__FOS_FOS_B_L1__JUN_B_D_.p2	3.83	TRUE	0.0121416
Fosb	Anxa2	24	swissregulon__hs__FOS_FOS_B_L1__JUN_B_D_.p2	4.28	TRUE	0.00712486
Jun	Anxa2	28	hocomoco__JUN_MOUSE.H11MO.0.A	3.67	TRUE	0.00739707
Junb	Anxa2	33	hocomoco__JUNB_MOUSE.H11MO.0.A	3.08	TRUE	0.0281663
Jund	Anxa2	16	swissregulon__hs__FOS_FOS_B_L1__JUN_B_D_.p2	4.32	TRUE	0.0596115
Nfe2l2	Anxa2	4	jaspar__MA0150.2	3.27	TRUE	0.0109482
Runx1	Anxa2	13	homer__ACAGGATGTGGT_ETS_RUNX	4.24	TRUE	0.00606127
Tead1	Anxa2	28	swissregulon__sacCer__TEC1	4.84	TRUE	0.0133072
Xbp1	Anxa2	4	taipale_cyt_meth__XBP1_NKMCACGTCAYN_FL	3.25	TRUE	0.0129775
Yy1	Anxa2	26	cisbp__M5155	4.25	TRUE	0.00132387
Junb	Anxa3	8	transfac_pro__M08923	3.18	TRUE	0.00956442
Klf4	Anxa4	9	hocomoco__KLF4_HUMAN.H11MO.0.A	3.7	TRUE	0.00890275
Yy1	Anxa4	2	dbcorrdb__YY1__ENCSR000EWF_1__m2	3.16	TRUE	0.00161122
Atf3	Anxa5	221	homer__DATGASTCATHN_Atf3	3.62	TRUE	0.00536921
Fos	Anxa5	157	swissregulon__hs__FOS_FOS_B_L1__JUN_B_D_.p2	3.83	TRUE	0.0174579
Fosb	Anxa5	14	swissregulon__hs__FOS_FOS_B_L1__JUN_B_D_.p2	3.12	TRUE	0.00341118
Atf3	Ap1s1	4	hocomoco__JUND_MOUSE.H11MO.0.A	3.29	FALSE	0.0023415
Atf3	Mal	9	hocomoco__JUND_MOUSE.H11MO.0.A	3.29	FALSE	0.00271414
Atf3	Pfkp	2	hocomoco__JUND_MOUSE.H11MO.0.A	3.29	FALSE	0.00257041
Fosl2	Anxa5	25	hocomoco__FOSL2_MOUSE.H11MO.0.A	3.32	TRUE	0.00340401
Jun	Anxa5	97	factorbook__AP1	3.77	TRUE	0.0131238
Atf3	Syne2	4	hocomoco__JUND_MOUSE.H11MO.0.A	3.29	FALSE	0.00214924
Atf3	Tkt	7	hocomoco__JUND_MOUSE.H11MO.0.A	3.29	FALSE	0.00129697
Atf3	Trim47	7	hocomoco__JUND_MOUSE.H11MO.0.A	3.29	FALSE	0.00261936
Atf3	Akap12	2	homer__CCGGTCACGTGA_E-box	3.28	FALSE	0.00348704
Junb	Anxa5	91	swissregulon__hs__FOS_FOS_B_L1__JUN_B_D_.p2	3.97	TRUE	0.0197073
Jund	Anxa5	36	swissregulon__hs__FOS_FOS_B_L1__JUN_B_D_.p2	4.32	TRUE	0.020749
Usf2	Anxa5	32	factorbook__USF	3.41	TRUE	0.00624344
Hnf4a	Anxa7	1	cisbp__M6025	3.22	TRUE	0.00469322
Junb	Anxa7	23	swissregulon__hs__FOS_FOS_B_L1__JUN_B_D_.p2	3.97	TRUE	0.00597559
Atf3	Bri3	3	cisbp__M4480	3.24	FALSE	0.0138581
Atf3	Kcnq1ot1	1	cisbp__M4480	3.24	FALSE	0.00247809
Atf3	Mrpl36	3	cisbp__M4480	3.24	FALSE	0.00257272
Atf3	Oat	2	cisbp__M4480	3.24	FALSE	0.00127155
Atf3	Plin3	1	cisbp__M4480	3.24	FALSE	0.003245
Atf3	Ranbp1	3	cisbp__M4480	3.24	FALSE	0.00306108
Atf3	Spns2	4	cisbp__M4480	3.24	FALSE	0.00328289
Tead1	Anxa7	16	swissregulon__sacCer__TEC1	4.84	TRUE	0.00488755
Yy1	Anxa7	3	flyfactorsurvey__phol_SANGER_5_FBgn0035997	3.56	TRUE	0.00208754
Egr1	Ap1s1	27	transfac_pro__M04869	3.23	TRUE	0.00251656
Fosl2	Ap1s1	18	cisbp__M6230	3.14	TRUE	0.00167661
Jun	Ap1s1	7	cisbp__M4608	3	TRUE	0.00317191
Jund	Ap1s1	12	hocomoco__JUND_HUMAN.H11MO.0.A	3.11	TRUE	0.0095027
Nr2f6	Ap2a2	1	taipale__Nr2f6_DBD_RRGGTCAAAGGTCA	3.08	TRUE	0.00685903
Egr1	Ap2m1	65	transfac_pro__M04869	3.23	TRUE	0.00240242
Ets2	Ap2m1	104	taipale_tf_pairs__ETS2_RCCGGAAGTG_HT	3.72	TRUE	0.00142933
Cebpb	Ap3s1	7	cisbp__M0314	3.6	TRUE	0.0233189
Egr1	Ap3s1	35	transfac_pro__M04869	3.23	TRUE	0.00425923
Usf2	Ap3s1	13	cisbp__M4550	4.01	TRUE	0.0072687
Atf3	Os9	2	cisbp__M0314	3.22	FALSE	0.00522307
Atf3	Apbb1ip	8	hocomoco__ATF3_HUMAN.H11MO.0.A	3.56	TRUE	0.0115828
Cebpb	Apbb1ip	14	cisbp__M0315	3.79	TRUE	0.0911143
Egr1	Apbb1ip	50	transfac_pro__M04869	3.23	TRUE	0.01356
Ets2	Apbb1ip	132	swissregulon__hs__ETS1_2.p2	5.01	TRUE	0.0293069
Runx1	Apbb1ip	1	homer__ACAGGATGTGGT_ETS_RUNX	4.24	TRUE	0.0245942
Usf2	Apbb1ip	85	transfac_pro__M04679	5.02	TRUE	0.00759923
Yy1	Apbb1ip	1	dbcorrdb__YY1__ENCSR000EWF_1__m2	3.16	TRUE	0.00243072
Tead1	Aplp2	1	swissregulon__hs__TEAD1.p2	3.84	TRUE	0.0132805
Dbp	Apob	9	taipale_cyt_meth__DBP_NRTTAYGTAAYN_FL	4.41	TRUE	0.00653684
Atf3	Tsen34	2	cisbp__M0314	3.22	FALSE	0.00526245
Hnf4a	Apob	165	hocomoco__HNF4A_HUMAN.H11MO.0.A	5.8	TRUE	0.0118931
Ets2	Apoe	29	transfac_pro__M00771	4.03	TRUE	0.0348703
Hnf4a	Apoe	9	taipale_cyt_meth__HNF4A_NRGGTCAAAGTCCRN_eDBD	4.23	TRUE	0.00288947
Hnf4a	Apom	187	tfdimers__MD00124	6.38	TRUE	0.0115407
Nr1h4	Apom	136	tfdimers__MD00094	3.14	TRUE	0.00607447
Dbp	Apoo	7	cisbp__M4992	3.76	TRUE	0.00563041
Hnf4a	Apoo	2	taipale__Hnf4a_DBD_RRGGTCAAAGTCCRNN	3.3	TRUE	0.00309692
Nfe2l2	Apoo	4	jaspar__MA0150.2	3.27	TRUE	0.00190476
Ehf	App	5	swissregulon__hs__EHF.p2	3.35	TRUE	0.00868691
Ets2	App	75	transfac_pro__M02064	3.42	TRUE	0.0014866
Hnf4a	App	2	tfdimers__MD00124	3.61	TRUE	0.00507707
Tead1	App	3	cisbp__M1665	3.96	TRUE	0.00635117
Yy1	App	19	hocomoco__TYY1_MOUSE.H11MO.0.A	4.1	TRUE	0.00285923
Cebpd	Aqp1	16	transfac_pro__M07316	3.74	TRUE	0.00935089
Dbp	Aqp1	1	tfdimers__MD00112	3.41	TRUE	0.0082846
Hnf4a	Aqp1	10	taipale_cyt_meth__HNF4A_NRGGTCAAAGTCCRN_eDBD_meth_repr	3.91	TRUE	0.00162531
Hoxb2	Aqp1	1	taipale_tf_pairs__HOXB2_ETV7_TAATKNNNNGNNNNNNCTTCCNN_CAP_repr	3.19	TRUE	0.0103365
Jun	Aqp1	49	factorbook__AP1	3.77	TRUE	0.00536809
Tead1	Aqp1	43	swissregulon__sacCer__TEC1	5.08	TRUE	0.0167197
Hnf4a	Ar	99	hocomoco__HNF4A_HUMAN.H11MO.0.A	5.46	TRUE	0.0182332
Nr2f6	Ar	10	taipale__Nr2f6_DBD_RRGGTCAAAGGTCA	3.08	TRUE	0.00658343
Egr1	Arf1	58	transfac_pro__M04869	3.23	TRUE	0.00463615
Ehf	Arf1	4	swissregulon__hs__EHF.p2	3.35	TRUE	0.00143235
Yy1	Arf1	51	flyfactorsurvey__pho_SOLEXA_5_FBgn0002521	4.23	TRUE	0.00245983
Atf3	Arf4	3	dbcorrdb__ATF3__ENCSR000BKE_1__m1	3.79	TRUE	0.00300186
Egr1	Arf4	87	transfac_pro__M04869	3.23	TRUE	0.00844731
Yy1	Arf4	5	dbcorrdb__YY1__ENCSR000EWF_1__m2	3.16	TRUE	0.00298877
Atf3	Arf5	3	dbcorrdb__ATF3__ENCSR000BJY_1__m1	3.16	TRUE	0.00285933
Atf3	Itpr2	5	dbcorrdb__JUN__ENCSR000EGH_1__m1	3.2	FALSE	0.010837
Atf3	Mt1	1	dbcorrdb__POLR2A__ENCSR000BGD_1__m1	3.19	FALSE	0.00322227
Atf3	Rbbp7	3	dbcorrdb__POLR2A__ENCSR000BGD_1__m1	3.19	FALSE	0.00292336
Atf3	Snap23	1	dbcorrdb__POLR2A__ENCSR000BGD_1__m1	3.19	FALSE	0.00921298
Atf3	Ufm1	1	dbcorrdb__POLR2A__ENCSR000BGD_1__m1	3.19	FALSE	0.00256476
Atf3	Bspry	1	dbcorrdb__JUN__ENCSR000EZW_1__m1	3.18	FALSE	0.00257268
Atf3	Eny2	3	dbcorrdb__JUN__ENCSR000EZW_1__m1	3.18	FALSE	0.00129677
Atf3	Hspa5	5	dbcorrdb__JUN__ENCSR000EZW_1__m1	3.18	FALSE	0.00328535
Atf3	Rexo2	3	dbcorrdb__JUN__ENCSR000EZW_1__m1	3.18	FALSE	0.00200571
Atf3	Tacstd2	4	dbcorrdb__JUND__ENCSR000EBZ_1__m1	3.18	FALSE	0.00627949
Xbp1	Arf5	20	transfac_pro__M07693	3.31	TRUE	0.0148477
Atf3	Ankrd1	1	transfac_pro__M09562	3.16	FALSE	0.00328257
Atf3	Arg2	130	transfac_pro__M07313	5.42	TRUE	0.0235647
Atf3	Atox1	1	transfac_pro__M09562	3.16	FALSE	0.00493544
Atf3	Atxn7l3b	1	transfac_pro__M09562	3.16	FALSE	0.00468678
Ets2	Arg2	5	taipale_tf_pairs__ETS2_RCCGGAAGTG_HT	3.72	TRUE	0.00725898
Atf3	Ccdc12	2	transfac_pro__M09562	3.16	FALSE	0.00835545
Xbp1	Arg2	23	hocomoco__XBP1_HUMAN.H11MO.0.D	3.67	TRUE	0.0146996
Dbp	Arglu1	2	taipale_cyt_meth__DBP_NRTTAYGTAAYN_FL	4.41	TRUE	0.00546787
Tead1	Arglu1	1	swissregulon__hs__TEAD1.p2	3.53	TRUE	0.0066484
Atf3	Cldn7	2	transfac_pro__M09562	3.16	FALSE	0.00304992
Atf3	Clic4	2	transfac_pro__M09562	3.16	FALSE	0.00497022
Atf3	Commd1	1	transfac_pro__M09562	3.16	FALSE	0.0027717
Yy1	Arglu1	5	cisbp__M4482	3.83	TRUE	0.0028262
Atf3	Cox7a2l	2	transfac_pro__M09562	3.16	FALSE	0.00191149
Tead1	Arhgap5	4	transfac_pro__M07480	4.39	TRUE	0.0162199
Bclaf1	Arhgdia	94	transfac_pro__M04704	3.63	TRUE	0.00293413
Ets2	Arhgdia	85	taipale_tf_pairs__ETS2_RCCGGAAGTG_HT	3.72	TRUE	0.00306978
Atf3	Cxcl3	1	transfac_pro__M09562	3.16	FALSE	0.00483353
Atf3	Dnajb11	1	transfac_pro__M09562	3.16	FALSE	0.00343887
Atf3	Dnajb6	1	transfac_pro__M09562	3.16	FALSE	0.00413422
Atf3	Dnajc3	1	transfac_pro__M09562	3.16	FALSE	0.00198151
Atf3	Dstn	2	transfac_pro__M09562	3.16	FALSE	0.00168245
Yy1	Arhgdia	6	flyfactorsurvey__pho_SANGER_10_FBgn0002521	4.18	TRUE	0.00271819
Atf3	Eif3e	1	transfac_pro__M09562	3.16	FALSE	0.00155666
Atf3	Arhgdib	43	hocomoco__ATF3_HUMAN.H11MO.0.A	3.56	TRUE	0.0191484
Atf3	Elavl1	1	transfac_pro__M09562	3.16	FALSE	0.00478658
Atf3	Epcam	1	transfac_pro__M09562	3.16	FALSE	0.00251628
Atf3	Gdi2	2	transfac_pro__M09562	3.16	FALSE	0.00283179
Cebpb	Arhgdib	24	dbcorrdb__CEBPB__ENCSR000BRX_1__m1	3.86	TRUE	0.0912314
Atf3	Hectd1	1	transfac_pro__M09562	3.16	FALSE	0.00442339
Ets2	Arhgdib	258	transfac_pro__M07379	5.67	TRUE	0.0244698
Fosl2	Arhgdib	45	cisbp__M6230	4.07	TRUE	0.0138986
Hmgb2	Arhgdib	2	cisbp__M1615	3.79	TRUE	0.00810687
Atf3	Hnrnpa1	1	transfac_pro__M09562	3.16	FALSE	0.0023648
Junb	Arhgdib	14	transfac_pro__M00926	3.01	TRUE	0.0680402
Atf3	Hsp90aa1	1	transfac_pro__M09562	3.16	FALSE	0.00415676
Usf2	Arhgdib	125	transfac_pro__M04679	5.02	TRUE	0.00834717
Yy1	Arhgdib	14	tfdimers__MD00012	4.22	TRUE	0.00524393
Bhlhe40	Arhgef12	15	taipale_cyt_meth__BHLHE40_GTCACGTGAC_eDBD_meth_repr	3.04	TRUE	0.00352092
Fosb	Arhgef12	51	transfac_pro__M08936	3.63	TRUE	0.0092231
Atf3	Map1lc3b	3	transfac_pro__M09562	3.16	FALSE	0.0138275
Atf3	2020-03-05	1	transfac_pro__M09562	3.16	FALSE	0.00183714
Atf3	Metap2	1	transfac_pro__M09562	3.16	FALSE	0.00194361
Atf3	Mrps14	1	transfac_pro__M09562	3.16	FALSE	0.00247649
Hnf4a	Arhgef12	5	taipale_cyt_meth__HNF4A_NRGGTCAAAGTCCRN_eDBD	4.23	TRUE	0.00481126
Jun	Arhgef12	21	transfac_pro__M08942	3.43	TRUE	0.00664817
Stat3	Arhgef12	13	dbcorrdb__STAT3__ENCSR000EDC_1__m1	3.79	TRUE	0.00691156
Atf3	Nedd4	1	transfac_pro__M09562	3.16	FALSE	0.00200704
Xbp1	Arl1	12	hocomoco__XBP1_HUMAN.H11MO.0.D	3.67	TRUE	0.00668908
Atf3	Osbpl9	1	transfac_pro__M09562	3.16	FALSE	0.00333439
Atf3	Pafah1b3	1	transfac_pro__M09562	3.16	FALSE	0.00256868
Atf3	Pcnp	1	transfac_pro__M09562	3.16	FALSE	0.00344466
Yy1	Arl1	1	dbcorrdb__YY1__ENCSR000EWF_1__m2	3.16	TRUE	0.00452663
Hnf4a	Arl6ip1	116	transfac_pro__M07958	5.69	TRUE	0.0127702
Atf3	Phb	1	transfac_pro__M09562	3.16	FALSE	0.00306366
Atf3	Plac8	1	transfac_pro__M09562	3.16	FALSE	0.00488455
Atf3	Psma1	1	transfac_pro__M09562	3.16	FALSE	0.00302058
Atf3	Ralb	4	transfac_pro__M09562	3.16	FALSE	0.00432663
Nr2f6	Arl6ip1	20	taipale_cyt_meth__NR2F6_NRGGTCAAAGGTCAN_FL	3.55	TRUE	0.00523321
Egr1	Arpc1a	87	transfac_pro__M04869	3.23	TRUE	0.00274384
Atf3	Rplp2	2	transfac_pro__M09562	3.16	FALSE	0.00210509
Atf3	Rps16	1	transfac_pro__M09562	3.16	FALSE	0.00147802
Ehf	Arpc1a	8	swissregulon__hs__EHF.p2	3.35	TRUE	0.00111021
Hnf4a	Arpc1a	5	taipale_cyt_meth__HNF4A_NRGGTCAAAGTCCRN_eDBD_meth_repr	3.91	TRUE	0.00324541
Atf3	Sec61g	2	transfac_pro__M09562	3.16	FALSE	0.00194277
Yy1	Arpc1a	15	dbcorrdb__YY1__ENCSR000EXG_1__m1	3.69	TRUE	0.00298748
Atf3	Slc9a3r1	1	transfac_pro__M09562	3.16	FALSE	0.00188437
Atf3	Smap1	2	transfac_pro__M09562	3.16	FALSE	0.00297319
Cebpb	Arpc1b	8	taipale_tf_pairs__FLI1_CEBPB_RNCGGANNTTGCGCAAN_CAP	3.76	TRUE	0.0919985
Usf2	Arpc1b	8	cisbp__M4550	4.01	TRUE	0.00649178
Atf3	Ssr2	1	transfac_pro__M09562	3.16	FALSE	0.00253142
Cebpb	Arpc2	7	cisbp__M0314	3.6	TRUE	0.0655186
Ets2	Arpc2	171	transfac_pro__M07379	3.85	TRUE	0.00747771
Yy1	Arpc2	6	transfac_pro__M02044	4.05	TRUE	0.00324805
Atf3	Arpc3	40	cisbp__M4684	3.1	TRUE	0.00943453
Ets2	Arpc3	171	taipale_tf_pairs__ETS2_RCCGGAAGTG_HT	3.72	TRUE	0.0111475
Fos	Arpc3	35	hocomoco__FOS_MOUSE.H11MO.0.A	3.34	TRUE	0.052297
Fosl2	Arpc3	41	hocomoco__FOSL2_HUMAN.H11MO.0.A	4.27	TRUE	0.0168318
Jun	Arpc3	14	hocomoco__JUN_HUMAN.H11MO.0.A	3.5	TRUE	0.0135557
Atf3	Tspan33	1	transfac_pro__M09562	3.16	FALSE	0.00248714
Atf3	Tuba1a	1	transfac_pro__M09562	3.16	FALSE	0.00429679
Runx1	Arpc3	2	homer__ACAGGATGTGGT_ETS_RUNX	4.24	TRUE	0.00642531
Bclaf1	Arpc4	154	transfac_pro__M04704	3.63	TRUE	0.00233876
Atf3	Uchl3	1	transfac_pro__M09562	3.16	FALSE	0.00385393
Cebpb	Arpc4	16	transfac_public__M00117	3.95	TRUE	0.0317055
Atf3	Col18a1	5	cisbp__M0246	3.15	FALSE	0.00183471
Atf3	Wdr1	3	transfac_pro__M07643	3.15	FALSE	0.00286158
Atf3	1700020I14Rik	2	cisbp__M0291	3.14	FALSE	0.00831246
Atf3	Ap3s1	1	cisbp__M0291	3.14	FALSE	0.00748945
Atf3	Arpc2	1	cisbp__M0291	3.14	FALSE	0.0163795
Atf3	Ccnl2	1	cisbp__M0291	3.14	FALSE	0.00950852
Atf3	Coro1a	1	cisbp__M0291	3.14	FALSE	0.0140864
Atf3	Prpf40a	2	cisbp__M0291	3.14	FALSE	0.00642389
Atf3	Rab7	1	cisbp__M0291	3.14	FALSE	0.0154192
Atf3	Rgs10	1	cisbp__M0291	3.14	FALSE	0.0104492
Atf3	Sap18	1	cisbp__M0291	3.14	FALSE	0.0102971
Atf3	Sh3bgrl3	1	cisbp__M0291	3.14	FALSE	0.0127112
Atf3	Slbp	2	cisbp__M0291	3.14	FALSE	0.00708396
Atf3	Ube2i	2	cisbp__M0291	3.14	FALSE	0.0106097
Atf3	Rps20	1	dbcorrdb__TAF1__ENCSR000BJN_1__m1	3.13	FALSE	0.00114589
Atf3	Nampt	4	cisbp__M4550	3.11	FALSE	0.00196658
Atf3	Plek	3	cisbp__M4550	3.11	FALSE	0.0152438
Atf3	Spp1	3	cisbp__M4550	3.11	FALSE	0.00166885
Atf3	Sri	3	cisbp__M4550	3.11	FALSE	0.00409239
Atf3	Sypl	3	cisbp__M4550	3.11	FALSE	0.00305507
Ets2	Arpc4	194	taipale_tf_pairs__ETS2_RCCGGAAGTG_HT	3.72	TRUE	0.0031438
Hmgb2	Arpc4	1	cisbp__M1615	3.75	TRUE	0.00814926
Atf3	Arpc5	56	dbcorrdb__ATF3__ENCSR000BKE_1__m1	3.79	TRUE	0.00651817
Bhlhe40	Arpc5	33	taipale_cyt_meth__BHLHE40_GTCACGTGAC_eDBD	3.04	TRUE	0.00207736
Cebpb	Arpc5	7	cisbp__M6170	3.07	TRUE	0.036002
Atf3	Creg1	1	cisbp__M4578	3.09	FALSE	0.0127151
Atf3	Mpp6	2	cisbp__M4578	3.09	FALSE	0.00155978
Atf3	Mrpl17	1	cisbp__M4578	3.09	FALSE	0.00178572
Atf3	Ap2m1	2	cisbp__M4637	3.08	FALSE	0.00163281
Atf3	Krtcap2	1	cisbp__M4596	3.07	FALSE	0.00200555
Atf3	Csf2rb	1	homer__TCACGTGAYH_Cbf1	3.06	FALSE	0.0136512
Atf3	Fam105a	1	homer__TCACGTGAYH_Cbf1	3.06	FALSE	0.0173171
Atf3	Golgb1	1	homer__TCACGTGAYH_Cbf1	3.06	FALSE	0.0022604
Atf3	Rps2	1	homer__TCACGTGAYH_Cbf1	3.06	FALSE	0.00103226
Atf3	Tarm1	1	transfac_pro__M07414	3.06	FALSE	0.0156324
Atf3	1110004F10Rik	1	dbcorrdb__SP4__ENCSR000BQV_1__m1	3.03	FALSE	0.0050828
Atf3	Aamp	1	dbcorrdb__SP4__ENCSR000BQV_1__m1	3.03	FALSE	0.00396859
Atf3	Actr10	1	dbcorrdb__SP4__ENCSR000BQV_1__m1	3.03	FALSE	0.00306575
Atf3	Alkbh5	1	dbcorrdb__SP4__ENCSR000BQV_1__m1	3.03	FALSE	0.00360366
Atf3	Ap2s1	1	dbcorrdb__SP4__ENCSR000BQV_1__m1	3.03	FALSE	0.00197278
Atf3	Asah1	1	dbcorrdb__SP4__ENCSR000BQV_1__m1	3.03	FALSE	0.014139
Atf3	Atp6ap1	1	dbcorrdb__SP4__ENCSR000BQV_1__m1	3.03	FALSE	0.0037924
Atf3	Atp6v0e	1	dbcorrdb__SP4__ENCSR000BQV_1__m1	3.03	FALSE	0.00706835
Atf3	C1qb	1	dbcorrdb__SP4__ENCSR000BQV_1__m1	3.03	FALSE	0.00485839
Atf3	Ccng1	1	dbcorrdb__SP4__ENCSR000BQV_1__m1	3.03	FALSE	0.00344634
Atf3	Clta	1	dbcorrdb__SP4__ENCSR000BQV_1__m1	3.03	FALSE	0.00181334
Atf3	Commd4	1	dbcorrdb__SP4__ENCSR000BQV_1__m1	3.03	FALSE	0.00344649
Atf3	Coq10b	1	dbcorrdb__SP4__ENCSR000BQV_1__m1	3.03	FALSE	0.00490364
Atf3	Ctps	1	dbcorrdb__SP4__ENCSR000BQV_1__m1	3.03	FALSE	0.00337298
Atf3	Ctsl	1	dbcorrdb__SP4__ENCSR000BQV_1__m1	3.03	FALSE	0.0018917
Atf3	Cyba	1	dbcorrdb__SP4__ENCSR000BQV_1__m1	3.03	FALSE	0.00977823
Atf3	Dag1	1	dbcorrdb__SP4__ENCSR000BQV_1__m1	3.03	FALSE	0.00317772
Atf3	Dcaf11	1	dbcorrdb__SP4__ENCSR000BQV_1__m1	3.03	FALSE	0.00303712
Atf3	Dnaja2	1	dbcorrdb__SP4__ENCSR000BQV_1__m1	3.03	FALSE	0.00300331
Atf3	Eif3b	1	dbcorrdb__SP4__ENCSR000BQV_1__m1	3.03	FALSE	0.00341188
Atf3	Eif3f	1	dbcorrdb__SP4__ENCSR000BQV_1__m1	3.03	FALSE	0.00365773
Atf3	Eif3l	1	dbcorrdb__SP4__ENCSR000BQV_1__m1	3.03	FALSE	0.00131824
Atf3	Eif4e2	1	dbcorrdb__SP4__ENCSR000BQV_1__m1	3.03	FALSE	0.00268617
Atf3	Ewsr1	1	dbcorrdb__SP4__ENCSR000BQV_1__m1	3.03	FALSE	0.00441945
Atf3	Fdps	1	dbcorrdb__SP4__ENCSR000BQV_1__m1	3.03	FALSE	0.00326522
Atf3	Grpel1	1	dbcorrdb__SP4__ENCSR000BQV_1__m1	3.03	FALSE	0.00143427
Atf3	Gsto1	1	dbcorrdb__SP4__ENCSR000BQV_1__m1	3.03	FALSE	0.00478933
Atf3	Hsd17b10	1	dbcorrdb__SP4__ENCSR000BQV_1__m1	3.03	FALSE	0.00117418
Atf3	Il10rb	1	dbcorrdb__SP4__ENCSR000BQV_1__m1	3.03	FALSE	0.0103268
Atf3	Lst1	1	dbcorrdb__SP4__ENCSR000BQV_1__m1	3.03	FALSE	0.0176089
Atf3	Med21	1	dbcorrdb__SP4__ENCSR000BQV_1__m1	3.03	FALSE	0.00291662
Atf3	Mgat2	1	dbcorrdb__SP4__ENCSR000BQV_1__m1	3.03	FALSE	0.00492059
Atf3	Mrps7	1	dbcorrdb__SP4__ENCSR000BQV_1__m1	3.03	FALSE	0.00149017
Atf3	Nupr1	1	dbcorrdb__SP4__ENCSR000BQV_1__m1	3.03	FALSE	0.00394915
Atf3	Pdia6	1	dbcorrdb__SP4__ENCSR000BQV_1__m1	3.03	FALSE	0.0032643
Atf3	Pgk1	1	dbcorrdb__SP4__ENCSR000BQV_1__m1	3.03	FALSE	0.0017697
Atf3	Pgrmc1	1	dbcorrdb__SP4__ENCSR000BQV_1__m1	3.03	FALSE	0.00150241
Atf3	Pin1	1	dbcorrdb__SP4__ENCSR000BQV_1__m1	3.03	FALSE	0.00204427
Atf3	Pin4	1	dbcorrdb__SP4__ENCSR000BQV_1__m1	3.03	FALSE	0.00270976
Atf3	Ppib	1	dbcorrdb__SP4__ENCSR000BQV_1__m1	3.03	FALSE	0.00205113
Atf3	Psma3	1	dbcorrdb__SP4__ENCSR000BQV_1__m1	3.03	FALSE	0.00218191
Atf3	Psmc4	1	dbcorrdb__SP4__ENCSR000BQV_1__m1	3.03	FALSE	0.00289471
Atf3	Psmd4	1	dbcorrdb__SP4__ENCSR000BQV_1__m1	3.03	FALSE	0.00482951
Atf3	Rnf7	1	dbcorrdb__SP4__ENCSR000BQV_1__m1	3.03	FALSE	0.00166787
Atf3	Rpl22	1	dbcorrdb__SP4__ENCSR000BQV_1__m1	3.03	FALSE	0.00206784
Atf3	Rpl36a	1	dbcorrdb__POLR2AphosphoS5__ENCSR000BQC_1__m2	3.03	FALSE	0.00106678
Atf3	Rpl36al	1	dbcorrdb__SP4__ENCSR000BQV_1__m1	3.03	FALSE	0.00216903
Atf3	Rpn1	1	dbcorrdb__SP4__ENCSR000BQV_1__m1	3.03	FALSE	0.00311217
Atf3	Rps23	1	dbcorrdb__SP4__ENCSR000BQV_1__m1	3.03	FALSE	0.00104721
Atf3	Rps24	1	dbcorrdb__SP4__ENCSR000BQV_1__m1	3.03	FALSE	0.00142972
Atf3	Rraga	1	dbcorrdb__SP4__ENCSR000BQV_1__m1	3.03	FALSE	0.00406638
Atf3	Rrp1	1	dbcorrdb__SP4__ENCSR000BQV_1__m1	3.03	FALSE	0.00352075
Atf3	Rsl1d1	1	dbcorrdb__SP4__ENCSR000BQV_1__m1	3.03	FALSE	0.00348336
Atf3	Sec61b	1	dbcorrdb__SP4__ENCSR000BQV_1__m1	3.03	FALSE	0.00239719
Atf3	Selplg	1	dbcorrdb__SP4__ENCSR000BQV_1__m1	3.03	FALSE	0.00740465
Atf3	Smarca5	1	dbcorrdb__SP4__ENCSR000BQV_1__m1	3.03	FALSE	0.00461033
Atf3	Spint2	1	dbcorrdb__SP4__ENCSR000BQV_1__m1	3.03	FALSE	0.00259073
Atf3	Srpk1	1	dbcorrdb__SP4__ENCSR000BQV_1__m1	3.03	FALSE	0.00285072
Atf3	Sumo3	1	dbcorrdb__SP4__ENCSR000BQV_1__m1	3.03	FALSE	0.00174231
Atf3	Tardbp	1	dbcorrdb__SP4__ENCSR000BQV_1__m1	3.03	FALSE	0.0020284
Atf3	Tmed9	1	dbcorrdb__SP4__ENCSR000BQV_1__m1	3.03	FALSE	0.00483062
Atf3	Tomm20	1	dbcorrdb__SP4__ENCSR000BQV_1__m1	3.03	FALSE	0.00215673
Atf3	Tsn	1	dbcorrdb__SP4__ENCSR000BQV_1__m1	3.03	FALSE	0.00183114
Atf3	Txn1	1	dbcorrdb__SP4__ENCSR000BQV_1__m1	3.03	FALSE	0.0031965
Atf3	U2af1	1	dbcorrdb__SP4__ENCSR000BQV_1__m1	3.03	FALSE	0.00343831
Atf3	Ubxn1	1	dbcorrdb__SP4__ENCSR000BQV_1__m1	3.03	FALSE	0.00482076
Atf3	Vdac3	1	dbcorrdb__SP4__ENCSR000BQV_1__m1	3.03	FALSE	0.00208033
Atf3	Wbp2	1	dbcorrdb__SP4__ENCSR000BQV_1__m1	3.03	FALSE	0.00387844
Atf3	Xbp1	1	dbcorrdb__SP4__ENCSR000BQV_1__m1	3.03	FALSE	0.0161428
Atf3	Gltp	1	homer__CGGTGACGTCAC_CRE	3.01	FALSE	0.0210145
Egr1	Arpc5	77	transfac_pro__M04869	3.23	TRUE	0.0158458
Ets2	Arpc5	122	taipale_tf_pairs__ETS2_RCCGGAAGTG_HT	3.72	TRUE	0.00386792
Usf2	Arpc5	362	transfac_pro__M04679	5.02	TRUE	0.00805224
Xbp1	Arpc5	14	cisbp__M0291	3.34	TRUE	0.00600655
Yy1	Arpc5	10	dbcorrdb__YY1__ENCSR000EWF_1__m2	3.16	TRUE	0.00613578
Bclaf1	Arpc5l	158	transfac_pro__M04704	3.63	TRUE	0.00301801
Ets2	Arpc5l	198	taipale_tf_pairs__ETS2_RCCGGAAGTG_HT	3.72	TRUE	0.00160691
Atf4	Actn4	5	cisbp__M0361	4.38	FALSE	0.00598657
Atf4	Actr3	2	cisbp__M0361	4.38	FALSE	0.00725384
Atf4	Adamts1	2	cisbp__M0361	4.38	FALSE	0.00941441
Atf4	Adamts5	12	cisbp__M0361	4.38	FALSE	0.00628024
Atf4	Adrb2	5	cisbp__M0361	4.38	FALSE	0.00482827
Atf4	Ahnak	7	cisbp__M0361	4.38	FALSE	0.0123375
Atf4	Ak2	3	cisbp__M0361	4.38	FALSE	0.00836974
Atf4	Akap12	2	cisbp__M0361	4.38	FALSE	0.00695575
Atf4	Amotl2	5	cisbp__M0361	4.38	FALSE	0.0073633
Atf4	Arpc5	3	cisbp__M0361	4.38	FALSE	0.0106722
Atf4	Atp1b3	4	cisbp__M0361	4.38	FALSE	0.00740388
Atf4	Atp6v0b	2	cisbp__M0361	4.38	FALSE	0.00647836
Atf4	BC005537	5	cisbp__M0361	4.38	FALSE	0.0292551
Atf4	Calm1	2	cisbp__M0361	4.38	FALSE	0.00743317
Atf4	Cbr3	2	cisbp__M0361	4.38	FALSE	0.00729552
Atf4	Cct4	6	cisbp__M0361	4.38	FALSE	0.0120776
Atf4	Cdkn1a	1	cisbp__M0361	4.38	FALSE	0.00465898
Atf4	Cetn3	2	cisbp__M0361	4.38	FALSE	0.00594976
Atf4	Cfdp1	2	cisbp__M0361	4.38	FALSE	0.00665862
Atf4	Cirbp	2	cisbp__M0361	4.38	FALSE	0.00598895
Atf4	Clec4d	2	cisbp__M0361	4.38	FALSE	0.0264069
Atf4	Cyr61	5	cisbp__M0361	4.38	FALSE	0.0146371
Atf4	Dazap2	4	cisbp__M0361	4.38	FALSE	0.00902935
Atf4	Ddx17	7	cisbp__M0361	4.38	FALSE	0.0101975
Atf4	Ddx39b	2	cisbp__M0361	4.38	FALSE	0.00666844
Atf4	Dnajb9	4	cisbp__M0361	4.38	FALSE	0.0203837
Atf4	Drap1	2	cisbp__M0361	4.38	FALSE	0.00553589
Atf4	Eef1a1	1	cisbp__M0361	4.38	FALSE	0.00321999
Atf4	Eif4a1	7	cisbp__M0361	4.38	FALSE	0.0115692
Atf4	Eif4h	2	cisbp__M0361	4.38	FALSE	0.0175312
Atf4	Eif5	7	cisbp__M0361	4.38	FALSE	0.0389653
Atf4	Errfi1	3	cisbp__M0361	4.38	FALSE	0.0140719
Atf4	Fabp5	2	cisbp__M0361	4.38	FALSE	0.0124736
Atf4	Frmd4b	7	cisbp__M0361	4.38	FALSE	0.0112265
Atf4	Fth1	4	cisbp__M0361	4.38	FALSE	0.00642683
Atf4	G3bp1	4	cisbp__M0361	4.38	FALSE	0.0065609
Atf4	Gadd45b	3	cisbp__M0361	4.38	FALSE	0.00658035
Atf4	Gadd45g	11	cisbp__M0361	4.38	FALSE	0.0130197
Atf4	Gclc	3	cisbp__M0361	4.38	FALSE	0.00592622
Atf4	Gcnt2	4	cisbp__M0361	4.38	FALSE	0.00701306
Atf4	Hbegf	2	cisbp__M0361	4.38	FALSE	0.00847963
Atf4	Hmgb2	2	cisbp__M0361	4.38	FALSE	0.00762738
Atf4	Hmox1	11	cisbp__M0361	4.38	FALSE	0.00790385
Atf4	Hnrnpa1	2	cisbp__M0361	4.38	FALSE	0.00612501
Atf4	Hnrnpf	13	cisbp__M0361	4.38	FALSE	0.00823825
Atf4	Hnrnpu	8	cisbp__M0361	4.38	FALSE	0.0181942
Atf4	Ier5	2	cisbp__M0361	4.38	FALSE	0.0106784
Atf4	Ifrd1	10	cisbp__M0361	4.38	FALSE	0.0263563
Atf4	Il1rn	19	cisbp__M0361	4.38	FALSE	0.016794
Atf4	Junb	1	cisbp__M0361	4.38	FALSE	0.00394708
Atf4	Kctd12	2	cisbp__M0361	4.38	FALSE	0.0149728
Atf4	Klf3	5	cisbp__M0361	4.38	FALSE	0.0103309
Atf4	Krt18	2	cisbp__M0361	4.38	FALSE	0.0185094
Atf4	Lmnb1	12	cisbp__M0361	4.38	FALSE	0.00590167
Atf4	Lrrfip2	8	cisbp__M0361	4.38	FALSE	0.0181414
Atf4	Lsp1	2	cisbp__M0361	4.38	FALSE	0.00535411
Atf4	Luc7l3	2	cisbp__M0361	4.38	FALSE	0.00656518
Atf4	Maea	2	cisbp__M0361	4.38	FALSE	0.0114506
Atf4	Mafg	7	cisbp__M0361	4.38	FALSE	0.0115554
Atf4	Map4k4	2	cisbp__M0361	4.38	FALSE	0.00617909
Atf4	Mapkapk2	2	cisbp__M0361	4.38	FALSE	0.00786516
Atf4	Mapre1	2	cisbp__M0361	4.38	FALSE	0.0123638
Atf4	2020-03-05	2	cisbp__M0361	4.38	FALSE	0.00573029
Atf4	Marcksl1	1	cisbp__M0361	4.38	FALSE	0.00479704
Atf4	Mat2a	2	cisbp__M0361	4.38	FALSE	0.0131349
Atf4	Mlxipl	2	cisbp__M0361	4.38	FALSE	0.00642899
Atf4	Mrpl18	4	cisbp__M0361	4.38	FALSE	0.00866097
Atf4	Msn	2	cisbp__M0361	4.38	FALSE	0.0102515
Atf4	Mtss1	2	cisbp__M0361	4.38	FALSE	0.00608115
Atf4	Naa50	4	cisbp__M0361	4.38	FALSE	0.0293691
Atf4	Nfib	8	cisbp__M0361	4.38	FALSE	0.0094585
Atf4	Nufip2	7	cisbp__M0361	4.38	FALSE	0.0204688
Atf4	Pafah1b1	5	cisbp__M0361	4.38	FALSE	0.0125411
Atf4	Pdpn	2	cisbp__M0361	4.38	FALSE	0.0101528
Atf4	Pim3	5	cisbp__M0361	4.38	FALSE	0.00690448
Atf4	Pnn	5	cisbp__M0361	4.38	FALSE	0.00957593
Atf4	Ppp1r2	4	cisbp__M0361	4.38	FALSE	0.0104426
Atf4	Prrc2c	2	cisbp__M0361	4.38	FALSE	0.0146018
Atf4	Ptp4a2	4	cisbp__M0361	4.38	FALSE	0.0194713
Atf4	Purb	8	cisbp__M0361	4.38	FALSE	0.0110812
Atf4	Rassf1	4	cisbp__M0361	4.38	FALSE	0.0318936
Atf4	Rgs1	2	cisbp__M0361	4.38	FALSE	0.0216017
Atf4	Rhob	10	cisbp__M0361	4.38	FALSE	0.00521554
Atf4	Rpl26	2	cisbp__M0361	4.38	FALSE	0.00275138
Atf4	Rpl39	3	cisbp__M0361	4.38	FALSE	0.00337577
Atf4	Rplp1	1	cisbp__M0361	4.38	FALSE	0.00337511
Atf4	Rps12	1	cisbp__M0361	4.38	FALSE	0.00326889
Atf4	Rps14	1	cisbp__M0361	4.38	FALSE	0.00336399
Atf4	Rps20	1	cisbp__M0361	4.38	FALSE	0.00367483
Atf4	Rps8	1	cisbp__M0361	4.38	FALSE	0.00260587
Atf4	Rras2	2	cisbp__M0361	4.38	FALSE	0.0212475
Atf4	Sap18	2	cisbp__M0361	4.38	FALSE	0.0147683
Atf4	Scaf11	4	cisbp__M0361	4.38	FALSE	0.00922059
Atf4	Serbp1	2	cisbp__M0361	4.38	FALSE	0.00909942
Atf4	Sgk1	10	cisbp__M0361	4.38	FALSE	0.0162376
Atf4	Sirpa	9	cisbp__M0361	4.38	FALSE	0.00574726
Atf4	Slc31a2	2	cisbp__M0361	4.38	FALSE	0.0165736
Atf4	Slc6a8	5	cisbp__M0361	4.38	FALSE	0.0075866
Atf4	Slco2a1	18	cisbp__M0361	4.38	FALSE	0.00523762
Atf4	Snrpg	5	cisbp__M0361	4.38	FALSE	0.00582195
Atf4	Sqstm1	3	cisbp__M0361	4.38	FALSE	0.0190809
Atf4	Srrm2	3	cisbp__M0361	4.38	FALSE	0.0147044
Atf4	Srsf5	5	cisbp__M0361	4.38	FALSE	0.0187647
Atf4	Srsf6	5	cisbp__M0361	4.38	FALSE	0.00641964
Atf4	Sugt1	3	cisbp__M0361	4.38	FALSE	0.00657636
Atf4	Tcp1	4	cisbp__M0361	4.38	FALSE	0.00558382
Atf4	Tgif1	13	cisbp__M0361	4.38	FALSE	0.00910948
Atf4	Tmed5	2	cisbp__M0361	4.38	FALSE	0.0154543
Atf4	Tpm1	7	cisbp__M0361	4.38	FALSE	0.00658232
Atf4	Tpm3	4	cisbp__M0361	4.38	FALSE	0.0104335
Atf4	Tra2b	7	cisbp__M0361	4.38	FALSE	0.0107334
Atf4	Tsc22d1	2	cisbp__M0361	4.38	FALSE	0.00421435
Atf4	Txnip	2	cisbp__M0361	4.38	FALSE	0.00701897
Atf4	Ubb	6	cisbp__M0361	4.38	FALSE	0.00582202
Atf4	Usf2	2	cisbp__M0361	4.38	FALSE	0.00806876
Atf4	Vim	9	cisbp__M0361	4.38	FALSE	0.00754342
Atf4	Wsb2	2	cisbp__M0361	4.38	FALSE	0.0111972
Atf4	Zfp36l1	11	cisbp__M0361	4.38	FALSE	0.019282
Atf4	4930523C07Rik	3	cisbp__M0361	4.1	FALSE	0.00567177
Atf4	Angptl4	1	cisbp__M0361	4.1	FALSE	0.00631046
Atf4	Atp6v1b2	3	cisbp__M0361	4.1	FALSE	0.00608656
Atf4	Atp6v1c1	1	cisbp__M0361	4.1	FALSE	0.0101603
Atf4	Bhlhe40	4	cisbp__M0361	4.1	FALSE	0.00531386
Atf4	Ccdc124	2	cisbp__M0361	4.1	FALSE	0.0050605
Atf4	Cd9	1	cisbp__M0361	4.1	FALSE	0.00517106
Atf4	Cdc34	1	cisbp__M0361	4.1	FALSE	0.00578738
Atf4	Cdc37	1	cisbp__M0361	4.1	FALSE	0.0052424
Atf4	Cfl1	1	cisbp__M0361	4.1	FALSE	0.00528218
Atf4	Chchd4	1	cisbp__M0361	4.1	FALSE	0.00511969
Atf4	Chka	2	cisbp__M0361	4.1	FALSE	0.0117594
Atf4	Cisd2	1	cisbp__M0361	4.1	FALSE	0.00515009
Atf4	Cited2	3	cisbp__M0361	4.1	FALSE	0.0523994
Atf4	Cxadr	1	cisbp__M0361	4.1	FALSE	0.00681944
Atf4	Derl1	3	cisbp__M0361	4.1	FALSE	0.00783183
Atf4	Dnajc8	1	cisbp__M0361	4.1	FALSE	0.00549418
Atf4	Dst	1	cisbp__M0361	4.1	FALSE	0.0056259
Atf4	Dusp2	1	cisbp__M0361	4.1	FALSE	0.00616551
Atf4	Efhd2	4	cisbp__M0361	4.1	FALSE	0.0189603
Atf4	Eif4g1	2	cisbp__M0361	4.1	FALSE	0.00600155
Atf4	Fus	1	cisbp__M0361	4.1	FALSE	0.0124361
Atf4	Fxr1	1	cisbp__M0361	4.1	FALSE	0.00538962
Atf4	Gclm	1	cisbp__M0361	4.1	FALSE	0.00565368
Atf4	Gpnmb	6	cisbp__M0361	4.1	FALSE	0.0191401
Atf4	Gsto1	1	cisbp__M0361	4.1	FALSE	0.00756428
Atf4	Hist1h1c	1	cisbp__M0361	4.1	FALSE	0.0052368
Atf4	Itpr2	1	cisbp__M0361	4.1	FALSE	0.0131513
Atf4	Ivns1abp	2	cisbp__M0361	4.1	FALSE	0.00545949
Atf4	Lrrc58	1	cisbp__M0361	4.1	FALSE	0.00582578
Atf4	Lsm2	2	cisbp__M0361	4.1	FALSE	0.00521264
Atf4	Pcnp	1	cisbp__M0361	4.1	FALSE	0.00570981
Atf4	Pdcl3	1	cisbp__M0361	4.1	FALSE	0.00522138
Atf4	Psmb8	2	cisbp__M0361	4.1	FALSE	0.00526972
Atf4	Rab21	2	cisbp__M0361	4.1	FALSE	0.00510813
Atf4	Rsl1d1	1	cisbp__M0361	4.1	FALSE	0.00586468
Atf4	Samsn1	1	cisbp__M0361	4.1	FALSE	0.00546847
Atf4	Serinc3	1	cisbp__M0361	4.1	FALSE	0.00515846
Atf4	Sin3b	1	cisbp__M0361	4.1	FALSE	0.0152256
Atf4	Son	6	cisbp__M0361	4.1	FALSE	0.0103289
Atf4	Suds3	1	cisbp__M0361	4.1	FALSE	0.00623257
Atf4	Tgm2	1	cisbp__M0361	4.1	FALSE	0.00504805
Atf4	Tnfrsf12a	3	cisbp__M0361	4.1	FALSE	0.0237762
Atf4	Tob1	6	cisbp__M0361	4.1	FALSE	0.0154189
Atf4	Tpp1	1	cisbp__M0361	4.1	FALSE	0.00542834
Atf4	Wls	1	cisbp__M0361	4.1	FALSE	0.00539903
Atf4	Wwc2	1	cisbp__M0361	4.1	FALSE	0.00527247
Atf4	Zfp292	3	cisbp__M0361	4.1	FALSE	0.00630512
Atf4	Zfp91	1	cisbp__M0361	4.1	FALSE	0.00520761
Atf4	C3	10	cisbp__M0314	3.95	FALSE	0.00976734
Atf4	Hnrnph1	19	cisbp__M0314	3.95	FALSE	0.0224524
Atf4	Rbm39	10	cisbp__M0314	3.95	FALSE	0.00997949
Atf4	Rnf149	11	cisbp__M0314	3.95	FALSE	0.00989606
Atf4	S100a9	14	cisbp__M0314	3.95	FALSE	0.00724268
Atf4	Ezr	3	cisbp__M0314	3.8	FALSE	0.0054201
Atf4	Cdc42	3	transfac_public__M00177	3.78	FALSE	0.00669229
Atf4	Mrps18b	8	transfac_public__M00177	3.78	FALSE	0.00935778
Atf4	Pnrc1	3	transfac_public__M00177	3.78	FALSE	0.00758067
Atf4	Rpl21	4	transfac_public__M00177	3.78	FALSE	0.00308706
Atf4	Rtn4	5	transfac_public__M00177	3.78	FALSE	0.00905496
Atf4	Sbsn	10	transfac_public__M00177	3.78	FALSE	0.00771294
Atf4	Slc3a2	5	transfac_public__M00177	3.78	FALSE	0.0100742
Atf4	Yy1	3	transfac_public__M00177	3.78	FALSE	0.00736647
Atf4	Ankrd1	9	factorbook__CEBPB	3.76	FALSE	0.0192202
Atf4	Flot1	8	factorbook__CEBPB	3.76	FALSE	0.0081605
Atf4	Morf4l2	9	factorbook__CEBPB	3.76	FALSE	0.00742201
Atf4	Slpi	8	factorbook__CEBPB	3.76	FALSE	0.0104892
Atf4	Trem1	8	factorbook__CEBPB	3.76	FALSE	0.00739938
Atf4	Acin1	3	cisbp__M0314	3.72	FALSE	0.00701536
Atf4	Csde1	8	cisbp__M0314	3.72	FALSE	0.00623313
Atf4	Dek	3	cisbp__M0314	3.72	FALSE	0.0072528
Atf4	Eif1a	3	cisbp__M0314	3.72	FALSE	0.0140411
Atf4	Glul	3	cisbp__M0314	3.72	FALSE	0.0118514
Atf4	Hdgf	3	cisbp__M0314	3.72	FALSE	0.00648454
Atf4	Hnrnpa0	6	cisbp__M0314	3.72	FALSE	0.00733377
Atf4	Id2	2	cisbp__M0314	3.72	FALSE	0.00560361
Atf4	Kdm6b	3	cisbp__M0314	3.72	FALSE	0.00531582
Atf4	Rbm47	3	cisbp__M0314	3.72	FALSE	0.0050466
Atf4	Rbpms	3	cisbp__M0314	3.72	FALSE	0.0119323
Atf4	Rock2	3	cisbp__M0314	3.72	FALSE	0.00917524
Atf4	Rsrc2	3	cisbp__M0314	3.72	FALSE	0.00736295
Atf4	Tgfbr1	3	cisbp__M0314	3.72	FALSE	0.00791571
Atf4	Tmem30a	2	cisbp__M0314	3.72	FALSE	0.00537575
Atf4	Tns3	3	cisbp__M0314	3.72	FALSE	0.00578347
Atf4	Atxn7l3b	4	factorbook__CEBPB	3.69	FALSE	0.00524948
Atf4	Caprin1	3	factorbook__CEBPB	3.69	FALSE	0.00553703
Atf4	Cpeb4	1	transfac_public__M00177	3.58	FALSE	0.00772921
Atf4	H3f3b	2	transfac_public__M00177	3.58	FALSE	0.011472
Atf4	Pfdn2	3	transfac_public__M00177	3.58	FALSE	0.0065611
Atf4	Ranbp2	4	transfac_public__M00177	3.58	FALSE	0.0309074
Atf4	U2af1	2	transfac_public__M00177	3.58	FALSE	0.00473075
Atf4	Ube2d3	6	transfac_public__M00177	3.58	FALSE	0.014189
Atf4	Anxa1	2	cisbp__M4606	3.47	FALSE	0.00741479
Atf4	Gm5483	4	cisbp__M4606	3.47	FALSE	0.0128116
Atf4	Stfa2l1	4	cisbp__M4606	3.47	FALSE	0.00632264
Atf4	Tuba1a	3	flyfactorsurvey__Crc_CG6272_SANGER_5_FBgn0000370	3.43	FALSE	0.00658793
Hnf4a	Arpp19	19	taipale_cyt_meth__HNF4A_NRGGTCAAAGTCCRN_eDBD	5.01	TRUE	0.00722118
Yy1	Arpp19	4	cisbp__M4493	3.5	TRUE	0.00201459
Cebpb	Asah1	1	cisbp__M6170	3.03	TRUE	0.0177007
Ets2	Asah1	15	transfac_pro__M02064	3.42	TRUE	0.00730511
Hnf4a	Ascc1	21	tfdimers__MD00124	6.38	TRUE	0.0181382
Nr1h4	Ascc1	9	tfdimers__MD00094	3.14	TRUE	0.00589192
Yy1	Ascc1	3	flyfactorsurvey__phol_SANGER_5_FBgn0035997	3.56	TRUE	0.00204183
Dbp	Ash1l	20	taipale_cyt_meth__DBP_NRTTAYGTAAYN_FL	4.41	TRUE	0.00622389
Hnf4a	Ash1l	4	taipale__Hnf4a_DBD_RRGGTCAAAGTCCRNN	3.3	TRUE	0.00450926
Jun	Ash1l	15	dbcorrdb__JUN__ENCSR000EFS_1__m1	3.47	TRUE	0.0151314
Tead1	Ash1l	4	swissregulon__hs__TEAD1.p2	3.84	TRUE	0.00615116
Yy1	Ash1l	22	cisbp__M4490	3.81	TRUE	0.00284792
Hnf4a	Asl	4	cisbp__M5525	4.23	TRUE	0.0214808
Hnf4a	Aspa	113	transfac_pro__M07958	5.69	TRUE	0.0311429
Nr1h4	Aspa	28	tfdimers__MD00172	3	TRUE	0.00776703
Hnf4a	Aspdh	311	taipale__Hnf4a_DBD_RRGGTCAAAGTCCRNN	6.08	TRUE	0.0216123
Hnf4a	Ass1	91	cisbp__M6025	5.63	TRUE	0.0327206
Nr1h4	Ass1	34	tfdimers__MD00188	3.6	TRUE	0.00783168
Atf3	Atf3	595	transfac_pro__M07313	5.42	TRUE	NA
Atf4	Atf3	33	transfac_pro__M00514	3.42	TRUE	0.00514684
Cebpb	Atf3	20	cisbp__M0315	3.3	TRUE	0.017608
Cebpd	Atf3	174	dbcorrdb__CEBPD__ENCSR000BQJ_1__m1	5.67	TRUE	0.0199639
Ets2	Atf3	40	transfac_pro__M00771	3.61	TRUE	0.00572292
Fos	Atf3	161	dbcorrdb__FOS__ENCSR000DOP_1__m1	4.08	TRUE	0.0846161
Fosb	Atf3	28	transfac_pro__M08936	3.63	TRUE	0.0421519
Fosl2	Atf3	39	cisbp__M4565	4.84	TRUE	0.00468352
Hmgb2	Atf3	2	cisbp__M1615	4.28	TRUE	0.00485405
Jun	Atf3	30	hocomoco__JUN_MOUSE.H11MO.0.A	3.67	TRUE	0.0460515
Junb	Atf3	104	swissregulon__hs__FOS_FOS_B_L1__JUN_B_D_.p2	3.39	TRUE	0.0680258
Jund	Atf3	20	dbcorrdb__JUND__ENCSR000EBZ_1__m1	3.22	TRUE	0.0501121
Klf4	Atf3	14	hocomoco__KLF4_HUMAN.H11MO.0.A	3.7	TRUE	0.0238424
Xbp1	Atf3	22	cisbp__M0291	3.34	TRUE	0.0080865
Yy1	Atf3	13	dbcorrdb__YY1__ENCSR000EWF_1__m2	3.16	TRUE	0.00528739
Atf3	Atf4	105	dbcorrdb__ATF3__ENCSR000BKE_1__m1	3.79	TRUE	0.0123558
Bhlhe40	Atf4	36	taipale_cyt_meth__BHLHE40_GTCACGTGAC_eDBD	3.04	TRUE	0.00320306
Cebpb	Atf4	9	cisbp__M0315	3.45	TRUE	0.0231435
Ets2	Atf4	157	taipale_tf_pairs__ETS2_RCCGGAAGTG_HT	3.72	TRUE	0.00507114
Fos	Atf4	12	swissregulon__hs__FOS_FOS_B_L1__JUN_B_D_.p2	3.83	TRUE	0.0242205
Fosb	Atf4	2	swissregulon__hs__FOS_FOS_B_L1__JUN_B_D_.p2	4.28	TRUE	0.00809516
Jund	Atf4	8	swissregulon__hs__FOS_FOS_B_L1__JUN_B_D_.p2	4.32	TRUE	0.044197
Yy1	Atf4	66	cisbp__M5155	4.25	TRUE	0.00453183
Atf4	Atf5	9	taipale__ATF4_DBD_NNATGAYGCAATN	3.23	TRUE	0.0471608
Cebpb	Atf5	8	cisbp__M0314	3.08	TRUE	0.0216956
Egr1	Atf5	26	transfac_pro__M04869	3.23	TRUE	0.0032063
Yy1	Atf5	4	dbcorrdb__YY1__ENCSR000EWF_1__m2	3.16	TRUE	0.00363843
Atf3	Atg3	60	dbcorrdb__ATF3__ENCSR000BKE_1__m1	3.79	TRUE	0.00712553
Bhlhe40	Atg3	24	taipale_cyt_meth__BHLHE40_GTCACGTGAC_eDBD	3.04	TRUE	0.00409994
Xbp1	Atg3	23	hocomoco__XBP1_HUMAN.H11MO.0.D	3.67	TRUE	0.00944092
Hnf4a	Atox1	1	taipale__Hnf4a_DBD_RRGGTCAAAGTCCRNN	3.3	TRUE	0.00495957
Nfe2l2	Atox1	4	jaspar__MA0150.2	3.27	TRUE	0.00897185
Usf2	Atox1	34	cisbp__M4515	3.18	TRUE	0.005715
Yy1	Atox1	4	transfac_pro__M02044	4.05	TRUE	0.00357555
Hnf4a	Atp11a	64	transfac_pro__M07958	5.69	TRUE	0.0108896
Usf2	Atp11a	63	dbcorrdb__USF2__ENCSR000EHG_1__m1	4.6	TRUE	0.0233461
Cebpb	Atp1a1	3	cisbp__M0314	3.01	TRUE	0.0041089
Egr1	Atp1a1	25	transfac_pro__M04869	3.23	TRUE	0.00143937
Hnf4a	Atp1a1	28	taipale_cyt_meth__HNF4A_NRGGTCAAAGTCCRN_eDBD	5.01	TRUE	0.00840293
Jun	Atp1a1	6	cisbp__M4608	3	TRUE	0.00245412
Jund	Atp1a1	8	hocomoco__JUND_HUMAN.H11MO.0.A	3.11	TRUE	0.00464505
Nfe2l2	Atp1a1	4	jaspar__MA0150.2	3.27	TRUE	0.00223563
Xbp1	Atp1a1	1	taipale_cyt_meth__XBP1_NKMCACGTCAYN_FL	3.03	TRUE	0.00616103
Yy1	Atp1a1	10	dbcorrdb__YY1__ENCSR000EWF_1__m2	3.16	TRUE	0.00224886
Dbp	Atp1b1	34	cisbp__M5999	3.84	TRUE	0.00767663
Hnf4a	Atp1b1	5	taipale_cyt_meth__HNF4A_NRGGTCAAAGTCCRN_eDBD_meth_repr	3.91	TRUE	0.00453113
Jun	Atp1b1	12	cisbp__M4608	3	TRUE	0.00329285
Jund	Atp1b1	22	hocomoco__JUND_MOUSE.H11MO.0.A	3.15	TRUE	0.00807308
Nfe2l2	Atp1b1	5	jaspar__MA0150.2	3.27	TRUE	0.00297994
Tead1	Atp1b1	21	swissregulon__sacCer__TEC1	4.84	TRUE	0.00744464
Atf4	Flna	1	transfac_public__M00177	3.33	FALSE	0.00519335
Atf4	Lgals3	2	dbcorrdb__EP300__ENCSR000ECV_1__m1	3.26	FALSE	0.0377258
Atf4	Nop58	2	dbcorrdb__EP300__ENCSR000ECV_1__m1	3.26	FALSE	0.0318652
Atf4	Rbms1	2	dbcorrdb__EP300__ENCSR000ECV_1__m1	3.26	FALSE	0.0256749
Atf4	Sec11c	1	dbcorrdb__EP300__ENCSR000ECV_1__m1	3.26	FALSE	0.0173009
Atf4	Txnrd1	1	dbcorrdb__EP300__ENCSR000ECV_1__m1	3.26	FALSE	0.0185769
Atf4	Eif3a	1	dbcorrdb__EP300__ENCSR000ECV_1__m1	3.24	FALSE	0.0362324
Atf4	Ppp4r2	1	dbcorrdb__EP300__ENCSR000ECV_1__m1	3.24	FALSE	0.0437483
Atf4	Tob2	1	dbcorrdb__EP300__ENCSR000ECV_1__m1	3.24	FALSE	0.0187628
Xbp1	Atp1b1	10	cisbp__M0291	3.34	TRUE	0.0116981
Yy1	Atp1b1	42	cisbp__M5155	4.25	TRUE	0.00232222
Ets2	Atp1b3	16	transfac_pro__M02064	3.42	TRUE	0.0106138
Xbp1	Atp1b3	16	cisbp__M0292	3.26	TRUE	0.00889868
Egr1	Atp2a2	20	transfac_pro__M04869	3.23	TRUE	0.00293856
Fosb	Atp2a2	77	swissregulon__hs__FOS_FOS_B_L1__JUN_B_D_.p2	4.28	TRUE	0.0147705
Fosl2	Atp2a2	13	cisbp__M6230	3.14	TRUE	0.00212988
Hnf4a	Atp2a2	18	transfac_public__M00411	5.09	TRUE	0.011599
Jun	Atp2a2	71	transfac_pro__M08942	3.69	TRUE	0.0135852
Jund	Atp2a2	2	hocomoco__JUND_MOUSE.H11MO.0.A	3.1	TRUE	0.00821659
Tead1	Atp2a2	15	taipale_cyt_meth__TEAD1_NRCATWCCN_FL	4.25	TRUE	0.00953728
Xbp1	Atp2a2	5	cisbp__M0291	3.34	TRUE	0.00722442
Yy1	Atp2a2	30	hocomoco__TYY1_MOUSE.H11MO.0.A	4.1	TRUE	0.00250399
Atf3	Atp2b1	270	transfac_pro__M00513	4.14	TRUE	0.0143158
Bhlhe40	Atp2b1	33	taipale_cyt_meth__BHLHE40_GTCACGTGAC_eDBD	3.04	TRUE	0.00681475
Cebpb	Atp2b1	10	cisbp__M0315	3.45	TRUE	0.0181239
Egr1	Atp2b1	33	transfac_pro__M04869	3.23	TRUE	0.0191088
Atf4	Mbnl2	2	cisbp__M3089	3.2	FALSE	0.0139482
Atf4	Myo6	1	cisbp__M3089	3.2	FALSE	0.00649817
Atf4	Ran	1	cisbp__M3089	3.2	FALSE	0.00433114
Atf4	Ugdh	1	cisbp__M3089	3.2	FALSE	0.00758787
Atf4	Gnb1	2	hocomoco__CEBPG_MOUSE.H11MO.0.B	3.13	FALSE	0.00641504
Atf4	Serpinh1	2	hocomoco__CEBPG_MOUSE.H11MO.0.B	3.13	FALSE	0.00847372
Atf4	Eif1ax	1	cisbp__M3089	3.12	FALSE	0.00519566
Atf4	Mtdh	2	cisbp__M3089	3.12	FALSE	0.0101247
Atf4	Ppp4c	3	cisbp__M3089	3.12	FALSE	0.00917818
Fos	Atp2b1	76	swissregulon__hs__FOS_FOS_B_L1__JUN_B_D_.p2	3.83	TRUE	0.0521228
Atf4	1700020I14Rik	1	taipale_cyt_meth__CEBPG_NRTTGCGYAAYN_FL_meth	3.06	FALSE	0.00869442
Atf4	Acsl1	1	cisbp__M0314	3.06	FALSE	0.00429897
Atf4	Actg1	1	cisbp__M0314	3.06	FALSE	0.00300992
Atf4	Adipor1	1	cisbp__M0314	3.06	FALSE	0.00638162
Atf4	Adrm1	1	taipale_cyt_meth__CEBPG_NRTTGCGYAAYN_FL_meth	3.06	FALSE	0.0118635
Atf4	Adss	1	cisbp__M0314	3.06	FALSE	0.00358744
Atf4	Aktip	1	cisbp__M0314	3.06	FALSE	0.00248912
Atf4	Aldoa	1	cisbp__M0314	3.06	FALSE	0.00329538
Atf4	Amfr	1	cisbp__M0314	3.06	FALSE	0.00827545
Atf4	Anp32a	1	cisbp__M0314	3.06	FALSE	0.00363317
Atf4	Atp1a1	1	cisbp__M0314	3.06	FALSE	0.00198014
Atf4	Atp1b1	1	cisbp__M0314	3.06	FALSE	0.00223418
Atf4	Atxn1	1	cisbp__M0314	3.06	FALSE	0.00354518
Atf4	Bcl2a1a	1	taipale_cyt_meth__CEBPG_NRTTGCGYAAYN_FL_meth	3.06	FALSE	0.00533943
Atf4	Btf3	1	taipale_cyt_meth__CEBPG_NRTTGCGYAAYN_FL_meth	3.06	FALSE	0.00397787
Atf4	Camk2n1	1	cisbp__M0314	3.06	FALSE	0.00432431
Atf4	Cbx3	1	cisbp__M0314	3.06	FALSE	0.00375169
Atf4	Cdh6	1	cisbp__M0314	3.06	FALSE	0.00457773
Atf4	Cebpb	1	cisbp__M0314	3.06	FALSE	0.00315543
Atf4	Cggbp1	1	taipale_cyt_meth__CEBPG_NRTTGCGYAAYN_FL_meth	3.06	FALSE	0.0120439
Atf4	Clu	1	cisbp__M0314	3.06	FALSE	0.0043009
Atf4	Csf2rb	1	taipale_cyt_meth__CEBPG_NRTTGCGYAAYN_FL_meth	3.06	FALSE	0.00678356
Atf4	Csf3r	1	cisbp__M0314	3.06	FALSE	0.00348481
Atf4	Ctnna1	1	cisbp__M0314	3.06	FALSE	0.00298189
Atf4	Cux1	1	cisbp__M0314	3.06	FALSE	0.00379711
Atf4	Cxcr2	1	cisbp__M0314	3.06	FALSE	0.00359422
Atf4	Dennd4a	1	cisbp__M0314	3.06	FALSE	0.00284475
Atf4	Dok3	1	cisbp__M0314	3.06	FALSE	0.00447238
Atf4	Ehd1	1	cisbp__M0314	3.06	FALSE	0.00354933
Atf4	Fermt2	1	cisbp__M0314	3.06	FALSE	0.00321079
Atf4	Fgr	1	cisbp__M0314	3.06	FALSE	0.00381068
Atf4	Fosl2	1	cisbp__M0314	3.06	FALSE	0.00483559
Atf4	Fst	1	cisbp__M0314	3.06	FALSE	0.00266109
Atf4	Ftl1	2	taipale_cyt_meth__CEBPG_NRTTGCGYAAYN_FL_meth	3.06	FALSE	0.0101071
Atf4	Gapdh	1	cisbp__M0314	3.06	FALSE	0.00105538
Atf4	Gnai2	1	cisbp__M0314	3.06	FALSE	0.00348915
Atf4	Gnb2	1	cisbp__M0314	3.06	FALSE	0.00286735
Atf4	Gnpnat1	1	cisbp__M0314	3.06	FALSE	0.00362609
Atf4	Gpsm3	1	taipale_cyt_meth__CEBPG_NRTTGCGYAAYN_FL_meth	3.06	FALSE	0.00478733
Atf4	Grb2	1	cisbp__M0314	3.06	FALSE	0.00411557
Atf4	Gsn	1	cisbp__M0314	3.06	FALSE	0.00420764
Atf4	Gtf2a2	1	taipale_cyt_meth__CEBPG_NRTTGCGYAAYN_FL_meth	3.06	FALSE	0.00638219
Atf4	Hdc	1	cisbp__M0314	3.06	FALSE	0.00359401
Atf4	Hmgb3	1	cisbp__M0314	3.06	FALSE	0.00323502
Atf4	Hmgn2	1	cisbp__M0314	3.06	FALSE	0.00440663
Atf4	Hnrnpa3	1	cisbp__M0314	3.06	FALSE	0.00420147
Atf4	Hnrnpc	1	taipale_cyt_meth__CEBPG_NRTTGCGYAAYN_FL_meth	3.06	FALSE	0.00879589
Atf4	Hp	1	cisbp__M0314	3.06	FALSE	0.00288888
Atf4	Ifngr1	2	taipale_cyt_meth__CEBPG_NRTTGCGYAAYN_FL_meth	3.06	FALSE	0.00605688
Atf4	Igf1r	1	cisbp__M0314	3.06	FALSE	0.00362903
Atf4	Il10rb	1	taipale_cyt_meth__CEBPG_NRTTGCGYAAYN_FL_meth	3.06	FALSE	0.0075842
Atf4	Il1b	1	cisbp__M0314	3.06	FALSE	0.00241025
Atf4	Klf9	1	cisbp__M0314	3.06	FALSE	0.00470796
Atf4	Lcn2	1	cisbp__M0314	3.06	FALSE	0.00294205
Atf4	Lmo4	1	cisbp__M0314	3.06	FALSE	0.0041759
Atf4	Malat1	2	taipale_cyt_meth__CEBPG_NRTTGCGYAAYN_FL_meth	3.06	FALSE	0.00797848
Atf4	Mid1ip1	1	cisbp__M0314	3.06	FALSE	0.00488285
Atf4	Mmp9	1	cisbp__M0314	3.06	FALSE	0.00299263
Atf4	Myh9	1	cisbp__M0314	3.06	FALSE	0.00391859
Atf4	Naa20	1	cisbp__M0314	3.06	FALSE	0.00382645
Atf4	Neat1	1	taipale_cyt_meth__CEBPG_NRTTGCGYAAYN_FL_meth	3.06	FALSE	0.0182732
Atf4	Nfia	1	cisbp__M0314	3.06	FALSE	0.00341858
Atf4	Nfkbia	1	cisbp__M0314	3.06	FALSE	0.00373424
Atf4	Nisch	2	taipale_cyt_meth__CEBPG_NRTTGCGYAAYN_FL_meth	3.06	FALSE	0.0117958
Atf4	Nr2f2	1	cisbp__M0314	3.06	FALSE	0.00471198
Atf4	Oaz1	1	cisbp__M0314	3.06	FALSE	0.00245602
Atf4	P4hb	1	cisbp__M0314	3.06	FALSE	0.00344039
Atf4	Pfdn1	1	cisbp__M0314	3.06	FALSE	0.00254326
Atf4	Pfn1	1	cisbp__M0314	3.06	FALSE	0.00249062
Atf4	Pglyrp1	1	taipale_cyt_meth__CEBPG_NRTTGCGYAAYN_FL_meth	3.06	FALSE	0.00570014
Atf4	Phip	1	cisbp__M0314	3.06	FALSE	0.00493223
Atf4	Plaur	2	taipale_cyt_meth__CEBPG_NRTTGCGYAAYN_FL_meth	3.06	FALSE	0.0335334
Atf4	Pole4	2	taipale_cyt_meth__CEBPG_NRTTGCGYAAYN_FL_meth	3.06	FALSE	0.0165236
Atf4	Prnp	1	cisbp__M0314	3.06	FALSE	0.00282976
Atf4	Prpf38b	1	taipale_cyt_meth__CEBPG_NRTTGCGYAAYN_FL_meth	3.06	FALSE	0.00746657
Atf4	Psmb6	1	taipale_cyt_meth__CEBPG_NRTTGCGYAAYN_FL_meth	3.06	FALSE	0.00443083
Atf4	Psmd2	1	taipale_cyt_meth__CEBPG_NRTTGCGYAAYN_FL_meth	3.06	FALSE	0.0117812
Atf4	Ptma	1	cisbp__M0314	3.06	FALSE	0.00182012
Atf4	Ptp4a1	1	cisbp__M0314	3.06	FALSE	0.00458324
Atf4	Rab2a	1	cisbp__M0314	3.06	FALSE	0.00336316
Atf4	Ralbp1	1	cisbp__M0314	3.06	FALSE	0.00387224
Atf4	Rap1a	1	cisbp__M0314	3.06	FALSE	0.0053896
Atf4	Rcan1	1	cisbp__M0314	3.06	FALSE	0.00361815
Atf4	Rdx	1	cisbp__M0314	3.06	FALSE	0.00408548
Atf4	Rgs2	1	cisbp__M0314	3.06	FALSE	0.0030381
Atf4	Rora	1	cisbp__M0314	3.06	FALSE	0.00446092
Atf4	Rpl10	1	cisbp__M0314	3.06	FALSE	0.00185941
Atf4	Rps24	1	taipale_cyt_meth__CEBPG_NRTTGCGYAAYN_FL_meth	3.06	FALSE	0.00282631
Atf4	Rrbp1	1	cisbp__M0314	3.06	FALSE	0.00412977
Atf4	Sdha	1	cisbp__M0314	3.06	FALSE	0.00219259
Atf4	Sec62	1	cisbp__M0314	3.06	FALSE	0.00340317
Atf4	Sf3b5	1	taipale_cyt_meth__CEBPG_NRTTGCGYAAYN_FL_meth	3.06	FALSE	0.00550425
Atf4	Slc16a12	1	cisbp__M0314	3.06	FALSE	0.00294585
Atf4	Slc34a2	1	cisbp__M0314	3.06	FALSE	0.00400795
Atf4	Sltm	2	taipale_cyt_meth__CEBPG_NRTTGCGYAAYN_FL_meth	3.06	FALSE	0.00702662
Atf4	Socs3	1	cisbp__M0314	3.06	FALSE	0.00234383
Atf4	Sox4	1	cisbp__M0314	3.06	FALSE	0.00613716
Atf4	Tmem33	1	cisbp__M0314	3.06	FALSE	0.00401286
Atf4	Top1	1	cisbp__M0314	3.06	FALSE	0.00476934
Atf4	Tshz2	1	cisbp__M0314	3.06	FALSE	0.00358841
Atf4	Tsn	2	taipale_cyt_meth__CEBPG_NRTTGCGYAAYN_FL_meth	3.06	FALSE	0.00603479
Atf4	Tspo	1	cisbp__M0314	3.06	FALSE	0.00238724
Atf4	Tuba4a	1	cisbp__M0314	3.06	FALSE	0.00291311
Atf4	Tubb2b	1	cisbp__M0314	3.06	FALSE	0.00431627
Atf4	Ugp2	1	cisbp__M0314	3.06	FALSE	0.00276048
Atf4	Wfdc2	1	cisbp__M0314	3.06	FALSE	0.00301229
Atf4	Zc3h15	2	taipale_cyt_meth__CEBPG_NRTTGCGYAAYN_FL_meth	3.06	FALSE	0.00761178
Atf4	Zfp706	1	cisbp__M0314	3.06	FALSE	0.00277732
Atf4	Zmiz1	1	cisbp__M0314	3.06	FALSE	0.00404885
Fosb	Atp2b1	33	swissregulon__hs__FOS_FOS_B_L1__JUN_B_D_.p2	4.28	TRUE	0.00885908
Jun	Atp2b1	23	transfac_pro__M08942	3.69	TRUE	0.0282106
Junb	Atp2b1	32	swissregulon__hs__FOS_FOS_B_L1__JUN_B_D_.p2	3.97	TRUE	0.0395586
Jund	Atp2b1	9	swissregulon__hs__FOS_FOS_B_L1__JUN_B_D_.p2	4.32	TRUE	0.0148486
Klf4	Atp2b1	3	hocomoco__KLF4_HUMAN.H11MO.0.A	3.46	TRUE	0.00514698
Atf4	Thbs1	1	taipale_cyt_meth__CEBPG_NRTTGCGYAAYN_FL_meth	3	FALSE	0.0051106
Bclaf1	1810058I24Rik	75	dbcorrdb__NR2C2__ENCSR000EVS_1__m1	4.37	FALSE	0.00198613
Bclaf1	4930523C07Rik	100	dbcorrdb__NR2C2__ENCSR000EVS_1__m1	4.37	FALSE	0.00316966
Bclaf1	AA467197	100	dbcorrdb__NR2C2__ENCSR000EVS_1__m1	4.37	FALSE	0.00175352
Bclaf1	Acot2	92	dbcorrdb__NR2C2__ENCSR000EVS_1__m1	4.37	FALSE	0.00295744
Bclaf1	Acox3	75	dbcorrdb__NR2C2__ENCSR000EVS_1__m1	4.37	FALSE	0.00374526
Bclaf1	Acsl1	49	dbcorrdb__NR2C2__ENCSR000EVS_1__m1	4.37	FALSE	0.0038898
Bclaf1	Adamts1	36	dbcorrdb__NR2C2__ENCSR000EVS_1__m1	4.37	FALSE	0.00231591
Bclaf1	Adipor1	120	dbcorrdb__NR2C2__ENCSR000EVS_1__m1	4.37	FALSE	0.00250196
Bclaf1	Adrb2	59	dbcorrdb__NR2C2__ENCSR000EVS_1__m1	4.37	FALSE	0.00252493
Bclaf1	Adss	35	dbcorrdb__NR2C2__ENCSR000EVS_1__m1	4.37	FALSE	0.00310592
Bclaf1	Ahnak	98	dbcorrdb__NR2C2__ENCSR000EVS_1__m1	4.37	FALSE	0.00322607
Bclaf1	Alad	114	dbcorrdb__NR2C2__ENCSR000EVS_1__m1	4.37	FALSE	0.00261869
Bclaf1	Anapc11	131	dbcorrdb__NR2C2__ENCSR000EVS_1__m1	4.37	FALSE	0.00466582
Bclaf1	Anapc13	94	dbcorrdb__NR2C2__ENCSR000EVS_1__m1	4.37	FALSE	0.00216898
Bclaf1	Ank3	76	dbcorrdb__NR2C2__ENCSR000EVS_1__m1	4.37	FALSE	0.0129131
Bclaf1	Ankrd11	143	dbcorrdb__NR2C2__ENCSR000EVS_1__m1	4.37	FALSE	0.00533537
Bclaf1	Anxa2	49	dbcorrdb__NR2C2__ENCSR000EVS_1__m1	4.37	FALSE	0.001443
Bclaf1	Arpc1a	78	dbcorrdb__NR2C2__ENCSR000EVS_1__m1	4.37	FALSE	0.00307717
Bclaf1	Arpc1b	51	dbcorrdb__NR2C2__ENCSR000EVS_1__m1	4.37	FALSE	0.00160092
Bclaf1	Atf3	48	dbcorrdb__NR2C2__ENCSR000EVS_1__m1	4.37	FALSE	0.00142181
Bclaf1	Atf4	129	dbcorrdb__NR2C2__ENCSR000EVS_1__m1	4.37	FALSE	0.00219995
Bclaf1	Atp1a1	38	dbcorrdb__NR2C2__ENCSR000EVS_1__m1	4.37	FALSE	0.00381837
Bclaf1	Atp2a2	16	dbcorrdb__NR2C2__ENCSR000EVS_1__m1	4.37	FALSE	0.0131772
Bclaf1	Atp5a1	90	dbcorrdb__NR2C2__ENCSR000EVS_1__m1	4.37	FALSE	0.00225886
Bclaf1	Atp5k	43	dbcorrdb__NR2C2__ENCSR000EVS_1__m1	4.37	FALSE	0.00185659
Bclaf1	Atp6v0a4	112	dbcorrdb__NR2C2__ENCSR000EVS_1__m1	4.37	FALSE	0.00437812
Bclaf1	Atp6v1c1	88	dbcorrdb__NR2C2__ENCSR000EVS_1__m1	4.37	FALSE	0.00424253
Bclaf1	Atxn1	112	dbcorrdb__NR2C2__ENCSR000EVS_1__m1	4.37	FALSE	0.00754275
Bclaf1	Banf1	91	dbcorrdb__NR2C2__ENCSR000EVS_1__m1	4.37	FALSE	0.00275399
Bclaf1	BC005537	87	dbcorrdb__NR2C2__ENCSR000EVS_1__m1	4.37	FALSE	0.00483164
Bclaf1	Bcl2l11	52	dbcorrdb__NR2C2__ENCSR000EVS_1__m1	4.37	FALSE	0.00286624
Bclaf1	Brd2	125	dbcorrdb__NR2C2__ENCSR000EVS_1__m1	4.37	FALSE	0.00397369
Bclaf1	Cacybp	137	dbcorrdb__NR2C2__ENCSR000EVS_1__m1	4.37	FALSE	0.00253993
Bclaf1	Calm2	63	dbcorrdb__NR2C2__ENCSR000EVS_1__m1	4.37	FALSE	0.00140885
Bclaf1	Calm3	126	dbcorrdb__NR2C2__ENCSR000EVS_1__m1	4.37	FALSE	0.00164893
Bclaf1	Capg	57	dbcorrdb__NR2C2__ENCSR000EVS_1__m1	4.37	FALSE	0.00116387
Bclaf1	Capza2	66	dbcorrdb__NR2C2__ENCSR000EVS_1__m1	4.37	FALSE	0.00263031
Bclaf1	Capzb	63	dbcorrdb__NR2C2__ENCSR000EVS_1__m1	4.37	FALSE	0.00254625
Bclaf1	Ccnd1	111	dbcorrdb__NR2C2__ENCSR000EVS_1__m1	4.37	FALSE	0.0038196
Bclaf1	Ccnd3	59	dbcorrdb__NR2C2__ENCSR000EVS_1__m1	4.37	FALSE	0.00189131
Bclaf1	Ccni	110	dbcorrdb__NR2C2__ENCSR000EVS_1__m1	4.37	FALSE	0.00249053
Bclaf1	Ccnl2	40	dbcorrdb__NR2C2__ENCSR000EVS_1__m1	4.37	FALSE	0.0123782
Bclaf1	Cd52	36	dbcorrdb__NR2C2__ENCSR000EVS_1__m1	4.37	FALSE	0.00136251
Bclaf1	Cd9	36	dbcorrdb__NR2C2__ENCSR000EVS_1__m1	4.37	FALSE	0.00141152
Bclaf1	Cfdp1	122	dbcorrdb__NR2C2__ENCSR000EVS_1__m1	4.37	FALSE	0.00191482
Bclaf1	Chchd7	31	dbcorrdb__NR2C2__ENCSR000EVS_1__m1	4.37	FALSE	0.00213479
Bclaf1	Chmp2a	90	dbcorrdb__NR2C2__ENCSR000EVS_1__m1	4.37	FALSE	0.00203679
Bclaf1	Clu	102	dbcorrdb__NR2C2__ENCSR000EVS_1__m1	4.37	FALSE	0.00191116
Bclaf1	Cnbp	46	dbcorrdb__NR2C2__ENCSR000EVS_1__m1	4.37	FALSE	0.00242749
Bclaf1	Cnn3	91	dbcorrdb__NR2C2__ENCSR000EVS_1__m1	4.37	FALSE	0.00248877
Bclaf1	Coasy	3	dbcorrdb__NR2C2__ENCSR000EVS_1__m1	4.37	FALSE	0.00338633
Bclaf1	Col4a1	37	dbcorrdb__NR2C2__ENCSR000EVS_1__m1	4.37	FALSE	0.00404649
Bclaf1	Cope	136	dbcorrdb__NR2C2__ENCSR000EVS_1__m1	4.37	FALSE	0.00249185
Bclaf1	Coro1a	45	dbcorrdb__NR2C2__ENCSR000EVS_1__m1	4.37	FALSE	0.00241351
Bclaf1	Cox6a1	68	dbcorrdb__NR2C2__ENCSR000EVS_1__m1	4.37	FALSE	0.00149295
Bclaf1	Cox7a2	46	dbcorrdb__NR2C2__ENCSR000EVS_1__m1	4.37	FALSE	0.00147115
Bclaf1	Cpt1a	57	dbcorrdb__NR2C2__ENCSR000EVS_1__m1	4.37	FALSE	0.00405782
Bclaf1	Cript	128	dbcorrdb__NR2C2__ENCSR000EVS_1__m1	4.37	FALSE	0.00220962
Bclaf1	Csrnp1	51	dbcorrdb__NR2C2__ENCSR000EVS_1__m1	4.37	FALSE	0.00338458
Bclaf1	Cwc15	99	dbcorrdb__NR2C2__ENCSR000EVS_1__m1	4.37	FALSE	0.00232474
Bclaf1	Cxxc5	128	dbcorrdb__NR2C2__ENCSR000EVS_1__m1	4.37	FALSE	0.00344253
Bclaf1	Dazap2	90	dbcorrdb__NR2C2__ENCSR000EVS_1__m1	4.37	FALSE	0.00311702
Bclaf1	Ddit3	101	dbcorrdb__NR2C2__ENCSR000EVS_1__m1	4.37	FALSE	0.00206264
Bclaf1	Dnajc2	92	dbcorrdb__NR2C2__ENCSR000EVS_1__m1	4.37	FALSE	0.00446672
Bclaf1	Dph3	73	dbcorrdb__NR2C2__ENCSR000EVS_1__m1	4.37	FALSE	0.00292948
Bclaf1	Egr1	158	dbcorrdb__NR2C2__ENCSR000EVS_1__m1	4.37	FALSE	0.00219222
Bclaf1	Eif1a	10	dbcorrdb__NR2C2__ENCSR000EVS_1__m1	4.37	FALSE	0.00366992
Bclaf1	Eif1b	33	dbcorrdb__NR2C2__ENCSR000EVS_1__m1	4.37	FALSE	0.00263855
Bclaf1	Eif3k	145	dbcorrdb__NR2C2__ENCSR000EVS_1__m1	4.37	FALSE	0.00171218
Bclaf1	Eif4a2	94	dbcorrdb__NR2C2__ENCSR000EVS_1__m1	4.37	FALSE	0.0107947
Bclaf1	Eif4g1	128	dbcorrdb__NR2C2__ENCSR000EVS_1__m1	4.37	FALSE	0.00396911
Bclaf1	Eif6	122	dbcorrdb__NR2C2__ENCSR000EVS_1__m1	4.37	FALSE	0.00134557
Bclaf1	Eny2	83	dbcorrdb__NR2C2__ENCSR000EVS_1__m1	4.37	FALSE	0.00228144
Bclaf1	Etfb	20	dbcorrdb__NR2C2__ENCSR000EVS_1__m1	4.37	FALSE	0.00142975
Bclaf1	Ets2	21	dbcorrdb__NR2C2__ENCSR000EVS_1__m1	4.37	FALSE	0.0014879
Bclaf1	Exosc4	109	dbcorrdb__NR2C2__ENCSR000EVS_1__m1	4.37	FALSE	0.0024765
Bclaf1	Ezr	68	dbcorrdb__NR2C2__ENCSR000EVS_1__m1	4.37	FALSE	0.00259295
Bclaf1	Fam103a1	57	dbcorrdb__NR2C2__ENCSR000EVS_1__m1	4.37	FALSE	0.00429447
Bclaf1	Fam105a	40	dbcorrdb__NR2C2__ENCSR000EVS_1__m1	4.37	FALSE	0.00182421
Bclaf1	Fam173a	141	dbcorrdb__NR2C2__ENCSR000EVS_1__m1	4.37	FALSE	0.00227304
Bclaf1	Fam49b	25	dbcorrdb__NR2C2__ENCSR000EVS_1__m1	4.37	FALSE	0.00110503
Bclaf1	Fech	5	dbcorrdb__NR2C2__ENCSR000EVS_1__m1	4.37	FALSE	0.00246926
Bclaf1	Fosl2	128	dbcorrdb__NR2C2__ENCSR000EVS_1__m1	4.37	FALSE	0.0027634
Bclaf1	G6pc	58	dbcorrdb__NR2C2__ENCSR000EVS_1__m1	4.37	FALSE	0.00542173
Bclaf1	Gadd45b	79	dbcorrdb__NR2C2__ENCSR000EVS_1__m1	4.37	FALSE	0.00236461
Bclaf1	Galnt11	1	dbcorrdb__NR2C2__ENCSR000EVS_1__m1	4.37	FALSE	0.00311406
Bclaf1	Gcnt1	69	dbcorrdb__NR2C2__ENCSR000EVS_1__m1	4.37	FALSE	0.00556859
Bclaf1	Ghitm	36	dbcorrdb__NR2C2__ENCSR000EVS_1__m1	4.37	FALSE	0.00204251
Bclaf1	Gkap1	90	dbcorrdb__NR2C2__ENCSR000EVS_1__m1	4.37	FALSE	0.00201736
Bclaf1	Glrx5	62	dbcorrdb__NR2C2__ENCSR000EVS_1__m1	4.37	FALSE	0.00183493
Bclaf1	Gls	91	dbcorrdb__NR2C2__ENCSR000EVS_1__m1	4.37	FALSE	0.00203358
Bclaf1	Gna13	8	dbcorrdb__NR2C2__ENCSR000EVS_1__m1	4.37	FALSE	0.0034841
Bclaf1	Gnai2	132	dbcorrdb__NR2C2__ENCSR000EVS_1__m1	4.37	FALSE	0.00132446
Bclaf1	Gnb2	130	dbcorrdb__NR2C2__ENCSR000EVS_1__m1	4.37	FALSE	0.00114526
Bclaf1	Grb2	124	dbcorrdb__NR2C2__ENCSR000EVS_1__m1	4.37	FALSE	0.00220318
Bclaf1	Gsn	41	dbcorrdb__NR2C2__ENCSR000EVS_1__m1	4.37	FALSE	0.00283395
Bclaf1	H2-Ab1	3	dbcorrdb__NR2C2__ENCSR000EVS_1__m1	4.37	FALSE	0.00143082
Bclaf1	H2afv	43	dbcorrdb__NR2C2__ENCSR000EVS_1__m1	4.37	FALSE	0.00261563
Bclaf1	H2afy	92	dbcorrdb__NR2C2__ENCSR000EVS_1__m1	4.37	FALSE	0.00457935
Bclaf1	Hadhb	29	dbcorrdb__NR2C2__ENCSR000EVS_1__m1	4.37	FALSE	0.00197612
Bclaf1	Hes1	46	dbcorrdb__NR2C2__ENCSR000EVS_1__m1	4.37	FALSE	0.00169384
Bclaf1	Higd1a	48	dbcorrdb__NR2C2__ENCSR000EVS_1__m1	4.37	FALSE	0.0021251
Bclaf1	Hnrnpd	155	dbcorrdb__NR2C2__ENCSR000EVS_1__m1	4.37	FALSE	0.0035459
Bclaf1	Hoxa7	62	dbcorrdb__NR2C2__ENCSR000EVS_1__m1	4.37	FALSE	0.00218602
Bclaf1	Hoxb2	14	dbcorrdb__NR2C2__ENCSR000EVS_1__m1	4.37	FALSE	0.00266329
Bclaf1	Hoxb7	28	dbcorrdb__NR2C2__ENCSR000EVS_1__m1	4.37	FALSE	0.00174816
Bclaf1	Hp1bp3	104	dbcorrdb__NR2C2__ENCSR000EVS_1__m1	4.37	FALSE	0.00511185
Bclaf1	Hsp90ab1	130	dbcorrdb__NR2C2__ENCSR000EVS_1__m1	4.37	FALSE	0.00118611
Bclaf1	Hspa9	40	dbcorrdb__NR2C2__ENCSR000EVS_1__m1	4.37	FALSE	0.00236291
Bclaf1	Hspe1	77	dbcorrdb__NR2C2__ENCSR000EVS_1__m1	4.37	FALSE	0.00133611
Bclaf1	Icam1	95	dbcorrdb__NR2C2__ENCSR000EVS_1__m1	4.37	FALSE	0.00243807
Bclaf1	Id1	19	dbcorrdb__NR2C2__ENCSR000EVS_1__m1	4.37	FALSE	0.00181465
Bclaf1	Igf1r	40	dbcorrdb__NR2C2__ENCSR000EVS_1__m1	4.37	FALSE	0.0144655
Bclaf1	Igfbp4	66	dbcorrdb__NR2C2__ENCSR000EVS_1__m1	4.37	FALSE	0.00335736
Bclaf1	Igfbp5	100	dbcorrdb__NR2C2__ENCSR000EVS_1__m1	4.37	FALSE	0.0032545
Bclaf1	Il1a	104	dbcorrdb__NR2C2__ENCSR000EVS_1__m1	4.37	FALSE	0.00308745
Bclaf1	Immt	93	dbcorrdb__NR2C2__ENCSR000EVS_1__m1	4.37	FALSE	0.00224227
Bclaf1	Iqgap1	137	dbcorrdb__NR2C2__ENCSR000EVS_1__m1	4.37	FALSE	0.00246129
Bclaf1	Itgb1	111	dbcorrdb__NR2C2__ENCSR000EVS_1__m1	4.37	FALSE	0.00274791
Bclaf1	Ivns1abp	95	dbcorrdb__NR2C2__ENCSR000EVS_1__m1	4.37	FALSE	0.0202485
Bclaf1	Jun	89	dbcorrdb__NR2C2__ENCSR000EVS_1__m1	4.37	FALSE	0.00367626
Bclaf1	Klf3	57	dbcorrdb__NR2C2__ENCSR000EVS_1__m1	4.37	FALSE	0.0040855
Bclaf1	Klf9	112	dbcorrdb__NR2C2__ENCSR000EVS_1__m1	4.37	FALSE	0.00399899
Bclaf1	Ldha	107	dbcorrdb__NR2C2__ENCSR000EVS_1__m1	4.37	FALSE	0.00108058
Bclaf1	Litaf	88	dbcorrdb__NR2C2__ENCSR000EVS_1__m1	4.37	FALSE	0.00117451
Bclaf1	Lmna	118	dbcorrdb__NR2C2__ENCSR000EVS_1__m1	4.37	FALSE	0.00188945
Bclaf1	Lmnb1	83	dbcorrdb__NR2C2__ENCSR000EVS_1__m1	4.37	FALSE	0.00230923
Bclaf1	Lrrc58	50	dbcorrdb__NR2C2__ENCSR000EVS_1__m1	4.37	FALSE	0.0048978
Bclaf1	Lrrfip2	116	dbcorrdb__NR2C2__ENCSR000EVS_1__m1	4.37	FALSE	0.00239663
Bclaf1	Lsm12	27	dbcorrdb__NR2C2__ENCSR000EVS_1__m1	4.37	FALSE	0.00273391
Bclaf1	Luc7l2	86	dbcorrdb__NR2C2__ENCSR000EVS_1__m1	4.37	FALSE	0.0109466
Bclaf1	Luc7l3	33	dbcorrdb__NR2C2__ENCSR000EVS_1__m1	4.37	FALSE	0.00750894
Bclaf1	Magoh	96	dbcorrdb__NR2C2__ENCSR000EVS_1__m1	4.37	FALSE	0.00306316
Bclaf1	Malat1	110	dbcorrdb__NR2C2__ENCSR000EVS_1__m1	4.37	FALSE	0.0123104
Bclaf1	Mdh1	66	dbcorrdb__NR2C2__ENCSR000EVS_1__m1	4.37	FALSE	0.00100423
Bclaf1	Mgat2	5	dbcorrdb__NR2C2__ENCSR000EVS_1__m1	4.37	FALSE	0.0032524
Bclaf1	Mgst3	109	dbcorrdb__NR2C2__ENCSR000EVS_1__m1	4.37	FALSE	0.00198606
Bclaf1	Morn2	61	dbcorrdb__NR2C2__ENCSR000EVS_1__m1	4.37	FALSE	0.00372992
Bclaf1	Mpp6	6	dbcorrdb__NR2C2__ENCSR000EVS_1__m1	4.37	FALSE	0.00293448
Bclaf1	Mrpl33	125	dbcorrdb__NR2C2__ENCSR000EVS_1__m1	4.37	FALSE	0.00173001
Bclaf1	Mrpl35	6	dbcorrdb__NR2C2__ENCSR000EVS_1__m1	4.37	FALSE	0.00170347
Bclaf1	Mrps16	71	dbcorrdb__NR2C2__ENCSR000EVS_1__m1	4.37	FALSE	0.00243051
Bclaf1	Mrps18a	117	dbcorrdb__NR2C2__ENCSR000EVS_1__m1	4.37	FALSE	0.00237476
Bclaf1	Mrps21	126	dbcorrdb__NR2C2__ENCSR000EVS_1__m1	4.37	FALSE	0.00247973
Bclaf1	Mvp	18	dbcorrdb__NR2C2__ENCSR000EVS_1__m1	4.37	FALSE	0.00241699
Bclaf1	Myo6	36	dbcorrdb__NR2C2__ENCSR000EVS_1__m1	4.37	FALSE	0.0142957
Bclaf1	Nars	104	dbcorrdb__NR2C2__ENCSR000EVS_1__m1	4.37	FALSE	0.0027212
Bclaf1	Ncor1	75	dbcorrdb__NR2C2__ENCSR000EVS_1__m1	4.37	FALSE	0.00366672
Bclaf1	Ndrg1	59	dbcorrdb__NR2C2__ENCSR000EVS_1__m1	4.37	FALSE	0.00870032
Bclaf1	Ndufb7	51	dbcorrdb__NR2C2__ENCSR000EVS_1__m1	4.37	FALSE	0.00204312
Bclaf1	Ndufs5	51	dbcorrdb__NR2C2__ENCSR000EVS_1__m1	4.37	FALSE	0.00151188
Bclaf1	Nedd8	62	dbcorrdb__NR2C2__ENCSR000EVS_1__m1	4.37	FALSE	0.00256189
Bclaf1	Nfe2l2	34	dbcorrdb__NR2C2__ENCSR000EVS_1__m1	4.37	FALSE	0.00179417
Bclaf1	Nfia	139	dbcorrdb__NR2C2__ENCSR000EVS_1__m1	4.37	FALSE	0.00554462
Bclaf1	Nfib	68	dbcorrdb__NR2C2__ENCSR000EVS_1__m1	4.37	FALSE	0.00542694
Bclaf1	Nme1	101	dbcorrdb__NR2C2__ENCSR000EVS_1__m1	4.37	FALSE	0.00162783
Bclaf1	Nol7	27	dbcorrdb__NR2C2__ENCSR000EVS_1__m1	4.37	FALSE	0.00247721
Bclaf1	Nop56	127	dbcorrdb__NR2C2__ENCSR000EVS_1__m1	4.37	FALSE	0.00238572
Bclaf1	Nox4	88	dbcorrdb__NR2C2__ENCSR000EVS_1__m1	4.37	FALSE	0.00352467
Bclaf1	Npm1	76	dbcorrdb__NR2C2__ENCSR000EVS_1__m1	4.37	FALSE	0.00309178
Bclaf1	Nr1h4	61	dbcorrdb__NR2C2__ENCSR000EVS_1__m1	4.37	FALSE	0.00311367
Bclaf1	Nr4a1	96	dbcorrdb__NR2C2__ENCSR000EVS_1__m1	4.37	FALSE	0.00175682
Bclaf1	Nr4a2	155	dbcorrdb__NR2C2__ENCSR000EVS_1__m1	4.37	FALSE	0.00281634
Bclaf1	Nudc	86	dbcorrdb__NR2C2__ENCSR000EVS_1__m1	4.37	FALSE	0.00205511
Bclaf1	Odc1	69	dbcorrdb__NR2C2__ENCSR000EVS_1__m1	4.37	FALSE	0.00162995
Bclaf1	Pabpc1	69	dbcorrdb__NR2C2__ENCSR000EVS_1__m1	4.37	FALSE	0.00180239
Bclaf1	Pcbp1	107	dbcorrdb__NR2C2__ENCSR000EVS_1__m1	4.37	FALSE	0.00280424
Bclaf1	Pcbp2	65	dbcorrdb__NR2C2__ENCSR000EVS_1__m1	4.37	FALSE	0.00318252
Bclaf1	Pdap1	139	dbcorrdb__NR2C2__ENCSR000EVS_1__m1	4.37	FALSE	0.00291023
Bclaf1	Pdcd10	104	dbcorrdb__NR2C2__ENCSR000EVS_1__m1	4.37	FALSE	0.00253047
Bclaf1	Pdpn	32	dbcorrdb__NR2C2__ENCSR000EVS_1__m1	4.37	FALSE	0.003205
Bclaf1	Pfdn4	82	dbcorrdb__NR2C2__ENCSR000EVS_1__m1	4.37	FALSE	0.00282171
Bclaf1	Pgpep1	28	dbcorrdb__NR2C2__ENCSR000EVS_1__m1	4.37	FALSE	0.00257943
Bclaf1	Pipox	75	dbcorrdb__NR2C2__ENCSR000EVS_1__m1	4.37	FALSE	0.00235618
Bclaf1	Pkn2	25	dbcorrdb__NR2C2__ENCSR000EVS_1__m1	4.37	FALSE	0.00438364
Bclaf1	Plat	57	dbcorrdb__NR2C2__ENCSR000EVS_1__m1	4.37	FALSE	0.00214883
Bclaf1	Plekhj1	45	dbcorrdb__NR2C2__ENCSR000EVS_1__m1	4.37	FALSE	0.00352702
Bclaf1	Pnn	124	dbcorrdb__NR2C2__ENCSR000EVS_1__m1	4.37	FALSE	0.0215099
Bclaf1	Polr2f	83	dbcorrdb__NR2C2__ENCSR000EVS_1__m1	4.37	FALSE	0.00325741
Bclaf1	Pon2	5	dbcorrdb__NR2C2__ENCSR000EVS_1__m1	4.37	FALSE	0.00245557
Bclaf1	Por	45	dbcorrdb__NR2C2__ENCSR000EVS_1__m1	4.37	FALSE	0.00470594
Bclaf1	Ppig	142	dbcorrdb__NR2C2__ENCSR000EVS_1__m1	4.37	FALSE	0.003116
Bclaf1	Prdx6	14	dbcorrdb__NR2C2__ENCSR000EVS_1__m1	4.37	FALSE	0.00196734
Bclaf1	Prpf4b	94	dbcorrdb__NR2C2__ENCSR000EVS_1__m1	4.37	FALSE	0.0154111
Bclaf1	Psmc2	89	dbcorrdb__NR2C2__ENCSR000EVS_1__m1	4.37	FALSE	0.00153285
Bclaf1	Psmc5	120	dbcorrdb__NR2C2__ENCSR000EVS_1__m1	4.37	FALSE	0.00204547
Bclaf1	Psmc6	43	dbcorrdb__NR2C2__ENCSR000EVS_1__m1	4.37	FALSE	0.00210088
Bclaf1	Psmd7	55	dbcorrdb__NR2C2__ENCSR000EVS_1__m1	4.37	FALSE	0.00210314
Bclaf1	Ptafr	36	dbcorrdb__NR2C2__ENCSR000EVS_1__m1	4.37	FALSE	0.00310859
Bclaf1	Ptpn1	101	dbcorrdb__NR2C2__ENCSR000EVS_1__m1	4.37	FALSE	0.00169624
Bclaf1	Pura	93	dbcorrdb__NR2C2__ENCSR000EVS_1__m1	4.37	FALSE	0.00598742
Bclaf1	Rab10	67	dbcorrdb__NR2C2__ENCSR000EVS_1__m1	4.37	FALSE	0.00198158
Bclaf1	Rab2a	100	dbcorrdb__NR2C2__ENCSR000EVS_1__m1	4.37	FALSE	0.00201927
Bclaf1	Rab5c	93	dbcorrdb__NR2C2__ENCSR000EVS_1__m1	4.37	FALSE	0.00284729
Bclaf1	Raly	91	dbcorrdb__NR2C2__ENCSR000EVS_1__m1	4.37	FALSE	0.00359667
Bclaf1	Rap1a	93	dbcorrdb__NR2C2__ENCSR000EVS_1__m1	4.37	FALSE	0.00179223
Bclaf1	Rbbp6	68	dbcorrdb__NR2C2__ENCSR000EVS_1__m1	4.37	FALSE	0.00520995
Bclaf1	Rbbp7	104	dbcorrdb__NR2C2__ENCSR000EVS_1__m1	4.37	FALSE	0.00201645
Bclaf1	Rbm47	135	dbcorrdb__NR2C2__ENCSR000EVS_1__m1	4.37	FALSE	0.00732733
Bclaf1	Rcan1	45	dbcorrdb__NR2C2__ENCSR000EVS_1__m1	4.37	FALSE	0.016736
Bclaf1	Rchy1	129	dbcorrdb__NR2C2__ENCSR000EVS_1__m1	4.37	FALSE	0.00452421
Bclaf1	Rheb	120	dbcorrdb__NR2C2__ENCSR000EVS_1__m1	4.37	FALSE	0.00241977
Bclaf1	Rock1	92	dbcorrdb__NR2C2__ENCSR000EVS_1__m1	4.37	FALSE	0.00391755
Bclaf1	Rpl31	74	dbcorrdb__NR2C2__ENCSR000EVS_1__m1	4.37	FALSE	0.00200634
Bclaf1	Rpl34	136	dbcorrdb__NR2C2__ENCSR000EVS_1__m1	4.37	FALSE	0.00151834
Bclaf1	Rpl5	7	dbcorrdb__NR2C2__ENCSR000EVS_1__m1	4.37	FALSE	0.00137453
Bclaf1	Rpl8	32	dbcorrdb__NR2C2__ENCSR000EVS_1__m1	4.37	FALSE	0.00148968
Bclaf1	Rps10	55	dbcorrdb__NR2C2__ENCSR000EVS_1__m1	4.37	FALSE	0.00104482
Bclaf1	Rps21	45	dbcorrdb__NR2C2__ENCSR000EVS_1__m1	4.37	FALSE	0.00139468
Bclaf1	Rps27l	76	dbcorrdb__NR2C2__ENCSR000EVS_1__m1	4.37	FALSE	0.00189347
Bclaf1	Rps5	61	dbcorrdb__NR2C2__ENCSR000EVS_1__m1	4.37	FALSE	0.00117691
Bclaf1	Rrbp1	61	dbcorrdb__NR2C2__ENCSR000EVS_1__m1	4.37	FALSE	0.0108735
Bclaf1	Rsl1d1	79	dbcorrdb__NR2C2__ENCSR000EVS_1__m1	4.37	FALSE	0.00243097
Bclaf1	Runx1	93	dbcorrdb__NR2C2__ENCSR000EVS_1__m1	4.37	FALSE	0.00289093
Bclaf1	S100a11	13	dbcorrdb__NR2C2__ENCSR000EVS_1__m1	4.37	FALSE	0.00114853
Bclaf1	Sar1b	18	dbcorrdb__NR2C2__ENCSR000EVS_1__m1	4.37	FALSE	0.00258828
Bclaf1	Sat1	83	dbcorrdb__NR2C2__ENCSR000EVS_1__m1	4.37	FALSE	0.00329671
Bclaf1	Scaf11	126	dbcorrdb__NR2C2__ENCSR000EVS_1__m1	4.37	FALSE	0.00558809
Bclaf1	Sec11a	54	dbcorrdb__NR2C2__ENCSR000EVS_1__m1	4.37	FALSE	0.00326244
Bclaf1	2020-09-07	90	dbcorrdb__NR2C2__ENCSR000EVS_1__m1	4.37	FALSE	0.00221188
Bclaf1	Serbp1	108	dbcorrdb__NR2C2__ENCSR000EVS_1__m1	4.37	FALSE	0.00357696
Bclaf1	Serf2	65	dbcorrdb__NR2C2__ENCSR000EVS_1__m1	4.37	FALSE	0.00251207
Bclaf1	Serpinh1	87	dbcorrdb__NR2C2__ENCSR000EVS_1__m1	4.37	FALSE	0.00224253
Bclaf1	Slc25a17	124	dbcorrdb__NR2C2__ENCSR000EVS_1__m1	4.37	FALSE	0.00257677
Bclaf1	Slc31a2	1	dbcorrdb__NR2C2__ENCSR000EVS_1__m1	4.37	FALSE	0.00212762
Bclaf1	Slc34a2	88	dbcorrdb__NR2C2__ENCSR000EVS_1__m1	4.37	FALSE	0.00124944
Bclaf1	Slc37a4	40	dbcorrdb__NR2C2__ENCSR000EVS_1__m1	4.37	FALSE	0.00538668
Bclaf1	Slc38a2	108	dbcorrdb__NR2C2__ENCSR000EVS_1__m1	4.37	FALSE	0.00173374
Bclaf1	Slc3a2	43	dbcorrdb__NR2C2__ENCSR000EVS_1__m1	4.37	FALSE	0.00575542
Bclaf1	Slc7a8	7	dbcorrdb__NR2C2__ENCSR000EVS_1__m1	4.37	FALSE	0.00513968
Bclaf1	Slco3a1	42	dbcorrdb__NR2C2__ENCSR000EVS_1__m1	4.37	FALSE	0.0032269
Bclaf1	Snrnp27	91	dbcorrdb__NR2C2__ENCSR000EVS_1__m1	4.37	FALSE	0.00343013
Bclaf1	Sptlc2	153	dbcorrdb__NR2C2__ENCSR000EVS_1__m1	4.37	FALSE	0.0119838
Bclaf1	Sqle	122	dbcorrdb__NR2C2__ENCSR000EVS_1__m1	4.37	FALSE	0.00549061
Bclaf1	Srp19	47	dbcorrdb__NR2C2__ENCSR000EVS_1__m1	4.37	FALSE	0.00356963
Bclaf1	Srrm2	63	dbcorrdb__NR2C2__ENCSR000EVS_1__m1	4.37	FALSE	0.0175937
Bclaf1	Srsf2	96	dbcorrdb__NR2C2__ENCSR000EVS_1__m1	4.37	FALSE	0.00706644
Bclaf1	Suds3	147	dbcorrdb__NR2C2__ENCSR000EVS_1__m1	4.37	FALSE	0.00331177
Bclaf1	Sys1	72	dbcorrdb__NR2C2__ENCSR000EVS_1__m1	4.37	FALSE	0.00645479
Bclaf1	Tagln2	88	dbcorrdb__NR2C2__ENCSR000EVS_1__m1	4.37	FALSE	0.00103672
Bclaf1	Tceal8	47	dbcorrdb__NR2C2__ENCSR000EVS_1__m1	4.37	FALSE	0.00192221
Bclaf1	Timm8a1	48	dbcorrdb__NR2C2__ENCSR000EVS_1__m1	4.37	FALSE	0.00384853
Bclaf1	Tm9sf2	126	dbcorrdb__NR2C2__ENCSR000EVS_1__m1	4.37	FALSE	0.00224595
Bclaf1	Tmco1	135	dbcorrdb__NR2C2__ENCSR000EVS_1__m1	4.37	FALSE	0.0041473
Bclaf1	Tmed10	128	dbcorrdb__NR2C2__ENCSR000EVS_1__m1	4.37	FALSE	0.0022628
Bclaf1	Tmem33	145	dbcorrdb__NR2C2__ENCSR000EVS_1__m1	4.37	FALSE	0.00404799
Bclaf1	Tmem37	11	dbcorrdb__NR2C2__ENCSR000EVS_1__m1	4.37	FALSE	0.00636044
Bclaf1	Tob2	65	dbcorrdb__NR2C2__ENCSR000EVS_1__m1	4.37	FALSE	0.00417762
Bclaf1	Tomm22	126	dbcorrdb__NR2C2__ENCSR000EVS_1__m1	4.37	FALSE	0.0032567
Bclaf1	Tshz2	93	dbcorrdb__NR2C2__ENCSR000EVS_1__m1	4.37	FALSE	0.00222432
Bclaf1	Tspan8	3	dbcorrdb__NR2C2__ENCSR000EVS_1__m1	4.37	FALSE	0.00309463
Bclaf1	Tuba4a	14	dbcorrdb__NR2C2__ENCSR000EVS_1__m1	4.37	FALSE	0.00163622
Bclaf1	Tubb2b	78	dbcorrdb__NR2C2__ENCSR000EVS_1__m1	4.37	FALSE	0.00208592
Bclaf1	Txn2	147	dbcorrdb__NR2C2__ENCSR000EVS_1__m1	4.37	FALSE	0.00158327
Bclaf1	Txndc9	50	dbcorrdb__NR2C2__ENCSR000EVS_1__m1	4.37	FALSE	0.00299688
Bclaf1	Txnip	145	dbcorrdb__NR2C2__ENCSR000EVS_1__m1	4.37	FALSE	0.010915
Bclaf1	Ubap2l	37	dbcorrdb__NR2C2__ENCSR000EVS_1__m1	4.37	FALSE	0.0135451
Bclaf1	Ube2b	62	dbcorrdb__NR2C2__ENCSR000EVS_1__m1	4.37	FALSE	0.00583519
Bclaf1	Ufc1	120	dbcorrdb__NR2C2__ENCSR000EVS_1__m1	4.37	FALSE	0.00232455
Bclaf1	Upb1	19	dbcorrdb__NR2C2__ENCSR000EVS_1__m1	4.37	FALSE	0.00521378
Bclaf1	Uqcr11	25	dbcorrdb__NR2C2__ENCSR000EVS_1__m1	4.37	FALSE	0.00211951
Bclaf1	Vdr	100	dbcorrdb__NR2C2__ENCSR000EVS_1__m1	4.37	FALSE	0.00475432
Bclaf1	Vegfa	36	dbcorrdb__NR2C2__ENCSR000EVS_1__m1	4.37	FALSE	0.0103482
Bclaf1	Vti1b	54	dbcorrdb__NR2C2__ENCSR000EVS_1__m1	4.37	FALSE	0.00181096
Bclaf1	Wfdc15b	1	dbcorrdb__NR2C2__ENCSR000EVS_1__m1	4.37	FALSE	0.00346707
Bclaf1	Wwc1	96	dbcorrdb__NR2C2__ENCSR000EVS_1__m1	4.37	FALSE	0.00206015
Bclaf1	Wwc2	105	dbcorrdb__NR2C2__ENCSR000EVS_1__m1	4.37	FALSE	0.00458033
Bclaf1	Ywhaz	118	dbcorrdb__NR2C2__ENCSR000EVS_1__m1	4.37	FALSE	0.00375291
Bclaf1	Zeb2	98	dbcorrdb__NR2C2__ENCSR000EVS_1__m1	4.37	FALSE	0.010229
Bclaf1	Zfand6	79	dbcorrdb__NR2C2__ENCSR000EVS_1__m1	4.37	FALSE	0.00475734
Bclaf1	Zfp91	106	dbcorrdb__NR2C2__ENCSR000EVS_1__m1	4.37	FALSE	0.00477007
Bclaf1	Zmiz1	87	dbcorrdb__NR2C2__ENCSR000EVS_1__m1	4.37	FALSE	0.00268842
Bclaf1	Hnrnpab	37	dbcorrdb__NR2C2__ENCSR000EVN_1__m1	4.25	FALSE	0.00234722
Bclaf1	Kif5b	69	dbcorrdb__NR2C2__ENCSR000EVN_1__m1	4.25	FALSE	0.00350432
Bclaf1	Aldh9a1	3	taipale__ETV6_full_CCGGAASCGGAAGTN_repr	4.21	FALSE	0.00139403
Bclaf1	Aldoa	130	taipale__ETV6_full_CCGGAASCGGAAGTN_repr	4.21	FALSE	0.00109385
Bclaf1	Alox5ap	14	taipale__ETV6_full_CCGGAASCGGAAGTN_repr	4.21	FALSE	0.00111925
Bclaf1	Ap3s1	34	taipale__ETV6_full_CCGGAASCGGAAGTN_repr	4.21	FALSE	0.00258141
Bclaf1	Arhgef12	71	taipale__ETV6_full_CCGGAASCGGAAGTN_repr	4.21	FALSE	0.00444811
Bclaf1	Atp5c1	46	taipale__ETV6_full_CCGGAASCGGAAGTN_repr	4.21	FALSE	0.00128881
Bclaf1	Bcap31	144	taipale__ETV6_full_CCGGAASCGGAAGTN_repr	4.21	FALSE	0.00215044
Bclaf1	Cd81	1	taipale__ETV6_full_CCGGAASCGGAAGTN_repr	4.21	FALSE	0.00340468
Bclaf1	Cdc37	37	taipale__ETV6_full_CCGGAASCGGAAGTN_repr	4.21	FALSE	0.00214739
Bclaf1	Clcn3	70	taipale__ETV6_full_CCGGAASCGGAAGTN_repr	4.21	FALSE	0.00651248
Bclaf1	Commd6	66	taipale__ETV6_full_CCGGAASCGGAAGTN_repr	4.21	FALSE	0.00218904
Bclaf1	Csnk2b	76	taipale__ETV6_full_CCGGAASCGGAAGTN_repr	4.21	FALSE	0.00227491
Bclaf1	Ddx3y	61	taipale__ETV6_full_CCGGAASCGGAAGTN_repr	4.21	FALSE	0.0109569
Bclaf1	Derl1	51	taipale__ETV6_full_CCGGAASCGGAAGTN_repr	4.21	FALSE	0.00291401
Bclaf1	Dusp5	99	taipale__ETV6_full_CCGGAASCGGAAGTN_repr	4.21	FALSE	0.00754224
Bclaf1	Eif3h	59	taipale__ETV6_full_CCGGAASCGGAAGTN_repr	4.21	FALSE	0.00201428
Bclaf1	Elof1	8	taipale__ETV6_full_CCGGAASCGGAAGTN_repr	4.21	FALSE	0.00216128
Bclaf1	Gng12	50	taipale__ETV6_full_CCGGAASCGGAAGTN_repr	4.21	FALSE	0.00232509
Bclaf1	Hibadh	20	taipale__ETV6_full_CCGGAASCGGAAGTN_repr	4.21	FALSE	0.00141229
Bclaf1	Hnrnpa0	118	taipale__ETV6_full_CCGGAASCGGAAGTN_repr	4.21	FALSE	0.00208981
Bclaf1	Hsph1	66	taipale__ETV6_full_CCGGAASCGGAAGTN_repr	4.21	FALSE	0.0051733
Bclaf1	M6pr	126	taipale__ETV6_full_CCGGAASCGGAAGTN_repr	4.21	FALSE	0.0027621
Bclaf1	Mrpl17	41	taipale__ETV6_full_CCGGAASCGGAAGTN_repr	4.21	FALSE	0.00182979
Bclaf1	Mrpl21	6	taipale__ETV6_full_CCGGAASCGGAAGTN_repr	4.21	FALSE	0.00230604
Bclaf1	Mrpl28	22	taipale__ETV6_full_CCGGAASCGGAAGTN_repr	4.21	FALSE	0.00287357
Bclaf1	Ndufb3	83	taipale__ETV6_full_CCGGAASCGGAAGTN_repr	4.21	FALSE	0.00293206
Bclaf1	Pcnp	28	taipale__ETV6_full_CCGGAASCGGAAGTN_repr	4.21	FALSE	0.00470095
Bclaf1	Phldb2	68	taipale__ETV6_full_CCGGAASCGGAAGTN_repr	4.21	FALSE	0.0054723
Bclaf1	Ppp2r1a	54	taipale__ETV6_full_CCGGAASCGGAAGTN_repr	4.21	FALSE	0.0023808
Bclaf1	Ralb	52	taipale__ETV6_full_CCGGAASCGGAAGTN_repr	4.21	FALSE	0.00299735
Bclaf1	Rpl28	156	taipale__ETV6_full_CCGGAASCGGAAGTN_repr	4.21	FALSE	0.00121557
Bclaf1	Rpl30	86	taipale__ETV6_full_CCGGAASCGGAAGTN_repr	4.21	FALSE	0.00141229
Bclaf1	Rpl38	38	taipale__ETV6_full_CCGGAASCGGAAGTN_repr	4.21	FALSE	0.001281
Bclaf1	Rpl4	37	taipale__ETV6_full_CCGGAASCGGAAGTN_repr	4.21	FALSE	0.00157143
Bclaf1	Rras	123	taipale__ETV6_full_CCGGAASCGGAAGTN_repr	4.21	FALSE	0.0032248
Bclaf1	Sf3b5	60	taipale__ETV6_full_CCGGAASCGGAAGTN_repr	4.21	FALSE	0.00266413
Bclaf1	Taf10	57	taipale__ETV6_full_CCGGAASCGGAAGTN_repr	4.21	FALSE	0.00192983
Bclaf1	Tmem189	22	taipale__ETV6_full_CCGGAASCGGAAGTN_repr	4.21	FALSE	0.00376165
Bclaf1	Tnf	81	taipale__ETV6_full_CCGGAASCGGAAGTN_repr	4.21	FALSE	0.00268499
Bclaf1	Trib1	69	taipale__ETV6_full_CCGGAASCGGAAGTN_repr	4.21	FALSE	0.00103098
Bclaf1	Uba52	97	taipale__ETV6_full_CCGGAASCGGAAGTN_repr	4.21	FALSE	0.00207774
Bclaf1	Ubxn4	74	taipale__ETV6_full_CCGGAASCGGAAGTN_repr	4.21	FALSE	0.00360151
Bclaf1	Actr3	62	cisbp__M5425	4.18	FALSE	0.00212617
Bclaf1	Atp1b1	97	cisbp__M5425	4.18	FALSE	0.00321699
Bclaf1	Hist1h1c	10	cisbp__M5425	4.18	FALSE	0.00143145
Bclaf1	Lmo4	25	cisbp__M5425	4.18	FALSE	0.00241001
Bclaf1	Pax8	29	cisbp__M5425	4.18	FALSE	0.004915
Bclaf1	Proc	20	cisbp__M5425	4.18	FALSE	0.00383812
Bclaf1	Zfp36l1	118	cisbp__M5425	4.18	FALSE	0.00587969
Bclaf1	1110008F13Rik	53	dbcorrdb__POLR2A__ENCSR000FAL_1__m1	4.14	FALSE	0.00388527
Bclaf1	2300009A05Rik	40	dbcorrdb__POLR2A__ENCSR000FAL_1__m1	4.14	FALSE	0.00212125
Bclaf1	Abcd3	96	dbcorrdb__POLR2A__ENCSR000FAL_1__m1	4.14	FALSE	0.00184853
Bclaf1	Actg1	108	dbcorrdb__POLR2A__ENCSR000FAL_1__m1	4.14	FALSE	0.00119407
Bclaf1	Actn4	82	dbcorrdb__POLR2A__ENCSR000FAL_1__m1	4.14	FALSE	0.00473255
Bclaf1	Adamts5	23	dbcorrdb__POLR2A__ENCSR000FAL_1__m1	4.14	FALSE	0.00739457
Bclaf1	Agt	64	dbcorrdb__POLR2A__ENCSR000FAL_1__m1	4.14	FALSE	0.00284568
Bclaf1	Aif1l	36	dbcorrdb__POLR2A__ENCSR000FAL_1__m1	4.14	FALSE	0.00353467
Bclaf1	Alkbh5	26	dbcorrdb__POLR2A__ENCSR000FAL_1__m1	4.14	FALSE	0.00269069
Bclaf1	Alpl	6	dbcorrdb__POLR2A__ENCSR000FAL_1__m1	4.14	FALSE	0.00674125
Bclaf1	Ankrd1	68	dbcorrdb__POLR2A__ENCSR000FAL_1__m1	4.14	FALSE	0.00456828
Bclaf1	Anp32a	51	dbcorrdb__POLR2A__ENCSR000FAL_1__m1	4.14	FALSE	0.00282981
Bclaf1	Anxa7	19	dbcorrdb__POLR2A__ENCSR000FAL_1__m1	4.14	FALSE	0.00186517
Bclaf1	Aplp2	49	dbcorrdb__POLR2A__ENCSR000FAL_1__m1	4.14	FALSE	0.00403703
Bclaf1	Arf1	64	dbcorrdb__POLR2A__ENCSR000FAL_1__m1	4.14	FALSE	0.00142846
Bclaf1	Arf4	78	dbcorrdb__POLR2A__ENCSR000FAL_1__m1	4.14	FALSE	0.00251096
Bclaf1	Arhgdib	75	dbcorrdb__POLR2A__ENCSR000FAL_1__m1	4.14	FALSE	0.0026996
Bclaf1	Arpc2	99	dbcorrdb__POLR2A__ENCSR000FAL_1__m1	4.14	FALSE	0.00131196
Bclaf1	Arpc3	129	dbcorrdb__POLR2A__ENCSR000FAL_1__m1	4.14	FALSE	0.0014768
Bclaf1	Ash1l	27	dbcorrdb__POLR2A__ENCSR000FAL_1__m1	4.14	FALSE	0.014271
Bclaf1	Atf5	34	dbcorrdb__POLR2A__ENCSR000FAL_1__m1	4.14	FALSE	0.00297011
Bclaf1	Atox1	30	dbcorrdb__POLR2A__ENCSR000FAL_1__m1	4.14	FALSE	0.00172316
Bclaf1	Atp5d	23	dbcorrdb__POLR2A__ENCSR000FAL_1__m1	4.14	FALSE	0.00111206
Bclaf1	Atp5l	32	dbcorrdb__POLR2A__ENCSR000FAL_1__m1	4.14	FALSE	0.00168209
Bclaf1	Atp6v0d1	32	dbcorrdb__POLR2A__ENCSR000FAL_1__m1	4.14	FALSE	0.00401649
Bclaf1	Atp6v1e1	29	dbcorrdb__POLR2A__ENCSR000FAL_1__m1	4.14	FALSE	0.00226306
Bclaf1	Atxn10	49	dbcorrdb__POLR2A__ENCSR000FAL_1__m1	4.14	FALSE	0.00272633
Bclaf1	B230219D22Rik	47	dbcorrdb__POLR2A__ENCSR000FAL_1__m1	4.14	FALSE	0.00693151
Bclaf1	B2m	34	dbcorrdb__POLR2A__ENCSR000FAL_1__m1	4.14	FALSE	0.00156198
Bclaf1	Basp1	70	dbcorrdb__POLR2A__ENCSR000FAL_1__m1	4.14	FALSE	0.0289008
Bclaf1	Bclaf1	60	dbcorrdb__POLR2A__ENCSR000FAL_1__m1	4.14	FALSE	NA
Bclaf1	Bnip3l	60	dbcorrdb__POLR2A__ENCSR000FAL_1__m1	4.14	FALSE	0.00282422
Bclaf1	Btg1	16	dbcorrdb__POLR2A__ENCSR000FAL_1__m1	4.14	FALSE	0.00154111
Bclaf1	C1d	27	dbcorrdb__POLR2A__ENCSR000FAL_1__m1	4.14	FALSE	0.00211971
Bclaf1	Camk2n1	54	dbcorrdb__POLR2A__ENCSR000FAL_1__m1	4.14	FALSE	0.00350481
Bclaf1	Capns1	75	dbcorrdb__POLR2A__ENCSR000FAL_1__m1	4.14	FALSE	0.00157321
Bclaf1	Cbx1	30	dbcorrdb__POLR2A__ENCSR000FAL_1__m1	4.14	FALSE	0.00325699
Bclaf1	Cbx3	39	dbcorrdb__POLR2A__ENCSR000FAL_1__m1	4.14	FALSE	0.0026383
Bclaf1	Ccar1	23	dbcorrdb__POLR2A__ENCSR000FAL_1__m1	4.14	FALSE	0.00432691
Bclaf1	Ccdc12	23	dbcorrdb__POLR2A__ENCSR000FAL_1__m1	4.14	FALSE	0.00284069
Bclaf1	Ccdc124	86	dbcorrdb__POLR2A__ENCSR000FAL_1__m1	4.14	FALSE	0.00289389
Bclaf1	Ccnl1	89	dbcorrdb__POLR2A__ENCSR000FAL_1__m1	4.14	FALSE	0.00762838
Bclaf1	Cct2	117	dbcorrdb__POLR2A__ENCSR000FAL_1__m1	4.14	FALSE	0.00152337
Bclaf1	Cct3	33	dbcorrdb__POLR2A__ENCSR000FAL_1__m1	4.14	FALSE	0.00321546
Bclaf1	Cd302	62	dbcorrdb__POLR2A__ENCSR000FAL_1__m1	4.14	FALSE	0.00219686
Bclaf1	Cd47	21	dbcorrdb__POLR2A__ENCSR000FAL_1__m1	4.14	FALSE	0.00268543
Bclaf1	Cdkn1a	14	dbcorrdb__POLR2A__ENCSR000FAL_1__m1	4.14	FALSE	0.00246138
Bclaf1	Cdv3	40	dbcorrdb__POLR2A__ENCSR000FAL_1__m1	4.14	FALSE	0.00457883
Bclaf1	Cebpb	13	dbcorrdb__POLR2A__ENCSR000FAL_1__m1	4.14	FALSE	0.00132278
Bclaf1	Cgnl1	11	dbcorrdb__POLR2A__ENCSR000FAL_1__m1	4.14	FALSE	0.00920294
Bclaf1	Chd9	37	dbcorrdb__POLR2A__ENCSR000FAL_1__m1	4.14	FALSE	0.0104654
Bclaf1	Cib1	35	dbcorrdb__POLR2A__ENCSR000FAL_1__m1	4.14	FALSE	0.00184839
Bclaf1	Cmtm7	49	dbcorrdb__POLR2A__ENCSR000FAL_1__m1	4.14	FALSE	0.00216102
Bclaf1	Col27a1	43	dbcorrdb__POLR2A__ENCSR000FAL_1__m1	4.14	FALSE	0.0132945
Bclaf1	Cops6	15	dbcorrdb__POLR2A__ENCSR000FAL_1__m1	4.14	FALSE	0.00197434
Bclaf1	Cox4i1	121	dbcorrdb__POLR2A__ENCSR000FAL_1__m1	4.14	FALSE	0.00189253
Bclaf1	Cpe	6	dbcorrdb__POLR2A__ENCSR000FAL_1__m1	4.14	FALSE	0.00287325
Bclaf1	Csde1	60	dbcorrdb__POLR2A__ENCSR000FAL_1__m1	4.14	FALSE	0.00517236
Bclaf1	Ctnna1	73	dbcorrdb__POLR2A__ENCSR000FAL_1__m1	4.14	FALSE	0.0025153
Bclaf1	Ctnnb1	117	dbcorrdb__POLR2A__ENCSR000FAL_1__m1	4.14	FALSE	0.0027177
Bclaf1	Ctps	44	dbcorrdb__POLR2A__ENCSR000FAL_1__m1	4.14	FALSE	0.00216475
Bclaf1	Cux1	50	dbcorrdb__POLR2A__ENCSR000FAL_1__m1	4.14	FALSE	0.00335101
Bclaf1	Cxcr4	32	dbcorrdb__POLR2A__ENCSR000FAL_1__m1	4.14	FALSE	0.00158784
Bclaf1	Dad1	55	dbcorrdb__POLR2A__ENCSR000FAL_1__m1	4.14	FALSE	0.00283604
Bclaf1	Dcaf11	37	dbcorrdb__POLR2A__ENCSR000FAL_1__m1	4.14	FALSE	0.00267387
Bclaf1	Dcaf8	32	dbcorrdb__POLR2A__ENCSR000FAL_1__m1	4.14	FALSE	0.00565512
Bclaf1	Ddrgk1	6	dbcorrdb__POLR2A__ENCSR000FAL_1__m1	4.14	FALSE	0.00280976
Bclaf1	Dnajb1	26	dbcorrdb__POLR2A__ENCSR000FAL_1__m1	4.14	FALSE	0.00738126
Bclaf1	Efhd2	73	dbcorrdb__POLR2A__ENCSR000FAL_1__m1	4.14	FALSE	0.00147047
Bclaf1	Ehd1	71	dbcorrdb__POLR2A__ENCSR000FAL_1__m1	4.14	FALSE	0.00205127
Bclaf1	Eif1	45	dbcorrdb__POLR2A__ENCSR000FAL_1__m1	4.14	FALSE	0.00114672
Bclaf1	Eif2s1	109	dbcorrdb__POLR2A__ENCSR000FAL_1__m1	4.14	FALSE	0.00206896
Bclaf1	Eif2s2	62	dbcorrdb__POLR2A__ENCSR000FAL_1__m1	4.14	FALSE	0.00181836
Bclaf1	Eif3e	22	dbcorrdb__POLR2A__ENCSR000FAL_1__m1	4.14	FALSE	0.0033534
Bclaf1	Eif4a1	117	dbcorrdb__POLR2A__ENCSR000FAL_1__m1	4.14	FALSE	0.00129532
Bclaf1	Eif4e	86	dbcorrdb__POLR2A__ENCSR000FAL_1__m1	4.14	FALSE	0.00365415
Bclaf1	Eif4g2	63	dbcorrdb__POLR2A__ENCSR000FAL_1__m1	4.14	FALSE	0.00293194
Bclaf1	Eif5b	39	dbcorrdb__POLR2A__ENCSR000FAL_1__m1	4.14	FALSE	0.00415996
Bclaf1	Emp3	88	dbcorrdb__POLR2A__ENCSR000FAL_1__m1	4.14	FALSE	0.00371833
Bclaf1	Ergic2	94	dbcorrdb__POLR2A__ENCSR000FAL_1__m1	4.14	FALSE	0.00395675
Bclaf1	Errfi1	105	dbcorrdb__POLR2A__ENCSR000FAL_1__m1	4.14	FALSE	0.00327533
Bclaf1	Etf1	97	dbcorrdb__POLR2A__ENCSR000FAL_1__m1	4.14	FALSE	0.00259686
Bclaf1	Ewsr1	26	dbcorrdb__POLR2A__ENCSR000FAL_1__m1	4.14	FALSE	0.00546514
Bclaf1	Fahd2a	74	dbcorrdb__POLR2A__ENCSR000FAL_1__m1	4.14	FALSE	0.00321713
Bclaf1	Fermt2	63	dbcorrdb__POLR2A__ENCSR000FAL_1__m1	4.14	FALSE	0.00365149
Bclaf1	Fgr	103	dbcorrdb__POLR2A__ENCSR000FAL_1__m1	4.14	FALSE	0.00500343
Bclaf1	Fut9	51	dbcorrdb__POLR2A__ENCSR000FAL_1__m1	4.14	FALSE	0.00596358
Bclaf1	Fyb	100	dbcorrdb__POLR2A__ENCSR000FAL_1__m1	4.14	FALSE	0.00266799
Bclaf1	G3bp1	44	dbcorrdb__POLR2A__ENCSR000FAL_1__m1	4.14	FALSE	0.00226877
Bclaf1	Glul	26	dbcorrdb__POLR2A__ENCSR000FAL_1__m1	4.14	FALSE	0.00280013
Bclaf1	Gnb1	110	dbcorrdb__POLR2A__ENCSR000FAL_1__m1	4.14	FALSE	0.00427339
Bclaf1	Gnpnat1	44	dbcorrdb__POLR2A__ENCSR000FAL_1__m1	4.14	FALSE	0.00211013
Bclaf1	Golga4	46	dbcorrdb__POLR2A__ENCSR000FAL_1__m1	4.14	FALSE	0.0335789
Bclaf1	Gpr137b	24	dbcorrdb__POLR2A__ENCSR000FAL_1__m1	4.14	FALSE	0.00304651
Bclaf1	Grpel1	66	dbcorrdb__POLR2A__ENCSR000FAL_1__m1	4.14	FALSE	0.00181582
Bclaf1	H1f0	52	dbcorrdb__POLR2A__ENCSR000FAL_1__m1	4.14	FALSE	0.00281442
Bclaf1	H3f3b	36	dbcorrdb__POLR2A__ENCSR000FAL_1__m1	4.14	FALSE	0.00123944
Bclaf1	Habp2	115	dbcorrdb__POLR2A__ENCSR000FAL_1__m1	4.14	FALSE	0.00489936
Bclaf1	Hadha	34	dbcorrdb__POLR2A__ENCSR000FAL_1__m1	4.14	FALSE	0.00428788
Bclaf1	Hif1a	5	dbcorrdb__POLR2A__ENCSR000FAL_1__m1	4.14	FALSE	0.0015808
Bclaf1	Hmgb3	53	dbcorrdb__POLR2A__ENCSR000FAL_1__m1	4.14	FALSE	0.0018423
[truncated: 21,419 more rows]
