# Supplementary material for: Single-cell analysis highlights differences in druggable pathways underlying adaptive or fibrotic kidney regeneration
Source: Nat Commun. 2022 Jul 11;13:4018. doi: 10.1038/s41467-022-31772-9 (PMC9276703; doi:10.1038/s41467-022-31772-9)
Supplement: Supplementary file 12 — Supplementary Dataset 9 [file 41467_2022_31772_MOESM12_ESM.xlsx]

## Sheet: Suppl. Data 9
	p_val	avg_logFC	pct.1	pct.2	p_val_adj	group	gene	diff.pct
1	0	1.72109	0.946	0.855	0	Control	Malat1	0.091
2	0	1.54373	0.62	0.197	0	Control	Dnase1	0.423
3	0	1.39792	0.65	0.261	0	Control	Maf	0.389
4	0	1.30637	0.458	0.284	0	Control	mt-Atp8	0.174
5	0	1.25904	0.606	0.308	0	Control	Zbtb20	0.298
6	0	1.15439	0.712	0.414	0	Control	Timp3	0.298
7	0	1.13687	0.653	0.309	0	Control	Fut9	0.344
8	0	1.11877	0.562	0.26	0	Control	AI314278	0.302
9	0	1.07934	0.89	0.512	0	Control	Acsm2	0.378
10	0	1.06355	0.467	0.188	0	Control	Kl	0.279
11	0	1.02903	0.364	0.146	0	Control	Slc6a19	0.218
12	0	1.00523	0.301	0.107	0	Control	Slc22a30	0.194
13	0	1.0008	0.56	0.286	0	Control	Tns1	0.274
14	0	0.9988	0.678	0.368	0	Control	Lrp2	0.31
15	0	0.948703	0.381	0.195	0	Control	Slc13a3	0.186
16	0	0.921437	0.994	0.961	0	Control	mt-Nd1	0.033
445	0	0.915861	0.306	0.126	0	Control	Slc7a13	0.18
17	0	0.902466	0.307	0.18	0	Control	Gm10076	0.127
734	2.31591e-234	0.898516	0.166	0.05	4.54243e-230	Control	Snhg11	0.116
18	0	0.896452	0.604	0.376	0	Control	Cela1	0.228
19	0	0.895252	0.297	0.139	0	Control	Atp11a	0.158
20	0	0.876136	0.999	0.807	0	Control	Gpx3	0.192
21	0	0.870431	0.807	0.706	0	Control	Rps17	0.101
22	0	0.867366	0.273	0.083	0	Control	Car12	0.19
23	0	0.866761	0.554	0.335	0	Control	Aldh6a1	0.219
24	0	0.858945	0.203	0	0	Control	Gm10260	0.203
25	0	0.854874	0.698	0.54	0	Control	Rpl31	0.158
26	0	0.853972	0.501	0.272	0	Control	Kcnj15	0.229
27	0	0.838937	0.795	0.656	0	Control	Atp5k	0.139
28	0	0.834789	0.571	0.373	0	Control	4833439L19Rik	0.198
29	0	0.829038	0.346	0.137	0	Control	Hykk	0.209
30	0	0.826824	0.712	0.477	0	Control	Slc27a2	0.235
31	0	0.818961	0.157	0.011	0	Control	Angptl7	0.146
32	0	0.810149	0.567	0.4	0	Control	Dnajc19	0.167
33	0	0.809724	0.601	0.432	0	Control	Tmem256	0.169
34	0	0.806802	0.395	0.217	0	Control	Snhg18	0.178
35	0	0.800385	0.513	0.312	0	Control	Gabarapl1	0.201
36	0	0.800369	0.888	0.823	0	Control	Rpl37a	0.065
37	0	0.798343	0.841	0.762	0	Control	Rps27	0.079
38	0	0.786803	0.412	0.246	0	Control	Slc47a1	0.166
39	0	0.785974	0.237	0.059	0	Control	Mlxipl	0.178
40	0	0.774281	0.697	0.548	0	Control	Ndufa3	0.149
41	0	0.772239	0.813	0.702	0	Control	Ndufa2	0.111
42	0	0.771052	0.382	0.198	0	Control	Nox4	0.184
43	0	0.760122	0.24	0.075	0	Control	Trim7	0.165
44	0	0.75759	0.266	0.085	0	Control	Acox3	0.181
45	0	0.756677	0.295	0.108	0	Control	Tef	0.187
46	0	0.754914	0.881	0.867	0	Control	Rps29	0.014
47	0	0.750287	0.505	0.253	0	Control	Inmt	0.252
48	0	0.743887	0.425	0.263	0	Control	Cyp2e1	0.162
49	0	0.743592	0.247	0.099	0	Control	Slc5a8	0.148
50	0	0.742864	0.396	0.24	0	Control	Gcnt1	0.156
51	0	0.742037	0.297	0.123	0	Control	Ak4	0.174
52	0	0.739365	0.247	0.105	0	Control	Slc22a28	0.142
53	0	0.737196	0.464	0.291	0	Control	Dnajc12	0.173
54	0	0.734127	0.565	0.357	0	Control	Errfi1	0.208
55	0	0.732906	0.895	0.566	0	Control	Slc34a1	0.329
436	0	0.731237	0.296	0.15	0	Control	Lpl	0.146
924	1.77823e-195	0.730162	0.13	0.045	3.48781e-191	Control	Slco1a1	0.085
56	0	0.726208	0.425	0.247	0	Control	Sod1	0.178
57	0	0.724535	0.398	0.216	0	Control	Hnf4a	0.182
58	0	0.718507	0.343	0.178	0	Control	Chd3	0.165
59	0	0.717837	0.456	0.301	0	Control	Slc22a12	0.155
60	0	0.717196	0.306	0.14	0	Control	Aldh4a1	0.166
61	0	0.715212	0.32	0.185	0	Control	Abca3	0.135
62	0	0.711914	0.602	0.358	0	Control	Pah	0.244
63	0	0.710288	0.32	0.179	0	Control	Igf1r	0.141
64	0	0.69915	0.657	0.526	0	Control	Ndufv3	0.131
65	0	0.698012	0.562	0.372	0	Control	4931406C07Rik	0.19
66	0	0.69742	0.422	0.265	0	Control	Ugt3a2	0.157
67	0	0.689053	0.625	0.394	0	Control	Slc4a4	0.231
68	0	0.683923	0.249	0.102	0	Control	Pkd2	0.147
69	0	0.683047	0.514	0.353	0	Control	Acox1	0.161
639	4.7253e-258	0.68128	0.597	0.431	9.26821e-254	Control	Cyp4b1	0.166
70	0	0.681214	0.466	0.343	0	Control	Anapc13	0.123
451	0	0.680682	0.266	0.122	0	Control	Ogt	0.144
71	0	0.677074	0.308	0.151	0	Control	Macrod2	0.157
683	2.15804e-244	0.672212	0.421	0.282	4.23279e-240	Control	Slc22a6	0.139
72	0	0.670798	0.253	0.104	0	Control	Slc26a1	0.149
73	0	0.667939	0.446	0.288	0	Control	0610005C13Rik	0.158
74	0	0.667698	0.49	0.33	0	Control	Gk	0.16
75	0	0.660381	0.73	0.678	0	Control	Rpl23a	0.052
76	0	0.652642	0.302	0.15	0	Control	Xylb	0.152
77	0	0.650212	0.42	0.336	0	Control	Mat2a	0.084
78	0	0.648273	0.849	0.76	0	Control	Uqcr11	0.089
79	0	0.646344	0.467	0.312	0	Control	Galnt11	0.155
80	0	0.645382	0.239	0.084	0	Control	Hsd3b2	0.155
81	0	0.643108	0.289	0.16	0	Control	Papss2	0.129
82	0	0.638042	0.644	0.458	0	Control	Khk	0.186
83	0	0.635225	0.222	0.079	0	Control	Zmynd10	0.143
460	0	0.630832	0.139	0.012	0	Control	AC160336.1	0.127
84	0	0.628536	0.754	0.698	0	Control	Rps28	0.056
85	0	0.626712	0.248	0.115	0	Control	Col4a4	0.133
86	0	0.625964	0.887	0.818	0	Control	Uqcr10	0.069
807	2.808e-219	0.625331	0.251	0.144	5.50761e-215	Control	Slc5a12	0.107
87	0	0.62529	0.293	0.157	0	Control	Rab11fip3	0.136
88	0	0.62511	0.255	0.136	0	Control	Slc16a2	0.119
89	0	0.621904	0.36	0.225	0	Control	Klf9	0.135
90	0	0.618978	0.926	0.68	0	Control	Spink1	0.246
91	0	0.618396	0.404	0.289	0	Control	Kcnj16	0.115
529	6.05217e-289	0.618294	0.25	0.18	1.18707e-284	Control	Slco1a6	0.07
453	0	0.615061	0.259	0.126	0	Control	Aspdh	0.133
465	0	0.613705	0.287	0.154	3.64523e-307	Control	Ank3	0.133
527	4.68567e-290	0.613421	0.184	0.051	9.19047e-286	Control	Snx29	0.133
92	0	0.612116	0.296	0.159	0	Control	Ccser2	0.137
93	0	0.611715	0.259	0.152	0	Control	Dhcr24	0.107
94	0	0.610185	0.475	0.343	0	Control	Sfxn1	0.132
95	0	0.605631	0.376	0.256	0	Control	Son	0.12
96	0	0.603955	0.365	0.244	0	Control	Rbm47	0.121
711	1.54625e-238	0.603105	0.456	0.412	3.03281e-234	Control	Cndp2	0.044
556	4.57378e-281	0.600528	0.162	0.035	8.97101e-277	Control	Cpeb3	0.127
575	3.58002e-276	0.597646	0.197	0.099	7.02185e-272	Control	Slc7a8	0.098
97	0	0.595794	0.512	0.374	0	Control	Ccdc107	0.138
98	0	0.593794	0.347	0.24	0	Control	Mlec	0.107
99	0	0.592878	0.318	0.206	0	Control	Smim4	0.112
100	0	0.590781	0.318	0.218	0	Control	Mfsd4b5	0.1
797	2.28151e-221	0.589684	0.263	0.145	4.47496e-217	Control	Ccnd1	0.118
101	0	0.587892	0.298	0.176	0	Control	Sirt3	0.122
499	1.59551e-298	0.586282	0.225	0.1	3.12942e-294	Control	Mtss1	0.125
102	0	0.585305	0.28	0.152	0	Control	Slc25a51	0.128
103	0	0.583765	0.717	0.671	0	Control	Usmg5	0.046
104	0	0.583135	0.359	0.242	0	Control	Ankrd13c	0.117
609	7.2319e-266	0.580413	0.209	0.092	1.41847e-261	Control	Usp50	0.117
611	1.19389e-265	0.577109	0.605	0.41	2.3417e-261	Control	Gatm	0.195
596	3.84455e-270	0.576618	0.191	0.066	7.54069e-266	Control	Gm44386	0.125
105	0	0.576574	0.548	0.426	0	Control	Cat	0.122
707	2.37099e-239	0.575604	0.161	0.046	4.65046e-235	Control	Pde4d	0.115
480	5.95286e-307	0.574897	0.371	0.28	1.16759e-302	Control	Polr3e	0.091
544	1.31723e-284	0.574874	0.29	0.159	2.58362e-280	Control	Dbp	0.131
106	0	0.571495	0.387	0.267	0	Control	Ghr	0.12
107	0	0.568053	0.623	0.456	0	Control	Pdzk1	0.167
537	1.62025e-285	0.567818	0.23	0.121	3.17795e-281	Control	Tmem8	0.109
108	0	0.567013	0.356	0.251	0	Control	Prss8	0.105
109	0	0.566661	0.834	0.768	0	Control	Cox6a1	0.066
709	4.65915e-239	0.561871	0.352	0.229	9.13846e-235	Control	Slc22a8	0.123
110	0	0.561766	0.414	0.306	0	Control	Tmem174	0.108
111	0	0.55629	0.558	0.479	0	Control	Romo1	0.079
112	0	0.556085	0.567	0.5	0	Control	Arpp19	0.067
740	3.11021e-233	0.55506	0.369	0.255	6.10037e-229	Control	Nat8	0.114
113	0	0.554163	0.484	0.392	0	Control	Sephs2	0.092
483	7.75476e-305	0.553546	0.298	0.187	1.52102e-300	Control	Ap2a2	0.111
114	0	0.552341	0.836	0.808	0	Control	Rpl37	0.028
1368	4.65547e-110	0.551024	0.134	0.065	9.13125e-106	Control	Egf	0.069
606	4.23616e-267	0.550105	0.197	0.096	8.3088e-263	Control	Kcnk5	0.101
115	0	0.549697	0.515	0.385	0	Control	Pth1r	0.13
535	1.20493e-286	0.548687	0.221	0.105	2.36335e-282	Control	Ncoa7	0.116
567	5.68864e-278	0.547187	0.25	0.148	1.11577e-273	Control	Nmrk1	0.102
530	8.97204e-289	0.542997	0.234	0.149	1.75978e-284	Control	Lgr4	0.085
116	0	0.542982	0.528	0.453	0	Control	Cops9	0.075
671	6.71473e-248	0.542587	0.226	0.102	1.31703e-243	Control	D630029K05Rik	0.124
866	1.19473e-206	0.542371	0.137	0.048	2.34335e-202	Control	Gm8797	0.089
1152	2.86813e-151	0.541466	0.321	0.242	5.62555e-147	Control	Slc5a2	0.079
117	0	0.540952	0.373	0.314	0	Control	Rpl13a	0.059
551	5.06207e-283	0.53942	0.199	0.092	9.92875e-279	Control	Sgpp1	0.107
718	5.14219e-237	0.534256	0.22	0.115	1.00859e-232	Control	Pnisr	0.105
484	2.29138e-304	0.533984	0.256	0.154	4.49432e-300	Control	Tprkb	0.102
118	0	0.533691	0.389	0.288	0	Control	Smim1	0.101
587	5.85526e-272	0.533061	0.195	0.091	1.14845e-267	Control	Adra2b	0.104
833	3.09976e-214	0.531811	0.186	0.075	6.07987e-210	Control	AC149090.1	0.111
580	3.47785e-275	0.53139	0.21	0.097	6.82145e-271	Control	Ar	0.113
589	9.3816e-272	0.531367	0.237	0.139	1.84011e-267	Control	Slc6a20b	0.098
577	8.44147e-276	0.530458	0.321	0.205	1.65571e-271	Control	Pbld1	0.116
616	1.12437e-263	0.528967	0.176	0.057	2.20534e-259	Control	Lpin1	0.119
619	1.70861e-263	0.528893	0.326	0.18	3.35127e-259	Control	Aqp1	0.146
119	0	0.525181	0.439	0.344	0	Control	Hmgcs1	0.095
538	2.26649e-285	0.523399	0.201	0.11	4.4455e-281	Control	2021-03-06	0.091
630	1.84118e-261	0.523399	0.23	0.13	3.61129e-257	Control	Smarca2	0.1
678	1.86672e-245	0.520699	0.2	0.09	3.66138e-241	Control	Tob2	0.11
627	9.65715e-262	0.519104	0.315	0.223	1.89415e-257	Control	Prodh	0.092
684	3.69908e-244	0.519089	0.662	0.525	7.25537e-240	Control	Tcn2	0.137
442	0	0.517812	0.714	0.563	0	Control	Ndrg1	0.151
744	2.14892e-232	0.514892	0.218	0.128	4.2149e-228	Control	Prpf4b	0.09
487	6.78103e-303	0.514759	0.495	0.371	1.33003e-298	Control	Dab2	0.124
120	0	0.51438	0.408	0.347	0	Control	Neu1	0.061
474	0	0.513577	0.715	0.56	2.03262e-304	Control	Pdzk1ip1	0.155
563	6.63611e-279	0.513282	0.297	0.198	1.30161e-274	Control	Myo6	0.099
121	0	0.513279	0.546	0.474	0	Control	Tomm7	0.072
475	2.48717e-308	0.512309	0.321	0.242	4.87834e-304	Control	Cldn2	0.079
708	3.82949e-239	0.512135	0.202	0.109	7.51116e-235	Control	Nfia	0.093
735	4.25333e-234	0.511771	0.301	0.226	8.34248e-230	Control	Defb29	0.075
710	8.12382e-239	0.511312	0.219	0.117	1.59341e-234	Control	Rufy3	0.102
122	0	0.510661	0.877	0.846	0	Control	Atp5e	0.031
463	0	0.508026	0.32	0.244	1.11948e-307	Control	Slirp	0.076
123	0	0.507885	0.796	0.538	0	Control	Ttc36	0.258
124	0	0.505605	0.941	0.912	0	Control	Cox6c	0.029
720	9.62416e-237	0.503933	0.248	0.16	1.88768e-232	Control	Car14	0.088
981	8.59645e-185	0.503384	0.176	0.085	1.68611e-180	Control	Clec2h	0.091
675	7.09001e-246	0.503375	0.227	0.137	1.39063e-241	Control	Gns	0.09
506	2.34213e-295	0.502089	0.336	0.239	4.59386e-291	Control	Ogdh	0.097
125	0	0.497867	0.534	0.473	0	Control	Mrps21	0.061
694	1.58476e-242	0.497564	0.25	0.156	3.10835e-238	Control	Cubn	0.094
486	4.00523e-303	0.497236	0.359	0.289	7.85586e-299	Control	Gm2a	0.07
594	5.95215e-271	0.497201	0.288	0.2	1.16745e-266	Control	Pank1	0.088
126	0	0.496962	0.467	0.362	0	Control	Lactb2	0.105
724	1.64577e-236	0.496615	0.273	0.172	3.22801e-232	Control	Smim24	0.101
534	3.02118e-287	0.495078	0.241	0.153	5.92574e-283	Control	Ahcyl2	0.088
925	2.75315e-195	0.494617	0.189	0.088	5.40004e-191	Control	BC005561	0.101
625	1.76414e-262	0.493523	0.232	0.15	3.46019e-258	Control	Wdr18	0.082
661	6.62852e-250	0.493329	0.279	0.183	1.30012e-245	Control	Usp2	0.096
127	0	0.483595	0.592	0.515	0	Control	Hint2	0.077
643	2.15546e-256	0.483055	0.3	0.231	4.22772e-252	Control	Enpp2	0.069
1118	1.76456e-156	0.482927	0.365	0.284	3.46102e-152	Control	Mep1a	0.081
786	2.23569e-222	0.482599	0.189	0.084	4.38509e-218	Control	Gm10804	0.105
725	2.00048e-236	0.482248	0.224	0.128	3.92374e-232	Control	Sgk2	0.096
128	0	0.478672	0.767	0.716	0	Control	Ndufa6	0.051
129	0	0.475893	0.391	0.36	0	Control	Uba52	0.031
790	7.68688e-222	0.473492	0.213	0.112	1.5077e-217	Control	Abat	0.101
558	5.90193e-281	0.472315	0.331	0.244	1.1576e-276	Control	Camk2n1	0.087
470	0	0.472115	0.545	0.455	4.97111e-305	Control	Oxct1	0.09
653	3.13872e-253	0.470368	0.243	0.16	6.15629e-249	Control	Wwp1	0.083
951	2.42063e-190	0.469868	0.155	0.045	4.74783e-186	Control	Col27a1	0.11
130	0	0.46847	0.823	0.829	0	Control	Rps23	-0.006
782	7.60845e-224	0.467997	0.214	0.125	1.49232e-219	Control	Pdk2	0.089
600	1.91089e-268	0.467981	0.648	0.485	3.74803e-264	Control	Igfbp4	0.163
746	2.53172e-232	0.467662	0.244	0.156	4.96572e-228	Control	Cideb	0.088
131	0	0.467636	0.823	0.799	0	Control	Rpl36	0.024
845	2.38162e-211	0.467339	0.208	0.108	4.67131e-207	Control	Hlf	0.1
741	1.10185e-232	0.466312	0.25	0.158	2.16116e-228	Control	Pkp4	0.092
840	2.0121e-212	0.464436	0.237	0.156	3.94653e-208	Control	Pcyt2	0.081
539	3.1574e-285	0.46343	0.393	0.319	6.19292e-281	Control	Nus1	0.074
1086	6.6848e-163	0.463361	0.564	0.429	1.31116e-158	Control	Acy3	0.135
857	1.01924e-208	0.463185	0.145	0.045	1.99913e-204	Control	Nlrp6	0.1
801	6.48941e-221	0.46276	0.228	0.151	1.27283e-216	Control	Cdc37l1	0.077
132	0	0.462579	0.71	0.687	0	Control	Rpl35	0.023
670	5.15906e-248	0.459765	0.293	0.224	1.0119e-243	Control	Aass	0.069
826	1.29607e-215	0.459292	0.143	0.06	2.54212e-211	Control	Trpc1	0.083
637	4.24694e-258	0.458082	0.441	0.386	8.32996e-254	Control	Tnfaip8	0.055
775	4.60581e-226	0.457859	0.245	0.157	9.03383e-222	Control	C130074G19Rik	0.088
1083	2.75308e-163	0.457335	0.49	0.386	5.3999e-159	Control	Ggt1	0.104
915	1.26592e-197	0.456323	0.174	0.103	2.48297e-193	Control	Slc43a2	0.071
605	3.67406e-267	0.456155	0.255	0.197	7.2063e-263	Control	Cisd3	0.058
787	3.72002e-222	0.456149	0.185	0.1	7.29644e-218	Control	Itgb8	0.085
676	1.26307e-245	0.45553	0.228	0.152	2.47738e-241	Control	Far1	0.076
867	1.99709e-206	0.45497	0.179	0.083	3.9171e-202	Control	Osbpl6	0.096
1131	1.53238e-154	0.45281	0.535	0.599	3.00562e-150	Control	Gm42418	-0.064
835	2.79822e-213	0.451247	0.22	0.144	5.48843e-209	Control	Smim22	0.076
777	7.33463e-225	0.450613	0.271	0.2	1.43861e-220	Control	Tcea3	0.071
836	3.09094e-213	0.449569	0.24	0.174	6.06257e-209	Control	Luc7l2	0.066
739	1.25204e-233	0.448841	0.229	0.152	2.45576e-229	Control	Dcaf8	0.077
876	6.21394e-205	0.448758	0.145	0.049	1.2188e-200	Control	Plekha6	0.096
133	0	0.445842	0.641	0.608	0	Control	Ndufs6	0.033
674	5.51643e-246	0.445828	0.611	0.406	1.08199e-241	Control	Nat8f1	0.205
512	8.58556e-294	0.445533	0.356	0.285	1.68397e-289	Control	Dynll2	0.071
896	1.04108e-200	0.444765	0.221	0.133	2.04198e-196	Control	Mafg	0.088
788	5.29531e-222	0.444741	0.16	0.078	1.03862e-217	Control	Rdh16	0.082
714	7.43738e-238	0.443926	0.192	0.119	1.45877e-233	Control	Kidins220	0.073
888	3.8044e-202	0.44347	0.175	0.089	7.46195e-198	Control	Tln2	0.086
779	2.33766e-224	0.437289	0.206	0.126	4.58508e-220	Control	Prkaa2	0.08
754	3.14597e-229	0.436908	0.239	0.183	6.1705e-225	Control	Sardh	0.056
680	1.19355e-244	0.436297	0.243	0.172	2.34102e-240	Control	Atp6v0a4	0.071
134	0	0.436272	0.475	0.435	0	Control	Sec62	0.04
1125	3.84813e-155	0.435405	0.159	0.068	7.54773e-151	Control	Igfbp5	0.091
941	7.4007e-192	0.435105	0.119	0.034	1.45157e-187	Control	4430402I18Rik	0.085
478	1.09783e-307	0.435047	0.542	0.492	2.15328e-303	Control	Hist1h2bc	0.05
966	2.94865e-187	0.435039	0.147	0.055	5.78348e-183	Control	Ggnbp1	0.092
956	9.57644e-190	0.434663	0.252	0.199	1.87832e-185	Control	Slc7a7	0.053
886	1.95993e-202	0.434432	0.223	0.15	3.8442e-198	Control	Acsm1	0.073
774	4.3084e-226	0.433584	0.256	0.182	8.45049e-222	Control	Tmem229a	0.074
1077	3.58331e-164	0.433362	0.371	0.264	7.02831e-160	Control	Hao2	0.107
135	0	0.432023	0.744	0.743	0	Control	Rps25	0.001
971	9.05375e-187	0.430754	0.139	0.065	1.7758e-182	Control	Aatf	0.074
136	0	0.430223	0.81	0.785	0	Control	Atp5j2	0.025
959	1.20034e-188	0.429637	0.176	0.094	2.35435e-184	Control	Trps1	0.082
895	5.23109e-201	0.429628	0.149	0.072	1.02603e-196	Control	Slc12a7	0.077
515	1.597e-292	0.429535	0.326	0.274	3.13236e-288	Control	Cyb5b	0.052
831	1.5598e-214	0.429304	0.469	0.379	3.05939e-210	Control	Dcxr	0.09
1283	7.37583e-125	0.428734	0.199	0.093	1.4467e-120	Control	Gm26917	0.106
928	1.65832e-194	0.428023	0.147	0.072	3.25263e-190	Control	Slc18a1	0.075
137	0	0.42637	0.832	0.816	0	Control	Uqcrq	0.016
138	0	0.425764	0.6	0.558	0	Control	Ndufa1	0.042
763	9.14363e-228	0.424898	0.245	0.172	1.79343e-223	Control	Plekhb2	0.073
139	0	0.424452	0.672	0.639	0	Control	Ndufc1	0.033
1001	2.24046e-180	0.423073	0.176	0.093	4.39443e-176	Control	Tnrc6a	0.083
593	3.351e-271	0.421502	0.292	0.232	6.57265e-267	Control	Dlst	0.06
916	1.72479e-197	0.41825	0.193	0.122	3.383e-193	Control	Itch	0.071
737	1.01028e-233	0.417922	0.322	0.262	1.98157e-229	Control	Slc6a6	0.06
858	1.16968e-208	0.417822	0.267	0.206	2.29421e-204	Control	Pet100	0.061
1055	1.75471e-169	0.417351	0.142	0.07	3.44169e-165	Control	Atxn1	0.072
525	6.16197e-291	0.416782	0.379	0.324	1.20861e-286	Control	Atp6v1a	0.055
948	5.77299e-191	0.416008	0.159	0.086	1.13231e-186	Control	Evc	0.073
1057	4.27851e-168	0.41592	0.164	0.081	8.39187e-164	Control	Smim27	0.083
624	1.04806e-262	0.415477	0.696	0.52	2.05567e-258	Control	Sord	0.176
767	4.71342e-227	0.414812	0.184	0.123	9.24491e-223	Control	Clcn3	0.061
942	7.9635e-192	0.414459	0.143	0.071	1.56196e-187	Control	Susd2	0.072
526	4.06611e-290	0.414188	0.934	0.939	7.97527e-286	Control	Rpl41	-0.005
1089	1.3571e-162	0.413799	0.187	0.129	2.66182e-158	Control	Prodh2	0.058
806	1.18655e-219	0.412377	0.31	0.253	2.3273e-215	Control	Slc37a4	0.057
974	4.08008e-186	0.412106	0.136	0.055	8.00267e-182	Control	Slc36a1	0.081
663	4.37868e-249	0.411267	0.335	0.28	8.58834e-245	Control	Hpn	0.055
946	3.16424e-191	0.411243	0.171	0.096	6.20634e-187	Control	Cluh	0.075
944	1.5997e-191	0.410638	0.178	0.101	3.13765e-187	Control	Map7	0.077
864	3.00949e-207	0.409853	0.172	0.101	5.90281e-203	Control	Paqr9	0.071
1302	4.2289e-122	0.408516	0.332	0.273	8.29456e-118	Control	Ces1f	0.059
140	0	0.408072	0.74	0.693	0	Control	Atp5g3	0.047
141	0	0.407992	0.803	0.779	0	Control	Ndufa13	0.024
984	1.88715e-184	0.406846	0.143	0.069	3.70146e-180	Control	Hoxb3os	0.074
1095	1.02764e-161	0.406514	0.169	0.112	2.01561e-157	Control	Acss1	0.057
975	6.0934e-186	0.406237	0.139	0.05	1.19516e-181	Control	Wdfy1	0.089
992	3.76085e-182	0.405857	0.159	0.081	7.37653e-178	Control	Ccdc6	0.078
960	1.71816e-188	0.404698	0.281	0.216	3.37e-184	Control	Aspa	0.065
1061	1.41315e-167	0.404466	0.15	0.07	2.77175e-163	Control	Tmem242	0.08
736	9.23021e-234	0.403964	0.364	0.301	1.81041e-229	Control	Mcrip2	0.063
983	1.65312e-184	0.403877	0.169	0.093	3.24242e-180	Control	Slc25a36	0.076
935	3.16421e-193	0.403289	0.209	0.135	6.20629e-189	Control	Golga4	0.074
964	2.59451e-187	0.401522	0.206	0.133	5.08887e-183	Control	Mapt	0.073
850	8.23468e-211	0.40102	0.256	0.2	1.61515e-206	Control	Sptbn1	0.056
519	6.51059e-292	0.400577	0.283	0.258	1.27699e-287	Control	P4hb	0.025
800	6.31665e-221	0.399895	0.225	0.176	1.23895e-216	Control	Rab24	0.049
897	1.22237e-200	0.399148	0.295	0.227	2.39755e-196	Control	Gpd1	0.068
1319	7.58468e-119	0.398343	0.338	0.232	1.48766e-114	Control	G6pc	0.106
503	2.05932e-297	0.398096	0.824	0.828	4.03914e-293	Control	Rpl38	-0.004
838	5.41623e-213	0.39737	0.743	0.59	1.06234e-208	Control	Selenop	0.153
742	1.17866e-232	0.397169	0.245	0.197	2.31183e-228	Control	Cd164	0.048
1094	9.49709e-162	0.397031	0.172	0.102	1.86276e-157	Control	Agps	0.07
765	1.84749e-227	0.396582	0.768	0.578	3.62367e-223	Control	Tmem27	0.19
1024	1.07578e-176	0.396282	0.137	0.064	2.11003e-172	Control	Pabpn1	0.073
1002	2.26359e-180	0.395465	0.167	0.097	4.43981e-176	Control	Ptprd	0.07
759	1.38831e-228	0.395167	0.425	0.372	2.72304e-224	Control	Rbm39	0.053
142	0	0.395166	0.442	0.436	0	Control	Cox14	0.006
505	3.08398e-296	0.394254	0.441	0.403	6.04892e-292	Control	Bola3	0.038
995	2.29611e-181	0.393884	0.184	0.118	4.50359e-177	Control	Ddx17	0.066
1196	6.9403e-144	0.393495	0.119	0.037	1.36127e-139	Control	Snhg9	0.082
1012	8.16668e-179	0.39266	0.132	0.054	1.60181e-174	Control	Tmem245	0.078
998	3.89889e-181	0.392608	0.155	0.083	7.64729e-177	Control	Osbpl3	0.072
1110	6.08521e-159	0.39239	0.149	0.073	1.19355e-154	Control	Ppargc1a	0.076
990	5.0016e-183	0.391448	0.159	0.083	9.81013e-179	Control	Trabd2b	0.076
1128	9.97992e-155	0.39047	0.136	0.078	1.95746e-150	Control	Fmo5	0.058
938	7.92597e-193	0.38978	0.207	0.149	1.5546e-188	Control	Itpr1	0.058
700	3.4729e-241	0.389287	0.293	0.242	6.81175e-237	Control	Lypla1	0.051
1050	1.92458e-170	0.389052	0.194	0.122	3.77488e-166	Control	Oaz2	0.072
889	6.44722e-202	0.388821	0.241	0.189	1.26456e-197	Control	Slc6a8	0.052
1034	5.4e-175	0.386388	0.204	0.134	1.05916e-170	Control	Phldb2	0.07
1067	2.91832e-166	0.385746	0.188	0.136	5.72399e-162	Control	AC135964.2	0.052
903	2.43576e-199	0.384753	0.167	0.106	4.77751e-195	Control	Ptprf	0.061
865	3.18257e-207	0.384613	0.271	0.233	6.2423e-203	Control	Pcx	0.038
1059	1.03958e-167	0.384299	0.248	0.184	2.03902e-163	Control	Mpv17l	0.064
1096	1.62511e-161	0.383465	0.189	0.149	3.18748e-157	Control	Slc6a18	0.04
943	1.01687e-191	0.383222	0.194	0.137	1.99449e-187	Control	Shmt2	0.057
143	0	0.382454	0.655	0.654	0	Control	Rpl36a	0.001
1174	5.52356e-147	0.382292	0.165	0.119	1.08339e-142	Control	Dpep1	0.046
650	1.63087e-254	0.382287	0.686	0.611	3.19879e-250	Control	Cisd1	0.075
1127	5.63202e-155	0.38199	0.165	0.098	1.10466e-150	Control	Cgnl1	0.067
144	0	0.381744	0.826	0.836	0	Control	Cox6b1	-0.01
1165	5.61344e-149	0.380678	0.206	0.142	1.10102e-144	Control	Kif12	0.064
1171	1.80894e-147	0.380613	0.545	0.428	3.54805e-143	Control	Cyp2j5	0.117
145	0	0.380572	0.876	0.855	0	Control	Cox7c	0.021
967	4.50233e-187	0.379965	0.185	0.124	8.83088e-183	Control	Dgat2	0.061
628	1.13424e-261	0.379302	0.797	0.671	2.2247e-257	Control	Chpt1	0.126
878	1.8456e-204	0.378833	0.192	0.169	3.61995e-200	Control	Hsd17b11	0.023
1025	1.20504e-176	0.378798	0.19	0.124	2.36356e-172	Control	Acss2	0.066
1187	1.68256e-145	0.378021	0.162	0.099	3.30017e-141	Control	Taf1d	0.063
939	1.14708e-192	0.377126	0.268	0.227	2.24989e-188	Control	Alpl	0.041
1065	8.34377e-167	0.376678	0.153	0.086	1.63655e-162	Control	Pitpnc1	0.067
1145	1.49263e-152	0.376335	0.139	0.075	2.92764e-148	Control	Acy1	0.064
1088	1.2226e-162	0.375319	0.156	0.084	2.39801e-158	Control	Bcl7a	0.072
996	2.95823e-181	0.374449	0.346	0.301	5.80227e-177	Control	Slc17a3	0.045
1120	4.57211e-156	0.374433	0.145	0.065	8.96774e-152	Control	Hnf1b	0.08
908	2.11957e-198	0.374098	0.199	0.168	4.15733e-194	Control	Serpinf2	0.031
1071	5.88214e-165	0.373725	0.123	0.051	1.15372e-160	Control	St8sia1	0.072
940	2.97386e-192	0.372413	0.341	0.296	5.83293e-188	Control	Ascc1	0.045
892	2.67212e-201	0.371449	0.256	0.21	5.24111e-197	Control	Erich4	0.046
1063	2.34024e-167	0.371279	0.214	0.153	4.59015e-163	Control	Lmo4	0.061
1006	1.41322e-179	0.370373	0.276	0.218	2.7719e-175	Control	Fmo2	0.058
146	0	0.368449	0.86	0.855	0	Control	Cox7a2	0.005
980	6.10799e-185	0.368387	0.397	0.334	1.19802e-180	Control	Dao	0.063
1045	1.08332e-172	0.367403	0.167	0.107	2.12482e-168	Control	Glyctk	0.06
843	1.05468e-211	0.367167	0.236	0.197	2.06864e-207	Control	Snrnp70	0.039
937	4.25115e-193	0.36446	0.222	0.175	8.3382e-189	Control	Tmem150a	0.047
743	1.49444e-232	0.364247	0.234	0.213	2.9312e-228	Control	Mfsd1	0.021
824	6.31941e-216	0.363204	0.187	0.148	1.23949e-211	Control	Slc1a1	0.039
874	3.99864e-205	0.359974	0.246	0.206	7.84293e-201	Control	Sod3	0.04
913	9.27286e-198	0.359587	0.252	0.208	1.81878e-193	Control	Pgpep1	0.044
901	6.85579e-200	0.359543	0.197	0.154	1.3447e-195	Control	Cpt1a	0.043
1173	4.89832e-147	0.357476	0.105	0.038	9.60756e-143	Control	Snhg20	0.067
873	2.23505e-205	0.357167	0.207	0.166	4.38383e-201	Control	Mut	0.041
1204	9.19939e-142	0.353334	0.109	0.058	1.80437e-137	Control	Abcd4	0.051
859	2.66503e-208	0.353239	0.862	0.765	5.22719e-204	Control	Chchd10	0.097
1398	7.52211e-104	0.351851	0.133	0.1	1.47539e-99	Control	Cd36	0.033
1272	2.76544e-126	0.350692	0.115	0.059	5.42413e-122	Control	Fam13a	0.056
794	1.49836e-221	0.349178	0.568	0.536	2.93889e-217	Control	Arl6ip1	0.032
829	3.83774e-215	0.347422	0.252	0.214	7.52734e-211	Control	Mcur1	0.038
147	0	0.347261	0.621	0.631	0	Control	Minos1	-0.01
1076	3.27516e-164	0.347134	0.226	0.173	6.4239e-160	Control	Gm5617	0.053
1109	1.92524e-159	0.346987	0.137	0.079	3.77617e-155	Control	Xpr1	0.058
553	7.6737e-283	0.346432	0.442	0.449	1.50512e-278	Control	Odc1	-0.007
863	9.60257e-208	0.345212	0.289	0.256	1.88345e-203	Control	Rdx	0.033
1219	4.92577e-137	0.345125	0.112	0.056	9.6614e-133	Control	Utp20	0.056
982	1.58716e-184	0.344823	0.134	0.09	3.11305e-180	Control	Lmbrd2	0.044
634	6.65672e-259	0.34413	0.583	0.572	1.30565e-254	Control	Ndufa5	0.011
991	3.15874e-182	0.343623	0.251	0.201	6.19556e-178	Control	Gpr137b	0.05
542	1.12189e-284	0.343067	0.726	0.761	2.20048e-280	Control	2010107E04Rik	-0.035
1185	1.38384e-145	0.341534	0.161	0.114	2.71426e-141	Control	Pnn	0.047
1172	3.92126e-147	0.341344	0.161	0.1	7.69117e-143	Control	Chdh	0.061
1099	2.54071e-161	0.340877	0.119	0.063	4.98335e-157	Control	Slc29a3	0.056
1198	4.63728e-143	0.340767	0.113	0.045	9.09555e-139	Control	Slc25a42	0.068
917	5.74069e-197	0.340495	0.299	0.287	1.12598e-192	Control	Ldhd	0.012
1114	9.82577e-158	0.338745	0.128	0.073	1.92723e-153	Control	Tpcn1	0.055
1008	1.88832e-179	0.338536	0.324	0.277	3.70376e-175	Control	Pim3	0.047
1143	1.11323e-152	0.338323	0.196	0.154	2.18348e-148	Control	Csad	0.042
927	7.10294e-195	0.338105	0.277	0.249	1.39317e-190	Control	Atp2a2	0.028
1202	3.08857e-142	0.337423	0.173	0.121	6.05792e-138	Control	Cbs	0.052
1160	6.71406e-150	0.337111	0.134	0.079	1.3169e-145	Control	Ugt8a	0.055
1123	1.80509e-155	0.336768	0.159	0.116	3.5405e-151	Control	Dalrd3	0.043
1168	6.01876e-148	0.336701	0.176	0.127	1.18052e-143	Control	Ccnl2	0.049
1098	1.70607e-161	0.336568	0.179	0.133	3.34629e-157	Control	Larp4b	0.046
1119	3.65406e-156	0.336514	0.182	0.149	7.16708e-152	Control	Cyp2j13	0.033
887	2.01691e-202	0.336376	0.395	0.349	3.95597e-198	Control	Ivns1abp	0.046
1238	9.73077e-133	0.336019	0.173	0.122	1.90859e-128	Control	Fam133b	0.051
1164	3.57257e-149	0.335444	0.109	0.054	7.00724e-145	Control	B4galt5	0.055
904	2.56274e-199	0.335201	0.344	0.309	5.02655e-195	Control	Gcdh	0.035
1153	3.02229e-151	0.335049	0.172	0.113	5.92792e-147	Control	Wwc2	0.059
1097	1.68106e-161	0.334704	0.158	0.108	3.29723e-157	Control	2021-03-08	0.05
1108	1.55894e-159	0.334183	0.166	0.12	3.0577e-155	Control	Slc23a1	0.046
1117	1.07804e-156	0.333516	0.149	0.098	2.11446e-152	Control	Tmem64	0.051
955	8.52962e-190	0.332841	0.363	0.324	1.673e-185	Control	Abhd14b	0.039
1261	3.41865e-128	0.332621	0.121	0.07	6.70534e-124	Control	Ces1e	0.051
1184	1.21831e-145	0.33257	0.17	0.119	2.38958e-141	Control	Eif4ebp2	0.051
1192	8.91067e-145	0.332468	0.149	0.093	1.74774e-140	Control	Nfib	0.056
973	2.06029e-186	0.332385	0.143	0.109	4.04104e-182	Control	Man1a	0.034
985	3.88912e-184	0.332115	0.291	0.26	7.62812e-180	Control	Mettl7a1	0.031
1124	3.55506e-155	0.331772	0.131	0.083	6.9729e-151	Control	Igsf11	0.048
1338	2.85458e-115	0.331768	0.134	0.075	5.59896e-111	Control	Acmsd	0.059
1017	4.66805e-178	0.330956	0.19	0.148	9.15591e-174	Control	Chuk	0.042
1244	2.17475e-131	0.329104	0.124	0.068	4.26555e-127	Control	Gjb2	0.056
1189	3.53905e-145	0.328993	0.105	0.042	6.9415e-141	Control	Stx16	0.063
1148	7.54324e-152	0.328977	0.181	0.134	1.47953e-147	Control	Slc25a15	0.047
875	4.38065e-205	0.328954	0.212	0.191	8.59221e-201	Control	Entpd5	0.021
1080	1.31567e-163	0.328745	0.182	0.144	2.58056e-159	Control	Esrra	0.038
855	1.9316e-209	0.328373	0.257	0.231	3.78863e-205	Control	Coa6	0.026
1074	2.93183e-164	0.328062	0.467	0.412	5.75048e-160	Control	Nudt19	0.055
957	1.03494e-189	0.327812	0.237	0.206	2.02993e-185	Control	Nisch	0.031
1229	3.03871e-134	0.32707	0.153	0.098	5.96013e-130	Control	Klf15	0.055
1301	2.67939e-122	0.327007	0.132	0.076	5.25535e-118	Control	Svip	0.056
1292	1.41449e-123	0.326916	0.195	0.145	2.77439e-119	Control	Clk1	0.05
1085	4.83293e-163	0.32545	0.25	0.214	9.4793e-159	Control	Upb1	0.036
852	5.70188e-210	0.324932	0.285	0.261	1.11837e-205	Control	Dgcr6	0.024
844	1.16905e-211	0.324283	0.553	0.536	2.29297e-207	Control	Pcbd1	0.017
1035	6.35603e-175	0.324141	0.222	0.191	1.24667e-170	Control	Aamdc	0.031
1225	2.5964e-135	0.323752	0.124	0.064	5.09257e-131	Control	Pdp2	0.06
1232	1.26754e-133	0.322483	0.175	0.125	2.48615e-129	Control	Rgl1	0.05
1239	2.13838e-132	0.322206	0.149	0.091	4.19423e-128	Control	Gucd1	0.058
1019	9.58271e-178	0.322017	0.211	0.179	1.87955e-173	Control	Abhd17c	0.032
1126	5.55547e-155	0.321988	0.147	0.1	1.08965e-150	Control	Lrp6	0.047
860	2.68297e-208	0.321609	0.273	0.255	5.26239e-204	Control	Tnfrsf21	0.018
1253	1.43782e-129	0.320814	0.108	0.05	2.82014e-125	Control	Dennd5b	0.058
1194	3.03319e-144	0.320251	0.218	0.17	5.94929e-140	Control	Ak3	0.048
1056	1.18606e-168	0.320027	0.203	0.174	2.32635e-164	Control	Tmem106a	0.029
1208	9.88752e-141	0.319923	0.161	0.114	1.93934e-136	Control	Prpf38b	0.047
148	0	0.319133	0.988	0.906	0	Control	Fxyd2	0.082
1214	7.57608e-139	0.318249	0.106	0.05	1.48597e-134	Control	Acsm5	0.056
1271	1.35879e-126	0.317637	0.106	0.048	2.66512e-122	Control	Tbc1d13	0.058
945	2.30245e-191	0.316625	0.17	0.16	4.51602e-187	Control	mt-Nd6	0.01
818	3.16578e-217	0.316594	0.254	0.237	6.20936e-213	Control	Uqcc3	0.017
1332	3.07802e-116	0.316422	0.105	0.047	6.03722e-112	Control	Gm15883	0.058
936	3.80867e-193	0.314951	0.256	0.23	7.47033e-189	Control	2300009A05Rik	0.026
1277	9.9577e-126	0.314502	0.578	0.512	1.9531e-121	Control	Calml4	0.066
1215	2.26507e-138	0.313799	0.128	0.082	4.4427e-134	Control	Agxt2	0.046
1201	1.40704e-142	0.313377	0.162	0.115	2.75977e-138	Control	Dnajc13	0.047
1297	3.83202e-123	0.313235	0.122	0.07	7.51613e-119	Control	Gm15638	0.052
1212	6.65747e-139	0.312749	0.237	0.199	1.3058e-134	Control	Srsf11	0.038
1102	3.99997e-161	0.312402	0.222	0.202	7.84554e-157	Control	Slc2a2	0.02
1144	1.24694e-152	0.310884	0.122	0.074	2.44575e-148	Control	Fut8	0.048
909	2.80496e-198	0.3101	0.333	0.308	5.50164e-194	Control	Me1	0.025
1416	2.72504e-98	0.309865	0.117	0.067	5.34489e-94	Control	Cox7a1	0.05
696	2.01252e-242	0.30946	0.265	0.265	3.94736e-238	Control	Selenot	0
1224	2.51178e-135	0.309079	0.122	0.071	4.9266e-131	Control	Myo18a	0.051
1188	2.43623e-145	0.308886	0.165	0.127	4.77843e-141	Control	Rnpepl1	0.038
1048	6.77399e-171	0.308609	0.226	0.195	1.32865e-166	Control	Cflar	0.031
1200	1.16329e-142	0.307851	0.109	0.057	2.28168e-138	Control	Ildr2	0.052
861	4.17738e-208	0.307407	0.811	0.787	8.19352e-204	Control	Atpif1	0.024
1155	1.0903e-150	0.3068	0.168	0.131	2.13851e-146	Control	Ifrd2	0.037
632	2.90388e-260	0.306572	0.383	0.382	5.69567e-256	Control	0610012G03Rik	0.001
545	1.3586e-284	0.306507	0.401	0.405	2.66476e-280	Control	Pcbp2	-0.004
1135	7.12828e-154	0.306349	0.154	0.112	1.39814e-149	Control	Wipi2	0.042
533	1.89529e-287	0.305219	0.499	0.507	3.71742e-283	Control	Higd2a	-0.008
1217	5.37578e-138	0.304988	0.132	0.084	1.05441e-133	Control	Ankib1	0.048
557	5.24463e-281	0.304976	0.683	0.694	1.02868e-276	Control	Rps27l	-0.011
1176	7.42703e-147	0.304907	0.118	0.077	1.45674e-142	Control	Vldlr	0.041
1081	1.3213e-163	0.304169	0.157	0.129	2.59161e-159	Control	Enpp6	0.028
1235	4.23188e-133	0.303157	0.109	0.057	8.30041e-129	Control	Vps13a	0.052
872	1.07813e-205	0.302508	0.223	0.217	2.11464e-201	Control	Tgoln1	0.006
1046	2.41971e-171	0.302148	0.309	0.281	4.74601e-167	Control	Gstz1	0.028
1043	2.63322e-173	0.302012	0.194	0.17	5.16479e-169	Control	Apeh	0.024
1286	3.21578e-124	0.301937	0.124	0.079	6.30743e-120	Control	Srek1	0.045
1242	1.03639e-131	0.301593	0.127	0.075	2.03277e-127	Control	Unc119b	0.052
1107	1.29697e-159	0.30135	0.761	0.682	2.54387e-155	Control	Atp1b1	0.079
1289	1.15464e-123	0.30052	0.115	0.064	2.26472e-119	Control	Slc12a6	0.051
890	2.58055e-201	0.300484	0.269	0.251	5.06148e-197	Control	Dpm3	0.018
1295	3.18937e-123	0.300464	0.134	0.09	6.25563e-119	Control	Ctdsp1	0.044
1386	9.22871e-107	0.300147	0.12	0.085	1.81012e-102	Control	Fam213b	0.035
1186	1.49398e-145	0.299494	0.355	0.338	2.93029e-141	Control	Srsf2	0.017
1254	1.48283e-129	0.299345	0.146	0.105	2.90842e-125	Control	Ppp2r3a	0.041
1079	6.76295e-164	0.299098	0.147	0.114	1.32648e-159	Control	Slc16a12	0.033
1116	1.06085e-156	0.2987	0.13	0.095	2.08075e-152	Control	Ganab	0.035
1247	9.45738e-131	0.29866	0.111	0.062	1.85497e-126	Control	Slc9a3	0.049
447	0	0.298333	0.571	0.608	0	Control	Rpl4	-0.037
576	7.95362e-276	0.298184	0.357	0.378	1.56002e-271	Control	Canx	-0.021
911	4.68471e-198	0.298161	0.223	0.207	9.18858e-194	Control	Aco1	0.016
1256	3.31219e-129	0.298108	0.125	0.077	6.49652e-125	Control	Zkscan3	0.048
1320	1.37186e-118	0.297543	0.129	0.082	2.69077e-114	Control	Neurl4	0.047
1011	7.67782e-179	0.296938	0.231	0.217	1.50593e-174	Control	Slc7a9	0.014
1458	6.23088e-82	0.296903	0.171	0.117	1.22213e-77	Control	Rdh16f2	0.054
1040	1.47462e-173	0.296748	0.132	0.117	2.89233e-169	Control	Arsb	0.015
1032	3.82988e-175	0.296165	0.201	0.174	7.51193e-171	Control	Ndufaf4	0.027
1227	1.43365e-134	0.296004	0.173	0.141	2.81195e-130	Control	Steap2	0.032
1069	4.87441e-166	0.294951	0.219	0.191	9.56067e-162	Control	Ss18l2	0.028
1167	8.74713e-149	0.294625	0.149	0.119	1.71566e-144	Control	Stard7	0.03
1101	3.71211e-161	0.294349	0.385	0.376	7.28094e-157	Control	Lrpap1	0.009
1310	1.87086e-120	0.294161	0.159	0.114	3.66951e-116	Control	Sugct	0.045
1265	1.11386e-127	0.294067	0.167	0.122	2.18472e-123	Control	Vdr	0.045
1193	1.32418e-144	0.293485	0.201	0.176	2.59724e-140	Control	Abcc2	0.025
149	0	0.29319	0.873	0.601	0	Control	Ass1	0.272
1456	3.88963e-82	0.293131	0.126	0.065	7.62912e-78	Control	Kcnq1ot1	0.061
1273	4.20505e-126	0.29264	0.146	0.105	8.24779e-122	Control	Foxn3	0.041
1258	1.36368e-128	0.292532	0.142	0.1	2.67473e-124	Control	Epb41	0.042
1142	9.93803e-153	0.292209	0.171	0.138	1.94925e-148	Control	D17Wsu92e	0.033
1372	3.00252e-109	0.291839	0.174	0.127	5.88913e-105	Control	Gchfr	0.047
1245	5.97469e-131	0.291502	0.119	0.084	1.17187e-126	Control	Galc	0.035
1327	1.10771e-117	0.291413	0.126	0.074	2.17267e-113	Control	Nudcd3	0.052
1106	5.71695e-160	0.291297	0.198	0.17	1.12132e-155	Control	Evi5	0.028
1260	2.66061e-128	0.291177	0.112	0.064	5.21851e-124	Control	Lmo7	0.048
1464	1.17064e-69	0.290992	0.635	0.548	2.29609e-65	Control	Guca2b	0.087
1267	1.99026e-127	0.290286	0.145	0.105	3.9037e-123	Control	Trpm7	0.04
1041	1.84853e-173	0.289481	0.276	0.252	3.6257e-169	Control	BC005537	0.024
796	1.89557e-221	0.288798	0.312	0.312	3.71797e-217	Control	Atp6v1b2	0
1210	3.63557e-139	0.287979	0.164	0.132	7.13081e-135	Control	Acbd4	0.032
1207	6.13754e-141	0.287537	0.155	0.122	1.20382e-136	Control	Akap9	0.033
1299	1.18678e-122	0.287406	0.113	0.063	2.32774e-118	Control	Tanc2	0.05
1047	3.43588e-171	0.286861	0.655	0.666	6.73914e-167	Control	Tmbim6	-0.011
1291	1.22715e-123	0.28635	0.138	0.103	2.40693e-119	Control	Ttc14	0.035
1344	1.19984e-114	0.285788	0.113	0.059	2.35336e-110	Control	Cndp1	0.054
1468	4.57306e-57	0.285113	0.321	0.29	8.9696e-53	Control	Spp2	0.031
1306	1.20604e-121	0.285105	0.144	0.101	2.36553e-117	Control	Clmn	0.043
1226	1.21327e-134	0.284848	0.245	0.207	2.3797e-130	Control	Adhfe1	0.038
1395	9.51717e-105	0.284255	0.103	0.055	1.8667e-100	Control	Ccnt2	0.048
1472	9.04057e-50	0.284194	0.489	0.413	1.77322e-45	Control	Ugt2b38	0.076
1351	2.66333e-113	0.283822	0.132	0.09	5.22385e-109	Control	Kansl1l	0.042
1316	2.81287e-119	0.283812	0.125	0.086	5.51715e-115	Control	Krit1	0.039
1294	2.22769e-123	0.28298	0.104	0.049	4.36938e-119	Control	Apbb2	0.055
1317	5.23692e-119	0.282585	0.17	0.133	1.02717e-114	Control	Klhl24	0.037
1268	3.33561e-127	0.281824	0.113	0.067	6.54247e-123	Control	Lrrk2	0.046
1231	6.99056e-134	0.281684	0.417	0.374	1.37113e-129	Control	Rsrp1	0.043
1021	2.62987e-177	0.281418	0.301	0.29	5.15823e-173	Control	Srrm2	0.011
848	4.54652e-211	0.280033	0.326	0.328	8.91754e-207	Control	Cox20	-0.002
150	0	0.279835	0.879	0.578	0	Control	Miox	0.301
1321	2.56354e-118	0.279525	0.153	0.111	5.02813e-114	Control	Osbpl8	0.042
1296	3.47693e-123	0.279352	0.124	0.079	6.81964e-119	Control	Nr1d2	0.045
1342	8.25051e-115	0.279291	0.128	0.092	1.61826e-110	Control	Hook2	0.036
970	7.80617e-187	0.279111	0.224	0.215	1.5311e-182	Control	Tmem189	0.009
1248	1.05691e-130	0.278674	0.412	0.366	2.07303e-126	Control	Fmo1	0.046
1044	5.4683e-173	0.27848	0.178	0.164	1.07255e-168	Control	Frrs1	0.014
1406	5.85726e-101	0.27846	0.249	0.22	1.14884e-96	Control	Ces1d	0.029
1141	7.24089e-153	0.278368	0.202	0.176	1.42023e-148	Control	Fhl1	0.026
1276	7.78051e-126	0.277989	0.115	0.085	1.52607e-121	Control	F13b	0.03
1361	3.61977e-111	0.277414	0.151	0.108	7.09982e-107	Control	Nr2f2	0.043
1326	8.68775e-118	0.277365	0.161	0.123	1.70402e-113	Control	Ctnnbip1	0.038
1309	1.50308e-120	0.277355	0.127	0.088	2.94815e-116	Control	Arhgef28	0.039
1363	5.42149e-111	0.276663	0.122	0.083	1.06337e-106	Control	Cspp1	0.039
1274	5.33391e-126	0.276646	0.125	0.087	1.04619e-121	Control	Fam126b	0.038
1183	1.08153e-145	0.276513	0.123	0.09	2.12132e-141	Control	Ptprk	0.033
1281	3.73604e-125	0.276063	0.11	0.071	7.32786e-121	Control	Wdfy3	0.039
1369	9.64318e-110	0.275717	0.122	0.08	1.89141e-105	Control	Kif21a	0.042
1177	1.16316e-146	0.275574	0.218	0.195	2.28142e-142	Control	1500011K16Rik	0.023
1304	6.81273e-122	0.275219	0.108	0.068	1.33625e-117	Control	D630045J12Rik	0.04
1070	5.34464e-165	0.274527	0.165	0.15	1.0483e-160	Control	Ppt2	0.015
1391	1.75745e-105	0.274127	0.103	0.047	3.44706e-101	Control	Isoc2a	0.056
1279	1.75795e-125	0.274125	0.101	0.061	3.44805e-121	Control	Sypl2	0.04
1112	6.84445e-158	0.274045	0.159	0.137	1.34247e-153	Control	Furin	0.022
1287	3.78997e-124	0.273515	0.13	0.096	7.43365e-120	Control	BC025446	0.034
1082	2.71166e-163	0.27335	0.248	0.238	5.31865e-159	Control	Cgref1	0.01
1357	6.56366e-112	0.272436	0.342	0.319	1.2874e-107	Control	Slc22a18	0.023
884	9.00111e-203	0.271676	0.94	0.944	1.76548e-198	Control	Cox8a	-0.004
1031	3.60076e-175	0.271161	0.266	0.253	7.06252e-171	Control	Ndufaf8	0.013
1329	1.28533e-117	0.270823	0.104	0.069	2.52104e-113	Control	Trpv4	0.035
780	3.65047e-224	0.270605	0.234	0.246	7.16003e-220	Control	Por	-0.012
1300	1.30017e-122	0.270293	0.117	0.082	2.55016e-118	Control	Col4a3	0.035
1354	1.56654e-112	0.269726	0.113	0.071	3.07261e-108	Control	Pafah2	0.042
1335	1.05912e-115	0.269294	0.134	0.102	2.07736e-111	Control	Baiap2	0.032
1312	5.02206e-120	0.268922	0.175	0.143	9.85027e-116	Control	Trp53bp2	0.032
1358	9.0111e-112	0.268782	0.129	0.098	1.76744e-107	Control	Ppp1r16b	0.031
1157	1.32787e-150	0.268742	0.174	0.157	2.60448e-146	Control	C1qtnf12	0.017
986	7.29032e-184	0.268722	0.285	0.287	1.42992e-179	Control	Bpnt1	-0.002
1203	5.24041e-142	0.267863	0.134	0.109	1.02785e-137	Control	Prcp	0.025
822	1.62656e-216	0.267854	0.211	0.222	3.19034e-212	Control	Tpp1	-0.011
1367	4.08792e-110	0.26777	0.144	0.109	8.01804e-106	Control	Frmd4b	0.035
1439	9.69445e-89	0.266776	0.165	0.118	1.90147e-84	Control	Vegfa	0.047
1179	1.51312e-146	0.266345	0.3	0.282	2.96783e-142	Control	Srsf5	0.018
1181	4.4059e-146	0.26598	0.151	0.13	8.64172e-142	Control	Huwe1	0.021
1364	5.63561e-111	0.265938	0.123	0.087	1.10537e-106	Control	Rbm5	0.036
758	1.0512e-228	0.265427	0.438	0.45	2.06183e-224	Control	Cox17	-0.012
1421	1.31859e-96	0.265319	0.111	0.064	2.58627e-92	Control	Jade1	0.047
1062	1.92698e-167	0.265146	0.538	0.553	3.77958e-163	Control	Ddx5	-0.015
972	1.31423e-186	0.26495	0.247	0.236	2.57774e-182	Control	Ncor1	0.011
1337	2.091e-115	0.264668	0.111	0.066	4.10129e-111	Control	Gatsl2	0.045
1039	1.42789e-173	0.264435	0.177	0.17	2.80067e-169	Control	9530068E07Rik	0.007
1413	3.02591e-99	0.264336	0.123	0.083	5.93502e-95	Control	Dmtn	0.04
1355	4.88464e-112	0.264226	0.109	0.072	9.58073e-108	Control	Lima1	0.037
1411	1.81334e-99	0.26389	0.101	0.059	3.55669e-95	Control	Kansl3	0.042
1375	6.08534e-109	0.26265	0.11	0.071	1.19358e-104	Control	Zfp871	0.039
1100	3.28136e-161	0.26223	0.173	0.168	6.43606e-157	Control	Cdhr5	0.005
1352	2.99269e-113	0.261397	0.136	0.101	5.86987e-109	Control	Brap	0.035
1303	6.75911e-122	0.261242	0.126	0.094	1.32573e-117	Control	Pum1	0.032
1313	6.29552e-120	0.26056	0.123	0.093	1.2348e-115	Control	Mapk14	0.03
1087	7.99411e-163	0.260531	0.166	0.15	1.56796e-158	Control	St6galnac2	0.016
1058	1.02352e-167	0.260528	0.133	0.118	2.00754e-163	Control	Stt3b	0.015
1007	1.71356e-179	0.260251	0.267	0.262	3.36098e-175	Control	Naa38	0.005
1263	8.49835e-128	0.259049	0.261	0.246	1.66687e-123	Control	Amacr	0.015
1339	6.71954e-115	0.258923	0.147	0.114	1.31797e-110	Control	Usp8	0.033
823	4.29092e-216	0.258584	0.435	0.468	8.4162e-212	Control	App	-0.033
1213	7.53697e-139	0.258511	0.144	0.121	1.4783e-134	Control	2610507B11Rik	0.023
1266	1.31924e-127	0.258497	0.165	0.14	2.58755e-123	Control	Sms	0.025
1246	8.42724e-131	0.2584	0.232	0.218	1.65292e-126	Control	Eif5b	0.014
1394	4.65325e-105	0.257326	0.397	0.374	9.12688e-101	Control	Slc17a1	0.023
841	3.48599e-212	0.257308	0.311	0.321	6.83743e-208	Control	Tmco1	-0.01
997	3.29237e-181	0.256816	0.813	0.815	6.45766e-177	Control	Atp5g1	-0.002
1197	3.66434e-143	0.255968	0.174	0.153	7.18723e-139	Control	Rnf10	0.021
1340	6.81086e-115	0.255859	0.118	0.086	1.33588e-110	Control	Ppp6r3	0.032
1218	3.62294e-137	0.255645	0.372	0.334	7.10604e-133	Control	Sdc4	0.038
1280	3.71981e-125	0.255548	0.156	0.131	7.29604e-121	Control	Gtf2i	0.025
1328	1.27293e-117	0.255519	0.152	0.122	2.49672e-113	Control	Slc25a16	0.03
1132	1.67408e-154	0.254907	0.219	0.213	3.28355e-150	Control	Snrnp27	0.006
1275	7.32402e-126	0.253725	0.138	0.113	1.43653e-121	Control	Rere	0.025
1414	4.39187e-99	0.253367	0.105	0.07	8.61421e-95	Control	Zcchc7	0.035
1374	3.27524e-109	0.253175	0.113	0.081	6.42406e-105	Control	Pi4ka	0.032
1252	1.07776e-129	0.253136	0.135	0.11	2.11392e-125	Control	Fbxo7	0.025
1199	7.77418e-143	0.253092	0.151	0.131	1.52483e-138	Control	Fam120a	0.02
1241	5.61468e-132	0.252895	0.206	0.184	1.10126e-127	Control	Ivd	0.022
1311	4.43798e-120	0.252736	0.224	0.205	8.70465e-116	Control	Fitm1	0.019
1410	2.73248e-100	0.252643	0.135	0.101	5.35949e-96	Control	Smim19	0.034
1427	1.44739e-94	0.25253	0.111	0.073	2.83891e-90	Control	Rapgef3	0.038
1308	6.77425e-121	0.252384	0.17	0.148	1.3287e-116	Control	Pxmp2	0.022
603	6.66866e-268	0.25192	0.391	0.424	1.30799e-263	Control	St13	-0.033
1349	1.36908e-113	0.251793	0.11	0.077	2.68532e-109	Control	Pigq	0.033
988	1.01263e-183	0.25167	0.285	0.281	1.98618e-179	Control	Aldh9a1	0.004
862	9.3769e-208	0.251439	0.772	0.791	1.83919e-203	Control	Rplp2	-0.019
1333	3.12759e-116	0.251272	0.402	0.381	6.13446e-112	Control	Herpud1	0.021
1290	1.20761e-123	0.251067	0.153	0.126	2.36861e-119	Control	Prkcz	0.027
1140	6.52186e-153	0.250946	0.206	0.192	1.2792e-148	Control	Lrrc58	0.014
1417	8.15497e-98	0.250906	0.109	0.073	1.59952e-93	Control	Pik3ca	0.036
1371	1.88577e-109	0.249758	0.103	0.089	3.69874e-105	Control	Pam	0.014
1359	1.56446e-111	0.247744	0.126	0.099	3.06854e-107	Control	Nsd3	0.027
1278	1.40137e-125	0.24583	0.186	0.17	2.74865e-121	Control	Abhd14a	0.016
1269	5.4241e-127	0.245484	0.158	0.136	1.06388e-122	Control	Mark3	0.022
1029	2.17044e-175	0.245365	0.222	0.235	4.25711e-171	Control	Slc3a1	-0.013
1129	1.31356e-154	0.244145	0.16	0.156	2.57641e-150	Control	Birc6	0.004
1314	1.21841e-119	0.243328	0.708	0.71	2.3898e-115	Control	Atp1a1	-0.002
1130	1.49019e-154	0.24317	0.353	0.341	2.92285e-150	Control	Ddah1	0.012
1037	6.91095e-174	0.242856	0.256	0.257	1.35551e-169	Control	Agpat3	-0.001
1334	1.02032e-115	0.242488	0.172	0.151	2.00126e-111	Control	Nmt1	0.021
1284	1.04e-124	0.242159	0.406	0.388	2.03986e-120	Control	Bdh2	0.018
965	2.60611e-187	0.241605	0.301	0.308	5.11163e-183	Control	Rnf181	-0.007
1377	1.87416e-108	0.241121	0.179	0.156	3.67597e-104	Control	Syne2	0.023
1437	1.99303e-89	0.240975	0.106	0.073	3.90913e-85	Control	Kyat1	0.033
1221	9.20515e-137	0.240861	0.139	0.122	1.8055e-132	Control	Galnt1	0.017
1015	1.77347e-178	0.240656	0.184	0.187	3.47848e-174	Control	Tmem30a	-0.003
1353	6.31378e-113	0.24036	0.133	0.107	1.23839e-108	Control	Golgb1	0.026
1346	2.70887e-114	0.239717	0.329	0.32	5.31317e-110	Control	Gm19950	0.009
1407	5.9007e-101	0.239624	0.127	0.095	1.15736e-96	Control	Stx3	0.032
1362	4.71204e-111	0.239573	0.12	0.094	9.24219e-107	Control	Aqp11	0.026
1390	9.53735e-106	0.239198	0.119	0.089	1.87066e-101	Control	Mgrn1	0.03
1066	1.8837e-166	0.238943	0.39	0.403	3.69468e-162	Control	Gstt2	-0.013
1324	3.83407e-118	0.238821	0.169	0.148	7.52014e-114	Control	2610528J11Rik	0.021
1282	5.74673e-125	0.2386	0.118	0.102	1.12716e-120	Control	Folh1	0.016
1180	2.92392e-146	0.238549	0.212	0.203	5.73498e-142	Control	Stk16	0.009
1452	3.60583e-84	0.238496	0.115	0.078	7.07247e-80	Control	Bhmt2	0.037
1093	6.22708e-162	0.237406	0.133	0.129	1.22138e-157	Control	Rnf128	0.004
1092	5.21079e-162	0.237308	0.455	0.464	1.02204e-157	Control	Mettl26	-0.009
1404	2.06311e-102	0.236452	0.143	0.117	4.04658e-98	Control	Zfp106	0.026
1420	3.61848e-97	0.236384	0.104	0.068	7.09729e-93	Control	L2hgdh	0.036
1397	1.62867e-104	0.235819	0.129	0.103	3.19447e-100	Control	Asb13	0.026
1005	7.49489e-180	0.235575	0.254	0.261	1.47005e-175	Control	Epn1	-0.007
1384	9.4929e-108	0.235497	0.112	0.081	1.86194e-103	Control	4930402H24Rik	0.031
1460	2.96519e-81	0.235456	0.108	0.072	5.81592e-77	Control	Fnip2	0.036
882	5.96437e-203	0.234792	0.426	0.443	1.16985e-198	Control	Aco2	-0.017
949	7.66457e-191	0.234251	0.444	0.456	1.50333e-186	Control	Hibadh	-0.012
1347	6.92009e-114	0.234	0.114	0.09	1.35731e-109	Control	Dmxl1	0.024
1444	5.36078e-87	0.233864	0.102	0.065	1.05146e-82	Control	Sipa1l1	0.037
1415	9.32967e-99	0.233825	0.161	0.132	1.82992e-94	Control	Nfic	0.029
919	8.48428e-197	0.233655	0.787	0.808	1.66411e-192	Control	Uqcrh	-0.021
1137	1.57223e-153	0.233545	0.181	0.178	3.08377e-149	Control	Susd3	0.003
1392	2.98239e-105	0.23304	0.343	0.336	5.84966e-101	Control	Slc22a1	0.007
1018	5.42475e-178	0.232892	0.329	0.338	1.06401e-173	Control	Fmc1	-0.009
1381	4.95227e-108	0.232378	0.115	0.085	9.71339e-104	Control	Tnks2	0.03
1403	8.49035e-103	0.231543	0.114	0.084	1.6653e-98	Control	Trim63	0.03
1435	2.22041e-90	0.230936	0.101	0.071	4.3551e-86	Control	Dmac2	0.03
1376	7.43452e-109	0.230692	0.129	0.103	1.45821e-104	Control	Fcho2	0.026
1433	9.5761e-93	0.2292	0.123	0.09	1.87826e-88	Control	Pde4dip	0.033
1158	2.36135e-150	0.229077	0.199	0.196	4.63156e-146	Control	Plpbp	0.003
1205	1.64339e-141	0.228971	0.12	0.114	3.22334e-137	Control	Slc33a1	0.006
1182	5.74227e-146	0.228601	0.326	0.335	1.12629e-141	Control	Asl	-0.009
1090	1.74641e-162	0.228313	0.193	0.195	3.42541e-158	Control	Smim20	-0.002
1431	1.24872e-93	0.227365	0.128	0.099	2.44924e-89	Control	Smlr1	0.029
1330	1.89656e-117	0.227157	0.134	0.116	3.71991e-113	Control	Nr3c1	0.018
978	1.58544e-185	0.227029	0.217	0.227	3.10968e-181	Control	Pttg1ip	-0.01
1425	5.06994e-95	0.226413	0.109	0.08	9.94418e-91	Control	Zmym5	0.029
1318	5.88424e-119	0.225135	0.17	0.159	1.15414e-114	Control	Hes6	0.011
961	2.89404e-188	0.22482	0.25	0.266	5.67637e-184	Control	2310039H08Rik	-0.016
1365	8.03471e-111	0.224549	0.144	0.125	1.57593e-106	Control	Eif4g3	0.019
1133	2.28682e-154	0.224298	0.143	0.142	4.48536e-150	Control	Slc19a1	0.001
1325	7.47717e-118	0.224128	0.212	0.208	1.46657e-113	Control	Thnsl2	0.004
968	5.64225e-187	0.22388	0.364	0.38	1.10667e-182	Control	Suclg2	-0.016
766	2.90354e-227	0.223621	0.315	0.345	5.695e-223	Control	Fuca1	-0.03
1463	2.9393e-74	0.223046	0.103	0.097	5.76514e-70	Control	Lars2	0.006
1190	6.48074e-145	0.222945	0.131	0.127	1.27113e-140	Control	Gprc5c	0.004
1270	6.41756e-127	0.222821	0.178	0.173	1.25874e-122	Control	Scaf11	0.005
1449	1.06384e-84	0.222818	0.105	0.076	2.08662e-80	Control	Hsd3b3	0.029
1430	6.53469e-94	0.22223	0.11	0.087	1.28171e-89	Control	Zcchc9	0.023
1450	1.13943e-84	0.222021	0.116	0.084	2.23488e-80	Control	Tnrc6b	0.032
1178	1.31459e-146	0.222005	0.229	0.234	2.57843e-142	Control	Echdc2	-0.005
1298	5.00931e-123	0.221813	0.109	0.092	9.82527e-119	Control	Glb1l	0.017
1331	2.26518e-117	0.221717	0.104	0.094	4.44292e-113	Control	Igf2r	0.01
1285	1.57858e-124	0.221638	0.161	0.15	3.09623e-120	Control	Kmt2e	0.011
803	2.00938e-220	0.221459	0.725	0.773	3.94119e-216	Control	Rps15	-0.048
1149	8.60894e-152	0.221213	0.167	0.168	1.68856e-147	Control	Nceh1	-0.001
1264	9.73729e-128	0.221163	0.682	0.533	1.90987e-123	Control	Pck1	0.149
1385	2.00953e-107	0.221115	0.125	0.109	3.9415e-103	Control	Coq8a	0.016
1412	1.92103e-99	0.221039	0.12	0.096	3.76791e-95	Control	Uhmk1	0.024
1441	2.98287e-88	0.220575	0.121	0.092	5.85061e-84	Control	Srr	0.029
1315	2.05069e-119	0.220512	0.104	0.085	4.02223e-115	Control	Clcn5	0.019
1399	1.60485e-103	0.220252	0.101	0.072	3.14775e-99	Control	Arhgap42	0.029
1228	2.91055e-134	0.219814	0.132	0.121	5.70875e-130	Control	Plxnb2	0.011
1356	5.03224e-112	0.21976	0.157	0.141	9.87024e-108	Control	Pdzd3	0.016
1453	6.1249e-84	0.21972	0.106	0.074	1.20134e-79	Control	Uhrf1bp1l	0.032
837	3.56699e-213	0.219259	0.211	0.237	6.99629e-209	Control	Mia2	-0.026
1042	2.63015e-173	0.218713	0.826	0.87	5.15878e-169	Control	Rpl26	-0.044
1072	5.99786e-165	0.217807	0.376	0.403	1.17642e-160	Control	Cdh16	-0.027
1156	1.15443e-150	0.21764	0.187	0.186	2.26431e-146	Control	Wls	0.001
1222	1.32122e-135	0.217111	0.129	0.123	2.59145e-131	Control	Lrrc19	0.006
1169	6.58869e-148	0.216742	0.203	0.197	1.29231e-143	Control	Caprin1	0.006
1423	2.2916e-95	0.216623	0.102	0.074	4.49475e-91	Control	Dst	0.028
1360	2.96147e-111	0.216569	0.134	0.119	5.80862e-107	Control	Nbr1	0.015
1448	3.26727e-85	0.21649	0.139	0.119	6.40842e-81	Control	Nktr	0.02
1428	1.44872e-94	0.216171	0.128	0.109	2.84152e-90	Control	Espn	0.019
1323	3.66037e-118	0.215595	0.204	0.194	7.17945e-114	Control	Gkap1	0.01
1249	4.43298e-130	0.215461	0.29	0.291	8.69485e-126	Control	Fah	-0.001
1051	2.00126e-170	0.215408	0.738	0.765	3.92527e-166	Control	Cox7b	-0.027
773	2.88107e-226	0.215255	0.49	0.533	5.65093e-222	Control	Ndufb2	-0.043
1230	6.53669e-134	0.215113	0.173	0.172	1.28211e-129	Control	Sap30	0.001
811	8.50243e-218	0.215024	0.747	0.806	1.66767e-213	Control	Rpl14	-0.059
1211	6.24387e-139	0.214921	0.221	0.224	1.22467e-134	Control	Pdap1	-0.003
1223	2.45575e-135	0.21445	0.172	0.169	4.8167e-131	Control	Ube3a	0.003
1393	4.12949e-105	0.213371	0.332	0.323	8.09958e-101	Control	Gas2	0.009
1341	8.05131e-115	0.213301	0.157	0.144	1.57918e-110	Control	Zfp787	0.013
1378	2.35652e-108	0.213279	0.142	0.13	4.62208e-104	Control	Fastk	0.012
1382	6.18992e-108	0.212873	0.141	0.125	1.21409e-103	Control	Arhgef12	0.016
1161	1.59765e-149	0.212516	0.262	0.269	3.13364e-145	Control	Adk	-0.007
1383	6.73336e-108	0.211837	0.177	0.169	1.32068e-103	Control	Morn2	0.008
1396	1.07514e-104	0.211739	0.303	0.299	2.10878e-100	Control	Cmbl	0.004
1457	4.82952e-82	0.211069	0.189	0.183	9.47262e-78	Control	Cyp2d26	0.006
1405	7.80165e-102	0.211049	0.116	0.101	1.53021e-97	Control	Gstk1	0.015
1434	7.44723e-91	0.210858	0.103	0.078	1.4607e-86	Control	Ireb2	0.025
1440	1.93548e-88	0.210329	0.105	0.089	3.79625e-84	Control	Cyp51	0.016
1461	2.69166e-79	0.210262	0.103	0.076	5.27942e-75	Control	Ubn2	0.027
1454	1.03731e-82	0.210151	0.114	0.091	2.03458e-78	Control	Pdxk	0.023
646	9.2629e-256	0.210032	0.614	0.656	1.81682e-251	Control	Smdt1	-0.042
926	3.20416e-195	0.209407	0.236	0.256	6.28463e-191	Control	Jtb	-0.02
1400	1.71687e-103	0.208287	0.124	0.108	3.36747e-99	Control	Syne4	0.016
1389	9.19036e-106	0.208123	0.134	0.12	1.8026e-101	Control	Mindy2	0.014
1446	1.02224e-86	0.207961	0.118	0.093	2.00502e-82	Control	Strbp	0.025
1147	3.62978e-152	0.207806	0.147	0.148	7.11944e-148	Control	Magt1	-0.001
1234	2.51246e-133	0.207789	0.204	0.195	4.92794e-129	Control	Ccni	0.009
1233	1.93632e-133	0.206341	0.148	0.145	3.7979e-129	Control	Ggnbp2	0.003
1350	1.85463e-113	0.206108	0.134	0.126	3.63767e-109	Control	Psme4	0.008
1409	1.9178e-100	0.206046	0.228	0.215	3.76157e-96	Control	Fus	0.013
1459	2.24757e-81	0.20597	0.107	0.079	4.40838e-77	Control	Trp53inp2	0.028
1343	9.79251e-115	0.205966	0.166	0.158	1.9207e-110	Control	Slc30a9	0.008
1465	1.57865e-66	0.205868	0.106	0.074	3.09637e-62	Control	Pbx1	0.032
921	2.89608e-196	0.205844	0.297	0.329	5.68037e-192	Control	Ethe1	-0.032
1438	2.20631e-89	0.205751	0.104	0.078	4.32745e-85	Control	Ddi2	0.026
1419	1.49588e-97	0.205743	0.183	0.163	2.93402e-93	Control	Hnrnph1	0.02
1380	4.84944e-108	0.205717	0.145	0.134	9.51169e-104	Control	Zfp503	0.011
1366	8.46557e-111	0.205538	0.14	0.13	1.66044e-106	Control	Lpp	0.01
1370	1.14807e-109	0.204711	0.144	0.131	2.25183e-105	Control	Celf1	0.013
1259	1.68373e-128	0.204511	0.412	0.416	3.30248e-124	Control	Qdpr	-0.004
1348	9.25233e-114	0.204462	0.159	0.151	1.81475e-109	Control	Chd4	0.008
1336	1.10754e-115	0.204129	0.154	0.145	2.17233e-111	Control	Slc25a13	0.009
1146	2.23141e-152	0.203318	0.178	0.184	4.3767e-148	Control	Eif4g1	-0.006
1322	2.97634e-118	0.203131	0.311	0.307	5.8378e-114	Control	Slc25a10	0.004
1307	2.33775e-121	0.202681	0.326	0.327	4.58526e-117	Control	Cryzl2	-0.001
1455	2.05672e-82	0.202648	0.113	0.087	4.03405e-78	Control	Sh3bp5	0.026
1426	6.73822e-95	0.202454	0.112	0.092	1.32164e-90	Control	Safb2	0.02
1379	3.38957e-108	0.201729	0.102	0.087	6.6483e-104	Control	Lrrc8d	0.015
1442	3.42472e-87	0.201649	0.103	0.082	6.71724e-83	Control	Ap1b1	0.021
1251	7.28765e-130	0.201316	0.333	0.335	1.4294e-125	Control	Cldn10	-0.002
1445	5.9464e-87	0.201269	0.105	0.083	1.16633e-82	Control	Agap1	0.022
1436	7.81319e-90	0.201016	0.13	0.111	1.53248e-85	Control	Eps8l2	0.019
1402	7.8834e-103	0.200925	0.498	0.498	1.54625e-98	Control	Akr7a5	0
1447	4.92793e-86	0.200783	0.153	0.137	9.66563e-82	Control	Haao	0.016
1170	1.34108e-147	0.200619	0.211	0.22	2.6304e-143	Control	Nipsnap1	-0.009
1418	1.21252e-97	0.20054	0.151	0.137	2.37824e-93	Control	Cpeb4	0.014
1387	1.02077e-106	0.200374	0.129	0.119	2.00215e-102	Control	N4bp2l2	0.01
1023	5.49914e-177	-0.200565	0.056	0.155	1.0786e-172	Control	Cd151	-0.099
685	4.51303e-244	-0.20073	0.125	0.269	8.85186e-240	Control	Ube2a	-0.144
1175	6.14809e-147	-0.200935	0.04	0.121	1.20589e-142	Control	Col18a1	-0.081
1139	3.0541e-153	-0.201387	0.166	0.288	5.9903e-149	Control	Bnip3l	-0.122
899	4.38798e-200	-0.20147	0.084	0.198	8.60659e-196	Control	Cxcl16	-0.114
798	2.45672e-221	-0.201586	0.123	0.258	4.81861e-217	Control	Anxa7	-0.135
999	1.5101e-180	-0.201717	0.092	0.206	2.9619e-176	Control	Coq10b	-0.114
856	8.26892e-209	-0.201791	0.101	0.227	1.62187e-204	Control	Aadac	-0.126
1154	9.04053e-151	-0.201972	0.245	0.381	1.77321e-146	Control	Uqcc2	-0.136
1016	3.19355e-178	-0.202387	0.034	0.122	6.26382e-174	Control	Nfkbib	-0.088
1036	1.04584e-174	-0.202666	0.073	0.179	2.0513e-170	Control	Rnf130	-0.106
1033	4.98365e-175	-0.202676	0.092	0.206	9.77493e-171	Control	Mapre1	-0.114
987	8.71463e-184	-0.202747	0.027	0.112	1.70929e-179	Control	Sf3b4	-0.085
757	1.01154e-228	-0.203208	0.115	0.251	1.98404e-224	Control	Eif3l	-0.136
894	3.47783e-201	-0.203661	0.056	0.163	6.82141e-197	Control	Hsdl2	-0.107
1408	1.38951e-100	-0.203992	0.174	0.269	2.72539e-96	Control	Cdk2ap2	-0.095
1014	1.10045e-178	-0.204322	0.024	0.105	2.15842e-174	Control	Nop58	-0.081
795	1.74941e-221	-0.204549	0.177	0.33	3.4313e-217	Control	Timm10b	-0.153
770	8.80056e-227	-0.204618	0.063	0.178	1.72614e-222	Control	Rbm42	-0.115
893	2.96055e-201	-0.205115	0.074	0.189	5.80682e-197	Control	Zbtb8os	-0.115
1469	7.18304e-57	-0.205256	0.652	0.718	1.40888e-52	Control	Cyba	-0.066
834	3.96534e-214	-0.205613	0.559	0.757	7.77761e-210	Control	Atp5f1	-0.198
842	5.20505e-212	-0.20622	0.06	0.171	1.02092e-207	Control	Tfg	-0.111
715	9.28949e-238	-0.206521	0.092	0.223	1.82204e-233	Control	Psmd2	-0.131
880	1.21913e-203	-0.206766	0.065	0.177	2.3912e-199	Control	Eif3d	-0.112
1121	5.34049e-156	-0.207475	0.035	0.117	1.04748e-151	Control	Trim47	-0.082
933	2.76337e-193	-0.208156	0.069	0.179	5.42007e-189	Control	Med29	-0.11
1060	1.20147e-167	-0.208361	0.032	0.117	2.35657e-163	Control	Emd	-0.085
963	2.03591e-187	-0.208554	0.022	0.104	3.99324e-183	Control	Pon2	-0.082
1027	7.93612e-176	-0.209158	0.084	0.195	1.55659e-171	Control	Rbbp7	-0.111
1113	7.30789e-158	-0.209351	0.844	0.938	1.43337e-153	Control	Rpl23	-0.094
930	2.6927e-194	-0.209512	0.127	0.258	5.28146e-190	Control	1110004F10Rik	-0.131
994	1.53479e-181	-0.210298	0.258	0.413	3.01034e-177	Control	Fkbp1a	-0.155
1136	1.44011e-153	-0.21032	0.705	0.852	2.82463e-149	Control	Rps3	-0.147
881	1.51228e-203	-0.210847	0.062	0.172	2.96618e-199	Control	Fbl	-0.11
854	1.06283e-209	-0.211008	0.065	0.177	2.08463e-205	Control	Lamtor3	-0.112
851	3.51592e-210	-0.211153	0.074	0.191	6.89612e-206	Control	Mrpl16	-0.117
1105	3.14562e-160	-0.211165	0.069	0.169	6.16983e-156	Control	Hmgn2	-0.1
1091	3.53044e-162	-0.211819	0.247	0.392	6.9246e-158	Control	Eif2s2	-0.145
658	4.64968e-251	-0.212007	0.185	0.347	9.11988e-247	Control	Ufc1	-0.162
825	1.04758e-215	-0.212202	0.143	0.285	2.05473e-211	Control	Llph	-0.142
783	9.12488e-224	-0.212992	0.11	0.247	1.78975e-219	Control	Phf5a	-0.137
1163	3.30641e-149	-0.213198	0.658	0.814	6.4852e-145	Control	Rpl10a	-0.156
853	6.26958e-210	-0.213265	0.044	0.148	1.22971e-205	Control	Eif4a3	-0.104
958	1.7467e-189	-0.21331	0.13	0.259	3.42599e-185	Control	1700016C15Rik	-0.129
902	1.5891e-199	-0.213331	0.239	0.397	3.11686e-195	Control	1810037I17Rik	-0.158
879	4.29516e-204	-0.21334	0.08	0.198	8.42453e-200	Control	Timd2	-0.118
1134	5.01092e-154	-0.213402	0.046	0.133	9.82843e-150	Control	Stat3	-0.087
1122	7.92249e-156	-0.213607	0.071	0.171	1.55392e-151	Control	Gnpnat1	-0.1
1078	6.30501e-164	-0.213681	0.037	0.125	1.23667e-159	Control	Rsu1	-0.088
688	1.30537e-243	-0.214183	0.298	0.484	2.56036e-239	Control	Sdhd	-0.186
1004	3.34053e-180	-0.21453	0.042	0.135	6.55212e-176	Control	Anxa11	-0.093
656	2.71308e-251	-0.214648	0.189	0.354	5.32144e-247	Control	Eif3e	-0.165
1462	1.30542e-76	-0.215001	0.115	0.195	2.56044e-72	Control	Sgk1	-0.08
697	2.02411e-242	-0.215434	0.249	0.425	3.97008e-238	Control	Pfdn2	-0.176
1474	6.18829e-48	-0.215954	0.134	0.201	1.21377e-43	Control	Gclc	-0.067
969	7.09259e-187	-0.216083	0.048	0.147	1.39114e-182	Control	Ola1	-0.099
693	1.40079e-242	-0.216214	0.137	0.288	2.74751e-238	Control	Hsd17b4	-0.151
883	7.78347e-203	-0.216259	0.119	0.252	1.52665e-198	Control	Ccdc124	-0.133
1075	2.99148e-164	-0.216565	0.573	0.746	5.8675e-160	Control	Atp5c1	-0.173
912	7.73068e-198	-0.216704	0.142	0.28	1.5163e-193	Control	Eif1ax	-0.138
870	4.99768e-206	-0.217086	0.039	0.139	9.80245e-202	Control	Mrto4	-0.1
569	2.39436e-277	-0.217322	0.284	0.484	4.6963e-273	Control	Tmem59	-0.2
898	1.37894e-200	-0.217924	0.039	0.139	2.70466e-196	Control	Gtf2b	-0.1
1388	3.23576e-106	-0.218027	0.464	0.599	6.34661e-102	Control	Sat1	-0.135
667	1.95559e-248	-0.218371	0.061	0.184	3.8357e-244	Control	Asah1	-0.123
722	1.3942e-236	-0.218379	0.136	0.286	2.73459e-232	Control	Idh3a	-0.15
1064	5.58552e-167	-0.218892	0.047	0.144	1.09554e-162	Control	Gltp	-0.097
1068	3.10714e-166	-0.219796	0.687	0.844	6.09434e-162	Control	Rps13	-0.157
929	1.96664e-194	-0.219889	0.078	0.193	3.85737e-190	Control	Morf4l2	-0.115
1443	5.0741e-87	-0.22008	0.058	0.129	9.95233e-83	Control	Dnajb1	-0.071
713	4.98435e-238	-0.22017	0.221	0.393	9.7763e-234	Control	Npc2	-0.172
607	4.47813e-267	-0.221229	0.216	0.396	8.78341e-263	Control	Tmed2	-0.18
1084	4.36154e-163	-0.22147	0.076	0.183	8.55473e-159	Control	Angptl4	-0.107
1288	6.4079e-124	-0.221739	0.057	0.144	1.25684e-119	Control	Ptpn1	-0.087
1026	1.58901e-176	-0.221806	0.051	0.152	3.11669e-172	Control	Myh9	-0.101
914	9.79191e-198	-0.221933	0.062	0.172	1.92058e-193	Control	Rsl1d1	-0.11
1000	1.60223e-180	-0.222157	0.071	0.182	3.14262e-176	Control	Ap3s1	-0.111
1191	7.4452e-145	-0.222162	0.033	0.112	1.4603e-140	Control	Mid1ip1	-0.079
1255	2.94942e-129	-0.222317	0.696	0.832	5.78499e-125	Control	Slc25a3	-0.136
1466	5.83528e-62	-0.222841	0.47	0.572	1.14453e-57	Control	Psap	-0.102
809	1.81035e-218	-0.222998	0.047	0.156	3.55082e-214	Control	Ube2v2	-0.109
923	1.039e-195	-0.223139	0.092	0.216	2.0379e-191	Control	Nsmce4a	-0.124
820	9.81049e-217	-0.22346	0.094	0.223	1.92423e-212	Control	Cfdp1	-0.129
785	8.02813e-223	-0.223724	0.102	0.237	1.57464e-218	Control	Rab11b	-0.135
1073	2.22878e-164	-0.224174	0.061	0.16	4.37153e-160	Control	Bex3	-0.099
905	4.62521e-199	-0.225401	0.023	0.112	9.0719e-195	Control	Ifnar2	-0.089
1373	3.10867e-109	-0.225579	0.058	0.136	6.09735e-105	Control	Cyp24a1	-0.078
727	3.62948e-236	-0.225686	0.017	0.108	7.11886e-232	Control	Agt	-0.091
1250	6.7249e-130	-0.226681	0.072	0.164	1.31902e-125	Control	Bhlhe40	-0.092
791	1.41598e-221	-0.227117	0.113	0.251	2.77731e-217	Control	Ssb	-0.138
1022	3.81679e-177	-0.227286	0.113	0.238	7.48626e-173	Control	Tprgl	-0.125
1236	4.555e-133	-0.228206	0.21	0.334	8.93419e-129	Control	Sqstm1	-0.124
501	7.22365e-298	-0.228436	0.138	0.306	1.41685e-293	Control	Bcap31	-0.168
528	3.58074e-289	-0.228562	0.213	0.401	7.02325e-285	Control	Grpel1	-0.188
877	1.27265e-204	-0.228595	0.032	0.128	2.49617e-200	Control	Brix1	-0.096
1030	3.30912e-175	-0.229157	0.047	0.145	6.49051e-171	Control	Tmed5	-0.098
1237	8.57423e-133	-0.229613	0.028	0.102	1.68175e-128	Control	Skil	-0.074
615	1.11758e-263	-0.22985	0.323	0.522	2.19202e-259	Control	Mrfap1	-0.199
752	8.39388e-230	-0.229908	0.094	0.228	1.64638e-225	Control	Txndc9	-0.134
906	1.05487e-198	-0.229947	0.108	0.236	2.06902e-194	Control	Mrpl21	-0.128
979	3.11382e-185	-0.230083	0.04	0.136	6.10745e-181	Control	Ppa1	-0.096
934	2.81645e-193	-0.23055	0.036	0.132	5.52419e-189	Control	Frg1	-0.096
810	1.8952e-218	-0.231596	0.068	0.189	3.71724e-214	Control	Spag7	-0.121
644	2.45242e-256	-0.232818	0.114	0.264	4.81017e-252	Control	Ssr2	-0.15
976	7.81644e-186	-0.233519	0.034	0.128	1.53312e-181	Control	Bcl10	-0.094
686	4.6457e-244	-0.233658	0.168	0.332	9.11208e-240	Control	Psmc3	-0.164
932	2.60614e-193	-0.233767	0.284	0.451	5.11169e-189	Control	Ezr	-0.167
977	8.01884e-186	-0.233913	0.077	0.192	1.57282e-181	Control	Chmp2b	-0.115
1104	1.49495e-160	-0.235334	0.455	0.633	2.93219e-156	Control	Ndufc2	-0.178
640	9.28571e-258	-0.235657	0.032	0.142	1.8213e-253	Control	Sft2d1	-0.11
1240	2.91708e-132	-0.235895	0.086	0.186	5.72155e-128	Control	S100a16	-0.1
151	0	-0.236378	0.896	0.569	0	Control	Kap	0.327
1477	2.8148e-10	-0.236898	0.146	0.165	5.52095e-06	Control	Calb1	-0.019
871	5.86572e-206	-0.237289	0.02	0.108	1.1505e-201	Control	Ifngr2	-0.088
931	5.9816e-194	-0.237915	0.063	0.175	1.17323e-189	Control	Ppp4r2	-0.112
726	3.36983e-236	-0.237968	0.123	0.27	6.60959e-232	Control	Bcas2	-0.147
760	1.84175e-228	-0.238331	0.17	0.33	3.61241e-224	Control	Arhgdia	-0.16
531	1.41504e-288	-0.238474	0.178	0.359	2.77545e-284	Control	Csnk2b	-0.181
847	4.26646e-211	-0.239422	0.158	0.306	8.36823e-207	Control	Serinc3	-0.148
753	1.34999e-229	-0.240237	0.055	0.174	2.64787e-225	Control	Snrpc	-0.119
591	2.38805e-271	-0.240698	0.154	0.324	4.68392e-267	Control	Psmd4	-0.17
781	6.05257e-224	-0.241521	0.088	0.221	1.18715e-219	Control	Atg3	-0.133
654	6.28829e-253	-0.241708	0.089	0.23	1.23339e-248	Control	Sqor	-0.141
1115	6.50698e-157	-0.242051	0.065	0.166	1.27628e-152	Control	Eid1	-0.101
910	4.35371e-198	-0.242068	0.651	0.828	8.53937e-194	Control	Atp5h	-0.177
695	1.78394e-242	-0.242216	0.178	0.345	3.49902e-238	Control	Sf3b5	-0.167
1473	2.90049e-49	-0.242283	0.079	0.137	5.68902e-45	Control	Id1	-0.058
585	2.07615e-272	-0.242404	0.224	0.412	4.07216e-268	Control	Polr2f	-0.188
868	3.03658e-206	-0.243224	0.078	0.201	5.95595e-202	Control	Sfr1	-0.123
1103	5.08861e-161	-0.243383	0.142	0.268	9.9808e-157	Control	Cd47	-0.126
461	0	-0.243754	0.153	0.334	3.26464e-308	Control	Cope	-0.181
652	2.31467e-253	-0.243775	0.12	0.272	4.54e-249	Control	Pfdn6	-0.152
706	6.88206e-240	-0.244075	0.091	0.228	1.34985e-235	Control	Sarnp	-0.137
1257	4.00325e-129	-0.244972	0.791	0.883	7.85197e-125	Control	Gpx4	-0.092
1209	3.16998e-140	-0.245423	0.591	0.751	6.21761e-136	Control	Gabarap	-0.16
748	5.59883e-231	-0.246381	0.026	0.125	1.09815e-226	Control	Fdps	-0.099
747	9.13582e-232	-0.246831	0.11	0.252	1.7919e-227	Control	Eif4e	-0.142
691	7.23036e-243	-0.246871	0.293	0.483	1.41816e-238	Control	Dstn	-0.19
719	5.40091e-237	-0.246917	0.073	0.203	1.05933e-232	Control	Emc2	-0.13
1053	7.52873e-170	-0.247139	0.52	0.7	1.47669e-165	Control	Elob	-0.18
1049	7.05539e-171	-0.247477	0.154	0.287	1.38384e-166	Control	Creg1	-0.133
751	4.97752e-230	-0.247864	0.07	0.198	9.7629e-226	Control	Nt5c	-0.128
610	8.18182e-266	-0.247998	0.258	0.453	1.60478e-261	Control	Ndufv1	-0.195
950	1.43918e-190	-0.248572	0.047	0.152	2.8228e-186	Control	Leprotl1	-0.105
584	1.11621e-272	-0.248612	0.117	0.273	2.18933e-268	Control	Atp6ap2	-0.156
620	1.81637e-263	-0.248766	0.056	0.185	3.56263e-259	Control	Glod4	-0.129
830	3.8675e-215	-0.248822	0.134	0.281	7.58572e-211	Control	Rap1a	-0.147
849	4.93282e-211	-0.249116	0.386	0.579	9.67523e-207	Control	Ube2d3	-0.193
846	3.40887e-211	-0.249588	0.108	0.246	6.68615e-207	Control	Syf2	-0.138
993	6.84451e-182	-0.24996	0.055	0.161	1.34248e-177	Control	Pfdn4	-0.106
1429	2.31476e-94	-0.25002	0.638	0.747	4.54017e-90	Control	Mdh1	-0.109
793	1.45588e-221	-0.25016	0.136	0.285	2.85556e-217	Control	Med21	-0.149
953	5.84392e-190	-0.250949	0.318	0.496	1.14623e-185	Control	Idh2	-0.178
1293	2.07692e-123	-0.251305	0.173	0.292	4.07366e-119	Control	Rbpms	-0.119
489	2.90699e-302	-0.251539	0.156	0.336	5.70176e-298	Control	Cops6	-0.18
869	3.04078e-206	-0.252379	0.111	0.247	5.96418e-202	Control	Got1	-0.136
672	2.02064e-247	-0.252427	0.155	0.319	3.96329e-243	Control	Rexo2	-0.164
1138	1.68816e-153	-0.252456	0.129	0.249	3.31115e-149	Control	Hexb	-0.12
947	4.88767e-191	-0.252935	0.106	0.236	9.58668e-187	Control	Mtx2	-0.13
543	1.29277e-284	-0.253943	0.238	0.436	2.53564e-280	Control	Tmem14c	-0.198
642	1.08737e-256	-0.256448	0.136	0.296	2.13277e-252	Control	Ube2l3	-0.16
1476	1.1753e-41	-0.256552	0.097	0.155	2.30524e-37	Control	Ppp1r1a	-0.058
1216	4.75424e-138	-0.256685	0.386	0.55	9.32496e-134	Control	Aldh2	-0.164
730	2.11313e-235	-0.257561	0.079	0.208	4.14469e-231	Control	Pttg1	-0.129
498	1.59049e-298	-0.257592	0.196	0.388	3.11959e-294	Control	Sf3b6	-0.192
579	1.92451e-275	-0.258084	0.243	0.441	3.77474e-271	Control	Snx3	-0.198
813	1.4842e-217	-0.258127	0.154	0.31	2.91111e-213	Control	Trmt112	-0.156
1475	5.32221e-46	-0.258324	0.107	0.173	1.0439e-41	Control	Ugt2b37	-0.066
1028	1.16166e-175	-0.258947	0.183	0.329	2.27847e-171	Control	Oat	-0.146
808	2.93475e-219	-0.259118	0.054	0.173	5.75621e-215	Control	Psmd14	-0.119
1262	4.32932e-128	-0.259244	0.665	0.806	8.49153e-124	Control	Rps26	-0.141
1151	2.00278e-151	-0.260722	0.077	0.183	3.92825e-147	Control	Stmn1	-0.106
716	1.11543e-237	-0.261365	0.171	0.337	2.18781e-233	Control	Reep5	-0.166
699	3.42796e-241	-0.261835	0.136	0.294	6.72361e-237	Control	Supt4a	-0.158
723	1.60906e-236	-0.261999	0.06	0.186	3.15602e-232	Control	Pdcl3	-0.126
513	4.45815e-293	-0.262319	0.2	0.392	8.74421e-289	Control	Commd3	-0.192
962	5.85024e-188	-0.263302	0.088	0.209	1.14747e-183	Control	Dnajb9	-0.121
581	2.76004e-274	-0.263856	0.123	0.286	5.41355e-270	Control	Dctn2	-0.163
518	6.20276e-292	-0.264374	0.121	0.289	1.21661e-287	Control	Cct7	-0.168
712	3.09167e-238	-0.265444	0.21	0.388	6.064e-234	Control	Drap1	-0.178
705	4.38503e-240	-0.265688	0.275	0.466	8.60081e-236	Control	Eif3f	-0.191
689	2.17047e-243	-0.266225	0.105	0.254	4.25716e-239	Control	Acp1	-0.149
458	0	-0.266234	0.268	0.486	0	Control	Psmb6	-0.218
590	1.1207e-271	-0.266871	0.206	0.395	2.19814e-267	Control	Ap2m1	-0.189
598	3.97105e-269	-0.266974	0.372	0.59	7.78881e-265	Control	Clta	-0.218
588	8.90381e-272	-0.26751	0.191	0.375	1.74639e-267	Control	Eloc	-0.184
500	2.4458e-298	-0.267676	0.138	0.314	4.7972e-294	Control	Glrx3	-0.176
467	0	-0.269928	0.132	0.309	1.6632e-306	Control	Pmpcb	-0.177
546	1.50653e-284	-0.270032	0.112	0.275	2.95491e-280	Control	Psma5	-0.163
819	4.00329e-217	-0.270045	0.39	0.593	7.85205e-213	Control	Suclg1	-0.203
549	1.89985e-283	-0.270084	0.025	0.138	3.72636e-279	Control	Mvp	-0.113
738	1.24141e-233	-0.270359	0.487	0.7	2.4349e-229	Control	Pebp1	-0.213
839	1.49802e-212	-0.270788	0.065	0.186	2.93821e-208	Control	Tbrg1	-0.121
664	5.74058e-249	-0.271123	0.032	0.143	1.12596e-244	Control	Tax1bp3	-0.111
1451	1.6714e-84	-0.271137	0.364	0.493	3.27828e-80	Control	Gstm5	-0.129
749	2.31304e-230	-0.271224	0.049	0.167	4.53679e-226	Control	Fcf1	-0.118
828	3.44705e-215	-0.271643	0.155	0.31	6.76104e-211	Control	Bax	-0.155
815	1.93037e-217	-0.271853	0.176	0.339	3.78622e-213	Control	Set	-0.163
728	7.67558e-236	-0.271897	0.218	0.398	1.50549e-231	Control	Ncl	-0.18
771	1.34551e-226	-0.272624	0.776	0.917	2.63909e-222	Control	Rplp0	-0.141
704	2.98363e-240	-0.272739	0.469	0.684	5.8521e-236	Control	Ndufb4	-0.215
768	7.82101e-227	-0.273003	0.435	0.645	1.53401e-222	Control	Ndufa12	-0.21
682	1.89041e-244	-0.274074	0.343	0.55	3.70784e-240	Control	Rbx1	-0.207
792	1.44533e-221	-0.274314	0.228	0.405	2.83486e-217	Control	Cmpk1	-0.177
776	5.63013e-225	-0.274368	0.051	0.17	1.10429e-220	Control	Eif1a	-0.119
1003	2.87346e-180	-0.275044	0.041	0.138	5.636e-176	Control	Slc38a2	-0.097
152	0	-0.27507	0.235	0.449	0	Control	Tkt	-0.214
586	2.12473e-272	-0.276594	0.153	0.33	4.16745e-268	Control	Tcp1	-0.177
666	1.90315e-248	-0.27717	0.145	0.31	3.73284e-244	Control	Ube2d2a	-0.165
570	3.3866e-277	-0.277296	0.242	0.445	6.64247e-273	Control	Pcbp1	-0.203
648	1.19929e-254	-0.27783	0.142	0.31	2.35228e-250	Control	Bzw1	-0.168
1422	7.75587e-96	-0.277862	0.478	0.611	1.52124e-91	Control	S100a1	-0.133
891	2.65991e-201	-0.277967	0.113	0.253	5.21715e-197	Control	Ppp1r2	-0.14
510	3.88513e-294	-0.277986	0.292	0.507	7.62029e-290	Control	Pomp	-0.215
638	4.64628e-258	-0.280592	0.043	0.163	9.11321e-254	Control	Hexa	-0.12
582	6.52273e-274	-0.280619	0.147	0.322	1.27937e-269	Control	Cct4	-0.175
572	2.1989e-276	-0.28082	0.155	0.334	4.31291e-272	Control	Hadhb	-0.179
687	1.1027e-243	-0.280914	0.261	0.453	2.16283e-239	Control	Sub1	-0.192
681	1.23554e-244	-0.281623	0.067	0.202	2.42339e-240	Control	Sugt1	-0.135
592	3.15116e-271	-0.282248	0.159	0.337	6.18069e-267	Control	Eci1	-0.178
524	5.73645e-291	-0.282554	0.181	0.372	1.12515e-286	Control	Ppp2ca	-0.191
561	7.87214e-280	-0.282703	0.076	0.224	1.54404e-275	Control	Adrm1	-0.148
559	1.27146e-280	-0.283719	0.029	0.146	2.49385e-276	Control	Ddx39	-0.117
564	1.03797e-278	-0.283992	0.071	0.216	2.03588e-274	Control	Nfu1	-0.145
473	0	-0.284194	0.06	0.207	6.91202e-305	Control	Atxn10	-0.147
490	5.82424e-302	-0.284968	0.109	0.279	1.14237e-297	Control	Rbm8a	-0.17
153	0	-0.286504	0.286	0.516	0	Control	Uqcrc2	-0.23
1195	4.2325e-144	-0.286627	0.123	0.243	8.30163e-140	Control	Tsc22d3	-0.12
555	3.3007e-281	-0.28738	0.16	0.343	6.47399e-277	Control	Snrpd3	-0.183
817	3.07369e-217	-0.287526	0.75	0.899	6.02874e-213	Control	Rpl21	-0.149
755	8.5788e-229	-0.288374	0.182	0.35	1.68265e-224	Control	Selenow	-0.168
635	1.3566e-258	-0.288484	0.15	0.322	2.66084e-254	Control	Arf4	-0.172
578	9.39949e-276	-0.288621	0.139	0.313	1.84362e-271	Control	Dnajb6	-0.174
769	8.14987e-227	-0.288747	0.02	0.116	1.59852e-222	Control	Pafah1b3	-0.096
641	2.40239e-257	-0.288966	0.05	0.179	4.71205e-253	Control	Erh	-0.129
789	7.02983e-222	-0.289041	0.048	0.164	1.37883e-217	Control	Gsto1	-0.116
617	1.17895e-263	-0.289248	0.014	0.11	2.3124e-259	Control	Ssbp4	-0.096
1013	1.05139e-178	-0.289764	0.096	0.223	2.06221e-174	Control	Txnrd1	-0.127
509	1.34214e-294	-0.289908	0.279	0.497	2.63247e-290	Control	Ppp1ca	-0.218
1038	8.16169e-174	-0.290592	0.647	0.811	1.60083e-169	Control	Cycs	-0.164
772	2.07952e-226	-0.290798	0.031	0.137	4.07877e-222	Control	Flot1	-0.106
1010	6.7901e-179	-0.291268	0.596	0.774	1.33181e-174	Control	Rpl22	-0.178
466	0	-0.291275	0.202	0.407	1.12576e-306	Control	Laptm4a	-0.205
651	1.58635e-253	-0.291302	0.339	0.552	3.11148e-249	Control	Ywhae	-0.213
701	4.13958e-241	-0.291401	0.556	0.768	8.11938e-237	Control	Naca	-0.212
885	1.34614e-202	-0.291588	0.597	0.785	2.64032e-198	Control	Rpl7a	-0.188
516	3.58735e-292	-0.29162	0.066	0.213	7.03623e-288	Control	Actr10	-0.147
1020	2.05971e-177	-0.291826	0.267	0.436	4.03991e-173	Control	Gsr	-0.169
679	7.00434e-245	-0.292069	0.013	0.104	1.37383e-240	Control	Tgif1	-0.091
732	4.92913e-235	-0.292384	0.259	0.452	9.668e-231	Control	Rabac1	-0.193
574	3.28606e-276	-0.292964	0.243	0.446	6.44528e-272	Control	Aprt	-0.203
154	0	-0.293188	0.334	0.583	0	Control	Ndufs5	-0.249
655	9.95847e-253	-0.293917	0.035	0.153	1.95325e-248	Control	Nipsnap3b	-0.118
920	2.51507e-196	-0.294115	0.638	0.815	4.93305e-192	Control	Rpl7	-0.177
481	1.78051e-305	-0.294455	0.121	0.296	3.4923e-301	Control	Fh1	-0.175
1166	8.17423e-149	-0.29476	0.031	0.114	1.60329e-144	Control	Pmepa1	-0.083
1162	3.04411e-149	-0.295893	0.865	0.887	5.97072e-145	Control	Dbi	-0.022
472	0	-0.297443	0.151	0.336	5.59526e-305	Control	Ube2s	-0.185
799	4.03674e-221	-0.299619	0.265	0.454	7.91766e-217	Control	B2m	-0.189
468	0	-0.299642	0.028	0.153	2.59045e-306	Control	Tnfrsf1a	-0.125
517	5.90618e-292	-0.300076	0.168	0.357	1.15844e-287	Control	Psenen	-0.189
507	5.88589e-295	-0.300079	0.106	0.274	1.15446e-290	Control	Nudc	-0.168
1052	2.052e-170	-0.300294	0.029	0.118	4.0248e-166	Control	Ets2	-0.089
479	5.46471e-307	-0.301493	0.007	0.103	1.07185e-302	Control	Actn1	-0.096
1467	6.86406e-61	-0.301586	0.46	0.551	1.34632e-56	Control	Cda	-0.091
155	0	-0.302213	0.102	0.287	0	Control	Psmc4	-0.185
548	1.48545e-283	-0.303116	0.05	0.188	2.91357e-279	Control	Eif2s1	-0.138
805	4.75079e-220	-0.303136	0.193	0.367	9.3182e-216	Control	Rac1	-0.174
745	2.4924e-232	-0.303319	0.028	0.133	4.88859e-228	Control	Ifngr1	-0.105
647	2.74819e-255	-0.303578	0.137	0.307	5.39029e-251	Control	Decr1	-0.17
566	5.54245e-278	-0.303717	0.124	0.295	1.0871e-273	Control	Psmc6	-0.171
156	0	-0.303816	0.282	0.516	0	Control	Eif3k	-0.234
669	3.43092e-248	-0.30544	0.095	0.244	6.72941e-244	Control	Cetn3	-0.149
717	1.39608e-237	-0.305709	0.065	0.199	2.73828e-233	Control	Uchl3	-0.134
731	4.66511e-235	-0.305758	0.703	0.877	9.15014e-231	Control	Rps4x	-0.174
508	1.27191e-294	-0.307255	0.087	0.249	2.49472e-290	Control	Srsf9	-0.162
157	0	-0.307626	0.814	0.997	0	Control	mt-Atp6	-0.183
750	2.96219e-230	-0.307964	0.34	0.545	5.81004e-226	Control	Map1lc3b	-0.205
703	7.33155e-241	-0.309654	0.703	0.876	1.43801e-236	Control	Rps9	-0.173
1150	9.35831e-152	-0.310124	0.033	0.118	1.83554e-147	Control	Crip1	-0.085
455	0	-0.310582	0.107	0.283	0	Control	Arl1	-0.176
158	0	-0.311476	0.265	0.497	0	Control	Psmb1	-0.232
668	3.2501e-248	-0.311491	0.427	0.646	6.37475e-244	Control	Aes	-0.219
583	1.81114e-273	-0.311935	0.201	0.395	3.55237e-269	Control	Pgls	-0.194
604	9.28902e-268	-0.312069	0.036	0.158	1.82195e-263	Control	Prmt1	-0.122
659	2.5328e-250	-0.312913	0.031	0.146	4.96784e-246	Control	Acot9	-0.115
159	0	-0.313515	0.187	0.394	0	Control	Eif3i	-0.207
160	0	-0.313777	0.036	0.195	0	Control	Rnaset2b	-0.159
477	1.04448e-307	-0.314456	0.187	0.389	2.04863e-303	Control	Snrpb	-0.202
952	4.43164e-190	-0.314774	0.02	0.106	8.69222e-186	Control	Ptpn6	-0.086
1054	1.59558e-169	-0.315078	0.076	0.194	3.12956e-165	Control	Mapkapk2	-0.118
573	2.41555e-276	-0.315417	0.079	0.232	4.73786e-272	Control	Pdcd10	-0.153
536	4.703e-286	-0.315461	0.01	0.106	9.22446e-282	Control	Pfkp	-0.096
547	9.06181e-284	-0.316622	0.172	0.364	1.77738e-279	Control	Pdcd6	-0.192
491	1.44681e-301	-0.316991	0.16	0.353	2.83777e-297	Control	Chmp5	-0.193
660	2.65446e-250	-0.318068	0.145	0.317	5.20645e-246	Control	U2af1	-0.172
645	3.18511e-256	-0.318993	0.109	0.27	6.24728e-252	Control	Hnrnpa0	-0.161
161	0	-0.320034	0.119	0.305	0	Control	Psmc5	-0.186
733	1.85915e-234	-0.320203	0.152	0.322	3.64653e-230	Control	Sh3glb1	-0.17
162	0	-0.321118	0.273	0.506	0	Control	Ndufs3	-0.233
989	1.26477e-183	-0.321887	0.159	0.309	2.48072e-179	Control	Nudt4	-0.15
163	0	-0.323146	0.13	0.321	0	Control	Vps28	-0.191
626	9.3202e-262	-0.323957	0.064	0.204	1.82806e-257	Control	Lmna	-0.14
438	0	-0.324102	0.105	0.285	0	Control	Cct3	-0.18
657	3.93695e-251	-0.324505	0.755	0.901	7.72193e-247	Control	Rps16	-0.146
488	2.70743e-302	-0.325078	0.188	0.391	5.31035e-298	Control	Vdac3	-0.203
459	0	-0.326113	0.106	0.283	0	Control	Ppp1cc	-0.177
662	3.53285e-249	-0.326946	0.328	0.544	6.92934e-245	Control	Cd81	-0.216
471	0	-0.329242	0.144	0.337	5.26298e-305	Control	Prkar1a	-0.193
164	0	-0.329344	0.257	0.489	0	Control	Gpi1	-0.232
165	0	-0.329752	0.176	0.395	0	Control	Dctn3	-0.219
597	5.96197e-270	-0.330028	0.073	0.222	1.16938e-265	Control	Acot1	-0.149
514	7.53173e-293	-0.330175	0.161	0.355	1.47727e-288	Control	Dnaja2	-0.194
166	0	-0.331745	0.08	0.256	0	Control	Psmc2	-0.176
494	5.09674e-300	-0.332289	0.119	0.298	9.99674e-296	Control	Fkbp3	-0.179
702	6.62789e-241	-0.332544	0.469	0.688	1.29999e-236	Control	Eif5a	-0.219
1159	4.51316e-150	-0.333582	0.063	0.165	8.85211e-146	Control	Kng2	-0.102
1243	1.94734e-131	-0.334048	0.367	0.529	3.81951e-127	Control	Selenbp1	-0.162
167	0	-0.334297	0.114	0.301	0	Control	Wdr83os	-0.187
168	0	-0.334755	0.088	0.261	0	Control	Ostc	-0.173
540	7.03482e-285	-0.335433	0.762	0.909	1.37981e-280	Control	Rpl19	-0.147
169	0	-0.336177	0.237	0.471	0	Control	Vps29	-0.234
804	2.31033e-220	-0.336395	0.114	0.268	4.53148e-216	Control	Anp32b	-0.154
170	0	-0.336507	0.168	0.382	0	Control	Mrps33	-0.214
832	2.06528e-214	-0.33883	0.063	0.192	4.05084e-210	Control	Ybx3	-0.129
784	5.60338e-223	-0.34087	0.734	0.881	1.09905e-218	Control	Rps20	-0.147
171	0	-0.340962	0.156	0.364	0	Control	Psma1	-0.208
511	5.20496e-294	-0.342143	0.131	0.316	1.0209e-289	Control	Ssu72	-0.185
172	0	-0.342293	0.092	0.275	0	Control	Psmd13	-0.183
907	1.2025e-198	-0.34285	0.66	0.817	2.35858e-194	Control	Slc25a5	-0.157
173	0	-0.343593	0.072	0.244	0	Control	Psmd12	-0.172
550	2.46833e-283	-0.343953	0.165	0.358	4.84138e-279	Control	Arpc5	-0.193
174	0	-0.345257	0.124	0.326	0	Control	Pdia6	-0.202
522	3.22723e-291	-0.345272	0.233	0.45	6.32989e-287	Control	Tax1bp1	-0.217
520	8.5117e-292	-0.345321	0.168	0.365	1.66948e-287	Control	Sri	-0.197
448	0	-0.347368	0.006	0.101	0	Control	Psmb8	-0.095
521	1.54951e-291	-0.349044	0.67	0.865	3.03921e-287	Control	Rps7	-0.195
457	0	-0.35067	0.189	0.4	0	Control	Abracl	-0.211
443	0	-0.352542	0.158	0.362	0	Control	Capza2	-0.204
614	8.76841e-264	-0.35359	0.126	0.3	1.71984e-259	Control	Prr13	-0.174
568	1.29074e-277	-0.354401	0.142	0.327	2.53167e-273	Control	Gnb1	-0.185
827	1.84469e-215	-0.354503	0.04	0.154	3.61818e-211	Control	Iqgap1	-0.114
175	0	-0.354733	0.118	0.32	0	Control	Spcs2	-0.202
1009	4.21324e-179	-0.354785	0.046	0.152	8.26385e-175	Control	Srxn1	-0.106
1220	5.38988e-137	-0.355749	0.477	0.622	1.05717e-132	Control	Tmem176a	-0.145
176	0	-0.356044	0.149	0.351	0	Control	Sap18	-0.202
464	0	-0.358287	0.729	0.905	1.72261e-307	Control	Rpl9	-0.176
523	4.54511e-291	-0.360333	0.096	0.267	8.91477e-287	Control	Banf1	-0.171
636	3.16669e-258	-0.361067	0.145	0.324	6.21114e-254	Control	Mpp1	-0.179
177	0	-0.364758	0.045	0.203	0	Control	Mrps18b	-0.158
476	2.85194e-308	-0.365447	0.174	0.379	5.5938e-304	Control	Ctsz	-0.205
633	4.4048e-260	-0.366086	0.123	0.296	8.63958e-256	Control	Chmp4b	-0.173
612	1.21327e-265	-0.366562	0.05	0.189	2.37972e-261	Control	Grb2	-0.139
595	9.70676e-271	-0.367159	0.06	0.204	1.90388e-266	Control	S100a13	-0.144
601	4.23093e-268	-0.367232	0.349	0.576	8.29854e-264	Control	Npm1	-0.227
435	0	-0.367451	0.274	0.51	0	Control	Arf5	-0.236
541	9.25408e-285	-0.368899	0.072	0.229	1.8151e-280	Control	Pgd	-0.157
178	0	-0.368931	0.354	0.636	0	Control	Mdh2	-0.282
179	0	-0.370183	0.161	0.38	0	Control	Tmed10	-0.219
502	1.70013e-297	-0.370248	0.091	0.263	3.33464e-293	Control	Snrpd1	-0.172
613	4.52689e-264	-0.370499	0.086	0.244	8.87904e-260	Control	Hnrnpa1	-0.158
180	0	-0.371171	0.239	0.476	0	Control	Psma4	-0.237
181	0	-0.371367	0.256	0.513	0	Control	Ppib	-0.257
1345	2.17973e-114	-0.371423	0.201	0.334	4.27533e-110	Control	Tmem252	-0.133
821	1.01991e-216	-0.371542	0.15	0.316	2.00045e-212	Control	1110008P14Rik	-0.166
560	1.45287e-280	-0.37179	0.346	0.58	2.84966e-276	Control	Prdx2	-0.234
571	1.99606e-276	-0.371967	0.21	0.417	3.91507e-272	Control	Srsf3	-0.207
812	9.35067e-218	-0.372706	0.031	0.138	1.83404e-213	Control	Pycard	-0.107
182	0	-0.372807	0.091	0.287	0	Control	Psmd6	-0.196
729	1.22809e-235	-0.374018	0.14	0.309	2.40878e-231	Control	Ly6e	-0.169
183	0	-0.37522	0.128	0.342	0	Control	Cct2	-0.214
184	0	-0.375471	0.251	0.491	0	Control	Mgst3	-0.24
492	1.80865e-300	-0.375738	0.053	0.204	3.54748e-296	Control	2021-09-07	-0.151
185	0	-0.376298	0.056	0.222	0	Control	Tmem50a	-0.166
1206	3.11121e-141	-0.377486	0.049	0.142	6.10232e-137	Control	Ckb	-0.093
918	6.33949e-197	-0.378293	0.296	0.487	1.24343e-192	Control	Gclm	-0.191
802	1.79109e-220	-0.378407	0.047	0.168	3.51305e-216	Control	Plac8	-0.121
497	9.37393e-299	-0.380358	0.404	0.648	1.8386e-294	Control	Gnas	-0.244
1111	8.14831e-159	-0.380478	0.124	0.261	1.59821e-154	Control	Zfp36l1	-0.137
186	0	-0.380618	0.288	0.534	0	Control	Hnrnpk	-0.246
187	0	-0.381831	0.323	0.579	0	Control	Vdac2	-0.256
764	1.22381e-227	-0.381856	0.615	0.797	2.40038e-223	Control	Hsp90ab1	-0.182
532	1.03922e-287	-0.382117	0.215	0.429	2.03832e-283	Control	Tpd52	-0.214
188	0	-0.382248	0.154	0.37	0	Control	Eif3m	-0.216
814	1.63386e-217	-0.383304	0.059	0.187	3.20465e-213	Control	Npl	-0.128
189	0	-0.383368	0.274	0.522	0	Control	Arf1	-0.248
562	1.37992e-279	-0.384643	0.127	0.31	2.70658e-275	Control	Actr3	-0.183
190	0	-0.384749	0.074	0.248	0	Control	Cacybp	-0.174
1432	3.21244e-93	-0.385076	0.125	0.225	6.30089e-89	Control	Cited2	-0.1
602	4.89023e-268	-0.386612	0.039	0.169	9.5917e-264	Control	Anxa4	-0.13
495	2.54778e-299	-0.387037	0.054	0.205	4.99721e-295	Control	Skap2	-0.151
191	0	-0.388472	0.093	0.276	0	Control	Mbd2	-0.183
192	0	-0.388549	0.157	0.389	0	Control	Adh5	-0.232
599	7.77444e-269	-0.389425	0.111	0.285	1.52488e-264	Control	Gsta3	-0.174
193	0	-0.389547	0.133	0.346	0	Control	Tbcb	-0.213
194	0	-0.39009	0.213	0.442	0	Control	Morf4l1	-0.229
469	0	-0.391774	0.291	0.529	2.90893e-305	Control	Atp6v0e	-0.238
195	0	-0.393931	0.127	0.354	0	Control	Cct8	-0.227
439	0	-0.394141	0.663	0.865	0	Control	Rpl15	-0.202
493	4.97632e-300	-0.395555	0.229	0.453	9.76056e-296	Control	Capns1	-0.224
196	0	-0.396623	0.118	0.317	0	Control	Mrpl23	-0.199
197	0	-0.397033	0.011	0.135	0	Control	Plp2	-0.124
441	0	-0.399918	0.183	0.401	0	Control	Rheb	-0.218
454	0	-0.40079	0.053	0.207	0	Control	Jpt1	-0.154
198	0	-0.401595	0.09	0.284	0	Control	Sin3b	-0.194
199	0	-0.40185	0.711	0.898	0	Control	Rps3a1	-0.187
450	0	-0.402967	0.066	0.23	0	Control	Tuba1b	-0.164
462	0	-0.403754	0.024	0.151	6.8967e-308	Control	Efhd2	-0.127
200	0	-0.404007	0.265	0.532	0	Control	Psma7	-0.267
690	5.82386e-243	-0.404549	0.036	0.157	1.14229e-238	Control	Nqo1	-0.121
201	0	-0.404894	0.138	0.357	0	Control	Snu13	-0.219
202	0	-0.404943	0.226	0.462	0	Control	Chmp2a	-0.236
1470	2.56671e-54	-0.407524	0.146	0.224	5.03435e-50	Control	G0s2	-0.078
203	0	-0.409739	0.115	0.328	0	Control	Psma6	-0.213
482	4.17935e-305	-0.413796	0.037	0.177	8.19738e-301	Control	Tpm4	-0.14
204	0	-0.417043	0.059	0.224	0	Control	Ifi27	-0.165
622	9.53655e-263	-0.41765	0.059	0.204	1.8705e-258	Control	Pold4	-0.145
205	0	-0.41813	0.789	0.943	0	Control	Rps2	-0.154
206	0	-0.419352	0.144	0.361	0	Control	Capzb	-0.217
649	1.57481e-254	-0.419375	0.567	0.776	3.08883e-250	Control	Gng5	-0.209
207	0	-0.419428	0.087	0.283	0	Control	Psme2	-0.196
485	1.32589e-303	-0.421649	0.098	0.28	2.60061e-299	Control	Pitpna	-0.182
208	0	-0.422536	0.05	0.214	0	Control	Magoh	-0.164
209	0	-0.424775	0.004	0.109	0	Control	Ctsc	-0.105
210	0	-0.427221	0.13	0.356	0	Control	Cct5	-0.226
816	2.46117e-217	-0.427759	0.042	0.16	4.82734e-213	Control	Gadd45a	-0.118
211	0	-0.428204	0.215	0.466	0	Control	Taf10	-0.251
621	3.65863e-263	-0.429349	0.501	0.725	7.17605e-259	Control	Rpl12	-0.224
212	0	-0.436149	0.156	0.387	0	Control	Rab11a	-0.231
213	0	-0.437507	0.173	0.417	0	Control	Vapa	-0.244
214	0	-0.43782	0.01	0.153	0	Control	Rras	-0.143
215	0	-0.438009	0.211	0.47	0	Control	Gabarapl2	-0.259
437	0	-0.443009	0.142	0.352	0	Control	Rap1b	-0.21
698	3.82552e-242	-0.443484	0.033	0.15	7.50338e-238	Control	Gsta4	-0.117
449	0	-0.444086	0.009	0.114	0	Control	Gsn	-0.105
504	6.5655e-297	-0.444951	0.023	0.144	1.28776e-292	Control	Vasp	-0.121
216	0	-0.445512	0.12	0.348	0	Control	Txnl1	-0.228
217	0	-0.445952	0.643	0.835	0	Control	Itm2b	-0.192
218	0	-0.446086	0.774	0.93	0	Control	Rps24	-0.156
721	1.18793e-236	-0.449854	0.06	0.199	2.33e-232	Control	Blvrb	-0.139
1401	1.76725e-103	-0.44998	0.279	0.406	3.46628e-99	Control	Slc13a1	-0.127
219	0	-0.450629	0.106	0.328	0	Control	Cnih4	-0.222
220	0	-0.454318	0.558	0.791	0	Control	Txn1	-0.233
608	6.76093e-266	-0.455238	0.012	0.107	1.32609e-261	Control	Gmfg	-0.095
221	0	-0.457033	0.117	0.324	0	Control	Ranbp1	-0.207
954	6.18687e-190	-0.458687	0.089	0.226	1.21349e-185	Control	Hmgb2	-0.137
222	0	-0.458805	0.096	0.315	0	Control	Arpc4	-0.219
223	0	-0.459533	0.059	0.227	0	Control	Gstp1	-0.168
552	6.9177e-283	-0.462029	0.226	0.446	1.35684e-278	Control	Klk1	-0.22
224	0	-0.463121	0.147	0.386	0	Control	Hnrnpa3	-0.239
677	1.40032e-245	-0.463719	0.338	0.559	2.7466e-241	Control	Ctsb	-0.221
225	0	-0.464956	0.026	0.179	0	Control	Plscr1	-0.153
692	1.17763e-242	-0.465288	0.971	0.977	2.3098e-238	Control	mt-Nd2	-0.006
226	0	-0.466316	0.257	0.53	0	Control	Psma3	-0.273
761	3.02318e-228	-0.46765	0.058	0.192	5.92966e-224	Control	2200002D01Rik	-0.134
227	0	-0.470686	0.084	0.288	0	Control	Xbp1	-0.204
228	0	-0.471878	0.718	0.852	0	Control	Cd63	-0.134
229	0	-0.474381	0.059	0.249	0	Control	Alyref	-0.19
230	0	-0.479487	0.52	0.771	0	Control	Aldoa	-0.251
231	0	-0.48044	0.782	0.928	0	Control	Rps8	-0.146
232	0	-0.481084	0.167	0.43	0	Control	Psmd8	-0.263
233	0	-0.48123	0.106	0.326	0	Control	Hprt	-0.22
234	0	-0.48247	0.383	0.665	0	Control	Eef1b2	-0.282
456	0	-0.482936	0.007	0.105	0	Control	Lcp1	-0.098
235	0	-0.483448	0.079	0.272	0	Control	Dap	-0.193
922	2.93633e-196	-0.484603	0.179	0.351	5.75932e-192	Control	Lgals1	-0.172
236	0	-0.485751	0.099	0.305	0	Control	Cpn1	-0.206
237	0	-0.485898	0.088	0.312	0	Control	Ube2n	-0.224
238	0	-0.487556	0.318	0.627	0	Control	Rpl36al	-0.309
239	0	-0.488058	0.405	0.687	0	Control	Ldha	-0.282
240	0	-0.489365	0.116	0.335	0	Control	Rhoc	-0.219
629	1.61933e-261	-0.49065	0.08	0.24	3.17616e-257	Control	Card19	-0.16
762	5.80352e-228	-0.492224	0.036	0.151	1.1383e-223	Control	Ifrd1	-0.115
241	0	-0.493627	0.001	0.118	0	Control	Anxa3	-0.117
242	0	-0.49505	0.205	0.499	0	Control	Psmb4	-0.294
243	0	-0.495435	0.17	0.433	0	Control	Ube2m	-0.263
244	0	-0.497026	0.72	0.902	0	Control	Eif1	-0.182
245	0	-0.497589	0.001	0.103	0	Control	Plaur	-0.102
246	0	-0.500417	0.019	0.144	0	Control	Fam49b	-0.125
247	0	-0.501121	0.126	0.368	0	Control	Manf	-0.242
248	0	-0.50463	0.673	0.869	0	Control	Rps12	-0.196
249	0	-0.507749	0.055	0.253	0	Control	Psme1	-0.198
250	0	-0.509587	0.049	0.219	0	Control	Tubb5	-0.17
251	0	-0.511122	0.001	0.102	0	Control	Spi1	-0.101
1424	4.5703e-95	-0.514566	0.114	0.204	8.96418e-91	Control	Zfp36	-0.09
252	0	-0.516924	0.27	0.541	0	Control	Prdx6	-0.271
253	0	-0.519102	0.071	0.251	0	Control	Nfe2l2	-0.18
254	0	-0.519581	0.181	0.447	0	Control	Cnbp	-0.266
255	0	-0.520011	0.155	0.431	0	Control	Psmb2	-0.276
256	0	-0.521804	0.048	0.232	0	Control	Tuba1c	-0.184
1471	1.99078e-52	-0.522855	0.325	0.389	3.90472e-48	Control	Napsa	-0.064
900	4.40225e-200	-0.524313	0.023	0.116	8.63456e-196	Control	Krt7	-0.093
444	0	-0.528051	0.012	0.121	0	Control	Ppp1r15a	-0.109
257	0	-0.529513	0.021	0.187	0	Control	Serpinb6a	-0.166
258	0	-0.53164	0.47	0.744	0	Control	Rpl5	-0.274
259	0	-0.533728	0.603	0.848	0	Control	Rpl30	-0.245
260	0	-0.535441	0.193	0.508	0	Control	Psma2	-0.315
261	0	-0.538528	0.088	0.28	0	Control	Msn	-0.192
262	0	-0.540833	0.853	0.973	0	Control	Eef1a1	-0.12
778	8.08646e-225	-0.543677	0.264	0.466	1.58608e-220	Control	Jund	-0.202
446	0	-0.543807	0.995	0.998	0	Control	Fth1	-0.003
263	0	-0.543879	0.288	0.587	0	Control	Eno1	-0.299
264	0	-0.545899	0.696	0.903	0	Control	Rps10	-0.207
265	0	-0.547652	0.089	0.327	0	Control	Pnp	-0.238
266	0	-0.549512	0.105	0.349	0	Control	Rtn4	-0.244
267	0	-0.551518	0.117	0.334	0	Control	Sdcbp	-0.217
756	8.94112e-229	-0.552234	0.055	0.187	1.75371e-224	Control	Zfp36l2	-0.132
268	0	-0.553375	0.64	0.896	0	Control	Rpl27a	-0.256
269	0	-0.553973	0.248	0.505	0	Control	Hspa5	-0.257
270	0	-0.558511	0.155	0.378	0	Control	Ostf1	-0.223
271	0	-0.56289	0.385	0.732	0	Control	Atp5g2	-0.347
272	0	-0.563856	0.062	0.257	0	Control	Cbr1	-0.195
273	0	-0.564313	0.34	0.639	0	Control	Hmgb1	-0.299
274	0	-0.564326	0.208	0.493	0	Control	Gnb2	-0.285
275	0	-0.565165	0.623	0.784	0	Control	Ldhb	-0.161
276	0	-0.568417	0.9	0.982	0	Control	Tpt1	-0.082
277	0	-0.574797	0.068	0.3	0	Control	Ube2i	-0.232
278	0	-0.574866	0.002	0.105	0	Control	C1qa	-0.103
496	5.47035e-299	-0.576581	0.012	0.118	1.07295e-294	Control	Hspa1b	-0.106
279	0	-0.578169	0.505	0.687	0	Control	Tmem176b	-0.182
280	0	-0.578716	0.05	0.258	0	Control	Ptp4a1	-0.208
281	0	-0.58211	0.471	0.754	0	Control	Rack1	-0.283
673	3.89051e-246	-0.58305	0.281	0.494	7.63085e-242	Control	Gstm1	-0.213
282	0	-0.584388	0.094	0.32	0	Control	Tpm3	-0.226
565	2.52557e-278	-0.58526	0.025	0.143	4.95366e-274	Control	Epcam	-0.118
283	0	-0.587381	0.017	0.18	0	Control	Tubb2a	-0.163
284	0	-0.587598	0.308	0.61	0	Control	Ech1	-0.302
285	0	-0.588285	0.196	0.482	0	Control	Tubb4b	-0.286
286	0	-0.594099	0.318	0.62	0	Control	Rhoa	-0.302
287	0	-0.594135	0.036	0.218	0	Control	Eif4ebp1	-0.182
288	0	-0.596859	0.083	0.313	0	Control	Ywhah	-0.23
289	0	-0.600906	0.371	0.652	0	Control	Cfl1	-0.281
290	0	-0.602528	0.009	0.119	0	Control	C3	-0.11
291	0	-0.603512	0.139	0.404	0	Control	Eif6	-0.265
292	0	-0.604103	0.033	0.196	0	Control	Tnfrsf12a	-0.163
452	0	-0.608883	0.015	0.129	0	Control	Tspan8	-0.114
293	0	-0.61001	0.031	0.194	0	Control	Hmox1	-0.163
294	0	-0.610299	0.193	0.48	0	Control	Ran	-0.287
618	1.20424e-263	-0.612304	0.091	0.259	2.36199e-259	Control	Txnip	-0.168
295	0	-0.612345	0.028	0.206	0	Control	Ucp2	-0.178
296	0	-0.613376	0.109	0.341	0	Control	Ppp1r14b	-0.232
297	0	-0.614542	0.006	0.107	0	Control	Rgs2	-0.101
298	0	-0.618691	0.167	0.409	0	Control	Gnai2	-0.242
299	0	-0.620424	0.289	0.579	0	Control	Dnaja1	-0.29
300	0	-0.620548	0.005	0.132	0	Control	Arhgdib	-0.127
301	0	-0.622418	0.207	0.545	0	Control	Psmb3	-0.338
302	0	-0.622498	0.156	0.437	0	Control	Ywhaq	-0.281
303	0	-0.640682	0.002	0.134	0	Control	Ctss	-0.132
304	0	-0.641285	0.003	0.121	0	Control	Laptm5	-0.118
305	0	-0.64846	0.004	0.112	0	Control	Rac2	-0.108
306	0	-0.64922	0.218	0.495	0	Control	Calm2	-0.277
307	0	-0.661501	0.198	0.519	0	Control	Hnrnpf	-0.321
308	0	-0.662063	0.011	0.163	0	Control	Rhob	-0.152
309	0	-0.664725	0.077	0.289	0	Control	Pnrc1	-0.212
631	2.51251e-260	-0.667936	0.054	0.195	4.92804e-256	Control	Mal	-0.141
310	0	-0.668544	0.592	0.851	0	Control	Rpl18	-0.259
311	0	-0.676551	0.165	0.491	0	Control	Acadl	-0.326
312	0	-0.676582	0.001	0.105	0	Control	Havcr1	-0.104
313	0	-0.679629	0.514	0.823	0	Control	Myl6	-0.309
314	0	-0.680943	0.002	0.112	0	Control	Cd53	-0.11
315	0	-0.68134	0.149	0.434	0	Control	H2-K1	-0.285
316	0	-0.681931	0.682	0.878	0	Control	mt-Nd3	-0.196
317	0	-0.685371	0.168	0.492	0	Control	Myl12b	-0.324
318	0	-0.685868	0.595	0.848	0	Control	Ptma	-0.253
319	0	-0.686091	0.813	0.998	0	Control	mt-Co3	-0.185
320	0	-0.689625	0.725	0.991	0	Control	mt-Co2	-0.266
321	0	-0.697246	0.234	0.571	0	Control	Eif4a1	-0.337
322	0	-0.698145	0.705	0.883	0	Control	Hspa8	-0.178
323	0	-0.70053	0.002	0.103	0	Control	Lst1	-0.101
324	0	-0.701862	0.013	0.131	0	Control	Gdf15	-0.118
665	1.01087e-248	-0.701901	0.387	0.603	1.98271e-244	Control	Ly6a	-0.216
325	0	-0.702001	0.001	0.127	0	Control	Socs3	-0.126
326	0	-0.702615	0.002	0.133	0	Control	C1qb	-0.131
327	0	-0.704989	0.099	0.381	0	Control	Rnh1	-0.282
328	0	-0.706214	0.643	0.893	0	Control	Rpsa	-0.25
329	0	-0.707062	0.339	0.74	0	Control	Mpc1	-0.401
330	0	-0.707762	0.277	0.558	0	Control	Calm1	-0.281
331	0	-0.716316	0.231	0.524	0	Control	Arpc2	-0.293
332	0	-0.718837	0.005	0.139	0	Control	Coro1a	-0.134
333	0	-0.719153	0.003	0.118	0	Control	Vim	-0.115
334	0	-0.722618	0.228	0.601	0	Control	Psmb5	-0.373
623	9.68509e-263	-0.731203	0.018	0.123	1.89963e-258	Control	Hspa1a	-0.105
335	0	-0.73138	0.259	0.605	0	Control	H2afz	-0.346
336	0	-0.733446	0.146	0.419	0	Control	H2-D1	-0.273
337	0	-0.735241	0.339	0.65	0	Control	Ctsl	-0.311
338	0	-0.740055	0.009	0.164	0	Control	Ifitm3	-0.155
339	0	-0.74288	0.016	0.16	0	Control	Cebpd	-0.144
340	0	-0.747653	0.357	0.723	0	Control	Btf3	-0.366
341	0	-0.750347	0.472	0.749	0	Control	Pfn1	-0.277
342	0	-0.750913	0.266	0.594	0	Control	Hsp90aa1	-0.328
343	0	-0.753288	0.246	0.589	0	Control	Cdc42	-0.343
344	0	-0.753964	0.189	0.571	0	Control	Pgam1	-0.382
345	0	-0.755228	0.187	0.529	0	Control	Arpc3	-0.342
346	0	-0.770849	0.01	0.16	0	Control	Ier5	-0.15
347	0	-0.775326	0.016	0.246	0	Control	Litaf	-0.23
1305	7.79523e-122	-0.782922	0.101	0.198	1.52896e-117	Control	Nfkbia	-0.097
348	0	-0.782946	0.142	0.451	0	Control	Myl12a	-0.309
349	0	-0.78421	0.178	0.564	0	Control	Sumo2	-0.386
350	0	-0.786129	0.363	0.811	0	Control	Rpl29	-0.448
351	0	-0.792226	0.496	0.779	0	Control	Esd	-0.283
352	0	-0.793648	0.094	0.373	0	Control	Mgst1	-0.279
353	0	-0.795466	0.033	0.223	0	Control	Klf6	-0.19
354	0	-0.798237	0.007	0.124	0	Control	Klf2	-0.117
355	0	-0.802636	0.174	0.447	0	Control	Umod	-0.273
356	0	-0.827278	0.021	0.157	0	Control	Fgg	-0.136
357	0	-0.828686	0.707	0.944	0	Control	Gapdh	-0.237
358	0	-0.832265	0.001	0.13	0	Control	Alox5ap	-0.129
359	0	-0.832951	0.696	0.908	0	Control	Prdx1	-0.212
360	0	-0.84767	0.459	0.745	0	Control	Ubc	-0.286
361	0	-0.855558	0.003	0.189	0	Control	Capg	-0.186
362	0	-0.858649	0.002	0.12	0	Control	Gadd45b	-0.118
363	0	-0.871703	0.001	0.129	0	Control	Atf3	-0.128
364	0	-0.874662	0.015	0.227	0	Control	H2-Ab1	-0.212
365	0	-0.88365	0.159	0.477	0	Control	Tagln2	-0.318
366	0	-0.895173	0.284	0.637	0	Control	Dynll1	-0.353
367	0	-0.896883	0.001	0.121	0	Control	Wfdc17	-0.12
368	0	-0.896899	0.272	0.606	0	Control	Cst3	-0.334
369	0	-0.898043	0.083	0.337	0	Control	Krt8	-0.254
370	0	-0.898486	0.003	0.139	0	Control	Hspb1	-0.136
371	0	-0.900535	0.02	0.194	0	Control	Ier2	-0.174
440	0	-0.903676	0.009	0.11	0	Control	Pim1	-0.101
372	0	-0.909648	0.278	0.629	0	Control	Ctsd	-0.351
373	0	-0.909722	0.086	0.28	0	Control	Mrps6	-0.194
374	0	-0.910022	0.58	0.87	0	Control	Actb	-0.29
375	0	-0.918868	0.093	0.315	0	Control	Btg1	-0.222
376	0	-0.927659	0.113	0.343	0	Control	Mcl1	-0.23
377	0	-0.928402	0.163	0.564	0	Control	Tspo	-0.401
378	0	-0.931753	0.258	0.663	0	Control	Taldo1	-0.405
379	0	-0.955805	0.247	0.527	0	Control	Gsta2	-0.28
380	0	-0.961672	0.056	0.3	0	Control	Pkm	-0.244
381	0	-0.978325	0.036	0.342	0	Control	Anxa5	-0.306
382	0	-0.98063	0.006	0.171	0	Control	Egr1	-0.165
383	0	-0.980876	0.508	0.758	0	Control	H3f3b	-0.25
384	0	-0.981858	0.009	0.21	0	Control	H2-Aa	-0.201
385	0	-0.982781	0.171	0.446	0	Control	Apoe	-0.275
386	0	-1.00285	0.006	0.221	0	Control	H2-Eb1	-0.215
387	0	-1.0113	0.141	0.514	0	Control	Clic1	-0.373
388	0	-1.01301	0.095	0.399	0	Control	Ifitm2	-0.304
389	0	-1.02151	0.422	0.821	0	Control	H3f3a	-0.399
390	0	-1.02862	0.001	0.147	0	Control	Cd14	-0.146
391	0	-1.04398	0.603	0.944	0	Control	Ppia	-0.341
392	0	-1.0446	0.088	0.284	0	Control	Jun	-0.196
393	0	-1.0848	0.009	0.152	0	Control	Cdkn1a	-0.143
394	0	-1.10776	0.081	0.363	0	Control	Plin2	-0.282
395	0	-1.11012	0.004	0.257	0	Control	Anxa2	-0.253
396	0	-1.12845	0.089	0.392	0	Control	Wfdc2	-0.303
397	0	-1.12969	0.041	0.324	0	Control	Arpc1b	-0.283
398	0	-1.19754	0.222	0.504	0	Control	Tsc22d1	-0.282
399	0	-1.21674	0.005	0.158	0	Control	Fxyd5	-0.153
400	0	-1.22435	0.019	0.31	0	Control	Tmsb10	-0.291
401	0	-1.23188	0.254	0.607	0	Control	Cstb	-0.353
402	0	-1.24985	0.065	0.244	0	Control	Mt2	-0.179
554	6.86488e-282	-1.25446	0.12	0.257	1.34648e-277	Control	Dusp1	-0.137
403	0	-1.29357	0.161	0.452	0	Control	Defb1	-0.291
404	0	-1.30099	0.043	0.358	0	Control	Cd9	-0.315
405	0	-1.30397	0.103	0.569	0	Control	Rbm3	-0.466
406	0	-1.34893	0.191	0.549	0	Control	S100a10	-0.358
407	0	-1.47295	0.022	0.298	0	Control	Cd24a	-0.276
408	0	-1.47565	0.01	0.208	0	Control	Btg2	-0.198
409	0	-1.47651	0.125	0.41	0	Control	Cebpb	-0.285
410	0	-1.47797	0.008	0.195	0	Control	Cd52	-0.187
411	0	-1.53855	0.301	0.857	0	Control	Actg1	-0.556
412	0	-1.54951	0.138	0.593	0	Control	S100a11	-0.455
413	0	-1.55097	0.485	0.955	0	Control	Ubb	-0.47
414	0	-1.57577	0.099	0.49	0	Control	Sh3bgrl3	-0.391
415	0	-1.57631	0.019	0.361	0	Control	Lgals3	-0.342
416	0	-1.59874	0.027	0.258	0	Control	Cryab	-0.231
417	0	-1.64832	0.004	0.203	0	Control	Srgn	-0.199
418	0	-1.70182	0.061	0.427	0	Control	Clu	-0.366
419	0	-1.7049	0.025	0.42	0	Control	Cd74	-0.395
420	0	-1.72773	0.006	0.218	0	Control	Fcer1g	-0.212
421	0	-1.74917	0.01	0.345	0	Control	Lyz2	-0.335
422	0	-1.76876	0.029	0.247	0	Control	Ier3	-0.218
423	0	-1.87202	0.007	0.226	0	Control	Tyrobp	-0.219
424	0	-2.02925	0.007	0.276	0	Control	Fos	-0.269
425	0	-2.03167	0.03	0.349	0	Control	Junb	-0.319
426	0	-2.11663	0.311	0.635	0	Control	Mt1	-0.324
427	0	-2.31451	0.006	0.297	0	Control	S100a6	-0.291
428	0	-2.45678	0	0.346	0	Control	Lcn2	-0.346
429	0	-2.52887	0.111	0.769	0	Control	Tmsb4x	-0.658
430	0	-2.5776	0.001	0.229	0	Control	Il1b	-0.228
431	0	-2.66908	0.003	0.429	0	Control	S100a9	-0.426
432	0	-2.75501	0.004	0.365	0	Control	S100a8	-0.361
433	0	-2.80479	0	0.221	0	Control	Cxcl2	-0.221
434	0	-3.27491	0.374	0.879	0	Control	Spp1	-0.505
7318	0	4.06531	0.648	0.03	0	IRI_long_14	Cxcl2	0.618
7319	0	3.81681	0.637	0.033	0	IRI_long_14	Il1b	0.604
7320	0	3.26197	0.704	0.07	0	IRI_long_14	S100a8	0.634
7321	0	3.18871	0.466	0.005	0	IRI_long_14	Ccl3	0.461
7322	0	3.06163	0.667	0.035	0	IRI_long_14	Tyrobp	0.632
7323	0	2.99796	0.671	0.088	0	IRI_long_14	Junb	0.583
7324	0	2.92756	0.595	0.054	0	IRI_long_14	Fos	0.541
7325	0	2.91612	0.698	0.088	0	IRI_long_14	S100a9	0.61
7326	0	2.90923	0.648	0.033	0	IRI_long_14	Fcer1g	0.615
7327	0	2.87794	0.542	0.065	0	IRI_long_14	Ier3	0.477
7328	0	2.75917	0.614	0.029	0	IRI_long_14	Srgn	0.585
7329	0	2.74918	0.964	0.254	0	IRI_long_14	Tmsb4x	0.71
7330	0	2.64591	0.619	0.03	0	IRI_long_14	Cd52	0.589
7331	0	2.59249	0.553	0.038	0	IRI_long_14	Btg2	0.515
7332	0	2.50524	0.711	0.176	0	IRI_long_14	Cebpb	0.535
7333	0	2.48319	0.619	0.133	0	IRI_long_14	Dusp1	0.486
7334	0	2.43188	0.57	0.019	0	IRI_long_14	Fxyd5	0.551
7335	0	2.42073	0.842	0.063	0	IRI_long_14	Lyz2	0.779
7336	0	2.36676	0.313	0.009	0	IRI_long_14	Ccl4	0.304
7337	0	2.34131	0.424	0.003	0	IRI_long_14	Ccrl2	0.421
7338	0	2.23842	0.459	0.026	0	IRI_long_14	Cdkn1a	0.433
7339	0	2.09523	0.425	0.016	0	IRI_long_14	Pim1	0.409
7340	0	2.04205	0.406	0.022	0	IRI_long_14	Cd14	0.384
7341	0	2.03835	0.468	0.002	0	IRI_long_14	Clec4n	0.466
7342	0	1.9039	0.451	0.003	0	IRI_long_14	AA467197	0.448
7343	0	1.88378	0.408	0.015	0	IRI_long_14	Gadd45b	0.393
7344	0	1.8778	0.457	0.11	0	IRI_long_14	Nfkbia	0.347
7345	0	1.86733	0.659	0.15	0	IRI_long_14	Mcl1	0.509
7346	0	1.83474	0.566	0.106	0	IRI_long_14	Cd9	0.46
7347	0	1.80727	0.793	0.327	0	IRI_long_14	Cstb	0.466
7348	0	1.80609	0.64	0.09	0	IRI_long_14	Arpc1b	0.55
7349	0	1.80082	0.467	0.007	0	IRI_long_14	Lst1	0.46
7350	0	1.7628	0.879	0.56	0	IRI_long_14	H3f3b	0.319
7351	0	1.7628	0.426	0.031	0	IRI_long_14	Egr1	0.395
7352	0	1.75738	0.471	0.014	0	IRI_long_14	Alox5ap	0.457
7353	0	1.74831	0.752	0.1	0	IRI_long_14	Cd74	0.652
7354	0	1.73944	0.607	0.129	0	IRI_long_14	Btg1	0.478
7355	0	1.73754	0.285	0.003	0	IRI_long_14	Ptgs2	0.282
7356	0	1.7317	0.715	0.179	0	IRI_long_14	Sh3bgrl3	0.536
7357	0	1.72625	0.284	0.006	0	IRI_long_14	Slpi	0.278
7358	0	1.71305	0.483	0.028	0	IRI_long_14	Ier5	0.455
7359	0	1.7045	0.493	0.008	0	IRI_long_14	Cd53	0.485
7360	0	1.69073	0.351	0.003	0	IRI_long_14	Il1rn	0.348
7361	0	1.66873	0.521	0.122	0	IRI_long_14	Jun	0.399
7362	0	1.64149	0.466	0.011	0	IRI_long_14	Rac2	0.455
7363	0	1.63946	0.369	0.005	0	IRI_long_14	Basp1	0.364
7364	0	1.63546	0.365	0.022	0	IRI_long_14	Klf2	0.343
7365	0	1.62618	0.341	0.006	0	IRI_long_14	Il1r2	0.335
7366	0	1.60247	0.497	0.011	0	IRI_long_14	Laptm5	0.486
7367	0	1.60098	0.401	0.006	0	IRI_long_14	Bcl2a1b	0.395
7368	0	1.57293	0.31	0.003	0	IRI_long_14	Mmp9	0.307
7369	0	1.57111	0.443	0.047	0	IRI_long_14	Ier2	0.396
7370	0	1.54081	0.477	0.019	0	IRI_long_14	Coro1a	0.458
7371	0	1.52776	0.853	0.214	0	IRI_long_14	Apoe	0.639
7372	0	1.52192	0.82	0.339	0	IRI_long_14	Cst3	0.481
7373	0	1.51465	0.427	0.034	0	IRI_long_14	Capg	0.393
7374	0	1.51183	0.359	0.019	0	IRI_long_14	Atf3	0.34
7526	9.02096e-294	1.49848	0.484	0.092	1.76937e-289	IRI_long_14	Lgals3	0.392
7375	0	1.48603	0.635	0.154	0	IRI_long_14	Ifitm2	0.481
7376	0	1.46443	0.334	0.004	0	IRI_long_14	Clec4e	0.33
7377	0	1.4629	0.903	0.517	0	IRI_long_14	Ubc	0.386
7378	0	1.4551	0.353	0.009	0	IRI_long_14	Marcksl1	0.344
7379	0	1.44475	0.373	0.004	0	IRI_long_14	Clec4d	0.369
7380	0	1.44356	0.337	0.02	0	IRI_long_14	Socs3	0.317
7532	4.29345e-287	1.43433	0.205	0.005	8.42117e-283	IRI_long_14	Rgs1	0.2
7381	0	1.41791	0.272	0.004	0	IRI_long_14	Slc7a11	0.268
7382	0	1.41581	0.36	0.017	0	IRI_long_14	Rgs2	0.343
7383	0	1.41459	0.472	0.071	0	IRI_long_14	Zfp36l2	0.401
7384	0	1.41042	0.468	0.018	0	IRI_long_14	Arhgdib	0.45
7385	0	1.40722	0.294	0.002	0	IRI_long_14	Hcar2	0.292
7386	0	1.39678	0.734	0.194	0	IRI_long_14	H2-D1	0.54
7552	7.34418e-272	1.37359	0.211	0.008	1.44049e-267	IRI_long_14	Dusp2	0.203
7387	0	1.37178	0.438	0.007	0	IRI_long_14	Spi1	0.431
7510	0	1.36455	0.488	0.12	1.18133e-304	IRI_long_14	Zfp36	0.368
7388	0	1.3636	0.248	0.006	0	IRI_long_14	Hp	0.242
7389	0	1.33914	0.393	0.005	0	IRI_long_14	Plek	0.388
7390	0	1.33625	0.353	0.013	0	IRI_long_14	Tnfaip2	0.34
7391	0	1.32357	0.326	0.019	0	IRI_long_14	Wfdc17	0.307
7648	2.39106e-207	1.31973	0.181	0.008	4.68982e-203	IRI_long_14	Ccl2	0.173
7392	0	1.31386	0.981	0.593	0	IRI_long_14	Ubb	0.388
7549	6.33071e-275	1.31103	0.247	0.012	1.24171e-270	IRI_long_14	Ifitm1	0.235
7393	0	1.29409	0.402	0.008	0	IRI_long_14	Fcgr3	0.394
7394	0	1.28646	0.516	0.063	0	IRI_long_14	S100a6	0.453
7395	0	1.28377	0.469	0.065	0	IRI_long_14	Klf6	0.404
7396	0	1.26866	0.419	0.014	0	IRI_long_14	Lcp1	0.405
7397	0	1.26688	0.274	0.004	0	IRI_long_14	Hdc	0.27
7398	0	1.26092	0.965	0.643	0	IRI_long_14	Actb	0.322
7399	0	1.25175	0.373	0.024	0	IRI_long_14	Ppp1r15a	0.349
7400	0	1.23979	0.399	0.01	0	IRI_long_14	Ptprc	0.389
7600	1.24846e-235	1.23836	0.185	0.005	2.44872e-231	IRI_long_14	Wfdc21	0.18
7401	0	1.23133	0.541	0.113	0	IRI_long_14	Pnrc1	0.428
8249	1.25659e-83	1.2302	0.295	0.161	2.46468e-79	IRI_long_14	G0s2	0.134
7402	0	1.22618	0.36	0.015	0	IRI_long_14	Stk17b	0.345
7556	1.65734e-269	1.22413	0.251	0.013	3.25071e-265	IRI_long_14	Ccl6	0.238
7403	0	1.22321	0.684	0.21	0	IRI_long_14	Gnai2	0.474
7404	0	1.22306	0.324	0.003	0	IRI_long_14	Cyp4f18	0.321
7405	0	1.21733	0.366	0.006	0	IRI_long_14	Gngt2	0.36
7406	0	1.21352	0.388	0.02	0	IRI_long_14	Gmfg	0.368
7407	0	1.20822	0.44	0.033	0	IRI_long_14	Fam49b	0.407
7408	0	1.20419	0.412	0.019	0	IRI_long_14	Ctss	0.393
7409	0	1.20122	0.367	0.008	0	IRI_long_14	Slfn2	0.359
7410	0	1.19221	0.43	0.045	0	IRI_long_14	H2-Eb1	0.385
7411	0	1.18701	0.323	0.02	0	IRI_long_14	Vim	0.303
7412	0	1.18532	0.415	0.045	0	IRI_long_14	H2-Aa	0.37
7413	0	1.18324	0.355	0.004	0	IRI_long_14	Snx20	0.351
7414	0	1.16564	0.336	0.024	0	IRI_long_14	C3	0.312
7415	0	1.16201	0.349	0.008	0	IRI_long_14	Cd44	0.341
7416	0	1.15473	0.466	0.058	0	IRI_long_14	Litaf	0.408
7417	0	1.15098	0.329	0.004	0	IRI_long_14	Ccr1	0.325
7418	0	1.14215	0.387	0.005	0	IRI_long_14	Cd300c2	0.382
7419	0	1.14028	0.778	0.2	0	IRI_long_14	Rbm3	0.578
7509	0	1.13918	0.493	0.104	1.01482e-304	IRI_long_14	Card19	0.389
7521	1.47643e-301	1.13222	0.78	0.352	2.89588e-297	IRI_long_14	Ctsd	0.428
7665	4.2956e-195	1.12389	0.436	0.121	8.4254e-191	IRI_long_14	Txnip	0.315
7420	0	1.12387	0.789	0.359	0	IRI_long_14	Dynll1	0.43
7634	9.45366e-212	1.10842	0.181	0.007	1.85424e-207	IRI_long_14	Chil3	0.174
7505	0	1.10673	0.634	0.194	0	IRI_long_14	Ostf1	0.44
7421	0	1.10565	0.3	0.014	0	IRI_long_14	Plaur	0.286
7542	1.41127e-278	1.10512	0.495	0.103	2.76806e-274	IRI_long_14	Pkm	0.392
7520	1.2828e-301	1.10271	0.414	0.055	2.51609e-297	IRI_long_14	H2-Ab1	0.359
7807	2.48504e-149	1.09696	0.393	0.139	4.87415e-145	IRI_long_14	Cited2	0.254
7514	1.69601e-306	1.09649	0.579	0.155	3.32656e-302	IRI_long_14	Sdcbp	0.424
7422	0	1.09503	0.331	0.003	0	IRI_long_14	Samsn1	0.328
7573	2.98047e-254	1.0903	0.465	0.108	5.8459e-250	IRI_long_14	Hmgb2	0.357
7516	1.17157e-305	1.08734	0.282	0.017	2.29791e-301	IRI_long_14	Kctd12	0.265
7423	0	1.08494	0.928	0.509	0	IRI_long_14	H3f3a	0.419
7424	0	1.08411	0.286	0.004	0	IRI_long_14	Cxcr4	0.282
7512	0	1.07545	0.712	0.29	3.62918e-304	IRI_long_14	Arpc2	0.422
7504	0	1.07498	0.538	0.119	0	IRI_long_14	Msn	0.419
7425	0	1.07246	0.383	0.038	0	IRI_long_14	Vasp	0.345
7426	0	1.07136	0.352	0.004	0	IRI_long_14	Itgb2	0.348
7427	0	1.0683	0.695	0.202	0	IRI_long_14	H2-K1	0.493
7428	0	1.06726	0.895	0.428	0	IRI_long_14	Actg1	0.467
7429	0	1.06337	0.865	0.531	0	IRI_long_14	Pfn1	0.334
7547	4.08417e-277	1.06318	0.741	0.333	8.01069e-273	IRI_long_14	Calm1	0.408
7430	0	1.06178	0.342	0.003	0	IRI_long_14	Ncf4	0.339
7431	0	1.05753	0.35	0.022	0	IRI_long_14	Gsn	0.328
7563	4.5247e-264	1.05164	0.36	0.052	8.87476e-260	IRI_long_14	Ifrd1	0.308
7432	0	1.04863	0.737	0.256	0	IRI_long_14	Arpc3	0.481
7433	0	1.03344	0.278	0.003	0	IRI_long_14	Trem1	0.275
8973	2.62036e-41	1.02809	0.132	0.042	5.13958e-37	IRI_long_14	Hspa1a	0.09
7537	3.36191e-283	1.02274	0.291	0.023	6.59406e-279	IRI_long_14	Mxd1	0.268
7434	0	1.00825	0.324	0.009	0	IRI_long_14	Marcks	0.315
7587	2.20939e-243	1.00611	0.318	0.038	4.3335e-239	IRI_long_14	Rhob	0.28
7435	0	1.00284	0.208	0.001	0	IRI_long_14	Tnf	0.207
7751	4.00254e-165	1.00152	0.764	0.484	7.85058e-161	IRI_long_14	Psap	0.28
7530	9.58662e-290	0.998294	0.166	0.001	1.88032e-285	IRI_long_14	Il1a	0.165
7523	5.66917e-298	0.995093	0.555	0.135	1.11195e-293	IRI_long_14	Tpm3	0.42
7436	0	0.988628	0.282	0.009	0	IRI_long_14	Tgfbi	0.273
7437	0	0.988392	0.303	0.002	0	IRI_long_14	Csf2rb	0.301
7438	0	0.986807	0.311	0.002	0	IRI_long_14	Ncf1	0.309
7618	1.68125e-221	0.985963	0.315	0.042	3.2976e-217	IRI_long_14	Cebpd	0.273
7439	0	0.985145	0.27	0.004	0	IRI_long_14	Lilr4b	0.266
7440	0	0.98513	0.264	0.002	0	IRI_long_14	Neurl3	0.262
7441	0	0.985001	0.296	0.004	0	IRI_long_14	C5ar1	0.292
7442	0	0.982789	0.32	0.008	0	IRI_long_14	Lsp1	0.312
7687	2.97175e-187	0.982322	0.718	0.382	5.82878e-183	IRI_long_14	Ctsb	0.336
7443	0	0.982049	0.365	0.027	0	IRI_long_14	Ptpn6	0.338
7541	3.23836e-280	0.979796	0.666	0.22	6.35172e-276	IRI_long_14	Clic1	0.446
7444	0	0.979401	0.295	0.01	0	IRI_long_14	Lmnb1	0.285
7525	3.32245e-294	0.973748	0.763	0.317	6.51666e-290	IRI_long_14	Cdc42	0.446
7445	0	0.973529	0.418	0.053	0	IRI_long_14	Iqgap1	0.365
7499	0	0.972406	0.243	0.007	0	IRI_long_14	Nr4a1	0.236
7513	7.11398e-308	0.966377	0.23	0.007	1.39534e-303	IRI_long_14	Dusp5	0.223
7498	0	0.965076	0.424	0.054	0	IRI_long_14	Anxa2	0.37
7631	7.81747e-215	0.964274	0.173	0.007	1.53332e-210	IRI_long_14	Hilpda	0.166
7650	4.78569e-205	0.96065	0.494	0.145	9.38665e-201	IRI_long_14	Hexb	0.349
7446	0	0.959431	0.245	0.003	0	IRI_long_14	Nlrp3	0.242
7582	1.75967e-247	0.955816	0.458	0.103	3.45141e-243	IRI_long_14	Nfe2l2	0.355
7607	2.33678e-230	0.954613	0.216	0.012	4.58336e-226	IRI_long_14	Phlda1	0.204
7519	1.80929e-302	0.953702	0.262	0.012	3.54874e-298	IRI_long_14	Emp3	0.25
7447	0	0.953141	0.244	0.004	0	IRI_long_14	Pglyrp1	0.24
7608	4.1275e-230	0.952668	0.294	0.035	8.09568e-226	IRI_long_14	Pmaip1	0.259
7626	7.64393e-216	0.952515	0.24	0.023	1.49928e-211	IRI_long_14	Icam1	0.217
7448	0	0.951479	0.754	0.236	0	IRI_long_14	S100a11	0.518
7449	0	0.950145	0.405	0.04	0	IRI_long_14	Efhd2	0.365
7450	0	0.945031	0.229	0.002	0	IRI_long_14	Bcl2a1d	0.227
7749	9.8044e-166	0.942352	0.432	0.133	1.92304e-161	IRI_long_14	2810474O19Rik	0.299
7517	1.82123e-304	0.942111	0.287	0.017	3.57216e-300	IRI_long_14	Cytip	0.27
7451	0	0.940903	0.307	0.009	0	IRI_long_14	Rgs10	0.298
7452	0	0.938596	0.293	0.003	0	IRI_long_14	Cd300lf	0.29
7515	2.8633e-306	0.938499	0.357	0.037	5.61608e-302	IRI_long_14	Ets2	0.32
7533	1.39842e-286	0.935186	0.823	0.428	2.74285e-282	IRI_long_14	Cfl1	0.395
7453	0	0.929763	0.313	0.005	0	IRI_long_14	Ncf2	0.308
7886	1.21425e-131	0.920466	0.455	0.186	2.38163e-127	IRI_long_14	Cdk2ap2	0.269
7454	0	0.91987	0.274	0.006	0	IRI_long_14	Selplg	0.268
7862	1.60639e-136	0.91731	0.101	0.002	3.15078e-132	IRI_long_14	Gm5483	0.099
7455	0	0.911516	0.238	0.002	0	IRI_long_14	Bcl2a1a	0.236
7456	0	0.907883	0.274	0.003	0	IRI_long_14	Mpeg1	0.271
7557	2.31229e-269	0.903152	0.442	0.079	4.53533e-265	IRI_long_14	Cd24a	0.363
7457	0	0.899657	0.269	0.004	0	IRI_long_14	Csf3r	0.265
7560	2.09874e-266	0.890931	0.742	0.294	4.11647e-262	IRI_long_14	B2m	0.448
7545	7.5051e-278	0.890883	0.714	0.263	1.47205e-273	IRI_long_14	Hnrnpf	0.451
7458	0	0.88991	0.31	0.012	0	IRI_long_14	Lyn	0.298
7536	6.70735e-284	0.885416	0.428	0.071	1.31558e-279	IRI_long_14	Grb2	0.357
7459	0	0.884771	0.251	0.004	0	IRI_long_14	Ltb	0.247
7460	0	0.884633	0.268	0.006	0	IRI_long_14	Cd68	0.262
7461	0	0.88154	0.29	0.003	0	IRI_long_14	Cd300a	0.287
7686	2.03453e-187	0.880937	0.474	0.139	3.99053e-183	IRI_long_14	Tsc22d3	0.335
7462	0	0.873691	0.331	0.017	0	IRI_long_14	Cmtm7	0.314
7620	2.46731e-220	0.86757	0.141	0.001	4.83938e-216	IRI_long_14	Nr4a2	0.14
7463	0	0.86621	0.303	0.004	0	IRI_long_14	Apbb1ip	0.299
7584	3.53202e-246	0.859783	0.281	0.025	6.9277e-242	IRI_long_14	C1qb	0.256
7464	0	0.859688	0.296	0.007	0	IRI_long_14	Gpsm3	0.289
7575	1.5478e-251	0.857922	0.79	0.38	3.03586e-247	IRI_long_14	Rhoa	0.41
7568	5.87894e-261	0.857656	0.497	0.112	1.15309e-256	IRI_long_14	Ube2i	0.385
7465	0	0.856913	0.245	0.001	0	IRI_long_14	Clec5a	0.244
7780	2.47544e-156	0.853877	0.191	0.018	4.85533e-152	IRI_long_14	Fosb	0.173
7550	6.07644e-273	0.851813	0.26	0.016	1.19183e-268	IRI_long_14	Dennd4a	0.244
7466	0	0.846143	0.277	0.008	0	IRI_long_14	Anxa1	0.269
7635	2.81727e-211	0.845383	0.638	0.246	5.5258e-207	IRI_long_14	Cotl1	0.392
8236	4.79312e-85	0.844284	0.538	0.356	9.40122e-81	IRI_long_14	Neat1	0.182
7728	5.9989e-172	0.840006	0.486	0.159	1.17662e-167	IRI_long_14	Rnh1	0.327
7734	3.89171e-170	0.837504	0.237	0.031	7.63319e-166	IRI_long_14	Adrb2	0.206
7691	6.8377e-185	0.837001	0.424	0.115	1.34115e-180	IRI_long_14	Rnf149	0.309
7576	3.47931e-251	0.834861	0.671	0.234	6.82432e-247	IRI_long_14	Myl12b	0.437
7467	0	0.834174	0.201	0.002	0	IRI_long_14	F10	0.199
7735	4.88599e-170	0.830232	0.319	0.064	9.58338e-166	IRI_long_14	Mdm2	0.255
7647	1.83438e-207	0.829209	0.407	0.092	3.59796e-203	IRI_long_14	Mapkapk2	0.315
7591	3.72046e-240	0.82878	0.586	0.179	7.29731e-236	IRI_long_14	Rap1b	0.407
7558	9.91232e-269	0.827057	0.176	0.002	1.9442e-264	IRI_long_14	Osm	0.174
7468	0	0.825546	0.255	0.006	0	IRI_long_14	Gla	0.249
7599	6.00932e-236	0.822525	0.41	0.079	1.17867e-231	IRI_long_14	Skap2	0.331
7628	1.65011e-215	0.822135	0.485	0.13	3.23652e-211	IRI_long_14	Pitpna	0.355
7673	1.63617e-192	0.809683	0.654	0.274	3.20918e-188	IRI_long_14	Calm2	0.38
7566	1.20553e-261	0.805449	0.445	0.083	2.36453e-257	IRI_long_14	Tmem50a	0.362
7901	3.60032e-129	0.802219	0.147	0.012	7.06167e-125	IRI_long_14	Thbs1	0.135
7559	2.08665e-266	0.801736	0.347	0.041	4.09276e-262	IRI_long_14	Ifngr1	0.306
7469	0	0.801419	0.271	0.004	0	IRI_long_14	Vsir	0.267
7585	2.23657e-245	0.794635	0.31	0.035	4.38681e-241	IRI_long_14	Skil	0.275
7470	0	0.794213	0.264	0.007	0	IRI_long_14	Runx1	0.257
7554	1.35204e-271	0.788635	0.401	0.059	2.65189e-267	IRI_long_14	Hexa	0.342
7637	7.53608e-211	0.783386	0.126	0.001	1.47813e-206	IRI_long_14	Gm19951	0.125
7909	1.66021e-127	0.781495	0.112	0.005	3.25633e-123	IRI_long_14	B930036N10Rik	0.107
7654	3.04155e-199	0.779379	0.592	0.211	5.96571e-195	IRI_long_14	Ctsz	0.381
7503	0	0.777131	0.204	0.002	0	IRI_long_14	Slfn1	0.202
7596	2.60262e-237	0.776748	0.248	0.019	5.10478e-233	IRI_long_14	Trib1	0.229
7471	0	0.77644	0.204	0	0	IRI_long_14	Siglecf	0.204
7565	3.0012e-262	0.775975	0.275	0.021	5.88655e-258	IRI_long_14	Fosl2	0.254
7667	1.2495e-193	0.770369	0.752	0.377	2.45077e-189	IRI_long_14	Map1lc3b	0.375
7912	3.98543e-127	0.769701	0.46	0.176	7.81702e-123	IRI_long_14	Creg1	0.284
7472	0	0.769062	0.287	0.009	0	IRI_long_14	Crlf2	0.278
7701	5.01545e-181	0.765011	0.414	0.104	9.8373e-177	IRI_long_14	Anxa5	0.31
7506	0	0.76131	0.257	0.01	3.21538e-308	IRI_long_14	Adgre5	0.247
7580	1.38136e-248	0.759315	0.303	0.032	2.7094e-244	IRI_long_14	Plp2	0.271
7710	7.44938e-177	0.759129	0.327	0.064	1.46112e-172	IRI_long_14	Ppp1r10	0.263
7636	6.84574e-211	0.758976	0.672	0.265	1.34272e-206	IRI_long_14	Gnb2	0.407
7613	1.31747e-227	0.758492	0.219	0.013	2.58409e-223	IRI_long_14	Csrnp1	0.206
7590	3.72398e-241	0.756543	0.257	0.019	7.30422e-237	IRI_long_14	Emb	0.238
7473	0	0.753996	0.225	0.001	0	IRI_long_14	Sirpb1c	0.224
7645	6.08375e-208	0.752697	0.503	0.142	1.19327e-203	IRI_long_14	Atp6ap2	0.361
7561	1.52566e-265	0.749294	0.953	0.759	2.99244e-261	IRI_long_14	Eif1	0.194
7612	2.78034e-228	0.746426	0.148	0.002	5.45336e-224	IRI_long_14	Acod1	0.146
7474	0	0.745442	0.238	0.003	0	IRI_long_14	Igsf6	0.235
9373	8.94616e-19	0.744727	0.195	0.124	1.7547e-14	IRI_long_14	Ttr	0.071
7528	2.83819e-291	0.739265	0.287	0.018	5.56683e-287	IRI_long_14	Psmb8	0.269
7684	8.54005e-188	0.738504	0.279	0.039	1.67505e-183	IRI_long_14	Ifitm3	0.24
7529	9.46132e-290	0.736457	0.196	0.003	1.85574e-285	IRI_long_14	Cxcr2	0.193
7689	5.19673e-185	0.734675	0.176	0.01	1.01929e-180	IRI_long_14	Upp1	0.166
7595	1.74927e-237	0.73435	0.41	0.082	3.43102e-233	IRI_long_14	Tmsb10	0.328
7524	3.0925e-295	0.733686	0.202	0.003	6.06563e-291	IRI_long_14	Csf1	0.199
7475	0	0.732424	0.266	0.01	0	IRI_long_14	Csf2ra	0.256
7589	5.41721e-243	0.732076	0.253	0.018	1.06253e-238	IRI_long_14	Ptpn18	0.235
7766	8.34923e-161	0.730673	0.482	0.161	1.63762e-156	IRI_long_14	Cd47	0.321
7476	0	0.729014	0.217	0.002	0	IRI_long_14	Ptafr	0.215
7627	1.44998e-215	0.727571	0.421	0.09	2.84399e-211	IRI_long_14	Ptp4a1	0.331
7477	0	0.724091	0.244	0.002	0	IRI_long_14	Nfam1	0.242
7643	2.15639e-208	0.722377	0.902	0.658	4.22954e-204	IRI_long_14	Cyba	0.244
7610	5.92455e-229	0.721397	0.893	0.621	1.16204e-224	IRI_long_14	Gabarap	0.272
7771	2.14164e-158	0.719924	0.211	0.026	4.20061e-154	IRI_long_14	Nfkbiz	0.185
7624	2.64057e-216	0.71798	0.506	0.137	5.17922e-212	IRI_long_14	Arpc4	0.369
7788	9.81675e-155	0.717062	0.2	0.021	1.92546e-150	IRI_long_14	C1qa	0.179
7478	0	0.715492	0.261	0.004	0	IRI_long_14	Ppp1r18	0.257
7884	6.13969e-132	0.715118	0.618	0.303	1.20424e-127	IRI_long_14	Jund	0.315
7511	0	0.713705	0.196	0.002	2.56585e-304	IRI_long_14	Scimp	0.194
7724	7.5631e-173	0.713009	0.526	0.182	1.48343e-168	IRI_long_14	Sh3glb1	0.344
7621	1.40868e-219	0.711858	0.355	0.057	2.76298e-215	IRI_long_14	Sirpa	0.298
8450	4.7889e-70	0.710515	0.307	0.133	9.39295e-66	IRI_long_14	Hist1h1c	0.174
7719	4.52507e-175	0.706486	0.711	0.338	8.87548e-171	IRI_long_14	Atp6v0e	0.373
7551	6.53064e-273	0.705725	0.19	0.004	1.28092e-268	IRI_long_14	Slc38a1	0.186
7564	4.89567e-264	0.704135	0.224	0.009	9.60236e-260	IRI_long_14	Fyb	0.215
7479	0	0.701766	0.256	0.004	0	IRI_long_14	Itgam	0.252
7904	3.84686e-128	0.701006	0.362	0.108	7.54524e-124	IRI_long_14	Dnajb9	0.254
7839	1.74957e-142	0.697939	0.297	0.064	3.43161e-138	IRI_long_14	Hmox1	0.233
7670	8.52686e-193	0.696535	0.517	0.159	1.67246e-188	IRI_long_14	Actr3	0.358
7703	7.09228e-180	0.693173	0.34	0.067	1.39108e-175	IRI_long_14	Ptpn1	0.273
7640	1.38148e-209	0.690561	0.354	0.061	2.70964e-205	IRI_long_14	Leprotl1	0.293
7625	6.62671e-216	0.689658	0.209	0.013	1.29976e-211	IRI_long_14	Pla2g7	0.196
7480	0	0.687059	0.253	0.003	0	IRI_long_14	Cd37	0.25
7481	0	0.685547	0.235	0.003	0	IRI_long_14	Fgr	0.232
7598	1.95734e-236	0.685028	0.246	0.017	3.83913e-232	IRI_long_14	Bcl2l11	0.229
7567	2.09084e-261	0.6831	0.285	0.023	4.10097e-257	IRI_long_14	Rhog	0.262
7548	4.41021e-276	0.681089	0.261	0.015	8.65018e-272	IRI_long_14	Unc93b1	0.246
7482	0	0.677827	0.239	0.005	0	IRI_long_14	Hcst	0.234
7603	1.67034e-231	0.676876	0.154	0.002	3.2762e-227	IRI_long_14	Klhl6	0.152
7653	2.91461e-199	0.675338	0.561	0.184	5.71671e-195	IRI_long_14	Capzb	0.377
7733	2.07704e-170	0.672504	0.674	0.299	4.07391e-166	IRI_long_14	Hspa5	0.375
7740	5.48713e-169	0.671927	0.143	0.005	1.07625e-164	IRI_long_14	Ccl9	0.138
7586	1.38699e-244	0.670112	0.279	0.025	2.72044e-240	IRI_long_14	Scarb2	0.254
7712	1.28658e-176	0.669119	0.876	0.61	2.52349e-172	IRI_long_14	Gng5	0.266
7748	7.89358e-166	0.663618	0.456	0.138	1.54825e-161	IRI_long_14	Pnp	0.318
7845	1.84548e-141	0.661514	0.69	0.351	3.61972e-137	IRI_long_14	Dnaja1	0.339
7720	7.48699e-175	0.660382	0.556	0.2	1.4685e-170	IRI_long_14	Arpc5	0.356
7570	5.42413e-260	0.657073	0.214	0.008	1.06389e-255	IRI_long_14	Plbd1	0.206
7715	4.58575e-176	0.65348	0.604	0.235	8.99449e-172	IRI_long_14	Cnbp	0.369
7688	3.21236e-185	0.652553	0.336	0.063	6.30073e-181	IRI_long_14	Ucp2	0.273
7531	2.16818e-287	0.652294	0.239	0.009	4.25266e-283	IRI_long_14	Celf2	0.23
8013	3.7604e-111	0.651914	0.588	0.296	7.37564e-107	IRI_long_14	Ninj1	0.292
7543	1.63002e-278	0.646725	0.23	0.009	3.19712e-274	IRI_long_14	Tgfb1	0.221
7483	0	0.645881	0.211	0.003	0	IRI_long_14	Lpcat2	0.208
7593	7.44433e-238	0.645	0.245	0.017	1.46013e-233	IRI_long_14	Lrrfip1	0.228
7497	0	0.643322	0.21	0.003	0	IRI_long_14	Pilra	0.207
7738	1.04396e-169	0.640017	0.709	0.334	2.04762e-165	IRI_long_14	H2afz	0.375
7484	0	0.639981	0.232	0.002	0	IRI_long_14	Syk	0.23
8041	5.40653e-107	0.638175	0.369	0.127	1.06044e-102	IRI_long_14	Xbp1	0.242
7485	0	0.637838	0.223	0.002	0	IRI_long_14	Plekho2	0.221
7605	1.10819e-230	0.637131	0.24	0.017	2.1736e-226	IRI_long_14	Samhd1	0.223
7952	1.20494e-119	0.63605	0.399	0.136	2.36337e-115	IRI_long_14	Atf4	0.263
7690	6.26779e-185	0.635953	0.413	0.101	1.22936e-180	IRI_long_14	Pak2	0.312
7694	2.05555e-183	0.633592	0.561	0.196	4.03175e-179	IRI_long_14	Snrpg	0.365
7522	2.33705e-299	0.633436	0.201	0.003	4.58389e-295	IRI_long_14	Jdp2	0.198
7486	0	0.632141	0.227	0.004	0	IRI_long_14	Dok3	0.223
7716	1.33101e-175	0.631654	0.222	0.023	2.61065e-171	IRI_long_14	Ctsc	0.199
7707	6.995e-178	0.627701	0.381	0.087	1.372e-173	IRI_long_14	Rnf130	0.294
7769	2.51775e-160	0.625705	0.303	0.058	4.93832e-156	IRI_long_14	Pbxip1	0.245
7899	2.52935e-129	0.624223	0.868	0.608	4.96106e-125	IRI_long_14	Txn1	0.26
8143	4.24098e-94	0.622135	0.214	0.048	8.31827e-90	IRI_long_14	Crip1	0.166
7592	1.40022e-238	0.622001	0.968	0.852	2.74639e-234	IRI_long_14	Fau	0.116
7630	3.00776e-215	0.61978	0.145	0.002	5.89941e-211	IRI_long_14	Igfbp6	0.143
7638	9.51035e-211	0.618917	0.26	0.026	1.86536e-206	IRI_long_14	Tgif1	0.234
7892	7.12972e-130	0.617773	0.269	0.057	1.39842e-125	IRI_long_14	Slc38a2	0.212
7779	2.14811e-156	0.617666	0.278	0.049	4.21331e-152	IRI_long_14	Pycard	0.229
7495	0	0.615219	0.209	0.002	0	IRI_long_14	Cd33	0.207
7754	5.74977e-164	0.613796	0.575	0.223	1.12776e-159	IRI_long_14	Rac1	0.352
7507	0	0.6137	0.202	0.002	2.39736e-306	IRI_long_14	Fam105a	0.2
7894	9.24477e-130	0.613593	0.616	0.296	1.81327e-125	IRI_long_14	Rabac1	0.32
7880	4.98465e-133	0.612876	0.658	0.327	9.7769e-129	IRI_long_14	Prdx6	0.331
7726	1.25957e-172	0.610745	0.623	0.253	2.47053e-168	IRI_long_14	Tspo	0.37
7649	6.74324e-207	0.609494	0.252	0.025	1.32262e-202	IRI_long_14	Dhrs7	0.227
7865	3.23805e-136	0.60686	0.534	0.216	6.35111e-132	IRI_long_14	Slc3a2	0.318
7678	4.65242e-191	0.606646	0.316	0.052	9.12525e-187	IRI_long_14	Il10rb	0.264
7763	5.4158e-162	0.605478	0.477	0.154	1.06225e-157	IRI_long_14	Chmp4b	0.323
7762	4.43749e-162	0.601447	0.636	0.275	8.70369e-158	IRI_long_14	Pgam1	0.361
7776	1.1396e-157	0.60038	0.484	0.163	2.2352e-153	IRI_long_14	Supt4a	0.321
7820	1.41302e-146	0.599577	0.482	0.171	2.7715e-142	IRI_long_14	Ly6e	0.311
7666	4.87993e-195	0.599126	0.921	0.649	9.57149e-191	IRI_long_14	Rpl18	0.272
7867	9.20822e-136	0.598302	0.456	0.16	1.8061e-131	IRI_long_14	Mtdh	0.296
7773	4.70722e-158	0.59591	0.313	0.064	9.23274e-154	IRI_long_14	Rbms1	0.249
7796	2.76171e-152	0.59501	0.344	0.082	5.41683e-148	IRI_long_14	Jpt1	0.262
7755	5.9495e-164	0.593872	0.543	0.199	1.16693e-159	IRI_long_14	Reep5	0.344
7960	1.18411e-118	0.593529	0.423	0.154	2.32251e-114	IRI_long_14	Sf3b1	0.269
7994	1.29011e-113	0.591836	0.359	0.115	2.53043e-109	IRI_long_14	Ccnl1	0.244
7753	1.84026e-164	0.590009	0.55	0.204	3.60948e-160	IRI_long_14	Tmed10	0.346
7496	0	0.588501	0.199	0.001	0	IRI_long_14	Tnfrsf1b	0.198
7500	0	0.587459	0.221	0.004	0	IRI_long_14	Cyth4	0.217
7922	1.7445e-125	0.586279	0.474	0.182	3.42165e-121	IRI_long_14	Bax	0.292
7802	4.12192e-151	0.585204	0.365	0.094	8.08473e-147	IRI_long_14	Shisa5	0.271
7675	8.48551e-192	0.584344	0.192	0.012	1.66435e-187	IRI_long_14	Pde4b	0.18
7629	1.91982e-215	0.583445	0.138	0.001	3.76554e-211	IRI_long_14	F630028O10Rik	0.137
7518	8.89252e-303	0.583378	0.219	0.005	1.74418e-298	IRI_long_14	Hcls1	0.214
7826	8.85717e-145	0.58311	0.423	0.132	1.73724e-140	IRI_long_14	Snap23	0.291
8088	3.48686e-102	0.582967	0.583	0.299	6.83912e-98	IRI_long_14	Gsr	0.284
7838	1.45952e-142	0.582234	0.591	0.256	2.86271e-138	IRI_long_14	Tpd52	0.335
7539	3.01982e-281	0.581452	0.186	0.002	5.92307e-277	IRI_long_14	Glipr1	0.184
7990	3.79632e-114	0.581073	0.649	0.34	7.4461e-110	IRI_long_14	Hsp90aa1	0.309
7823	1.5328e-145	0.580318	0.52	0.198	3.00643e-141	IRI_long_14	Capza2	0.322
7832	1.55267e-143	0.580195	0.615	0.276	3.0454e-139	IRI_long_14	Tax1bp1	0.339
7782	7.68026e-156	0.577894	0.539	0.202	1.50641e-151	IRI_long_14	Psenen	0.337
7555	1.94637e-271	0.577511	0.202	0.005	3.81762e-267	IRI_long_14	Ptpre	0.197
7597	4.26615e-237	0.575943	0.167	0.003	8.36763e-233	IRI_long_14	Tlr2	0.164
7985	1.14885e-114	0.574297	0.464	0.185	2.25336e-110	IRI_long_14	Bnip3l	0.279
7487	0	0.574293	0.208	0.002	0	IRI_long_14	Vav1	0.206
7535	5.68518e-285	0.573925	0.199	0.003	1.11509e-280	IRI_long_14	Pstpip1	0.196
7803	4.29428e-150	0.573906	0.448	0.146	8.4228e-146	IRI_long_14	Man2b1	0.302
7768	9.76742e-161	0.573903	0.243	0.034	1.91578e-156	IRI_long_14	Grk2	0.209
7844	1.56262e-141	0.572139	0.502	0.188	3.06493e-137	IRI_long_14	Sap18	0.314
7683	1.53084e-188	0.571247	0.264	0.033	3.00258e-184	IRI_long_14	Ifngr2	0.231
7655	4.00063e-199	0.570318	0.659	0.263	7.84684e-195	IRI_long_14	Sumo2	0.396
7727	3.99482e-172	0.568962	0.809	0.438	7.83544e-168	IRI_long_14	Btf3	0.371
7697	1.14933e-182	0.568902	0.573	0.207	2.2543e-178	IRI_long_14	Myl12a	0.366
7812	1.33206e-148	0.568181	0.704	0.35	2.6127e-144	IRI_long_14	Taldo1	0.354
7604	2.71417e-231	0.567206	0.16	0.003	5.32357e-227	IRI_long_14	Nfkbid	0.157
7622	1.19624e-218	0.565903	0.254	0.023	2.3463e-214	IRI_long_14	Adprh	0.231
7895	1.06338e-129	0.5657	0.159	0.015	2.0857e-125	IRI_long_14	C1qc	0.144
7644	4.30098e-208	0.563633	0.953	0.682	8.43595e-204	IRI_long_14	Ppia	0.271
7798	1.02523e-151	0.561661	0.505	0.183	2.01088e-147	IRI_long_14	Serinc3	0.322
7872	5.8688e-134	0.56144	0.762	0.443	1.15111e-129	IRI_long_14	Atp6v0b	0.319
7713	2.0297e-176	0.561161	0.191	0.014	3.98105e-172	IRI_long_14	Arg2	0.177
7793	6.8588e-153	0.560854	0.44	0.137	1.34528e-148	IRI_long_14	Hnrnpa0	0.303
7601	1.21212e-234	0.557253	0.203	0.008	2.37744e-230	IRI_long_14	Pygl	0.195
7718	4.51468e-175	0.554181	0.323	0.062	8.8551e-171	IRI_long_14	Tapbp	0.261
7951	1.04076e-119	0.55316	0.401	0.138	2.04135e-115	IRI_long_14	Ppp1r2	0.263
7680	2.82456e-190	0.551709	0.671	0.279	5.54009e-186	IRI_long_14	Psmb3	0.392
7602	1.82058e-234	0.550407	0.192	0.008	3.57088e-230	IRI_long_14	Bst1	0.184
7861	1.17111e-136	0.550284	0.409	0.129	2.29701e-132	IRI_long_14	Sin3b	0.28
7836	1.00635e-142	0.549885	0.419	0.132	1.97385e-138	IRI_long_14	Syf2	0.287
7750	2.51927e-165	0.549321	0.197	0.018	4.94131e-161	IRI_long_14	Arrdc4	0.179
8182	2.16363e-90	0.546632	0.776	0.531	4.24375e-86	IRI_long_14	Msrb1	0.245
7919	2.72174e-126	0.544667	0.417	0.142	5.33842e-122	IRI_long_14	Anp32b	0.275
7676	3.83763e-191	0.543917	0.17	0.008	7.52712e-187	IRI_long_14	Maff	0.162
7540	3.04219e-280	0.542353	0.178	0.002	5.96696e-276	IRI_long_14	Siglece	0.176
7744	1.44766e-166	0.54181	0.349	0.078	2.83943e-162	IRI_long_14	Rps27rt	0.271
7940	2.87697e-121	0.541742	0.316	0.085	5.64289e-117	IRI_long_14	Hmgn2	0.231
7797	3.33016e-152	0.54119	0.342	0.081	6.53177e-148	IRI_long_14	Asah1	0.261
7805	1.3285e-149	0.540573	0.192	0.02	2.60572e-145	IRI_long_14	Map4k4	0.172
7784	1.46335e-155	0.540528	0.24	0.034	2.87021e-151	IRI_long_14	Pon2	0.206
7811	1.04663e-148	0.539821	0.44	0.14	2.05286e-144	IRI_long_14	Rbm8a	0.3
7834	2.8918e-143	0.539105	0.216	0.029	5.67198e-139	IRI_long_14	Sbno2	0.187
7877	2.44796e-133	0.537743	0.574	0.251	4.80144e-129	IRI_long_14	Npc2	0.323
7501	0	0.537641	0.196	0.001	0	IRI_long_14	Myo1f	0.195
7785	3.02999e-155	0.536373	0.607	0.258	5.94303e-151	IRI_long_14	Morf4l1	0.349
7825	3.12494e-145	0.535992	0.123	0.005	6.12926e-141	IRI_long_14	Rgcc	0.118
7606	1.88451e-230	0.533072	0.212	0.011	3.69629e-226	IRI_long_14	Arrb2	0.201
7742	3.59118e-168	0.532982	0.253	0.035	7.04373e-164	IRI_long_14	Diaph1	0.218
8014	3.8055e-111	0.532489	0.191	0.031	7.4641e-107	IRI_long_14	Hist1h4i	0.16
7937	2.62744e-122	0.53227	0.342	0.099	5.15346e-118	IRI_long_14	Irf2bp2	0.243
7869	1.1576e-135	0.531877	0.196	0.025	2.27052e-131	IRI_long_14	Slc31a2	0.171
7843	1.53666e-141	0.531712	0.449	0.152	3.01401e-137	IRI_long_14	Cnih4	0.297
7849	4.74025e-140	0.530227	0.55	0.226	9.29753e-136	IRI_long_14	Snrpb	0.324
7808	2.55968e-149	0.530092	0.249	0.04	5.02056e-145	IRI_long_14	Lrrc41	0.209
7794	1.00136e-152	0.529971	0.919	0.692	1.96407e-148	IRI_long_14	Rps26	0.227
8137	2.1319e-94	0.529616	0.269	0.076	4.1815e-90	IRI_long_14	Atp1b3	0.193
7538	2.54574e-281	0.529196	0.186	0.002	4.99322e-277	IRI_long_14	Slc11a1	0.184
7737	7.73145e-170	0.528756	0.258	0.036	1.51645e-165	IRI_long_14	Ifnar2	0.222
7906	6.77134e-128	0.527532	0.319	0.083	1.32813e-123	IRI_long_14	2021-09-07	0.236
7864	1.74181e-136	0.525792	0.25	0.045	3.41639e-132	IRI_long_14	Emd	0.205
7770	2.39347e-159	0.525611	0.944	0.715	4.69456e-155	IRI_long_14	Rps12	0.229
8095	3.77842e-101	0.524216	0.791	0.529	7.41099e-97	IRI_long_14	Ddx5	0.262
8770	2.32118e-52	0.523603	0.107	0.021	4.55277e-48	IRI_long_14	Fabp5	0.086
7615	2.16041e-223	0.520292	0.143	0.002	4.23742e-219	IRI_long_14	Gm17056	0.141
7534	1.70792e-285	0.518923	0.184	0.002	3.34992e-281	IRI_long_14	Emilin2	0.182
7571	7.8251e-258	0.518385	0.167	0.002	1.53481e-253	IRI_long_14	Gm26740	0.165
7903	2.91533e-128	0.518355	0.47	0.177	5.71813e-124	IRI_long_14	Gnb1	0.293
8168	4.79632e-92	0.518076	0.415	0.172	9.40751e-88	IRI_long_14	Tgm2	0.243
7562	1.58604e-264	0.518017	0.177	0.002	3.11085e-260	IRI_long_14	Hck	0.175
7767	8.63311e-161	0.517882	0.93	0.656	1.6933e-156	IRI_long_14	Rpl30	0.274
7888	2.56019e-131	0.517151	0.439	0.154	5.02156e-127	IRI_long_14	Grn	0.285
7876	2.35278e-133	0.516739	0.718	0.383	4.61474e-129	IRI_long_14	Rbx1	0.335
8104	1.99411e-100	0.516003	0.25	0.062	3.91124e-96	IRI_long_14	Kdm6b	0.188
7725	8.51845e-173	0.514257	0.205	0.018	1.67081e-168	IRI_long_14	Ogfrl1	0.187
7659	4.20183e-198	0.51372	0.208	0.015	8.24148e-194	IRI_long_14	Tcirg1	0.193
8102	1.18479e-100	0.513718	0.121	0.011	2.32384e-96	IRI_long_14	S100a4	0.11
7950	5.45493e-120	0.512313	0.496	0.204	1.06993e-115	IRI_long_14	Timm10b	0.292
7856	3.50046e-138	0.512176	0.647	0.309	6.86581e-134	IRI_long_14	Eif4a1	0.338
7842	9.81502e-142	0.511142	0.269	0.051	1.92512e-137	IRI_long_14	Frg1	0.218
7897	1.99235e-129	0.510384	0.345	0.096	3.90779e-125	IRI_long_14	Psme1	0.249
7822	1.307e-145	0.51007	0.884	0.583	2.56355e-141	IRI_long_14	Myl6	0.301
7879	4.30812e-133	0.509727	0.246	0.045	8.44994e-129	IRI_long_14	Sorl1	0.201
9065	5.31067e-35	0.50833	0.202	0.09	1.04164e-30	IRI_long_14	Id1	0.112
7732	8.62284e-171	0.508136	0.11	0.001	1.69128e-166	IRI_long_14	Il1f9	0.109
7948	1.71451e-120	0.508134	0.357	0.11	3.36283e-116	IRI_long_14	Usf2	0.247
7830	1.0926e-143	0.507627	0.271	0.051	2.14302e-139	IRI_long_14	Tnfrsf1a	0.22
7693	5.47794e-184	0.507616	0.165	0.007	1.07444e-179	IRI_long_14	Timp2	0.158
7679	1.8716e-190	0.507373	0.157	0.005	3.67096e-186	IRI_long_14	Cfp	0.152
7619	1.84473e-221	0.506606	0.137	0.001	3.61825e-217	IRI_long_14	Cd274	0.136
7863	1.66809e-136	0.506591	0.403	0.126	3.27179e-132	IRI_long_14	Psme2	0.277
7722	6.96956e-174	0.505638	0.251	0.033	1.36701e-169	IRI_long_14	Orai1	0.218
8076	5.32944e-103	0.504752	0.425	0.169	1.04532e-98	IRI_long_14	Ssu72	0.256
7672	1.61039e-192	0.504676	0.122	0.001	3.15861e-188	IRI_long_14	Tarm1	0.121
7970	8.43789e-117	0.504452	0.219	0.04	1.65501e-112	IRI_long_14	2310001H17Rik	0.179
7646	9.49258e-208	0.504303	0.157	0.004	1.86188e-203	IRI_long_14	Clec4a2	0.153
8003	2.23912e-112	0.502989	0.327	0.098	4.3918e-108	IRI_long_14	Klf13	0.229
7804	5.06439e-150	0.502238	0.204	0.024	9.9333e-146	IRI_long_14	Anxa3	0.18
7874	1.00844e-133	0.499928	0.571	0.249	1.97795e-129	IRI_long_14	Tmed2	0.322
7668	2.64834e-193	0.499831	0.179	0.009	5.19445e-189	IRI_long_14	Csf1r	0.17
7933	9.93705e-123	0.499529	0.277	0.063	1.94905e-118	IRI_long_14	Tmed5	0.214
7786	3.06161e-155	0.499453	0.192	0.018	6.00505e-151	IRI_long_14	Chd7	0.174
8803	3.8874e-51	0.498771	1	0.996	7.62474e-47	IRI_long_14	Fth1	0.004
7711	7.6505e-177	0.497461	0.107	0.001	1.50057e-172	IRI_long_14	Chil1	0.106
7662	8.83253e-197	0.497398	0.114	0	1.73241e-192	IRI_long_14	Gpr84	0.114
7729	1.79811e-171	0.497116	0.177	0.012	3.52682e-167	IRI_long_14	Rbm38	0.165
7943	6.81033e-121	0.496121	0.436	0.16	1.33578e-116	IRI_long_14	Rap1a	0.276
8099	8.60781e-101	0.495082	0.328	0.106	1.68834e-96	IRI_long_14	Zfand5	0.222
7731	6.00886e-171	0.493537	0.171	0.011	1.17858e-166	IRI_long_14	Nfil3	0.16
7920	3.22115e-126	0.493392	0.311	0.08	6.31797e-122	IRI_long_14	Ptbp3	0.231
7929	7.48678e-124	0.493055	0.46	0.175	1.46846e-119	IRI_long_14	Ube2d2a	0.285
7958	8.7429e-119	0.49177	0.553	0.252	1.71483e-114	IRI_long_14	Srsf3	0.301
8411	1.07594e-72	0.491626	0.233	0.072	2.11035e-68	IRI_long_14	Plac8	0.161
8146	8.92059e-94	0.490137	0.418	0.173	1.74968e-89	IRI_long_14	Adipor1	0.245
7577	1.35877e-250	0.488088	0.171	0.003	2.66508e-246	IRI_long_14	AB124611	0.168
7915	1.43746e-126	0.487904	0.259	0.053	2.81944e-122	IRI_long_14	Atf1	0.206
7993	1.10789e-113	0.487585	0.878	0.633	2.17301e-109	IRI_long_14	Atox1	0.245
7758	1.8637e-163	0.486069	0.139	0.005	3.65546e-159	IRI_long_14	Tnfaip3	0.134
7857	4.02462e-138	0.485909	0.261	0.049	7.89389e-134	IRI_long_14	Bcl10	0.212
7868	1.11997e-135	0.483575	0.278	0.058	2.19671e-131	IRI_long_14	Prkcd	0.22
7581	5.61206e-248	0.483339	0.138	0	1.10075e-243	IRI_long_14	E230032D23Rik	0.138
7792	3.83299e-153	0.482645	0.278	0.05	7.51802e-149	IRI_long_14	Sft2d1	0.228
7898	2.42129e-129	0.482593	0.443	0.158	4.74913e-125	IRI_long_14	Spcs2	0.285
8026	1.01927e-108	0.482259	0.271	0.069	1.9992e-104	IRI_long_14	Myh9	0.202
7546	1.41417e-277	0.482076	0.171	0.001	2.77376e-273	IRI_long_14	Arl11	0.17
7931	5.51603e-123	0.482025	0.399	0.134	1.08191e-118	IRI_long_14	Tprgl	0.265
7617	7.71991e-222	0.482006	0.175	0.005	1.51418e-217	IRI_long_14	Rgs19	0.17
8252	2.15725e-83	0.481978	0.484	0.235	4.23123e-79	IRI_long_14	Ypel3	0.249
7664	2.84506e-196	0.481154	0.158	0.005	5.5803e-192	IRI_long_14	Ptgs1	0.153
8586	3.25956e-62	0.480691	0.214	0.069	6.39329e-58	IRI_long_14	Zeb2	0.145
7827	9.94247e-145	0.47856	0.231	0.034	1.95012e-140	IRI_long_14	Gusb	0.197
7883	2.58311e-132	0.478326	0.272	0.057	5.06651e-128	IRI_long_14	Cap1	0.215
7938	4.2306e-122	0.477679	0.586	0.275	8.2979e-118	IRI_long_14	Chmp2a	0.311
7916	1.48739e-126	0.476891	0.279	0.063	2.91736e-122	IRI_long_14	Gltp	0.216
7661	3.05456e-197	0.476574	0.145	0.003	5.99121e-193	IRI_long_14	Gng2	0.142
8017	1.31073e-110	0.476124	0.3	0.083	2.57086e-106	IRI_long_14	Ppp4r2	0.217
7578	2.35947e-250	0.476018	0.147	0.001	4.62785e-246	IRI_long_14	4833407H14Rik	0.146
7986	1.53435e-114	0.472443	0.344	0.106	3.00947e-110	IRI_long_14	Hnrnpd	0.238
7963	1.66667e-118	0.472226	0.57	0.267	3.269e-114	IRI_long_14	1810037I17Rik	0.303
8210	2.32506e-88	0.471834	0.281	0.087	4.56038e-84	IRI_long_14	Bhlhe40	0.194
7921	5.9712e-126	0.4717	0.315	0.083	1.17119e-121	IRI_long_14	Magoh	0.232
7814	3.32604e-148	0.47062	0.108	0.002	6.52369e-144	IRI_long_14	Traf1	0.106
8048	3.73323e-106	0.470595	0.802	0.524	7.32236e-102	IRI_long_14	Sem1	0.278
8153	2.81894e-93	0.470184	0.152	0.023	5.52907e-89	IRI_long_14	Cwc25	0.129
8045	1.75953e-106	0.469705	0.33	0.104	3.45114e-102	IRI_long_14	Pgd	0.226
7926	1.60421e-124	0.469637	0.251	0.051	3.14651e-120	IRI_long_14	Ddx39	0.2
7858	7.12747e-138	0.468759	0.446	0.157	1.39798e-133	IRI_long_14	Rtn4	0.289
8011	2.17022e-111	0.467898	0.523	0.235	4.25667e-107	IRI_long_14	Srp14	0.288
7831	1.28802e-143	0.466466	0.545	0.223	2.52633e-139	IRI_long_14	Vapa	0.322
7905	6.34171e-128	0.466249	0.321	0.084	1.24386e-123	IRI_long_14	Ppp4c	0.237
7772	2.70022e-158	0.466002	0.952	0.697	5.29621e-154	IRI_long_14	Rpl27a	0.255
7777	2.43192e-157	0.464356	0.23	0.031	4.76996e-153	IRI_long_14	Bnip2	0.199
7881	7.08133e-133	0.463557	0.739	0.404	1.38893e-128	IRI_long_14	Hmgb1	0.335
7935	1.95452e-122	0.462843	0.469	0.184	3.8336e-118	IRI_long_14	Snu13	0.285
7966	1.26851e-117	0.461245	0.158	0.017	2.48806e-113	IRI_long_14	Vps37b	0.141
7616	2.71744e-222	0.460992	0.154	0.002	5.32999e-218	IRI_long_14	Mcemp1	0.152
8016	9.1404e-111	0.46077	0.406	0.15	1.7928e-106	IRI_long_14	Actr2	0.256
[truncated: 7,507 more rows]

## Sheet: Info
Statistical test (MAST) parameters:
min.pct=0.05
logfc.threshold=0.2
