# Supplementary material for: Single-cell analysis highlights differences in druggable pathways underlying adaptive or fibrotic kidney regeneration
Source: Nat Commun. 2022 Jul 11;13:4018. doi: 10.1038/s41467-022-31772-9 (PMC9276703; doi:10.1038/s41467-022-31772-9)
Supplement: Supplementary file 13 — Supplementary Dataset 10 [file 41467_2022_31772_MOESM13_ESM.xlsx]

## Sheet: IRI_short_1d
	geneSet	description	link	size	overlap	expect	enrichmentRatio	pValue	FDR	overlapId	userId
10	mmu03050	Proteasome	http://www.kegg.jp/kegg-bin/show_pathway?mmu03050+19166+19167+19170+19171+19172+19173+19181+19182+19184+19185+19186+19188+21762+23996+23997+26440+26441+26442+26443+26444+26445+26446+56436+57296+59029+66413+66537+66997+67089+69077+70247	42	31	2.31087	13.4149	0	0	19166;19167;19170;19171;19172;19173;19181;19182;19184;19185;19186;19188;21762;23996;23997;26440;26441;26442;26443;26444;26445;26446;56436;57296;59029;66413;66537;66997;67089;69077;70247	Psmb5;Psma7;Psmb2;Psmb4;Psmb3;Psmd8;Psma2;Psma3;Psme2;Psme1;Pomp;Psma6;Psmd11;Psmb10;Psma1;Psmc5;Psmd13;Psmd12;Psmb1;Psmd6;Psma4;Psma5;Psmd2;Psmd14;Psmc4;Adrm1;Psmc3;Psmd4;Psmc6;Psmd1;Psmc2
9	mmu03010	Ribosome	http://www.kegg.jp/kegg-bin/show_pathway?mmu03010+100503670+11837+121022+16785+16898+19899+19933+19934+19935+19942+19943+19944+19946+20005+20042+20055+20084+20088+20091+20102+20103+20115+20116+26451+267019+269261+27050+27207+27367+27370+27397+319195+353242+56040+65019+66242+66481+66483+66845+67097+67248+67427+68052+68436+68735+76846+78294	115	47	6.32737	7.42804	0	0	100503670;11837;121022;16785;16898;19899;19933;19934;19935;19942;19943;19944;19946;20005;20042;20055;20084;20088;20091;20102;20103;20115;20116;26451;267019;269261;27050;27207;27367;27370;27397;319195;353242;56040;65019;66242;66481;66483;66845;67097;67248;67427;68052;68436;68735;76846;78294	Rpsa;Rps8;Mrps6;Rpl29;Rpl27a;Rps12;Rpl18;Rps10;Rpl12;Rps24;Rps2;Rpl30;Rpl9;Rpl21;Rps20;Rps26;Rpl36al;Rps16;Rps4x;Rpl5;Rps3a1;Rpl23;Rpl22;Rps13;Rps7;Rplp1;Mrpl23;Rps27a;Rps9;Rpl28;Rps18;Rplp0;Rpl3;Mrpl21;Rpl39;Rpl27;Mrpl33;Rps11;Rps15a;Rpl17;Rpl34;Mrpl17;Rps21;Rps3;Mrps18c;Mrps16;Rps5
8	mmu04216	Ferroptosis	http://www.kegg.jp/kegg-bin/show_pathway?mmu04216+14319+14629+14630+15368+20229+22059+22334+22335+23983+50790+625249	36	11	1.98074	5.55347	2.10082e-06	0.000112394	14319;14629;14630;15368;20229;22059;22334;22335;23983;50790;625249	Fth1;Gclc;Hmox1;Acsl4;Vdac3;Gclm;Trp53;Vdac2;Gpx4;Pcbp1;Sat1
7	mmu00480	Glutathione metabolism	http://www.kegg.jp/kegg-bin/show_pathway?mmu00480+110208+14629+14630+14857+14858+14859+14860+14862+14866+14870+14873+20810+56615+625249+66447	60	15	3.30124	4.54375	5.36368e-07	3.44348e-05	110208;14629;14630;14857;14858;14859;14860;14862;14866;14870;14873;20810;56615;625249;66447	Gsta2;Mgst1;Gsta1;Gstm1;Gstp1;Gclc;Pgd;Mgst3;Gsta4;Gsto1;Gclm;Srm;Gsta3;Gstm5;Gpx4
6	mmu05418	Fluid shear stress and atherosclerosis	http://www.kegg.jp/kegg-bin/show_pathway?mmu05418+11461+11465+11848+12313+12314+13039+14857+14858+14859+14860+14862+14866+14870+14873+15368+15516+15519+16476+170930+18024+18104+18708+19353+21937+22059+22166+56615+66447	137	28	7.53783	3.7146	9.49133e-10	1.01557e-07	11461;11465;11848;12313;12314;13039;14857;14858;14859;14860;14862;14866;14870;14873;15368;15516;15519;16476;170930;18024;18104;18708;19353;21937;22059;22166;56615;66447	Actg1;Gsta2;Mgst1;Actb;Sumo2;Gsta1;Gstm1;Gstp1;Calm2;Calm1;Nqo1;Txn1;Ctsl;Hsp90aa1;Rhoa;Mgst3;Hmox1;Jun;Nfe2l2;Gsta4;Gsto1;Pik3r1;Tnfrsf1a;Hsp90ab1;Gsta3;Trp53;Gstm5;Rac1
5	mmu01524	Platinum drug resistance	http://www.kegg.jp/kegg-bin/show_pathway?mmu01524+12028+13063+14857+14858+14859+14860+14862+14866+14870+14873+18708+22059+56615+66447	71	14	3.90646	3.5838	2.50375e-05	0.000893004	12028;13063;14857;14858;14859;14860;14862;14866;14870;14873;18708;22059;56615;66447	Gsta2;Mgst1;Gsta1;Gstm1;Gstp1;Mgst3;Gsta4;Cycs;Gsto1;Pik3r1;Gsta3;Trp53;Gstm5;Bax
4	mmu03040	Spliceosome	http://www.kegg.jp/kegg-bin/show_pathway?mmu03040+107686+108014+15382+15387+17149+20383+20638+20641+20643+20826+21681+229279+23983+27756+60365+66094+66125+66373+67332+68011+68183+68479+78651	118	23	6.49243	3.54258	7.91853e-08	6.35462e-06	107686;108014;15382;15387;17149;20383;20638;20641;20643;20826;21681;229279;23983;27756;60365;66094;66125;66373;67332;68011;68183;68479;78651	Snrpd1;Alyref;Hnrnpa3;Hnrnpa1;Magoh;Snu13;Srsf3;Lsm6;Snrpd2;Hnrnpk;Srsf9;Snrpg;Snrpd3;Snrpe;Lsm7;Lsm2;Lsm5;Sf3b5;Bcas2;Snrpb;Rbm8a;Pcbp1;Phf5a
3	mmu04210	Apoptosis	http://www.kegg.jp/kegg-bin/show_pathway?mmu04210+11461+11465+12028+12334+13032+13033+13039+13063+13197+13665+15461+16476+16905+17210+18708+21937+22059+22143+22146	123	19	6.76754	2.80752	3.70473e-05	0.00118922	11461;11465;12028;12334;13032;13033;13039;13063;13197;13665;15461;16476;16905;17210;18708;21937;22059;22143;22146	Actg1;Ctsd;Gadd45a;Actb;Tuba1c;Tuba1b;Ctsl;Lmna;Jun;Ctsc;Capn2;Cycs;Pik3r1;Mcl1;Eif2s1;Tnfrsf1a;Trp53;Hras;Bax
2	mmu04530	Tight junction	http://www.kegg.jp/kegg-bin/show_pathway?mmu04530+109711+11461+11465+11848+12540+16476+17698+17886+17904+19052+19353+22143+22146+22323+22350+26401+51792+53624+56449+67268+67938	140	21	7.70289	2.72625	2.29363e-05	0.000893004	109711;11461;11465;11848;12540;16476;17698;17886;17904;19052;19353;22143;22146;22323;22350;26401;51792;53624;56449;67268;67938	Actg1;Myl12a;Myl6;Cldn7;Actb;Tuba1c;Tuba1b;Cdc42;Ybx3;Rhoa;Actn1;Msn;Jun;Myh9;Myl12b;Map3k1;Vasp;Ppp2ca;Ppp2r1a;Ezr;Rac1
1	mmu04810	Regulation of actin cytoskeleton	http://www.kegg.jp/kegg-bin/show_pathway?mmu04810+109711+11461+11465+11848+11867+12540+12631+12632+15461+17698+17886+18643+18645+18708+19045+19047+19241+19353+20130+20259+22350+56378+56443+67268+67771+67938+68089	191	27	10.5089	2.56924	4.96297e-06	0.000227588	109711;11461;11465;11848;11867;12540;12631;12632;15461;17698;17886;18643;18645;18708;19045;19047;19241;19353;20130;20259;22350;56378;56443;67268;67771;67938;68089	Actg1;Tmsb4x;Myl12a;Actb;Rras;Arpc1b;Pfn1;Cdc42;Arpc3;Rhoa;Cfl1;Actn1;Scin;Msn;Arpc4;Myh9;Pik3r1;Myl12b;Cfl2;Pfn2;Arpc5;Hras;Ppp1cc;Ppp1ca;Ezr;Rac1;Arpc1a

## Sheet: IRI_short_3d
	geneSet	description	link	size	overlap	expect	enrichmentRatio	pValue	FDR	overlapId	userId
10	mmu03050	Proteasome	http://www.kegg.jp/kegg-bin/show_pathway?mmu03050+19166+19167+19170+19172+19173+19181+19186+23996+23997+26440+26441+26443+26445+26446+57296+66413+66997	42	17	1.34608	12.6293	2.77556e-15	4.45477e-13	19166;19167;19170;19172;19173;19181;19186;23996;23997;26440;26441;26443;26445;26446;57296;66413;66997	Psmd6;Psma2;Psmb5;Psmb4;Psmd12;Psmb2;Psma4;Psmb3;Psma3;Psma6;Psmc2;Psmd8;Psmb1;Psma1;Psmc4;Psmd13;Psme1
9	mmu00190	Oxidative phosphorylation	http://www.kegg.jp/kegg-bin/show_pathway?mmu00190+11946+11947+11949+11950+11973+12858+12859+17995+226646+230075+27425+333182+595136+66043+66108+66414+66694+66925+67003+67942+68349+71679+72900+73834+74776	112	25	3.58955	6.96467	6.32827e-15	6.77125e-13	11946;11947;11949;11950;11973;12858;12859;17995;226646;230075;27425;333182;595136;66043;66108;66414;66694;66925;67003;67942;68349;71679;72900;73834;74776	Atp5g2;Uqcrc2;Atp5c1;Ndufv1;Ndufs3;Atp5h;Atp6v1e1;Atp5a1;Atp5f1;Ppa2;Sdhd;Ndufs2;Ndufs5;Ndufb6;Ndufa9;Atp5l;Atp6v1d;Ndufv2;Ndufa12;Cox6b2;Cox5a;Cox5b;Uqcrfs1;Atp5b;Atp5d
8	mmu05012	Parkinson disease	http://www.kegg.jp/kegg-bin/show_pathway?mmu05012+11739+11740+11946+11947+11949+11950+12858+12859+13063+17995+22187+22334+22335+226646+230075+333182+595136+66043+66108+66414+66694+66925+67003+67942+68349+71679+72900	122	27	3.91004	6.9053	6.66134e-16	2.13829e-13	11739;11740;11946;11947;11949;11950;12858;12859;13063;17995;22187;22334;22335;226646;230075;333182;595136;66043;66108;66414;66694;66925;67003;67942;68349;71679;72900	Ubb;Slc25a4;Slc25a5;Atp5g2;Uqcrc2;Atp5c1;Ndufv1;Ndufs3;Vdac2;Atp5h;Atp5a1;Atp5f1;Sdhd;Ndufs2;Ndufs5;Ndufb6;Ndufa9;Ndufv2;Ndufa12;Cox6b2;Cox5a;Vdac3;Cox5b;Uqcrfs1;Atp5b;Atp5d;Cycs
7	mmu01200	Carbon metabolism	http://www.kegg.jp/kegg-bin/show_pathway?mmu01200+104174+11532+11674+13885+14120+14121+14433+14718+14751+17448+17449+18648+18655+20425+230163+236539+269951+56451+66171+66925+67834	112	21	3.58955	5.85032	3.67368e-11	2.3585e-09	104174;11532;11674;13885;14120;14121;14433;14718;14751;17448;17449;18648;18655;20425;230163;236539;269951;56451;66171;66925;67834	Gapdh;Pgam1;Mdh1;Idh2;Fbp1;Adh5;Mdh2;Gpi1;Idh3a;Suclg1;Sdhd;Gldc;Aldob;Pgk1;Phgdh;Esd;Pgls;Shmt1;Fbp2;Got1;Aldoa
6	mmu05016	Huntington disease	http://www.kegg.jp/kegg-bin/show_pathway?mmu05016+11739+11740+11946+11947+11949+11950+12757+12858+12859+13063+17995+20656+22334+22335+226646+230075+333182+595136+66043+66108+66414+66694+66925+67003+67942+68349+69654+71679+72900	162	29	5.19202	5.58549	1.85407e-14	1.48789e-12	11739;11740;11946;11947;11949;11950;12757;12858;12859;13063;17995;20656;22334;22335;226646;230075;333182;595136;66043;66108;66414;66694;66925;67003;67942;68349;69654;71679;72900	Slc25a4;Slc25a5;Atp5g2;Uqcrc2;Atp5c1;Ndufv1;Ndufs3;Vdac2;Atp5h;Atp5a1;Atp5f1;Sdhd;Ndufs2;Ndufs5;Ndufb6;Ndufa9;Dctn2;Clta;Ndufv2;Ndufa12;Sod2;Cox6b2;Cox5a;Vdac3;Cox5b;Uqcrfs1;Atp5b;Atp5d;Cycs
5	mmu05010	Alzheimer disease	http://www.kegg.jp/kegg-bin/show_pathway?mmu05010+11816+11946+11947+11949+11950+12858+12859+13063+14433+17995+226646+230075+333182+595136+66043+66108+66414+66694+66925+67003+67942+68349+71679+72900	158	24	5.06382	4.7395	1.43247e-10	7.66372e-09	11816;11946;11947;11949;11950;12858;12859;13063;14433;17995;226646;230075;333182;595136;66043;66108;66414;66694;66925;67003;67942;68349;71679;72900	Gapdh;Atp5g2;Uqcrc2;Atp5c1;Ndufv1;Ndufs3;Atp5h;Atp5a1;Atp5f1;Sdhd;Ndufs2;Ndufs5;Ndufb6;Ndufa9;Ndufv2;Ndufa12;Cox6b2;Cox5a;Apoe;Cox5b;Uqcrfs1;Atp5b;Atp5d;Cycs
4	mmu03010	Ribosome	http://www.kegg.jp/kegg-bin/show_pathway?mmu03010+100503670+11837+121022+16785+16898+19899+19935+19944+19946+20088+20091+20102+20115+26451+67097+68537+76846	115	17	3.68569	4.61243	1.18037e-07	4.21e-06	100503670;11837;121022;16785;16898;19899;19935;19944;19946;20088;20091;20102;20115;26451;67097;68537;76846	Rpl29;Rpl5;Rpsa;Rps10;Mrpl23;Rpl27a;Rpl18;Rps7;Rpl30;Rps3a1;Rps2;Rps24;Mrpl13;Rplp0;Rps9;Rps4x;Mrps6
3	mmu04932	Non-alcoholic fatty liver disease (NAFLD)	http://www.kegg.jp/kegg-bin/show_pathway?mmu04932+12540+12858+12859+13063+13665+16476+17995+226646+230075+333182+595136+66108+66414+66694+66925+67003+68349+72900	136	18	4.35873	4.12964	2.78144e-07	8.92843e-06	12540;12858;12859;13063;13665;16476;17995;226646;230075;333182;595136;66108;66414;66694;66925;67003;68349;72900	Uqcrc2;Ndufv1;Ndufs3;Sdhd;Ndufs2;Ndufs5;Cdc42;Ndufb6;Ndufa9;Ndufv2;Ndufa12;Cox6b2;Cox5a;Jun;Eif2s1;Cox5b;Uqcrfs1;Cycs
2	mmu04714	Thermogenesis	http://www.kegg.jp/kegg-bin/show_pathway?mmu04714+11465+11946+11947+11949+11950+12858+12859+14683+17995+226646+230075+27425+333182+595136+66043+66108+66414+66694+66925+67003+67942+68349+71679+72900	202	24	6.474	3.70713	2.26498e-08	9.08822e-07	11465;11946;11947;11949;11950;12858;12859;14683;17995;226646;230075;27425;333182;595136;66043;66108;66414;66694;66925;67003;67942;68349;71679;72900	Actg1;Atp5g2;Uqcrc2;Atp5c1;Ndufv1;Ndufs3;Atp5h;Gnas;Atp5a1;Atp5f1;Sdhd;Ndufs2;Ndufs5;Ndufb6;Ndufa9;Atp5l;Ndufv2;Ndufa12;Cox6b2;Cox5a;Cox5b;Uqcrfs1;Atp5b;Atp5d
1	mmu01100	Metabolic pathways	http://www.kegg.jp/kegg-bin/show_pathway?mmu01100+104174+109900+110196+110695+11363+113868+11532+11674+11758+11821+11898+11946+11947+11949+11950+11973+12408+12660+12850+12858+12859+14120+14121+14433+14635+14645+14718+14751+15368+15452+16828+17448+17449+17995+18102+18242+18648+18655+18950+19193+20229+20425+22117+226646+227620+230075+230163+236539+26897+269951+27425+333182+52538+56189+56369+56451+5…	1213	77	38.8761	1.98065	3.96381e-10	1.81769e-08	104174;109900;110196;110695;11363;113868;11532;11674;11758;11821;11898;11946;11947;11949;11950;11973;12408;12660;12850;12858;12859;14120;14121;14433;14635;14645;14718;14751;15368;15452;16828;17448;17449;17995;18102;18242;18648;18655;18950;19193;20229;20425;22117;226646;227620;230075;230163;236539;26897;269951;27425;333182;52538;56189;56369;56451;58810;595136;66043;66108;66171;66414;666168;66694;6…	Gapdh;Pgam1;Acaa2;Mdh1;Acot1;Idh2;Atp5g2;Cbr1;Fbp1;Oat;Uap1l1;Uqcrc2;Atp5c1;Adh5;Aldh7a1;Mdh2;Gpi1;Idh3a;Acadl;Ndufv1;Hmox1;Ndufs3;Aprt;Atp5h;Asl;Suclg1;Ldha;Acaa1a;Atp6v1e1;Grhpr;Atp5a1;Atp5f1;Sdhd;Ndufs2;Ass1;Ndufs5;Cyp4a31;Prdx6;Gldc;Ndufb6;Ndufa9;Cryl1;Pnp;Aldob;Pgk1;Phgdh;Coq7;Atp5l;Atp6v1d;Tst;Hoga1;Pgls;Ndufv2;Ndufa12;Shmt1;Cox6b2;Cox5a;Fbp2;Chka;Cmbl;Prodh2;Pipox;Got1;Hprt;Galk1;Akr1a1;Co…

## Sheet: IRI_short_14d
	geneSet	description	link	size	overlap	expect	enrichmentRatio	pValue	FDR	overlapId	userId
10	mmu04612	Antigen processing and presentation	http://www.kegg.jp/kegg-bin/show_pathway?mmu04612+13039+14828+14960+14961+14969+15481+15516+15519+16149	73	9	0.642641	14.0047	1.10856e-08	3.55848e-06	13039;14828;14960;14961;14969;15481;15516;15519;16149	Cd74;H2-Eb1;H2-Aa;H2-Ab1;Hspa8;Hspa5;Ctsl;Hsp90aa1;Hsp90ab1
9	mmu00071	Fatty acid degradation	http://www.kegg.jp/kegg-bin/show_pathway?mmu00071+11363+11532+11669+231086+52538	43	5	0.378542	13.2086	3.35634e-05	0.00134673	11363;11532;11669;231086;52538	Adh5;Acadl;Aldh2;Acaa2;Hadhb
8	mmu05150	Staphylococcus aureus infection	http://www.kegg.jp/kegg-bin/show_pathway?mmu05150+12259+12260+14960+14961+14969	49	5	0.431362	11.5912	6.38426e-05	0.00204935	12259;12260;14960;14961;14969	H2-Eb1;H2-Aa;H2-Ab1;C1qb;C1qa
7	mmu00010	Glycolysis / Gluconeogenesis	http://www.kegg.jp/kegg-bin/show_pathway?mmu00010+11532+11669+14121+14433+18648+56012	61	6	0.537001	11.1732	1.3948e-05	0.000639616	11532;11669;14121;14433;18648;56012	Gapdh;Adh5;Aldh2;Fbp1;Pgam1;Pgam2
6	mmu05012	Parkinson disease	http://www.kegg.jp/kegg-bin/show_pathway?mmu05012+11740+11949+11950+17995+22187+226646+66108+67003+67942+68349	122	10	1.074	9.31096	8.62005e-08	1.38352e-05	11740;11949;11950;17995;22187;226646;66108;67003;67942;68349	Ubb;Uqcrc2;Slc25a5;Atp5g2;Ndufs3;Ndufa9;Atp5f1;Ndufs2;Atp5c1;Ndufv1
5	mmu01200	Carbon metabolism	http://www.kegg.jp/kegg-bin/show_pathway?mmu01200+11532+14121+14433+17448+17449+18648+269951+56012+56451	112	9	0.98597	9.12807	4.79944e-07	5.1354e-05	11532;14121;14433;17448;17449;18648;269951;56012;56451	Mdh1;Gapdh;Idh2;Adh5;Fbp1;Pgam1;Mdh2;Suclg1;Pgam2
4	mmu00190	Oxidative phosphorylation	http://www.kegg.jp/kegg-bin/show_pathway?mmu00190+11949+11950+17995+226646+66108+67003+67942+68349	112	8	0.98597	8.11384	5.33203e-06	0.000342316	11949;11950;17995;226646;66108;67003;67942;68349	Uqcrc2;Atp5g2;Ndufs3;Ndufa9;Atp5f1;Ndufs2;Atp5c1;Ndufv1
3	mmu05010	Alzheimer disease	http://www.kegg.jp/kegg-bin/show_pathway?mmu05010+11816+11949+11950+14433+17995+226646+66108+67003+67942+68349	158	10	1.39092	7.18948	9.76738e-07	7.83832e-05	11816;11949;11950;14433;17995;226646;66108;67003;67942;68349	Gapdh;Apoe;Uqcrc2;Atp5g2;Ndufs3;Ndufa9;Atp5f1;Ndufs2;Atp5c1;Ndufv1
2	mmu05016	Huntington disease	http://www.kegg.jp/kegg-bin/show_pathway?mmu05016+11740+11949+11950+17995+226646+66108+67003+67942+68349	162	9	1.42613	6.31076	1.04568e-05	0.000559441	11740;11949;11950;17995;226646;66108;67003;67942;68349	Uqcrc2;Slc25a5;Atp5g2;Ndufs3;Ndufa9;Atp5f1;Ndufs2;Atp5c1;Ndufv1
1	mmu04714	Thermogenesis	http://www.kegg.jp/kegg-bin/show_pathway?mmu04714+11465+11949+11950+17995+226646+66108+67003+67942+68349	202	9	1.77827	5.06111	6.05143e-05	0.00204935	11465;11949;11950;17995;226646;66108;67003;67942;68349	Actg1;Uqcrc2;Atp5g2;Ndufs3;Ndufa9;Atp5f1;Ndufs2;Atp5c1;Ndufv1

## Sheet: IRI_long_1d
	geneSet	description	link	size	overlap	expect	enrichmentRatio	pValue	FDR	overlapId	userId
10	mmu03050	Proteasome	http://www.kegg.jp/kegg-bin/show_pathway?mmu03050+17463+19166+19167+19170+19171+19172+19173+19177+19181+19182+19184+19185+19186+19188+21762+23996+23997+26440+26441+26442+26443+26444+26445+26446+56436+57296+59029+66413+66537+66997+67089+69077+70247	42	33	2.73838	12.0509	0	0	17463;19166;19167;19170;19171;19172;19173;19177;19181;19182;19184;19185;19186;19188;21762;23996;23997;26440;26441;26442;26443;26444;26445;26446;56436;57296;59029;66413;66537;66997;67089;69077;70247	Psmb5;Psmb3;Psma3;Psmb2;Psma2;Psma6;Psma7;Psmb4;Psme1;Psmd14;Psmd8;Psmd13;Psme2;Psma4;Psmd6;Psma1;Psmc6;Adrm1;Psmb1;Pomp;Psmd12;Psmd11;Psmb10;Psmc2;Psma5;Psmc5;Psmd7;Psmc4;Psmd2;Psmd4;Psmd1;Psmb7;Psmc3
9	mmu03010	Ribosome	http://www.kegg.jp/kegg-bin/show_pathway?mmu03010+100503670+11837+121022+16785+16898+19899+19933+19934+19935+19942+19943+19944+19946+20005+20042+20055+20088+20091+20102+20115+20116+216767+26451+267019+269261+27050+27207+27367+27370+27397+353242+65019+66242+66481+66483+66845+67097+67248+67427+68028+68052+68436+68735+76846+78294	115	45	7.49794	6.00165	0	0	100503670;11837;121022;16785;16898;19899;19933;19934;19935;19942;19943;19944;19946;20005;20042;20055;20088;20091;20102;20115;20116;216767;26451;267019;269261;27050;27207;27367;27370;27397;353242;65019;66242;66481;66483;66845;67097;67248;67427;68028;68052;68436;68735;76846;78294	Mrps6;Rpsa;Rpl18;Rpl29;Rpl30;Rps8;Rps24;Rps20;Rps2;Rpl27a;Rpl9;Rps10;Rps3a1;Rps12;Rps4x;Rpl36al;Rpl23;Rps27a;Rpl21;Rplp0;Rpl12;Rpl22;Rps16;Rps7;Mrpl33;Rps26;Rpl27;Rpl39;Rps13;Rpl34;Rps15a;Rps3;Rpl5;Rpl28;Mrpl23;Mrpl17;Mrps18c;Rps11;Rps9;Rpl22l1;Rpl3;Rps21;Mrpl22;Mrps16;Mrpl21
8	mmu04216	Ferroptosis	http://www.kegg.jp/kegg-bin/show_pathway?mmu04216+14319+14629+14630+15368+20229+22334+22335+23983+50790+625249+66734	36	11	2.34718	4.68647	1.08781e-05	0.000436484	14319;14629;14630;15368;20229;22334;22335;23983;50790;625249;66734	Fth1;Sat1;Gclm;Hmox1;Gclc;Acsl4;Vdac3;Vdac2;Gpx4;Pcbp1;Map1lc3a
7	mmu00480	Glutathione metabolism	http://www.kegg.jp/kegg-bin/show_pathway?mmu00480+110208+14629+14630+14857+14858+14859+14860+14862+14866+14870+14873+15926+56615+625249+66447	60	15	3.91197	3.83439	4.54565e-06	0.000291831	110208;14629;14630;14857;14858;14859;14860;14862;14866;14870;14873;15926;56615;625249;66447	Gsta1;Mgst1;Gsta2;Gsta4;Gstp1;Pgd;Gclm;Gstm1;Gstm5;Idh1;Gclc;Mgst3;Gsto1;Gsta3;Gpx4
6	mmu03040	Spliceosome	http://www.kegg.jp/kegg-bin/show_pathway?mmu03040+107686+107701+108014+15382+15387+17149+192170+20383+20638+20641+20643+20826+21681+229279+23983+27756+53817+60365+66055+66094+66125+66373+67332+68011+68183+68981+72654+76522+78651	118	29	7.69354	3.7694	2.46108e-10	1.97502e-08	107686;107701;108014;15382;15387;17149;192170;20383;20638;20641;20643;20826;21681;229279;23983;27756;53817;60365;66055;66094;66125;66373;67332;68011;68183;68981;72654;76522;78651	Alyref;Hnrnpa3;Snrpd1;Magoh;Snu13;Hnrnpk;Hnrnpa1;Srsf3;Lsm6;Lsm8;Lsm7;Lsm5;Snrpb;Sf3b4;Lsm2;Srsf9;Snrpd3;Pcbp1;Snrpa1;Snrpg;Rbm8a;Snrpd2;Sf3b6;Ddx39b;Eif4a3;Bcas2;Snrpe;Sf3b5;Ccdc12
5	mmu05418	Fluid shear stress and atherosclerosis	http://www.kegg.jp/kegg-bin/show_pathway?mmu05418+11461+11465+11651+11848+12313+12314+13039+14281+14857+14858+14859+14860+14862+14866+14870+14873+15368+15516+15519+16476+16598+170930+18024+18104+18412+18590+18791+19252+19353+21937+22166+56615+66447	137	33	8.93232	3.69445	2.45977e-11	2.63195e-09	11461;11465;11651;11848;12313;12314;13039;14281;14857;14858;14859;14860;14862;14866;14870;14873;15368;15516;15519;16476;16598;170930;18024;18104;18412;18590;18791;19252;19353;21937;22166;56615;66447	Actg1;Gsta1;Mgst1;Actb;Gsta2;Nqo1;Gsta4;Fos;Gstp1;Sumo2;Calm2;Ctsl;Txn1;Calm1;Plat;Rhoa;Gstm1;Gstm5;Hmox1;Jun;Nfe2l2;Klf2;Rac1;Hsp90aa1;Tnfrsf1a;Hsp90ab1;Mgst3;Gsto1;Gsta3;Pdgfa;Sqstm1;Akt1;Dusp1
4	mmu01524	Platinum drug resistance	http://www.kegg.jp/kegg-bin/show_pathway?mmu01524+11651+12028+12048+12370+12575+13063+14857+14858+14859+14860+14862+14866+14870+14873+56615+66447	71	16	4.62916	3.45635	9.35006e-06	0.000436484	11651;12028;12048;12370;12575;13063;14857;14858;14859;14860;14862;14866;14870;14873;56615;66447	Gsta1;Mgst1;Gsta2;Gsta4;Gstp1;Cycs;Gstm1;Gstm5;Cdkn1a;Mgst3;Casp8;Gsto1;Gsta3;Bax;Bcl2l1;Akt1
3	mmu05100	Bacterial invasion of epithelial cells	http://www.kegg.jp/kegg-bin/show_pathway?mmu05100+11461+11465+11848+11867+12385+12488+12540+12757+13043+16412+19353+56378+56443+67771+68089	68	15	4.43356	3.38328	2.334e-05	0.000803016	11461;11465;11848;11867;12385;12488;12540;12757;13043;16412;19353;56378;56443;67771;68089	Actg1;Actb;Arpc1b;Cdc42;Arpc3;Rhoa;Rac1;Arpc4;Cd2ap;Arpc5;Itgb1;Cttn;Ctnna1;Arpc1a;Clta
2	mmu04530	Tight junction	http://www.kegg.jp/kegg-bin/show_pathway?mmu04530+109711+109905+11461+11465+11848+12540+13043+16412+16476+17698+17904+19052+19053+19353+22143+22145+22146+22323+22350+53624+56449+67268+67938+74117	140	24	9.12792	2.62929	1.02082e-05	0.000436484	109711;109905;11461;11465;11848;12540;13043;16412;16476;17698;17904;19052;19053;19353;22143;22145;22146;22323;22350;53624;56449;67268;67938;74117	Actg1;Actb;Myl12a;Cldn7;Myl6;Tuba1c;Cdc42;Tuba1b;Rhoa;Msn;Jun;Ybx3;Actn1;Rac1;Ezr;Myl12b;Ppp2cb;Ppp2ca;Actr3;Itgb1;Cttn;Vasp;Tuba4a;Rap1a
1	mmu03013	RNA transport	http://www.kegg.jp/kegg-bin/show_pathway?mmu03013+13627+13664+13665+13681+13684+13685+16341+170930+17149+192170+19384+20220+20901+21681+22196+26987+53817+54709+55944+60365+66085+66235+67204	138	23	8.99752	2.55626	2.50161e-05	0.000803016	13627;13664;13665;13681;13684;13685;16341;170930;17149;192170;19384;20220;20901;21681;22196;26987;53817;54709;55944;60365;66085;66235;67204	Eif4a1;Eif4ebp1;Ran;Sumo2;Eef1a1;Alyref;Ube2i;Magoh;Eif2s1;Eif1ax;Eif4e;Eif1a;Eif3f;Sap18;Eif3e;Eif3i;Eif2s2;Strap;Rbm8a;Eif4e2;Eif3d;Ddx39b;Eif4a3

## Sheet: IRI_long_3d
	geneSet	description	link	size	overlap	expect	enrichmentRatio	pValue	FDR	overlapId	userId
10	mmu03050	Proteasome	http://www.kegg.jp/kegg-bin/show_pathway?mmu03050+19166+19167+19170+19171+19172+19173+19181+23997+26440+26441+26443+26445+26446+57296+66413+67089	42	16	1.53673	10.4117	4.67626e-13	1.50108e-10	19166;19167;19170;19171;19172;19173;19181;23997;26440;26441;26443;26445;26446;57296;66413;67089	Psmb5;Psmd6;Psmb3;Psma2;Psmb4;Psmb2;Psmc2;Psmc6;Psma3;Psma6;Psma4;Psmd8;Psma1;Psmd13;Psmb10;Psmb1
9	mmu04216	Ferroptosis	http://www.kegg.jp/kegg-bin/show_pathway?mmu04216+14630+15368+20229+22334+22335+23983+625249+67443	36	8	1.31719	6.07352	3.58587e-05	0.00115106	14630;15368;20229;22334;22335;23983;625249;67443	Hmox1;Gpx4;Gclm;Vdac3;Vdac2;Pcbp1;Sat1;Map1lc3b
8	mmu00010	Glycolysis / Gluconeogenesis	http://www.kegg.jp/kegg-bin/show_pathway?mmu00010+110695+11532+11669+14121+14433+14751+16828+18648+18655+230163+58810	61	11	2.23191	4.92851	1.05159e-05	0.000421951	110695;11532;11669;14121;14433;14751;16828;18648;18655;230163;58810	Gapdh;Pgam1;Fbp1;Adh5;Akr1a1;Ldha;Aldob;Aldh7a1;Pgk1;Gpi1;Aldh2
7	mmu01230	Biosynthesis of amino acids	http://www.kegg.jp/kegg-bin/show_pathway?mmu01230+100678+107272+107869+11898+14433+14645+14718+18648+18655+21351+230163+269951+67834	74	13	2.70757	4.80136	2.2301e-06	0.00011931	100678;107272;107869;11898;14433;14645;14718;18648;18655;21351;230163;269951;67834	Gapdh;Pgam1;Aldob;Taldo1;Idh2;Psat1;Pgk1;Idh3a;Ass1;Got1;Glul;Psph;Cth
6	mmu01200	Carbon metabolism	http://www.kegg.jp/kegg-bin/show_pathway?mmu01200+100678+104174+107272+11364+11532+13885+14121+14433+14718+14751+17448+17449+18648+18655+21351+230163+269951+56451+67834	112	19	4.09794	4.63648	1.75394e-08	1.87671e-06	100678;104174;107272;11364;11532;13885;14121;14433;14718;14751;17448;17449;18648;18655;21351;230163;269951;56451;67834	Gapdh;Pgam1;Fbp1;Mdh1;Adh5;Aldob;Taldo1;Gldc;Idh2;Acadm;Esd;Psat1;Pgk1;Idh3a;Mdh2;Got1;Gpi1;Psph;Suclg1
5	mmu05012	Parkinson disease	http://www.kegg.jp/kegg-bin/show_pathway?mmu05012+11739+11740+11946+11949+11950+12858+14678+17995+22187+22195+22334+22335+226646+230075+333182+66108+67003+67530+67942+68349	122	20	4.46382	4.48046	1.33991e-08	1.87671e-06	11739;11740;11946;11949;11950;12858;14678;17995;22187;22195;22334;22335;226646;230075;333182;66108;67003;67530;67942;68349	Ubb;Slc25a5;Atp5g2;Atp5f1;Atp5c1;Cox6b2;Ndufv1;Ndufs3;Vdac3;Vdac2;Slc25a4;Cox5a;Gnai2;Ube2l3;Uqcrc2;Ndufa9;Atp5a1;Ndufb6;Ndufs2;Uqcrb
4	mmu00190	Oxidative phosphorylation	http://www.kegg.jp/kegg-bin/show_pathway?mmu00190+11946+11949+11950+11973+12858+17995+226646+230075+333182+66108+67003+67530+67895+67942+68349+74776	112	16	4.09794	3.9044	2.65902e-06	0.000121935	11946;11949;11950;11973;12858;17995;226646;230075;333182;66108;67003;67530;67895;67942;68349;74776	Atp5g2;Atp5f1;Atp5c1;Cox6b2;Ndufv1;Ndufs3;Cox5a;Ppa2;Uqcrc2;Ndufa9;Ppa1;Atp5a1;Atp6v1e1;Ndufb6;Ndufs2;Uqcrb
3	mmu05418	Fluid shear stress and atherosclerosis	http://www.kegg.jp/kegg-bin/show_pathway?mmu05418+11461+11465+11848+11898+12314+13039+14858+14859+14862+14866+15368+15516+15519+16476+170930+18412+19353+22218+56615	137	19	5.01265	3.79041	4.81836e-07	3.86674e-05	11461;11465;11848;11898;12314;13039;14858;14859;14862;14866;15368;15516;15519;16476;170930;18412;19353;22218;56615	Actg1;Hmox1;Gsta2;Hsp90aa1;Gstm1;Sumo2;Actb;Sqstm1;Ctsl;Mgst1;Gsta3;Rhoa;Hsp90ab1;Jun;Ass1;Gstm5;Rac1;Calm2;Sumo1
2	mmu03010	Ribosome	http://www.kegg.jp/kegg-bin/show_pathway?mmu03010+100503670+11837+16785+16898+19899+19944+19946+20042+20088+20091+20102+20115+26451+67097+76846	115	15	4.2077	3.56489	1.70243e-05	0.000607202	100503670;11837;16785;16898;19899;19944;19946;20042;20088;20091;20102;20115;26451;67097;76846	Rpl29;Rps10;Rpsa;Rpl5;Rps2;Rps24;Rpl18;Rpl27a;Rplp0;Rps4x;Rps7;Rps12;Rpl30;Rps3a1;Rps9
1	mmu05016	Huntington disease	http://www.kegg.jp/kegg-bin/show_pathway?mmu05016+11739+11740+11946+11949+11950+12757+12858+14775+17995+20656+22334+22335+226646+230075+333182+66108+67003+67530+67942+68349	162	20	5.92737	3.37418	1.58967e-06	0.000102057	11739;11740;11946;11949;11950;12757;12858;14775;17995;20656;22334;22335;226646;230075;333182;66108;67003;67530;67942;68349	Slc25a5;Gpx1;Atp5g2;Atp5f1;Clta;Atp5c1;Cox6b2;Ndufv1;Ndufs3;Vdac3;Vdac2;Slc25a4;Cox5a;Sod2;Uqcrc2;Ndufa9;Atp5a1;Ndufb6;Ndufs2;Uqcrb

## Sheet: IRI_long_14d
	geneSet	description	link	size	overlap	expect	enrichmentRatio	pValue	FDR	overlapId	userId
10	mmu03050	Proteasome	http://www.kegg.jp/kegg-bin/show_pathway?mmu03050+16912+16913+19166+19167+19170+19171+19172+19173+19181+19185+19186+19188+20422+23996+23997+26440+26442+26443+26445+26446+56436+57296+66997	42	23	3.9978	5.75317	1.7697e-13	9.46787e-12	16912;16913;19166;19167;19170;19171;19172;19173;19181;19185;19186;19188;20422;23996;23997;26440;26442;26443;26445;26446;56436;57296;66997	Psmb8;Psmb3;Psme2;Psme1;Psma2;Sem1;Psmd8;Psmb2;Psmb9;Psmb5;Psma3;Psma1;Psmd4;Psma6;Psmc4;Psmc2;Psmb1;Psmd13;Psmb4;Psmb10;Psma5;Psmd12;Adrm1
9	mmu05140	Leishmaniasis	http://www.kegg.jp/kegg-bin/show_pathway?mmu05140+12266+13057+14131+14281+14960+14961+14969+14999+15170+15979+15980+16175+16176+16409+16412+16414+16451+16452+16476+17357+17874+17969+17970+17972+18033+18036+19225+19697+21803+21926+24088+26417	63	32	5.9967	5.33627	0	0	12266;13057;14131;14281;14960;14961;14969;14999;15170;15979;15980;16175;16176;16409;16412;16414;16451;16452;16476;17357;17874;17969;17970;17972;18033;18036;19225;19697;21803;21926;24088;26417	Il1b;Fos;Ptgs2;Jun;Marcksl1;Fcgr3;H2-Eb1;H2-Aa;C3;Itgb2;Ncf4;Tnf;Ncf1;Ptpn6;Ncf2;Itgam;H2-Ab1;Il1a;Ifngr1;Tgfb1;Cyba;Tlr2;Ifngr2;Itgb1;Jak1;Myd88;Nfkb1;Jak2;Nfkbib;Mapk3;Rela;H2-DMb1
8	mmu05132	Salmonella infection	http://www.kegg.jp/kegg-bin/show_pathway?mmu05132+11461+11465+11867+12475+12540+14281+15979+15980+16175+16176+16476+17874+18033+18643+192176+19349+19353+19697+19877+20302+20303+20310+22376+242687+26417+320795+56212+56378+66824+67771+68089	70	31	6.663	4.65256	2.24265e-14	1.43978e-12	11461;11465;11867;12475;12540;14281;15979;15980;16175;16176;16476;17874;18033;18643;192176;19349;19353;19697;19877;20302;20303;20310;22376;242687;26417;320795;56212;56378;66824;67771;68089	Cxcl2;Il1b;Ccl3;Fos;Ccl4;Cd14;Arpc1b;Jun;Actb;Actg1;Pfn1;Arpc3;Il1a;Cdc42;Ifngr1;Rhog;Arpc4;Arpc5;Ifngr2;Rac1;Pycard;Was;Rab7;Myd88;Flna;Nfkb1;Pkn1;Rock1;Mapk3;Wasf2;Rela
7	mmu03040	Spliceosome	http://www.kegg.jp/kegg-bin/show_pathway?mmu03040+101214+107701+108014+13207+15381+15382+15387+15481+17149+192170+193116+193740+19656+20383+20384+20630+20638+20641+20643+20826+21681+22185+225027+229279+23983+319322+56194+57905+60365+66055+66125+66354+66373+67039+67332+67678+67959+68011+68183+68592+71702+72654+75062+76479+81898	118	45	11.2319	4.00644	0	0	101214;107701;108014;13207;15381;15382;15387;15481;17149;192170;193116;193740;19656;20383;20384;20630;20638;20641;20643;20826;21681;22185;225027;229279;23983;319322;56194;57905;60365;66055;66125;66354;66373;67039;67332;67678;67959;68011;68183;68592;71702;72654;75062;76479;81898	Snrpg;Rbm8a;Syf2;Snrpb;Sf3b1;Magoh;Srsf3;Snu13;Snrpe;Ddx5;Hnrnpk;Alyref;Pcbp1;Sf3b5;Eif4a3;Hspa1a;Isy1;Snrpc;Srsf7;Sf3b2;Hspa8;Hnrnpa3;Sf3b6;Prpf40a;Cdc5l;Rbmxl1;Tra2a;Smndc1;Snrpd3;Ccdc12;Srsf9;Hnrnpc;Lsm5;Rbm25;Snrpd1;Puf60;Bcas2;Snw1;Srsf5;Lsm3;U2af2;Slu7;Sf3a3;Sf3b4;Hnrnpa1
6	mmu04380	Osteoclast differentiation	http://www.kegg.jp/kegg-bin/show_pathway?mmu04380+100038947+11651+12702+12977+12978+13057+14130+14131+14281+14282+14728+14784+15976+15979+15980+16175+16176+16451+16476+16477+16478+16822+17969+17970+17972+18033+18034+18707+18733+19055+19261+19353+19697+19698+20375+20963+21803+21812+21926+21937+22177+26417+668101+83433	121	44	11.5175	3.82028	5.55112e-16	5.93969e-14	100038947;11651;12702;12977;12978;13057;14130;14131;14281;14282;14728;14784;15976;15979;15980;16175;16176;16451;16476;16477;16478;16822;17969;17970;17972;18033;18034;18707;18733;19055;19261;19353;19697;19698;20375;20963;21803;21812;21926;21937;22177;26417;668101;83433	Il1b;Tyrobp;Junb;Fos;Jun;Socs3;Spi1;Fcgr3;Ncf4;Tnf;Ncf1;Ncf2;Sirpb1c;Syk;Il1a;Grb2;Csf1;Ifngr1;Tgfb1;Sirpa;Cyba;Fosb;Ifngr2;Rac1;Csf1r;Sirpb1b;Jund;Pirb;Ifnar2;Tnfrsf1a;Lcp2;Lilrb4a;Trem2;Akt1;Tgfbr1;Jak1;Pik3cd;Nfkb1;Fcgr2b;Relb;Mapk3;Nfkb2;Ppp3ca;Rela
5	mmu05152	Tuberculosis	http://www.kegg.jp/kegg-bin/show_pathway?mmu05152+108960+114143+11651+11848+11975+12028+12042+12266+12313+12314+12475+12608+12721+13033+13040+14127+14130+14131+14960+14961+14969+14999+15979+15980+16149+16155+16175+16176+16409+16414+16451+16452+16783+16985+17874+18033+19055+19349+19697+20963+21803+21926+21937+240354+24088+26417+27060+271457+328572+54411+56619	166	51	15.8008	3.22768	7.66054e-15	6.14758e-13	108960;114143;11651;11848;11975;12028;12042;12266;12313;12314;12475;12608;12721;13033;13040;14127;14130;14131;14960;14961;14969;14999;15979;15980;16149;16155;16175;16176;16409;16414;16451;16452;16783;16985;17874;18033;19055;19349;19697;20963;21803;21926;21937;240354;24088;26417;27060;271457;328572;54411;56619	Il1b;Fcer1g;Cebpb;Cd14;Cd74;Coro1a;Clec4e;Fcgr3;Ctss;H2-Eb1;H2-Aa;C3;Itgb2;Tnf;Lsp1;Itgam;Syk;Ctsd;H2-Ab1;Calm1;Il1a;Rhoa;Ifngr1;Tgfb1;Calm2;Tlr2;Il10rb;Ifngr2;Tcirg1;Atp6v0b;Bax;Tnfrsf1a;Bcl10;Akt1;Jak1;Irak2;Rab7;Myd88;Nfkb1;Jak2;Atp6ap1;Fcgr2b;Mapk3;Malt1;Ep300;Lamp1;Rab5a;Atp6v0a1;Ppp3ca;Rela;H2-DMb1
4	mmu04210	Apoptosis	http://www.kegg.jp/kegg-bin/show_pathway?mmu04210+11461+11465+11651+11796+11911+12028+12047+12125+12983+12984+13030+13032+13033+13039+13040+13197+13665+14102+14281+16439+16476+16653+16906+17210+17873+18033+18176+18707+19697+21926+21937+22029+22143+22146+26417+58801+64138	123	37	11.7078	3.16028	8.44661e-11	2.66709e-09	11461;11465;11651;11796;11911;12028;12047;12125;12983;12984;13030;13032;13033;13039;13040;13197;13665;14102;14281;16439;16476;16653;16906;17210;17873;18033;18176;18707;19697;21926;21937;22029;22143;22146;26417;58801;64138	Fos;Gadd45b;Mcl1;Jun;Actb;Ctss;Actg1;Tnf;Csf2rb;Lmnb1;Bcl2a1d;Ctsd;Pmaip1;Ctsb;Bcl2l11;Ctsz;Ctsc;Atf4;Bax;Tnfrsf1a;Traf1;Csf2rb2;Akt1;Tuba1c;Birc3;Pik3cd;Nfkb1;Fas;Eif2s1;Mapk3;Tuba1b;Kras;Rela;Ctsl;Nras;Gadd45a;Itpr2
3	mmu04145	Phagosome	http://www.kegg.jp/kegg-bin/show_pathway?mmu04145+114143+11461+11465+11974+11975+12266+12317+12475+12721+13039+13040+13057+14130+14131+14960+14961+14969+14999+15040+16409+16412+16414+16783+17113+17969+17970+17972+19349+19353+21355+21825+22143+22146+22154+227613+24088+27060+271457+54411+66144+66212+66335	150	42	14.2779	2.94162	5.71954e-11	2.29496e-09	114143;11461;11465;11974;11975;12266;12317;12475;12721;13039;13040;13057;14130;14131;14960;14961;14969;14999;15040;16409;16412;16414;16783;17113;17969;17970;17972;19349;19353;21355;21825;22143;22146;22154;227613;24088;27060;271457;54411;66144;66212;66335	Cd14;Coro1a;Fcgr3;Actb;Ctss;H2-Eb1;H2-Aa;C3;Itgb2;Actg1;Ncf4;Ncf1;Ncf2;Itgam;H2-Ab1;Cyba;Tlr2;Atp6v0e;Thbs1;Tcirg1;Rac1;Atp6v0b;Tuba1c;Itgb1;Tap2;Rab7;Tubb5;H2-T23;Atp6ap1;Fcgr2b;Sec61b;M6pr;Tubb4b;Tuba1b;Calr;Lamp1;Rab5a;Atp6v0a1;Atp6v1c1;Atp6v1f;Ctsl;H2-DMb1
2	mmu04062	Chemokine signaling pathway	http://www.kegg.jp/kegg-bin/show_pathway?mmu04062+109905+110355+11651+11848+12540+12765+12767+12768+140580+14678+14679+14688+14693+14702+14707+14710+14784+15162+16452+16653+17969+18033+18036+18176+18707+18753+19229+19303+19353+19354+19697+19877+20296+20302+20303+20305+20308+20310+20848+215449+216869+22324+22376+26385+26417+606496	175	46	16.6575	2.76152	7.34213e-11	2.61869e-09	109905;110355;11651;11848;12540;12765;12767;12768;140580;14678;14679;14688;14693;14702;14707;14710;14784;15162;16452;16653;17969;18033;18036;18176;18707;18753;19229;19303;19353;19354;19697;19877;20296;20302;20303;20305;20308;20310;20848;215449;216869;22324;22376;26385;26417;606496	Cxcl2;Ccl3;Ccl4;Rac2;Gnai2;Gngt2;Ccr1;Cxcr4;Ncf1;Vav1;Ccl6;Cdc42;Ccl2;Grb2;Rhoa;Cxcr2;Rap1b;Gnb2;Hck;Arrb2;Gng5;Ccl9;Rac1;Gng2;Grk2;Gnb1;Prkcd;Rap1a;Was;Akt1;Elmo1;Stat3;Pik3cd;Nfkb1;Jak2;Gnai3;Ptk2b;Nfkbib;Rock1;Mapk3;Gsk3a;Pxn;Kras;Grk6;Rela;Nras
1	mmu05163	Human cytomegalovirus infection	http://www.kegg.jp/kegg-bin/show_pathway?mmu05163+11651+11848+11911+12010+12028+12313+12314+12317+12575+12765+12767+12768+13685+14102+14674+14678+14679+14682+14688+14693+14702+14707+14710+14784+15040+16155+16176+16194+16439+16451+16653+16801+17246+18033+18176+18707+19055+19225+19229+19303+19353+19354+19697+19744+19877+20296+20302+20303+20848+21355+21356+21926+21937+22339+231991+26417	224	56	21.3216	2.62645	5.29787e-12	2.42945e-10	11651;11848;11911;12010;12028;12313;12314;12317;12575;12765;12767;12768;13685;14102;14674;14678;14679;14682;14688;14693;14702;14707;14710;14784;15040;16155;16176;16194;16439;16451;16653;16801;17246;18033;18176;18707;19055;19225;19229;19303;19353;19354;19697;19744;19877;20296;20302;20303;20848;21355;21356;21926;21937;22339;231991;26417	Il1b;Ccl3;Ccl4;Cdkn1a;Ptgs2;Rac2;Gnai2;Gngt2;Ccr1;Cxcr4;Tnf;Calm1;Ccl2;Grb2;B2m;Rhoa;Cxcr2;Gnb2;Calm2;Mdm2;Gng5;Il10rb;Rac1;Tapbp;Gng2;Il6ra;Atf4;Bax;Tnfrsf1a;Gnb1;Creb5;Rheb;Eif4ebp1;Akt1;Stat3;Jak1;Tap2;Pik3cd;Nfkb1;H2-T23;Fas;Gnai3;Ptk2b;Gna13;Rock1;Mapk3;Calr;Pxn;Kras;Ppp3ca;Rela;Arhgef1;Nras;Gnaq;Itpr2;Vegfa

## Sheet: Info
Analysis and statistical test:
Over-representation analysis (ORA)
FDR method (BH)
