# Supplementary material for: Single-cell analysis highlights differences in druggable pathways underlying adaptive or fibrotic kidney regeneration
Source: Nat Commun. 2022 Jul 11;13:4018. doi: 10.1038/s41467-022-31772-9 (PMC9276703; doi:10.1038/s41467-022-31772-9)
Supplement: Supplementary file 14 — Supplementary Dataset 11 [file 41467_2022_31772_MOESM14_ESM.xlsx]

## Sheet: Suppl. Data 11
N-GSDMD						GAPDH
Ladder	918	86.45	85	88	0	1	1368	67.616	67	70			0.0402855
Sham	918	89.048	88	90	2.598	2	1368	117.132	68	255	49.516	0.0524679	1.3024
Sham	918	88.773	86	90	2.323	3	1368	118.754	68	255	51.138	0.0454261	1.12761
Sham	918	87.5	85	90	1.05	4	1368	113.343	67	255	45.727	0.0229624	0.569991
IRI	918	109.426	84	230	22.976	5	1368	117.757	67	255	50.141	0.458228	11.3745
IRI	918	115.292	86	215	28.842	6	1368	118.369	68	255	50.753	0.568282	14.1064
IRI	918	121.489	86	255	35.039	7	1368	115.865	67	255	48.249	0.726212	18.0267
F-GSDMD						GAPDH
Ladder	1116	77.311	75	80	0	1	1120	45.006	45	46	0		0.0500837
Sham	1116	78.42	77	81	1.109	2	1120	122.141	46	255	77.135	0.0143774	0.287067
Sham	1116	80.047	77	82	2.736	3	1120	113.042	45	255	68.036	0.040214	0.802936
Sham	1116	82.887	78	108	5.576	4	1120	103.296	46	255	58.29	0.0956596	1.91
IRI	1116	104.545	79	222	27.234	5	1120	84.137	45	255	39.131	0.69597	13.8961
IRI	1116	136.259	81	255	58.948	6	1120	92.047	46	255	47.041	1.25312	25.0205
IRI	1116	127.036	84	255	49.725	7	1120	87.823	47	245	42.817	1.16134	23.188
