# Supplementary material for: Single-cell analysis highlights differences in druggable pathways underlying adaptive or fibrotic kidney regeneration
Source: Nat Commun. 2022 Jul 11;13:4018. doi: 10.1038/s41467-022-31772-9 (PMC9276703; doi:10.1038/s41467-022-31772-9)
Supplement: Supplementary file 15 — Supplementary Dataset 12 [file 41467_2022_31772_MOESM15_ESM.xlsx]

## Sheet: Suppl. Data 12
	Initially.Assigned.Module.Color	kMEblue	kMEbrown	kMEpink	kMEturquoise	kMEred	kMEgreen	kMEyellow	kMEblack
Ccl3	black	0.150258	-0.337151	-0.394086	0.0177499	0.0551489	0.0558244	0.0748558	0.35089
Ccrl2	black	0.15228	-0.344129	-0.399321	0.0120501	0.0525343	0.0413843	0.0640025	0.351217
Clec4n	black	0.151555	-0.338968	-0.392302	0.00941542	0.0412178	0.0479361	0.0623668	0.348632
Cxcl2	black	0.0665638	-0.41445	-0.492087	0.155667	0.126123	0.124501	0.193507	0.474455
Il1b	black	0.0578556	-0.383835	-0.472161	0.149637	0.103067	0.133965	0.187432	0.456871
Fxyd5	black	0.110086	-0.372516	-0.440893	0.0646402	0.0779728	0.0918637	0.119167	0.402228
AA467197	black	0.13641	-0.354724	-0.411033	0.0175605	0.0511381	0.0493187	0.0757461	0.36282
Tyrobp	black	-0.376586	-0.230464	-0.45093	0.637675	0.398155	0.61358	0.74915	0.653498
Lst1	black	0.145523	-0.343133	-0.402501	0.0246166	0.0404428	0.059101	0.072127	0.355641
Pim1	black	0.140907	-0.331017	-0.392768	0.0499711	0.0470498	0.0418977	0.0754233	0.354369
Fcer1g	black	-0.371508	-0.218162	-0.432177	0.603487	0.398928	0.606377	0.71306	0.622845
Srgn	black	0.0629665	-0.40414	-0.485558	0.150655	0.12217	0.142454	0.19353	0.46748
Cd53	black	0.133416	-0.359521	-0.421911	0.0458946	0.0721651	0.0750153	0.0993052	0.378462
Cd52	black	-0.33927	-0.186969	-0.372881	0.590143	0.359351	0.582326	0.673483	0.582407
Mmp9	black	0.12961	-0.327483	-0.379913	0.0314549	0.0407765	0.0362501	0.059718	0.338909
Btg2	black	-0.338777	-0.25472	-0.437584	0.635894	0.409691	0.565121	0.676367	0.616016
Cdkn1a	black	0.114333	-0.40728	-0.469963	0.0816516	0.0997428	0.071773	0.13427	0.424344
Rac2	black	0.120992	-0.349241	-0.411716	0.0412579	0.0552723	0.0762566	0.0907741	0.371693
Laptm5	black	0.136416	-0.350605	-0.415807	0.0453763	0.0687654	0.0804314	0.0938428	0.377348
Il1rn	black	0.144806	-0.345809	-0.401424	0.0165543	0.0660569	0.055109	0.0747556	0.355743
Il1r2	black	0.106771	-0.351658	-0.410707	0.069088	0.0615868	0.0556205	0.096514	0.37273
Basp1	black	0.135515	-0.347552	-0.408335	0.0361996	0.0849119	0.0778212	0.103726	0.369982
Alox5ap	black	0.0924222	-0.384849	-0.458829	0.10505	0.0804137	0.0955961	0.144974	0.423519
Ptgs2	black	0.143145	-0.329012	-0.385079	0.0339112	0.040947	0.0439904	0.0671232	0.347177
Lcn2	pink	-0.323461	-0.573373	-0.667618	0.527451	0.389518	0.158262	0.534552	0.665433
Plek	black	0.140317	-0.348985	-0.409669	0.0359142	0.0709941	0.0548451	0.0824172	0.366818
Fos	black	-0.368691	-0.237912	-0.441509	0.669006	0.440335	0.672071	0.76835	0.683854
Spi1	black	0.121544	-0.354737	-0.423324	0.0530966	0.0591938	0.0709391	0.100378	0.382192
Hcar2	black	0.153581	-0.328794	-0.385684	0.00966153	0.0397095	0.0459748	0.0611565	0.337329
Clec4d	black	0.142711	-0.353	-0.413376	0.0411162	0.0725142	0.0660514	0.0942547	0.37323
Bcl2a1b	black	0.121662	-0.334863	-0.399337	0.0508808	0.0608486	0.0880953	0.0973778	0.368057
Clec4e	black	0.141847	-0.34588	-0.404337	0.0370994	0.0565319	0.0555629	0.0812004	0.364559
Snx20	black	0.142771	-0.335132	-0.389804	0.0192182	0.0424734	0.0523404	0.0624322	0.344436
Ccl4	black	0.101646	-0.357446	-0.424461	0.0717018	0.0935269	0.0993583	0.134082	0.395174
Gadd45b	black	0.10659	-0.387409	-0.457507	0.0853321	0.10279	0.093432	0.13615	0.419432
Cyp4f18	black	0.139187	-0.334334	-0.389224	0.0180649	0.0438436	0.0492176	0.0641208	0.350041
Snhg11	blue	0.277335	-0.0148242	0.101215	-0.069414	-0.0777082	-0.274999	-0.375676	-0.345905
Hdc	black	0.114956	-0.323488	-0.38114	0.0532532	0.0472642	0.0426821	0.0746609	0.345938
Ier3	black	-0.301753	-0.313751	-0.522975	0.638887	0.443752	0.561372	0.683175	0.618013
S100a8	black	-0.400884	-0.145652	-0.351854	0.501708	0.300568	0.66084	0.652198	0.55461
Marcksl1	black	0.114669	-0.360712	-0.422403	0.06289	0.0722916	0.0753852	0.105146	0.38307
Ncf1	black	0.13699	-0.33171	-0.381559	0.0140793	0.0327569	0.0346446	0.0525279	0.337282
Cd14	black	0.0799532	-0.431515	-0.512545	0.151831	0.138533	0.116765	0.205507	0.482634
Samsn1	black	0.137416	-0.342962	-0.399907	0.0325628	0.0521037	0.0453745	0.0748256	0.358319
Ncf4	black	0.138614	-0.342701	-0.401793	0.0223898	0.0494489	0.0536385	0.0755328	0.354027
Itgb2	black	0.147224	-0.338155	-0.400947	0.0305672	0.0341263	0.0632305	0.0754318	0.353756
Fst	red	0.0511809	-0.109291	-0.142302	0.0872136	0.0286974	0.0474977	0.119695	0.115664
Trem1	black	0.121689	-0.326964	-0.383188	0.0477557	0.0546838	0.0470133	0.0733595	0.343397
Cd300c2	black	0.125173	-0.340515	-0.403638	0.0334493	0.0616976	0.0790821	0.0887108	0.365717
Arhgdib	black	0.0925664	-0.385409	-0.457642	0.0925754	0.0907429	0.10931	0.141588	0.423599
Junb	black	-0.35301	-0.314601	-0.520632	0.793943	0.486245	0.604375	0.821856	0.747117
Tnfaip2	black	0.1177	-0.38063	-0.440814	0.0679139	0.0528775	0.0445937	0.0910294	0.385634
Gngt2	black	0.109586	-0.354991	-0.416512	0.0451101	0.0475087	0.0703678	0.0930913	0.370502
Ccr1	black	0.126321	-0.348032	-0.411311	0.0517737	0.0661145	0.0620465	0.0919872	0.371371
Gpnmb	black	0.125902	-0.237293	-0.273718	-0.00427821	0.0943607	0.0515875	0.0579074	0.238902
Neurl3	black	0.146098	-0.325568	-0.378732	0.0075983	0.0116683	0.0371671	0.0491494	0.329523
Ptprc	black	0.132388	-0.333158	-0.402993	0.0564896	0.054396	0.0822673	0.0896934	0.364021
Slc7a11	black	0.135105	-0.334741	-0.4001	0.0575566	0.0580806	0.0638889	0.0895903	0.363894
Lcp1	black	0.122513	-0.343564	-0.415829	0.0768713	0.0606368	0.0835592	0.110893	0.387001
Slpi	black	0.122714	-0.352743	-0.422297	0.0793619	0.0983254	0.08784	0.124295	0.386728
Csf2rb	black	0.155419	-0.336565	-0.390215	0.0199515	0.0460191	0.0446587	0.0624042	0.347545
Slfn2	black	0.123905	-0.347374	-0.408417	0.0568462	0.0625358	0.0862641	0.101988	0.380767
Coro1a	black	0.0654555	-0.366081	-0.451619	0.12326	0.101111	0.136948	0.164505	0.43121
Cd44	black	0.127747	-0.36469	-0.434695	0.0806465	0.0799991	0.0877656	0.121276	0.397535
Siglecf	black	0.145232	-0.308475	-0.354756	-0.01522	0.0144139	0.0155755	0.0252536	0.305364
Fcgr3	black	0.113916	-0.344244	-0.42089	0.0790035	0.0828608	0.10822	0.126659	0.397961
Ier5	black	-0.237969	-0.157603	-0.314496	0.577143	0.353088	0.494887	0.60537	0.520817
Cd300a	black	0.141523	-0.331538	-0.390148	0.0164338	0.0490812	0.0525698	0.0686467	0.347711
Cd300lf	black	0.143132	-0.332841	-0.393503	0.025945	0.0582185	0.0472689	0.0715865	0.351814
Spp1	pink	-0.329796	-0.505074	-0.687763	0.707781	0.539841	0.530121	0.789483	0.752262
Egr1	black	-0.308542	-0.20738	-0.351812	0.503331	0.340104	0.524496	0.569175	0.510299
Gsta1	green	-0.230281	-0.269904	-0.289464	0.337093	0.302348	0.132215	0.358871	0.361571
Cxcr4	black	0.13314	-0.338245	-0.396254	0.038106	0.0559878	0.0526278	0.0730971	0.352531
Il1a	black	0.148278	-0.313828	-0.362688	-0.00305148	0.0298152	0.0255303	0.0356713	0.313438
Hp	black	0.0882418	-0.334988	-0.398768	0.0971384	0.0627059	0.080904	0.115071	0.37612
Pglyrp1	black	0.12484	-0.33432	-0.391435	0.0563107	0.0208065	0.0474084	0.0758457	0.350839
S100a6	black	-0.28424	-0.184934	-0.322881	0.546236	0.324681	0.588476	0.57013	0.502991
Clec5a	black	0.144171	-0.330563	-0.385662	0.0126237	0.0425052	0.0398657	0.0562751	0.339036
Bcl2a1a	black	0.142033	-0.322251	-0.371402	0.0153733	0.0521434	0.0474495	0.0589502	0.335381
Mpeg1	black	0.143943	-0.32159	-0.383354	0.0282936	0.0371736	0.0660968	0.0828325	0.341988
Nlrp3	black	0.126936	-0.328213	-0.390873	0.045249	0.0588671	0.0506654	0.0806243	0.351859
Cd24a	turquoise	-0.277491	-0.264255	-0.383359	0.438826	0.343603	0.584795	0.488919	0.434053
F10	black	0.142029	-0.320183	-0.371861	0.00303337	0.0543074	0.0488673	0.0652136	0.313934
Ltb	black	0.13434	-0.315089	-0.363628	0.0240457	0.0297705	0.0482499	0.0503253	0.325528
Apbb1ip	black	0.147581	-0.331523	-0.387831	0.0166173	0.0428658	0.0485564	0.0641288	0.343372
C5ar1	black	0.119117	-0.359548	-0.420347	0.0749651	0.0618642	0.0615435	0.104904	0.38249
Gmfg	black	0.0922866	-0.354777	-0.414975	0.070743	0.063882	0.0872323	0.111803	0.391061
Rgs2	black	0.0699866	-0.433936	-0.505317	0.135267	0.107465	0.0800032	0.15578	0.455511
Sirpb1c	black	0.127216	-0.312447	-0.366469	0.0147198	0.0268646	0.0341021	0.0492263	0.321505
Capg	black	-0.000668007	-0.511742	-0.596193	0.244375	0.199916	0.150168	0.299804	0.57197
Bcl2a1d	black	0.117981	-0.319661	-0.379755	0.025434	0.0332339	0.0536442	0.0708591	0.340213
Ncf2	black	0.1137	-0.352015	-0.415265	0.0597624	0.0650893	0.0709112	0.100065	0.377659
Akap12	red	0.0279761	-0.173696	-0.221589	0.216717	0.0747701	0.102538	0.25029	0.228013
Tnf	black	0.155847	-0.329102	-0.381448	0.0144808	0.0618675	0.0451129	0.0666777	0.338507
Mt2	pink	-0.0189361	-0.220646	-0.154508	-0.00456186	0.136754	0.134166	-0.00254987	0.0177294
S100a9	black	-0.368531	-0.0900432	-0.309703	0.475486	0.24696	0.637356	0.620371	0.51583
Csf3r	black	0.121387	-0.325623	-0.39028	0.0632327	0.0572959	0.0624133	0.0874891	0.355815
Dusp1	black	0.192218	-0.0697718	-0.100408	0.48413	0.166832	0.097599	0.173494	0.167952
Stk17b	black	0.106266	-0.358792	-0.430958	0.100353	0.0699726	0.0983567	0.126299	0.395568
Atf3	black	0.0665551	-0.452128	-0.540221	0.189087	0.150413	0.162097	0.235778	0.493078
Lilr4b	black	0.126617	-0.344918	-0.412228	0.0499288	0.0848596	0.0796169	0.103889	0.374326
Bst1	black	0.144502	-0.323656	-0.381055	0.0751708	0.0412841	0.054626	0.142638	0.332234
Ankrd1	red	0.0409903	-0.146726	-0.177013	0.133096	0.0254206	0.0362887	0.159569	0.161731
Lmnb1	black	0.123324	-0.320796	-0.383378	0.0653111	0.0455306	0.0516156	0.0823208	0.351673
Clu	pink	-0.275296	-0.174529	-0.332994	0.344415	0.2826	0.654307	0.447585	0.345281
Nfam1	black	0.139812	-0.317703	-0.373317	0.0234027	0.0289185	0.0447128	0.0571847	0.334855
Gla	black	0.151968	-0.319888	-0.374244	0.00698524	0.0767651	0.0465843	0.0700762	0.327113
Klf2	black	0.0645954	-0.405171	-0.491466	0.159011	0.107093	0.136696	0.190009	0.448787
Selplg	black	0.128746	-0.332132	-0.393015	0.0577298	0.0525686	0.0647724	0.08244	0.357894
Rgs1	black	0.105056	-0.326467	-0.389386	0.0733128	0.099609	0.100323	0.130317	0.36654
Gpsm3	black	0.127088	-0.34036	-0.398677	0.0454987	0.0477147	0.0686132	0.081347	0.357069
Lyz2	black	-0.354822	-0.273367	-0.42867	0.529471	0.375669	0.573237	0.633941	0.594384
Dusp2	black	0.118744	-0.33057	-0.388437	0.0477611	0.0743245	0.0722597	0.0893905	0.356266
Igsf6	black	0.127826	-0.320267	-0.378553	0.0351202	0.0365584	0.0526892	0.0657261	0.339939
Nr4a1	black	0.114089	-0.343155	-0.412985	0.0626024	0.0545225	0.0626024	0.0986302	0.370492
Plaur	black	0.102953	-0.42093	-0.498803	0.144481	0.101231	0.102311	0.190949	0.456642
Cd68	black	0.107315	-0.336418	-0.397404	0.0627526	0.125868	0.121615	0.137667	0.372487
Lsp1	black	0.109355	-0.335217	-0.412759	0.0811972	0.0591637	0.0908861	0.114753	0.380532
Ppp1r15a	black	0.125672	-0.390941	-0.457592	0.117694	0.0897463	0.103169	0.143846	0.416246
Cd37	black	0.157505	-0.331465	-0.386713	0.0174388	0.0460578	0.0435869	0.0567635	0.339855
Cxcr2	black	0.110412	-0.305823	-0.366133	0.0514537	0.036358	0.0384024	0.0662282	0.330534
Runx1	black	0.134618	-0.375334	-0.429656	0.053775	0.0631844	0.0571279	0.101749	0.385203
Scimp	black	0.122241	-0.30103	-0.358214	0.0134544	0.0263303	0.0447257	0.0545831	0.319764
Fam49b	black	-0.177987	-0.189236	-0.298734	0.534185	0.299801	0.315011	0.503175	0.475574
Socs3	black	0.0612226	-0.433829	-0.515811	0.178093	0.133596	0.135628	0.224443	0.484408
Havcr1	green	-0.226614	-0.267456	-0.377613	0.456887	0.362749	0.234703	0.491066	0.457501
Vsir	black	0.122898	-0.334539	-0.398209	0.0548207	0.0450239	0.0703353	0.0895573	0.362245
Gm3776	green	-0.19237	-0.217824	-0.249211	0.289948	0.23989	0.0987022	0.307454	0.311653
Fgr	black	0.145495	-0.327105	-0.383809	0.0107364	0.0288426	0.0405397	0.0592673	0.337642
Ppp1r18	black	0.120045	-0.340017	-0.401383	0.0445948	0.066753	0.0558182	0.0837503	0.358545
Nupr1	pink	-0.161866	-0.386929	-0.443075	0.370582	0.192215	0.084779	0.353425	0.411706
Pilra	black	0.117226	-0.315748	-0.367812	0.0465479	0.0199242	0.0560208	0.0739121	0.34086
Lpcat2	black	0.127461	-0.318647	-0.378456	0.0203478	0.0123821	0.0448852	0.0631176	0.333013
Ifit3	red	0.011694	-0.143409	-0.161073	0.140489	0.0559357	0.0721126	0.164755	0.164978
Syk	black	0.137199	-0.330614	-0.391184	0.0200528	0.043551	0.0488643	0.0661961	0.344184
Kap	brown	0.0237326	0.80718	0.529031	-0.3382	-0.309524	-0.163102	-0.156766	-0.446057
Ptafr	black	0.139497	-0.331374	-0.388909	0.0276822	0.0622579	0.0567935	0.0748941	0.346509
Slfn1	black	0.133959	-0.324572	-0.384317	0.0352275	0.0676232	0.0530567	0.0723369	0.347141
Cp	red	0.0585236	-0.123813	-0.190946	0.282625	0.0792291	0.161268	0.273507	0.243781
Plekho2	black	0.148675	-0.342097	-0.39406	0.0157285	0.0617324	0.0566023	0.064558	0.345648
Arpc1b	black	-0.350854	-0.418208	-0.523004	0.711935	0.490682	0.519205	0.779097	0.768809
Rgs10	black	0.0922948	-0.337492	-0.406711	0.0581458	0.068471	0.125302	0.123666	0.384143
Dusp5	black	0.142116	-0.348037	-0.40586	0.0541952	0.0429853	0.0588682	0.0882069	0.366008
Marcks	black	0.107767	-0.35636	-0.435369	0.0921205	0.0930369	0.108026	0.13839	0.407135
Tmsb4x	black	-0.412219	-0.351613	-0.614892	0.759076	0.482913	0.661782	0.912465	0.836187
C3	black	0.0992985	-0.259638	-0.351704	0.260611	0.114915	0.218703	0.261816	0.412312
Mt1	pink	-0.107388	-0.643961	-0.52635	0.265898	0.383055	0.398918	0.33276	0.495372
Lyn	black	0.131264	-0.338173	-0.405101	0.0440983	0.0633858	0.0732234	0.0923856	0.367294
Ier2	black	-0.309378	-0.307231	-0.447896	0.695749	0.401512	0.496501	0.684842	0.651357
Anxa1	black	0.0656209	-0.428554	-0.497457	0.13421	0.120304	0.0884406	0.180569	0.455079
Wfdc21	black	0.057303	-0.400332	-0.470387	0.1546	0.0875854	0.0825614	0.178236	0.429188
Csf1	black	0.154267	-0.341605	-0.399249	0.0340531	0.0569647	0.0512597	0.082199	0.3557
Lgals3	turquoise	-0.323812	-0.201217	-0.36173	0.50896	0.356078	0.730767	0.606118	0.518371
Tgfbi	black	0.0692293	-0.382923	-0.458208	0.120417	0.0984557	0.115005	0.172836	0.437459
Nr4a2	black	0.131513	-0.336338	-0.384507	0.0244984	0.0481608	0.041021	0.0632842	0.332877
Crlf2	black	0.139555	-0.334044	-0.402112	0.0483035	0.0574007	0.0759422	0.0949611	0.365241
Chil3	black	0.0229656	-0.411595	-0.48019	0.174353	0.106136	0.0790695	0.195991	0.447745
Anxa2	turquoise	-0.160688	-0.615478	-0.71734	0.471273	0.323699	0.208105	0.493214	0.725387
Cryab	pink	-0.355963	-0.20961	-0.314645	0.514128	0.463549	0.60842	0.663613	0.57081
Gsn	black	0.0670053	-0.41949	-0.494862	0.116776	0.0932371	0.10629	0.157486	0.443211
Gm19951	black	0.143476	-0.302721	-0.348412	0.0115798	0.0284604	0.0292267	0.0408308	0.305324
Klhl6	black	0.131916	-0.299815	-0.355164	0.0184599	0.033362	0.0369622	0.0499175	0.309592
Itgam	black	0.106155	-0.362198	-0.424941	0.085358	0.0744189	0.0812646	0.116816	0.394169
Igfbp6	black	0.116742	-0.308481	-0.351876	0.0290918	0.0394873	0.0290083	0.0510087	0.314745
Sprr2f	green	-0.267338	-0.344764	-0.402745	0.414305	0.28153	0.104828	0.394539	0.405085
Siglece	black	0.122693	-0.317129	-0.369696	0.0317953	0.0224569	0.0492485	0.0639493	0.332377
Cmtm7	black	0.125775	-0.352037	-0.398732	0.0371725	0.0356609	0.0711177	0.0810926	0.359562
Myo1f	black	0.148763	-0.317553	-0.37342	0.00629613	0.0280606	0.0424545	0.0567044	0.326021
Cebpb	black	-0.232285	-0.222041	-0.342499	0.727185	0.423356	0.431231	0.718993	0.687372
Cd33	black	0.12946	-0.331449	-0.395916	0.0487004	0.0507853	0.047428	0.0820577	0.354466
Osm	black	0.128806	-0.325494	-0.385014	0.0642185	0.053105	0.0759164	0.0988015	0.354944
Dennd4a	black	0.170457	-0.308756	-0.3651	0.0513028	0.0491221	0.0470356	0.0604011	0.326062
Acod1	black	0.132887	-0.32174	-0.380912	0.035136	0.062118	0.0517437	0.073554	0.34017
Ptpn6	black	-0.121563	-0.0115759	-0.0961311	0.278606	0.128515	0.282102	0.305343	0.259403
Nfkbid	black	0.121919	-0.306331	-0.362287	0.0301924	0.0425785	0.0463487	0.0589491	0.320463
Ifitm1	black	-0.00462004	-0.430979	-0.520796	0.236303	0.182103	0.134264	0.260389	0.505833
Cytip	black	0.0768957	-0.376413	-0.448162	0.111586	0.0891385	0.103592	0.128105	0.40437
Kctd12	black	0.106102	-0.381959	-0.461345	0.124876	0.106772	0.0971463	0.15309	0.43124
Fgg	green	-0.198073	-0.0790873	-0.121082	0.325499	0.182284	0.287381	0.331366	0.261446
Mxd1	black	0.150803	-0.345981	-0.393282	0.0795372	0.0533569	0.0536838	0.0679542	0.34171
Slc38a1	black	0.153118	-0.340679	-0.402638	0.0211789	0.0705847	0.0563807	0.0734948	0.350155
Ifit3b	red	0.0410716	-0.108939	-0.13825	0.108499	0.02627	0.0358422	0.128137	0.123387
Hilpda	black	0.120782	-0.352899	-0.407164	0.0523655	0.0736102	0.0593523	0.10013	0.364913
Dok3	black	0.13322	-0.340444	-0.392826	0.0275006	0.0461997	0.0660078	0.0720076	0.350214
Cd9	black	-0.380345	-0.352906	-0.630035	0.666683	0.511891	0.537438	0.800502	0.733803
Fam105a	black	0.134175	-0.320181	-0.378746	0.0209638	0.0261914	0.0553333	0.0651801	0.33915
Sh3bgrl3	turquoise	-0.376688	-0.451252	-0.495104	0.643224	0.474469	0.594134	0.747266	0.718635
Vim	black	0.038447	-0.409583	-0.491676	0.237221	0.169313	0.228706	0.278919	0.50204
Jdp2	black	0.11791	-0.358366	-0.415477	0.0547833	0.0605262	0.0627604	0.0982451	0.369958
Hesx1	pink	-0.269373	-0.34305	-0.389398	0.337255	0.196695	0.0366944	0.262282	0.377656
Vav1	black	0.144677	-0.337629	-0.392967	0.022117	0.0634936	0.0591275	0.0729656	0.347182
Gm26740	black	0.126464	-0.299586	-0.354859	0.0305708	0.0417023	0.0403241	0.0556361	0.318374
Tnfrsf1b	black	0.14736	-0.32202	-0.383349	0.0187352	0.044307	0.0629945	0.0725994	0.338933
Adgre5	black	0.136886	-0.307961	-0.39453	0.0378048	0.0575202	0.055427	0.0854755	0.351568
Hcst	black	0.122619	-0.333211	-0.393801	0.0323132	0.0507416	0.075253	0.0819159	0.350577
Pstpip1	black	0.120483	-0.317188	-0.369597	0.0345591	0.0270937	0.0554917	0.0662347	0.338902
Emilin2	black	0.139353	-0.327324	-0.381413	0.0310183	0.0565158	0.0545042	0.067363	0.340855
Tmsb10	turquoise	-0.215599	-0.296323	-0.430797	0.532582	0.404719	0.60051	0.598784	0.581508
Vasp	black	-0.155148	-0.267923	-0.353602	0.498349	0.321346	0.249469	0.461374	0.472716
Fgb	green	-0.151088	-0.220513	-0.318659	0.370086	0.380392	0.254991	0.429174	0.369262
Malat1	blue	0.693956	0.148549	0.124905	-0.198947	-0.13975	-0.515175	-0.432748	-0.367501
Emp3	black	0.0846885	-0.376011	-0.455039	0.144059	0.0771071	0.164569	0.186703	0.429201
F630028O10Rik	black	0.118908	-0.32253	-0.376187	0.0341226	0.0525936	0.038664	0.0713075	0.336034
Neat1	blue	0.79525	0.301032	0.141693	0.0482573	-0.0203102	-0.242211	-0.203392	-0.255415
Slc7a13	brown	0.0465273	0.59025	0.49615	-0.293971	-0.274098	-0.177696	-0.169236	-0.365789
Csrnp1	black	0.117481	-0.347415	-0.409938	0.0982495	0.0743994	0.0700872	0.11313	0.376065
Ccl2	black	0.0688292	-0.334838	-0.412834	0.172598	0.135843	0.161189	0.213579	0.424967
Ptpre	black	0.146754	-0.334838	-0.392848	0.0286786	0.0561131	0.0472488	0.0656973	0.339642
Cyth4	black	0.0945504	-0.347508	-0.414178	0.0653453	0.0517309	0.0896201	0.114676	0.378271
Kctd1	pink	-0.313885	-0.405016	-0.470833	0.426607	0.27217	0.102227	0.355615	0.451533
Litaf	black	-0.246125	-0.341223	-0.408439	0.618115	0.444498	0.502078	0.613893	0.59946
Csf2ra	black	0.108289	-0.371027	-0.439968	0.0960278	0.0749178	0.0878486	0.122047	0.405953
E230032D23Rik	black	0.153499	-0.322196	-0.370666	-0.00679788	0.0666982	0.0332401	0.0525312	0.318672
Arl11	black	0.141742	-0.328187	-0.378715	0.0114477	0.0442467	0.050655	0.0635618	0.333548
Cd74	green	-0.341906	-0.194772	-0.436124	0.536937	0.358504	0.570964	0.676805	0.612161
Krt7	pink	-0.231077	-0.180636	-0.268826	0.262793	0.289523	0.371221	0.36297	0.291293
Gm17056	black	0.161828	-0.320465	-0.371734	0.0104241	0.0328981	0.0393533	0.0583587	0.323104
Ctss	black	-0.0062806	-0.358036	-0.467514	0.222182	0.138696	0.263337	0.278402	0.495488
Mcl1	black	-0.0928322	-0.385156	-0.386627	0.691002	0.414234	0.367869	0.538559	0.573378
Slc11a1	black	0.126348	-0.349147	-0.40524	0.0502767	0.0636502	0.0840683	0.0980072	0.36673
Defb1	pink	-0.377302	-0.158778	-0.353587	0.324159	0.364525	0.496637	0.563987	0.387982
Hcls1	black	0.12295	-0.337158	-0.395856	0.0642658	0.0609774	0.0820609	0.0998214	0.367466
Serpina1f	green	-0.121231	-0.0237255	-0.116196	0.0887371	0.113378	0.211843	0.147234	0.0697012
Wfdc17	black	-0.0854668	-0.453439	-0.566463	0.343426	0.216248	0.22175	0.371059	0.588284
Pkm	black	-0.333149	-0.301548	-0.479941	0.43089	0.41631	0.573306	0.54609	0.482431
Glipr1	black	0.13568	-0.338656	-0.393264	0.0302364	0.0449591	0.0706957	0.078306	0.352232
Cd274	black	0.148779	-0.301491	-0.352425	-0.000193053	0.0620645	0.0510352	0.0610086	0.304606
Slc22a30	blue	0.404824	0.698297	0.482421	-0.204369	-0.232314	-0.223835	-0.271394	-0.465477
Gpr84	black	0.139456	-0.299988	-0.34689	-0.0101799	0.0141359	0.0213638	0.0315762	0.297848
Cd80	black	0.141832	-0.320642	-0.369687	0.0070479	0.0378732	0.0354534	0.050199	0.323196
Pdcd1lg2	black	0.147379	-0.289205	-0.332669	-0.0113512	0.0643121	0.0370365	0.0502928	0.287987
Sirpb1b	black	0.115079	-0.288947	-0.343513	0.0275929	0.0382762	0.0415051	0.0528445	0.308544
Hspb1	pink	-0.332991	-0.402235	-0.523772	0.558031	0.314813	0.2571	0.536842	0.544719
Hck	black	0.117944	-0.314953	-0.379733	0.0332677	0.0255149	0.0700547	0.0805208	0.34437
Ets2	black	0.0316978	-0.0665537	-0.0757925	0.406068	0.177923	0.265334	0.315664	0.287494
Celf2	black	0.146371	-0.327283	-0.39149	0.0618977	0.0463465	0.0665598	0.0887439	0.360906
Gm28809	black	0.158404	-0.322979	-0.374671	-0.00923773	0.0523548	0.0245896	0.0405339	0.32205
Phlda1	black	0.0815382	-0.416918	-0.490719	0.14571	0.130084	0.100786	0.197006	0.458391
4833407H14Rik	black	0.14778	-0.326386	-0.381651	0.00306743	0.0345236	0.0415884	0.0576562	0.331329
Klf6	black	-0.122741	-0.349951	-0.411154	0.69266	0.424505	0.39236	0.574177	0.573951
S100a11	turquoise	-0.312352	-0.379457	-0.516598	0.615904	0.456202	0.522174	0.788494	0.8276
Cebpd	black	-0.21824	-0.235392	-0.362873	0.563347	0.419408	0.409659	0.57857	0.53891
Iqgap1	black	0.0262804	-0.0823759	-0.259637	0.409533	0.196254	0.188394	0.30289	0.272782
Ifrd1	black	-0.0547814	-0.197469	-0.301087	0.476078	0.320997	0.190641	0.414991	0.405557
Tarm1	black	0.139927	-0.315155	-0.364385	0.0110522	0.0451186	0.0485174	0.0563937	0.320812
Btg1	black	-0.190756	-0.406771	-0.378236	0.693391	0.380383	0.364637	0.569131	0.601885
Krt20	green	-0.23907	-0.288808	-0.350345	0.399911	0.343436	0.2004	0.439721	0.428544
Sprr1a	pink	-0.251204	-0.371272	-0.418542	0.351419	0.233347	0.0588789	0.301227	0.416336
Eprn	pink	-0.267067	-0.364235	-0.411327	0.374288	0.219704	0.0927926	0.296544	0.404051
Zfp36l2	black	-0.0473927	-0.093953	-0.122336	0.489064	0.211399	0.363281	0.372908	0.352632
Fyb	black	0.10646	-0.323463	-0.389759	0.057766	0.0432527	0.0889846	0.10119	0.362154
Efhd2	black	-0.155341	-0.278576	-0.293087	0.548542	0.349576	0.389479	0.545028	0.540951
Nfkbia	black	0.108752	-0.239416	-0.124199	0.422597	0.2152	0.0986346	0.183445	0.252975
Trib1	black	0.109532	-0.391069	-0.453241	0.129303	0.103896	0.0822668	0.150094	0.426008
Slc5a12	blue	0.26856	-0.0171797	0.205536	-0.148983	-0.0792177	-0.0284918	-0.177289	-0.225728
Pmaip1	black	0.164489	-0.137934	0.0244066	0.190521	0.120032	0.0824062	0.0644908	0.0983919
Bcl2l11	black	0.195006	-0.312327	-0.353173	0.0119313	0.0346572	0.0307258	0.0347459	0.305484
Plbd1	black	0.127594	-0.314689	-0.382515	0.0338356	0.0563202	0.089425	0.0870588	0.346826
Pygl	black	0.0845116	-0.362816	-0.429905	0.0797982	0.0757859	0.0944693	0.107427	0.377202
Tgfb1	black	0.110359	-0.356242	-0.424211	0.081931	0.0814598	0.117012	0.136264	0.396057
Ptgs1	black	0.135124	-0.322777	-0.375771	0.00262282	0.0356146	0.0447145	0.0475111	0.318551
Retnlg	green	-0.270457	-0.329452	-0.432782	0.500793	0.281871	0.228869	0.463877	0.479967
Tlr2	black	0.119855	-0.351882	-0.41463	0.0748177	0.0498043	0.0903566	0.115107	0.37984
Cd300ld	black	0.12251	-0.320112	-0.380257	0.0403223	0.038441	0.0431289	0.0702225	0.338792
Tert	red	0.0574858	-0.112165	-0.135631	0.0772715	0.0319933	0.0293397	0.135183	0.111129
Mcemp1	black	0.100913	-0.332517	-0.39898	0.07405	0.0475653	0.0799607	0.107725	0.366693
Napsa	brown	0.0525963	0.723969	0.264482	-0.0415336	-0.126735	0.0776781	0.17772	-0.0903216
Chil1	black	0.147682	-0.31133	-0.358996	0.00334669	0.0223291	0.0324685	0.0441729	0.312265
Adrb2	black	0.252312	-0.134831	-0.226271	-0.0176947	-0.0259908	-0.0542497	-0.0325084	0.200165
Icam1	black	0.167981	-0.305928	-0.398013	0.118911	0.0843141	0.0956313	0.130618	0.368474
Mrps6	pink	-0.390546	-0.153349	-0.254055	0.416607	0.371179	0.542478	0.567194	0.442846
Mlxipl	blue	0.6018	0.31589	0.300382	-0.166492	-0.146904	-0.216218	-0.344503	-0.426765
S100a10	pink	-0.354424	-0.141006	-0.22578	0.611906	0.357578	0.489521	0.685196	0.609415
Pilrb2	black	0.12661	-0.297838	-0.347358	0.0201091	0.0218091	0.0334587	0.0468713	0.30823
Slc34a2	red	0.0306551	-0.152883	-0.202367	0.14091	0.0567322	0.0208877	0.178176	0.169971
Pde4d	blue	0.616327	0.17276	0.164649	-0.0911115	-0.111425	-0.175682	-0.285823	-0.255568
Atp11a	brown	0.160911	0.634513	0.412694	-0.172217	-0.216568	-0.136589	-0.0763364	-0.277007
Cyp4b1	brown	0.191198	0.929758	0.482353	-0.20848	-0.247927	-0.145814	-0.0718894	-0.39912
Vcam1	green	-0.0608579	-0.0279943	-0.132953	0.301564	0.0575462	0.228811	0.269379	0.227714
Tspan8	pink	-0.225685	-0.144337	-0.280712	0.353197	0.255836	0.493751	0.430252	0.339024
Fosl2	black	0.132796	-0.357607	-0.424403	0.154535	0.0732673	0.115036	0.161472	0.420124
AB124611	black	0.125524	-0.31642	-0.383425	0.0651259	0.0690202	0.0718844	0.0953549	0.357605
Slc5a2	green	0.265022	-0.0128554	0.099799	-0.059947	0.0282949	0.0317417	-0.139025	-0.229065
Aim2	black	0.149671	-0.31407	-0.366826	0.009776	0.038077	0.0408654	0.0554625	0.325789
Upp1	black	0.0369094	-0.424132	-0.494059	0.13879	0.116398	0.108263	0.179974	0.451105
Rhob	black	-0.217928	-0.194495	-0.332217	0.581841	0.404656	0.464374	0.582299	0.54682
Jun	black	-0.0729565	-0.406886	-0.378167	0.657795	0.380099	0.333293	0.471783	0.508161
Cldn7	pink	-0.237799	-0.402768	-0.481139	0.426336	0.226903	0.118936	0.411316	0.450585
Skil	black	0.116495	0.0135241	-0.041029	0.304069	0.0970954	0.133181	0.194118	0.163731
Il6ra	black	0.131423	-0.316183	-0.37194	0.0351675	0.0566196	0.0528462	0.0669499	0.335024
Fabp4	green	-0.230009	-0.322301	-0.389393	0.39916	0.215826	0.170288	0.383439	0.400896
Arg2	black	-0.0229262	-0.490619	-0.585022	0.274077	0.183225	0.100862	0.289263	0.539971
Lfng	black	0.147216	-0.320181	-0.369487	0.012871	0.0392468	0.0347096	0.0531423	0.328341
Rhog	black	-0.120579	-0.111978	-0.151218	0.341765	0.211435	0.271055	0.382958	0.348987
Cald1	red	0.0307662	-0.180251	-0.217793	0.19619	0.077132	0.0689515	0.210236	0.199371
Unc93b1	black	0.100618	-0.321628	-0.410445	0.0958385	0.0830797	0.131921	0.146308	0.391875
Sfn	pink	-0.274065	-0.464847	-0.542497	0.47941	0.285446	0.129801	0.446519	0.543241
Wfdc2	pink	-0.33442	-0.20621	-0.421231	0.518983	0.437812	0.691669	0.70377	0.549964
Plp2	black	0.0261303	-0.475583	-0.558303	0.234727	0.188942	0.172286	0.293099	0.550826
Slc5a8	brown	0.0379621	0.638644	0.499918	-0.235577	-0.267585	-0.121657	-0.101227	-0.316703
Ptgds	green	-0.00206398	-0.0595038	-0.080314	0.16657	0.013891	0.137877	0.110315	0.0932889
Cfp	black	0.147754	-0.308847	-0.370207	0.046384	0.0510379	0.0640122	0.0698151	0.329482
Fosb	black	0.16805	-0.333972	-0.441935	0.299662	0.194228	0.239783	0.283009	0.443849
Pde4b	black	0.14335	-0.316089	-0.368378	0.0730071	0.0585416	0.0502755	0.0806045	0.343623
Maff	black	0.0899604	-0.381349	-0.460096	0.123697	0.114142	0.0912336	0.173392	0.423691
H2-Eb1	green	-0.238308	-0.102932	-0.305008	0.370603	0.169121	0.530539	0.463038	0.439353
Pea15a	pink	-0.269085	-0.415999	-0.48106	0.43223	0.253967	0.101311	0.370328	0.468557
Slco1a1	brown	0.0429015	0.414866	0.380566	-0.267354	-0.206878	-0.132573	-0.221736	-0.352892
Fga	green	-0.115756	-0.19482	-0.317519	0.420219	0.387759	0.271183	0.444712	0.367785
Mal	pink	-0.296179	-0.183153	-0.360409	0.309552	0.332846	0.461838	0.491618	0.357053
Gatm	green	0.193167	0.00993517	0.364308	-0.264613	-0.1461	-0.0554555	-0.304304	-0.33459
A930007I19Rik	black	0.16528	-0.27419	-0.305215	-0.022883	0.0503155	0.0118647	0.0203985	0.258309
Lrrfip1	black	0.0528048	-0.449328	-0.524362	0.175724	0.108477	0.11974	0.196016	0.480844
Ugt2b37	brown	0.169461	0.633705	0.374753	-0.109294	-0.143698	-0.0236818	-0.0320898	-0.250623
Lilrb4a	black	0.145871	-0.302755	-0.352886	0.0102088	0.0350799	0.0352932	0.0478935	0.309989
Rgs19	black	0.094752	-0.384923	-0.444668	0.079675	0.085406	0.0848297	0.130969	0.40453
Arrb2	black	0.143205	-0.322815	-0.374791	0.0625267	0.0613482	0.0629295	0.07569	0.340942
Spon1	red	0.0595911	-0.112213	-0.132731	0.0604436	0.0293856	0.0221808	0.106236	0.0952985
Egr3	black	0.117151	-0.300303	-0.351385	0.0140753	0.0333756	0.0301581	0.0447863	0.301916
Traf1	black	0.131465	-0.318702	-0.373503	0.0214303	0.0394524	0.0415406	0.0669488	0.32635
Slc22a6	brown	0.196745	0.901347	0.466779	-0.193227	-0.217207	-0.154319	-0.02972	-0.333971
Spp2	green	0.152281	-0.103654	0.0714274	-0.0816483	0.0531879	0.0453625	-0.105857	-0.169453
Pla2g7	black	0.0585755	-0.37516	-0.466775	0.146276	0.133634	0.153248	0.191078	0.426973
Samhd1	black	0.146138	-0.328623	-0.389884	0.0795602	0.0656333	0.0760662	0.0928608	0.355988
Emb	black	0.0370489	-0.4151	-0.497629	0.16354	0.120789	0.147025	0.195764	0.462373
Scarb2	black	0.143348	-0.273785	-0.404892	0.0664983	0.0686923	0.0582357	0.11566	0.357895
Ccl6	black	-0.0346034	-0.391496	-0.488751	0.309727	0.232833	0.28718	0.34185	0.52782
Gdf15	pink	-0.125457	-0.140667	-0.319142	0.461776	0.292751	0.370127	0.493173	0.474517
Apobr	black	0.136643	-0.327546	-0.382205	0.0261022	0.0633325	0.0479534	0.0730357	0.340261
Tsc22d1	pink	-0.247956	-0.0142673	-0.0601911	0.595844	0.339802	0.396943	0.600044	0.465983
Lyl1	black	0.132299	-0.308792	-0.355829	-0.00443305	0.0225956	0.0287378	0.0397763	0.308226
Il1f9	black	0.131265	-0.312325	-0.375003	0.0443329	0.0719802	0.075092	0.0913573	0.334073
Rel	black	0.139733	-0.314009	-0.360094	0.0432678	0.0451994	0.0575878	0.0759641	0.331152
H2-Aa	green	-0.254956	-0.22576	-0.362652	0.419506	0.276212	0.435837	0.478449	0.484228
Epcam	pink	-0.299514	-0.202474	-0.372951	0.409549	0.374307	0.508074	0.553003	0.449939
Snx29	blue	0.673599	0.222853	0.198829	-0.178274	-0.149634	-0.231993	-0.324572	-0.30391
Gm12840	black	0.137726	-0.29002	-0.338997	0.0392761	0.0330248	0.032275	0.052393	0.298933
Zfp36	black	0.215813	-0.09242	-0.00794361	0.358312	0.142312	0.0335654	0.102904	0.136031
Gng2	black	0.101099	-0.322273	-0.395346	0.0627526	0.0573676	0.100554	0.107857	0.358481
Timp2	black	0.117634	-0.347227	-0.402629	0.0945644	0.0826842	0.132321	0.152257	0.379073
Gm5483	black	0.0776306	-0.335782	-0.397748	0.115518	0.122098	0.0736537	0.143505	0.380726
Slc34a1	brown	0.323773	0.717252	0.491353	-0.379415	-0.357165	-0.253765	-0.550971	-0.768508
Ltf	black	0.146978	-0.291348	-0.333571	-0.0143666	0.00359345	0.0194767	0.0337445	0.285177
Card19	black	-0.23254	-0.273848	-0.221248	0.450489	0.29088	0.2403	0.483746	0.522472
Gsta2	green	-0.316566	-0.235364	-0.142033	0.408293	0.347771	0.511944	0.5451	0.441716
Plin2	green	-0.182657	-0.233865	-0.400706	0.523668	0.326939	0.510364	0.676623	0.691242
Pira2	black	0.135183	-0.291029	-0.338733	0.00647391	0.00482738	0.0425534	0.0483488	0.290821
Rbm38	black	0.17586	-0.286976	-0.336332	0.0243698	0.0389803	0.0319156	0.0412017	0.302629
Plet1	red	-0.0438669	-0.234667	-0.280342	0.182667	0.118877	0.0508893	0.21898	0.242225
Gm20406	black	0.129385	-0.277924	-0.327553	0.0088501	0.0684097	0.0536481	0.0656639	0.29077
Mirt1	black	0.143764	-0.312814	-0.365683	0.0105652	0.0484785	0.038265	0.0603026	0.327507
Ogt	blue	0.826089	0.22323	0.129567	-0.0606706	-0.0857653	-0.278273	-0.259521	-0.223061
Fes	black	0.124569	-0.329439	-0.395773	0.0699265	0.0831746	0.0837224	0.104674	0.366335
Ptpn18	black	0.0492937	-0.371226	-0.460684	0.167648	0.0984484	0.187625	0.186569	0.434061
Zbtb20	blue	0.627529	0.686778	0.641297	-0.291426	-0.302621	-0.486781	-0.459963	-0.624366
Mep1a	brown	0.187192	0.895215	0.463437	-0.146696	-0.215232	-0.0744427	0.00505969	-0.302055
Fam111a	black	0.133967	-0.35008	-0.404582	0.0402129	0.0766403	0.0515815	0.0886772	0.35922
Rbm3	turquoise	-0.288574	-0.414736	-0.568126	0.733206	0.479562	0.580697	0.858533	0.898738
Krt18	pink	-0.254491	-0.452221	-0.510701	0.504736	0.279848	0.192579	0.472444	0.526265
Cpeb3	blue	0.600393	0.371261	0.355825	-0.198113	-0.167919	-0.307919	-0.364786	-0.440012
B930036N10Rik	black	0.158143	-0.320757	-0.367801	0.0285272	0.0534774	0.0346629	0.0608276	0.321887
H2-Ab1	green	-0.216419	-0.192444	-0.395528	0.376449	0.277012	0.483186	0.503469	0.501574
Anxa3	black	-0.104197	-0.513759	-0.616033	0.432147	0.265349	0.209511	0.445803	0.635417
Sla	black	0.0923706	-0.295201	-0.359804	0.0674665	0.0510838	0.0904466	0.0974046	0.336787
Slc6a19	green	0.491672	0.262438	0.344951	-0.339757	-0.206181	-0.375624	-0.520295	-0.6026
Inhba	black	0.141969	-0.261191	-0.304028	0.00384333	0.0793376	0.0381239	0.0561251	0.266576
Cxcl3	black	0.0946209	-0.303092	-0.354106	0.0590153	0.105191	0.0494489	0.0975231	0.323777
Arhgap45	black	0.126285	-0.313765	-0.375495	0.0373846	0.0716358	0.0722509	0.0759838	0.338684
Slc4a11	red	0.0476741	-0.115634	-0.161545	0.0984017	0.0498181	0.0385414	0.139826	0.120702
Gm34084	black	0.100744	-0.31659	-0.379919	0.0627802	0.0796841	0.135396	0.113214	0.351857
Trim7	blue	0.611139	0.50957	0.493453	-0.205573	-0.213677	-0.342847	-0.383344	-0.50386
Sirpa	black	0.251528	-0.033636	-0.0301829	0.0410037	-0.00796566	0.0236519	-0.0900869	-0.104664
Clec4a2	black	0.0685257	-0.336121	-0.403497	0.0959228	0.0542004	0.122708	0.137318	0.384125
Saa3	black	0.0583615	-0.329547	-0.371678	0.0933131	0.0723613	0.0391416	0.109073	0.333447
Lcp2	black	0.121963	-0.313318	-0.37185	0.0588855	0.0504488	0.0784505	0.0892697	0.343985
Rgcc	black	0.0580968	-0.397956	-0.460222	0.121655	0.119192	0.0784739	0.163438	0.421923
Ccl9	black	0.0411192	-0.334308	-0.410599	0.178354	0.166555	0.184793	0.231758	0.420177
Apoe	green	0.0105675	-0.174839	-0.349931	0.241536	0.1604	0.41246	0.318289	0.324893
Col27a1	blue	0.539755	0.272937	0.237246	-0.106997	-0.03374	-0.200255	-0.262342	-0.331896
Bin2	black	0.0968516	-0.301975	-0.370615	0.0431665	0.0144257	0.0912209	0.0930322	0.336943
Slc27a2	brown	0.33043	0.961577	0.567474	-0.284381	-0.314517	-0.249605	-0.292355	-0.60328
Slc34a3	green	0.154927	0.120158	0.25738	-0.168835	-0.10982	-0.0205304	-0.207115	-0.255505
Gm45792	blue	0.176936	0.437968	0.296328	-0.0137619	-0.144868	0.0563722	-0.0356755	-0.196822
Bcat1	red	0.0635549	-0.075931	-0.0918047	0.0496127	0.049654	0.0351321	0.0976876	0.0750283
Hk3	black	0.141934	-0.277687	-0.322812	0.0167015	0.0791769	0.0513629	0.0687406	0.281874
Lrrc25	black	0.10126	-0.323633	-0.385392	0.0722672	0.0592247	0.0768111	0.103426	0.357448
Gm26917	blue	0.7039	0.30328	0.216807	-0.0130447	-0.0346393	-0.263222	-0.216189	-0.299743
Arhgap30	black	0.125214	-0.309394	-0.37273	0.0473144	0.0210432	0.0747882	0.078634	0.333445
Dock2	black	0.126721	-0.317038	-0.382122	0.0436262	0.0760973	0.0829491	0.0935081	0.34443
Tnfrsf12a	pink	-0.134419	-0.101819	-0.285707	0.43012	0.296795	0.304342	0.448363	0.405486
Thbs1	black	0.0246844	-0.422969	-0.504393	0.199969	0.146028	0.118011	0.240368	0.469561
Relt	black	0.128539	-0.298502	-0.347134	0.00462851	-0.0119049	0.0317601	0.0424571	0.297823
Stap1	black	0.121999	-0.318033	-0.370307	0.0251173	0.0372785	0.0489833	0.0632632	0.323871
Inmt	brown	0.0965097	0.751497	0.724383	-0.393393	-0.387197	-0.260151	-0.247254	-0.448776
Arhgap9	black	0.133514	-0.322379	-0.380472	0.0303703	0.0504343	0.0542818	0.0721095	0.340045
BC005561	blue	0.668908	0.220198	0.153881	0.0367182	-0.0607156	-0.207342	-0.186905	-0.21184
Grb2	black	-0.155814	-0.208143	-0.203521	0.482809	0.262085	0.3501	0.467188	0.480624
Psmb8	black	0.0170905	-0.40113	-0.502637	0.227261	0.148309	0.211775	0.259505	0.499401
Maf	green	0.5506	0.272988	0.649209	-0.411748	-0.316151	-0.507829	-0.67559	-0.67422
2810474O19Rik	black	0.59145	0.359373	0.243995	0.085753	-0.0635466	-0.237557	-0.183306	-0.25147
Slc16a3	black	0.113982	-0.3433	-0.410412	0.0754305	0.0605852	0.0655608	0.10844	0.372524
Cd84	black	0.13754	-0.328394	-0.390806	0.0431692	0.065985	0.0779389	0.0925256	0.346618
AC160336.1	blue	0.36563	0.151465	0.221348	-0.356442	-0.197748	-0.342142	-0.406788	-0.370515
Pirb	black	0.0764374	-0.332683	-0.406274	0.137862	0.0527842	0.11129	0.156017	0.395401
Adssl1	black	0.117825	-0.34511	-0.385266	0.00206734	0.0763606	0.0647465	0.0624055	0.322051
Pnrc1	black	-0.196126	-0.335012	-0.333749	0.652037	0.410691	0.488147	0.592688	0.619297
Tgif1	black	0.05016	-0.428525	-0.510194	0.215663	0.175023	0.109015	0.244398	0.502769
Ebi3	black	0.136059	-0.302563	-0.349481	0.0059409	0.0161155	0.0516485	0.0478521	0.303323
Csf1r	black	0.122565	-0.271847	-0.37129	0.0892633	0.0546846	0.114612	0.124087	0.351492
Bcam	red	-0.0706467	-0.254148	-0.347902	0.342407	0.180647	0.188889	0.355228	0.342272
Tshz2	red	0.0524816	-0.131734	-0.163437	0.11467	0.0520582	0.0603393	0.148583	0.141011
1810011H11Rik	black	0.150415	-0.323922	-0.375054	-0.0036439	0.0246305	0.0353697	0.0511842	0.328018
Nrros	black	0.116602	-0.31605	-0.37141	0.0501057	0.0612219	0.0713425	0.0899587	0.345118
Il4ra	black	0.176691	-0.247771	-0.334841	0.0078132	0.0400239	0.0176717	0.029511	0.27283
Ces1f	brown	0.175504	0.877008	0.427819	-0.0957781	-0.173732	-0.070454	0.0381922	-0.280377
Abi3	black	0.101224	-0.307041	-0.359803	0.0210508	0.0386304	0.0539722	0.0659874	0.318885
Map4k4	black	0.188875	-0.29576	-0.364725	0.0726827	0.0566048	0.0461027	0.0886503	0.328681
Anxa5	turquoise	-0.321517	-0.462221	-0.638969	0.644101	0.481353	0.59385	0.827793	0.864087
Ppp1r1a	green	-0.192645	0.0408887	-0.0785423	0.00312489	0.0218306	0.142265	0.0986493	-0.0150965
Sipa1	black	0.13577	-0.323092	-0.38926	0.0545888	0.0610827	0.0610097	0.0771653	0.332815
Gpc3	green	-0.0221815	-0.0228895	-0.112349	0.320935	0.0712149	0.24201	0.250979	0.22047
Rcsd1	black	0.118825	-0.300824	-0.35884	0.0676041	0.0607421	0.0658798	0.0796075	0.326153
Cyp2a4	brown	0.0128355	0.462617	0.251389	-0.119972	-0.086426	-0.0633847	-0.0141394	-0.171427
Tnfaip3	black	0.132118	-0.324808	-0.378961	0.0772073	0.0663518	0.0858667	0.103792	0.361051
Angptl7	brown	0.32174	0.315915	0.495096	-0.480015	-0.307936	-0.464883	-0.548109	-0.577084
Csf2rb2	black	0.144061	-0.305812	-0.359224	0.00473444	0.0631943	0.05268	0.0640635	0.314412
Adprh	black	-0.0249433	-0.0364815	-0.155868	0.263916	0.144036	0.20866	0.280249	0.221633
Gprc5a	red	-0.000514648	-0.160601	-0.186867	0.135876	0.0536635	0.0230188	0.174314	0.168881
Upk3b	red	0.0386799	-0.105174	-0.12358	0.068203	0.0017489	-0.00096839	0.101509	0.082515
Glipr2	black	0.0411906	-0.390271	-0.4706	0.152229	0.105392	0.0715491	0.15786	0.427176
Cyp2e1	brown	0.26299	0.91643	0.566958	-0.25416	-0.295765	-0.19713	-0.143266	-0.423332
Tcirg1	black	0.21983	-0.276527	-0.373853	0.0325725	0.0401903	0.0381177	0.0443917	0.281807
Trem3	black	0.100903	-0.282141	-0.332869	0.0458927	0.0187707	0.0463499	0.0646243	0.308544
Adam8	black	0.114285	-0.336498	-0.406397	0.0925515	0.078267	0.0706834	0.118734	0.367902
Msn	black	-0.0669624	-0.283238	-0.348282	0.587296	0.339264	0.262207	0.48015	0.511624
Arrdc4	black	0.128491	-0.397545	-0.414532	0.0689885	0.101032	0.0436806	0.0883738	0.373816
Nqo1	green	-0.191654	0.114979	-0.0840635	0.354946	0.227836	0.277139	0.482057	0.339397
Nfkbiz	black	0.208345	-0.358778	-0.442115	0.22429	0.148125	0.122236	0.176823	0.395221
Abcg1	black	0.137391	-0.319209	-0.364142	0.0240442	0.0533865	0.0444515	0.0651178	0.32872
Cyp24a1	green	0.0720504	-0.196979	-0.0536977	0.162306	0.179816	-0.0183833	0.0448706	0.0501893
Fpr2	black	0.114503	-0.302096	-0.351374	0.0456523	0.0286602	0.0411758	0.0741887	0.323478
AC149090.1	blue	0.745692	0.238132	0.165642	-0.0693121	-0.0904913	-0.243164	-0.258514	-0.244975
Tuba1a	pink	-0.204718	-0.500177	-0.586722	0.47219	0.277142	0.147909	0.443442	0.578123
Tlr13	black	0.130246	-0.296783	-0.345111	0.0229234	0.0588487	0.0344717	0.0556947	0.313073
Ifngr1	black	0.00738242	0.0203854	-0.236396	0.406609	0.207611	0.283119	0.384613	0.285174
Ogfrl1	black	0.124016	-0.346762	-0.387773	0.0709806	0.0564699	0.0368097	0.0759494	0.350403
Parm1	red	0.0690809	-0.100182	-0.128061	0.0594115	0.030997	0.0106481	0.106912	0.0932722
Lyst	black	0.217083	-0.296476	-0.339022	0.0429765	0.0306693	0.0106315	0.0257659	0.292496
Adamts5	green	0.0488112	-0.0758581	-0.0849362	0.0655316	0.00682928	0.0305689	0.0752528	0.0799536
Akr1b8	pink	-0.331123	-0.42934	-0.52231	0.570125	0.366502	0.195499	0.541389	0.578762
Was	black	0.134176	-0.313632	-0.366123	0.0266454	0.0228614	0.0472346	0.0579301	0.324662
Ubd	green	-0.0357436	-0.0389692	-0.0784268	0.230057	0.0370717	0.175267	0.195051	0.175709
Themis2	black	0.118766	-0.291722	-0.34008	0.0498405	0.0274799	0.0528222	0.0695408	0.317715
Pnisr	blue	0.78761	0.193927	0.073907	-0.0416266	-0.0603749	-0.247648	-0.215846	-0.18048
Creb5	black	0.148007	-0.378543	-0.443949	0.0908067	0.0726472	0.0587434	0.14302	0.400425
Asprv1	black	0.123672	-0.282366	-0.346361	0.0528964	0.0406659	0.0618047	0.0842157	0.318929
Ifitm2	black	-0.393695	-0.444751	-0.581055	0.691179	0.456575	0.559258	0.760235	0.779889
Dhrs7	black	0.0992109	-0.347499	-0.434926	0.122059	0.0826162	0.144513	0.150505	0.391
Map3k8	black	0.0913933	-0.318467	-0.383097	0.0580171	0.0957043	0.0645528	0.102888	0.350693
Gpr35	black	0.130827	-0.304706	-0.361713	0.0182139	0.0280085	0.0430728	0.0622103	0.320785
Pip4k2a	black	0.121302	-0.331713	-0.395527	0.0729973	0.0808248	0.0911279	0.104161	0.351591
Actg1	turquoise	-0.355501	-0.594092	-0.688913	0.735203	0.503412	0.644716	0.821154	0.931599
Npl	green	-0.0342042	-0.238741	-0.129327	0.245316	0.243973	0.255182	0.25698	0.208998
Tubb2a	pink	-0.296556	-0.168039	-0.336799	0.474991	0.303373	0.560101	0.577681	0.497346
Slc6a18	brown	0.203265	0.767747	0.382579	-0.00540609	-0.133028	-0.0504038	0.0835793	-0.195082
Chd7	black	0.20296	-0.307364	-0.348005	0.0313493	0.0593855	0.0201009	0.0181314	0.282149
1600010M07Rik	black	0.0955583	-0.308306	-0.364465	0.0454148	0.0456853	0.050514	0.0780288	0.3279
Gp9	green	-0.00767578	-0.0565369	-0.0664815	-0.00545406	0.0637815	0.0514651	0.0541502	0.0627674
Nat8f6	brown	0.179442	0.637308	0.462091	-0.0747537	-0.163841	-0.053005	-0.0712349	-0.298334
Adgre1	black	0.105254	-0.297355	-0.369206	0.0560087	0.0258354	0.101667	0.103211	0.340198
Acsm3	brown	0.0384457	0.650696	0.403045	-0.208936	-0.217111	-0.124406	-0.0405497	-0.25509
Cndp2	brown	0.0350787	0.736932	0.586676	-0.174569	-0.226485	-0.061967	0.0288329	-0.201321
Slc22a28	blue	0.497367	0.740012	0.497943	-0.19222	-0.231709	-0.309545	-0.315783	-0.522962
Ppp1r10	black	0.355915	0.0876196	0.10985	0.176251	0.00624582	-0.0202072	-0.0281583	-0.0464026
1700017B05Rik	black	0.196011	-0.245033	-0.285604	0.0278132	0.0722053	0.0418856	0.0496414	0.264625
Igkv8-30	green	-0.0168622	0.0353554	-0.0163997	-0.0273737	0.00188607	-0.0247932	-0.0158459	-0.028103
Ly6a	pink	-0.383776	0.202604	-0.210432	0.383256	0.205206	0.203344	0.519883	0.350711
Cstb	turquoise	-0.397837	-0.512158	-0.464645	0.628184	0.437057	0.428326	0.728491	0.825739
Irak3	black	0.130848	-0.317197	-0.367729	0.0223003	0.0158767	0.0371906	0.0631655	0.318318
Tacstd2	pink	-0.219821	-0.490572	-0.583019	0.417082	0.288184	0.158723	0.444468	0.566049
Gm43936	black	0.122151	-0.261202	-0.302804	0.00254249	0.0117088	0.0168303	0.0264715	0.263224
Acy3	brown	0.0441799	0.806445	0.645625	-0.245046	-0.272186	-0.0543558	-0.0786329	-0.338305
Slc13a3	brown	0.408261	0.886476	0.573357	-0.290132	-0.281898	-0.329448	-0.270039	-0.525278
Cldn4	pink	-0.149783	-0.279687	-0.319055	0.292127	0.152857	0.0692013	0.292388	0.309288
Trem2	black	0.126117	-0.266134	-0.339175	0.0916438	0.0640622	0.129625	0.134051	0.332288
Tinagl1	red	-0.116087	-0.259615	-0.363805	0.339815	0.209187	0.14616	0.370502	0.34574
Hexa	black	0.0274892	-0.126609	-0.246715	0.26384	0.139946	0.316256	0.257088	0.213202
2200002D01Rik	pink	-0.168455	-0.0527948	-0.0826773	0.403946	0.23604	0.160456	0.441015	0.3852
Acsm2	brown	0.366378	0.804465	0.674443	-0.541377	-0.45057	-0.421674	-0.6771	-0.86217
Dnase1	brown	0.46571	0.50062	0.525647	-0.642632	-0.405629	-0.61894	-0.750966	-0.852301
Slc7a8	green	0.419776	0.166599	0.257836	-0.174338	-0.100868	-0.162102	-0.316837	-0.391745
Inpp5d	black	0.0865398	-0.346371	-0.409952	0.100274	0.077453	0.100304	0.124074	0.385818
Cbr3	green	-0.222287	-0.296315	-0.365435	0.373148	0.371735	0.193932	0.433777	0.456138
Kcnq1ot1	blue	0.642428	0.190524	0.0805466	0.00740828	-0.0741616	-0.153683	-0.178386	-0.183965
9130015A21Rik	black	0.095157	-0.243582	-0.281397	-0.0056664	0.0139016	0.0100224	0.0244771	0.245418
Lpl	brown	0.246424	0.813847	0.500769	-0.291676	-0.245046	-0.196454	-0.16611	-0.408797
Zfand2a	black	0.138408	-0.274708	-0.319999	0.0279543	0.0835289	0.0761769	0.0782979	0.291808
Serpina1d	green	-0.10937	-0.0331539	-0.119906	0.0940073	0.119506	0.20793	0.15354	0.090452
Tmigd1	brown	0.0042541	0.713254	0.252803	0.0551855	-0.0504267	0.0849302	0.266762	-0.0342916
AI839979	black	0.121522	-0.294934	-0.345357	0.0127648	0.0264675	0.0264057	0.0507241	0.301449
Nat8	brown	0.177051	0.885672	0.543327	-0.219122	-0.27577	-0.183098	-0.0660457	-0.35473
Dgkh	blue	0.465902	0.453308	0.257078	-0.10245	-0.14484	-0.317238	-0.284898	-0.361607
Cd300lb	black	0.144455	-0.310037	-0.357544	0.000330549	0.0120602	0.0323865	0.0490368	0.311832
Ubb	turquoise	-0.468186	-0.514609	-0.563838	0.628869	0.398438	0.65786	0.753737	0.870229
Slc14a2	red	0.0601827	-0.103177	-0.127356	0.0815227	0.00561783	0.00636556	0.123647	0.108195
Cd36	brown	0.056067	0.635323	0.302644	-0.0513061	-0.10377	-0.0391917	0.100494	-0.132951
Umod	pink	-0.374373	-0.193639	-0.430894	0.397555	0.384527	0.505995	0.619033	0.465878
Krt8	pink	-0.324957	-0.223195	-0.337345	0.598876	0.457248	0.578314	0.719673	0.61764
Nfil3	black	0.0796211	-0.362781	-0.450688	0.165393	0.129881	0.132268	0.185642	0.432009
Slc5a10	brown	0.118775	0.626916	0.271113	-0.0347238	-0.0736188	0.00918513	0.1024	-0.152195
Cyp7b1	green	-0.115955	-0.05608	-0.137955	0.102598	0.126395	0.198166	0.151473	0.0818356
Dock10	black	0.126242	-0.262619	-0.328093	0.0768166	0.0742368	0.100065	0.117198	0.304338
Tnc	green	0.027136	-0.0394365	-0.0426271	0.0232936	-0.000300092	0.00445362	0.0388526	0.0410054
Serpina10	red	-0.0309433	-0.15994	-0.246514	0.346826	0.1482	0.200206	0.352654	0.318033
Evi2a	black	0.096592	-0.317137	-0.382044	0.0616091	0.0720226	0.107451	0.108921	0.351898
H2-D1	black	-0.160985	0.177994	-0.293539	0.453553	0.189974	0.480236	0.53947	0.344127
Pdpn	red	0.0249755	-0.179763	-0.225842	0.228288	0.0759639	0.10803	0.230455	0.24586
Pgm5	red	0.0379219	-0.114153	-0.121403	0.085596	0.0229853	0.0229655	0.0971236	0.093669
Gm10260	yellow	0.339893	0.283386	0.72272	-0.515118	-0.373544	-0.552346	-0.614498	-0.562441
Eif4ebp1	turquoise	-0.221839	-0.456964	-0.517651	0.509291	0.392115	0.381645	0.647398	0.748165
Stfa2l1	black	0.0747927	-0.315085	-0.374478	0.135678	0.0862093	0.105809	0.142213	0.360257
Gm5150	black	0.100561	-0.256193	-0.306761	0.0437105	-0.01103	0.0475364	0.0580566	0.292786
Ikzf1	black	0.157211	-0.302279	-0.358369	0.0315957	0.0566535	0.0474201	0.0520692	0.316922
Itgax	black	0.121553	-0.311795	-0.368083	0.0119272	0.0595305	0.065461	0.0749583	0.327057
Nfe2l2	black	-0.176271	-0.249221	-0.321743	0.604515	0.345854	0.374974	0.544068	0.5563
Acsbg1	red	0.0518694	-0.08475	-0.0921406	-0.00780953	0.0325333	0.0175809	0.0497139	0.0547068
Ttc36	yellow	-0.0235299	0.601855	0.819305	-0.416737	-0.396919	-0.104648	-0.365985	-0.514503
Nr4a3	black	0.12036	-0.289373	-0.340782	0.0419388	0.0321069	0.057287	0.065798	0.313334
Cdc42ep3	black	0.123674	-0.327953	-0.38573	0.0399983	0.0644957	0.0506716	0.0834497	0.337263
Car3	green	-0.0552316	-0.218608	-0.0205912	0.181573	0.126923	0.30819	0.136963	0.150925
B430306N03Rik	black	0.131858	-0.292088	-0.348882	0.0201304	0.0154395	0.0303439	0.0536532	0.304389
Gpx3	yellow	0.39837	0.0920623	0.306157	-0.519938	-0.273251	-0.461022	-0.640007	-0.58293
Mdm2	black	0.257661	0.135063	0.0953279	0.16893	0.0197063	-0.00643484	0.00610771	-0.0138765
Lypd2	red	0.0178737	-0.0708377	-0.109759	0.0813322	0.06454	0.124483	0.109455	0.0940585
Tubb2b	pink	-0.287442	-0.425115	-0.503164	0.518723	0.297915	0.211271	0.481225	0.538255
Slc31a2	black	0.151808	-0.300803	-0.381292	0.100731	0.0929988	0.078452	0.132527	0.334057
Unc119	black	0.0944635	-0.348482	-0.397049	0.0847881	0.0495022	0.0939791	0.122079	0.384097
Elmo1	black	0.14048	-0.299695	-0.357418	0.0278285	0.05587	0.0624677	0.0737918	0.32712
Prkcb	black	0.136149	-0.292027	-0.344349	0.0316659	0.0254305	0.0416184	0.056026	0.309293
Ccnl1	black	0.59845	0.247155	0.133725	0.0720251	-0.0513726	-0.235181	-0.187661	-0.235914
Hmgcs2	green	-0.24988	-0.0952079	-0.223549	0.393808	0.371785	0.359945	0.511694	0.411268
Ifitm3	black	-0.361554	-0.272057	-0.486262	0.640567	0.430905	0.598357	0.743217	0.675778
Hmgb2	black	-0.0495782	-0.214135	-0.193265	0.505855	0.262665	0.234375	0.366287	0.415144
Tspan13	black	0.103104	-0.326356	-0.396257	0.0799965	0.0938776	0.10635	0.123729	0.348192
Ltb4r1	black	0.101346	-0.298061	-0.35042	0.0778855	0.0846537	0.0677001	0.0947437	0.327546
Treml1	green	-0.00663194	-0.0585733	-0.0691215	-0.00426477	0.0667917	0.0514546	0.0558031	0.0654342
Ggt1	brown	0.177792	0.919571	0.463514	-0.203426	-0.247221	-0.112365	-0.0773749	-0.403482
Aoc1	green	0.00505975	-0.0726067	-0.134118	0.249244	0.01111	0.138458	0.204583	0.186898
Hmox1	black	-0.186074	-0.263869	-0.37746	0.505845	0.358063	0.496462	0.628843	0.629337
Slc2a1	black	0.0844619	-0.345519	-0.459343	0.155754	0.104555	0.0958291	0.21445	0.395481
Pik3cd	black	0.115534	-0.310242	-0.355518	0.0164826	0.0420007	0.050339	0.0499819	0.301328
Cd101	black	0.133466	-0.276015	-0.319926	-0.00749595	0.0148807	0.023147	0.025956	0.278171
Pou2f2	black	0.107876	-0.28343	-0.349029	0.0332198	0.0154472	0.0809024	0.0761186	0.309425
Cd27	blue	0.409389	0.320745	0.300498	-0.198068	-0.205215	-0.432246	-0.461567	-0.493749
Amer2	black	0.119946	-0.291654	-0.333903	0.0174204	0.00894742	0.0227474	0.0433	0.295029
Pdlim7	black	-0.0779937	-0.550439	-0.619396	0.312863	0.246838	0.117392	0.33268	0.601414
Clic1	turquoise	-0.371753	-0.499637	-0.630914	0.694658	0.526291	0.532975	0.821901	0.887005
Alox5	black	0.10951	-0.311234	-0.355227	0.0258138	0.0283406	0.0292454	0.0551963	0.315579
Antxr2	black	0.14704	-0.292869	-0.370944	0.0355882	0.0522104	0.0481951	0.0685084	0.316661
AI314278	yellow	0.22318	0.564486	0.91256	-0.503929	-0.426177	-0.425778	-0.501606	-0.580384
Cnn2	black	0.105103	-0.358541	-0.420856	0.120836	0.0480861	0.105771	0.142747	0.389074
Rbms1	black	0.202879	0.113232	0.036114	0.20558	0.0549041	-0.0574954	0.102661	0.0829203
Tesc	green	-0.283361	-0.331134	-0.410094	0.355533	0.232092	0.238272	0.323242	0.372556
Ffar2	black	0.100164	-0.224843	-0.259007	-0.00927856	0.0277181	0.0138948	0.0147004	0.226752
Scin	pink	-0.124926	-0.308771	-0.382048	0.38837	0.176692	0.139538	0.34904	0.377319
Trpc1	blue	0.656137	0.456182	0.350509	-0.0900866	-0.145957	-0.224723	-0.256323	-0.38386
Phgdh	red	-0.0525972	-0.312534	-0.226235	0.270937	0.188312	0.201514	0.2607	0.288989
Ckb	green	-0.275009	-0.0705828	-0.284031	0.269343	0.162488	0.395629	0.411309	0.309406
Miox	yellow	0.0300478	0.425574	0.622929	-0.36501	-0.362408	-0.0824436	-0.430622	-0.523407
Akr1c21	yellow	-0.140224	0.51391	0.722056	-0.251947	-0.270882	0.0936155	-0.151006	-0.330008
Zc3h12a	black	0.165069	-0.310691	-0.371307	0.0525855	0.0466954	0.0515515	0.06848	0.315834
P2ry13	black	0.137369	-0.27502	-0.320437	0.0137145	0.0126103	0.0224581	0.037419	0.280519
Havcr2	black	0.128139	-0.279186	-0.322676	-0.00818039	-0.0109885	0.0269648	0.0313986	0.276483
Ly6c1	pink	-0.398482	-0.446739	-0.546348	0.504222	0.360013	0.260211	0.517938	0.556206
AC139671.1	black	0.128151	-0.28565	-0.331856	0.0015587	0.0170965	0.0222246	0.0319393	0.287855
Gm20186	black	0.136782	-0.351658	-0.399978	0.0863025	0.0772345	0.0335189	0.0814995	0.349865
Akr1c14	brown	0.207535	0.530612	0.462765	-0.236234	-0.203595	-0.21963	-0.225997	-0.306972
Cd177	black	0.117623	-0.271627	-0.314999	0.0110472	0.0356471	0.0381809	0.0462676	0.277138
Batf	black	0.0788199	-0.266207	-0.321422	0.0374063	0.0349476	0.0385623	0.0691626	0.295367
Clec2h	green	0.284037	0.0639663	0.359286	-0.274483	-0.169026	-0.18917	-0.340032	-0.361453
Gm17619	black	0.133453	-0.252032	-0.302028	-0.00301046	0.0404242	0.0184606	0.0226133	0.263464
Txnip	black	-0.117549	-0.111503	-0.296967	0.531802	0.300361	0.339416	0.505618	0.471568
Klf7	black	0.184474	-0.346173	-0.356312	0.0854244	0.0332684	0.000604348	0.0482532	0.303343
Arl4c	black	-0.00234572	-0.480189	-0.550663	0.264623	0.173028	0.139483	0.252511	0.513636
Serpinb1a	pink	-0.300839	-0.353345	-0.443939	0.464129	0.267208	0.15671	0.412996	0.469536
AI467606	black	0.133029	-0.329217	-0.376015	0.0519072	0.0472407	0.0498431	0.0762375	0.338261
Cyp2d26	green	0.237022	0.225117	0.186763	-0.127453	-0.10646	0.00837396	-0.201511	-0.338334
Hic1	black	0.108793	-0.238212	-0.275996	-0.00787298	0.00801877	0.00726925	0.0155711	0.238281
AC140186.1	black	0.129051	-0.272766	-0.310529	-0.0227077	0.00411411	0.00362548	0.015254	0.264297
Cybb	black	0.0842174	-0.292215	-0.371257	0.111934	0.0861981	0.150025	0.146371	0.36798
Ctgf	pink	-0.164669	-0.343831	-0.407731	0.385017	0.223081	0.13807	0.372049	0.39967
Psd4	black	0.147381	-0.304037	-0.347277	-0.00416131	0.0620223	0.0327993	0.0444759	0.301808
Rasgrp4	black	0.120794	-0.308559	-0.361981	0.0369993	0.0440139	0.0428396	0.0712138	0.320143
Fpr1	black	0.0714508	-0.302731	-0.355709	0.0805843	0.0485274	0.062538	0.0949985	0.318327
2810433D01Rik	green	-0.00292516	-0.0168325	-0.00954342	0.00758238	0.0514935	0.0675315	-0.00331151	-0.0081053
E130102H24Rik	blue	0.410537	0.317406	0.282288	-0.142331	-0.170331	-0.388965	-0.410561	-0.440257
Pabpn1	blue	0.675979	0.217458	0.130492	-0.0134926	-0.0696831	-0.222694	-0.206252	-0.21301
Rab8b	black	0.125492	-0.301529	-0.36781	0.0645233	0.0743162	0.0772985	0.0971896	0.333963
Hvcn1	black	0.171334	-0.225996	-0.281435	-0.0240603	0.0205547	0.0334534	0.0341181	0.250243
Timp3	brown	0.58171	0.729048	0.566679	-0.36686	-0.299646	-0.487671	-0.525415	-0.725062
Sbno2	black	0.233057	-0.299858	-0.383612	0.130329	0.0827515	0.057435	0.0979973	0.318377
Fermt3	black	0.0885361	-0.343261	-0.395633	0.0609654	0.107244	0.097922	0.11594	0.364664
Leprotl1	black	-0.0627541	0.0126776	-0.197965	0.354878	0.191191	0.266635	0.354086	0.290674
Gm26532	black	0.140336	-0.357451	-0.417032	0.122576	0.0891023	0.111185	0.170777	0.371196
C1qb	green	-0.219416	-0.213124	-0.375598	0.417526	0.225657	0.538752	0.477427	0.506048
Tmem50a	black	-0.193804	-0.284212	-0.428726	0.458093	0.32149	0.425475	0.47062	0.429358
Grk2	black	0.0754161	0.0112686	-0.0198474	0.193388	0.0754255	0.11047	0.12458	0.109617
Foxc1	red	-0.0233909	-0.205576	-0.247977	0.186533	0.0854443	0.0443023	0.206552	0.212088
Tpm3	black	-0.22121	-0.369342	-0.390116	0.680397	0.415469	0.42583	0.631249	0.676912
Orai2	black	0.130835	-0.312194	-0.355544	0.0108871	0.0720677	0.0246967	0.0454218	0.305158
Skap2	black	-0.238496	-0.271689	-0.34509	0.534594	0.329107	0.369566	0.537118	0.548474
Crip2	pink	-0.287363	-0.411363	-0.476058	0.429609	0.266297	0.222861	0.369468	0.431153
Sdcbp	black	-0.199113	-0.469762	-0.341684	0.566677	0.351304	0.377926	0.534011	0.622273
Ubash3b	black	0.14259	-0.319399	-0.356813	0.0242134	0.0728977	0.0145786	0.0591274	0.325535
Hexb	black	0.0932043	0.579166	0.0463807	0.0298435	-0.0521155	0.174141	0.191522	-0.020101
Slc15a3	black	0.123296	-0.31776	-0.375827	0.0477383	0.0643525	0.0961365	0.0956854	0.342902
Tnfrsf13b	black	0.136775	-0.284052	-0.33396	-0.0011782	0.027898	0.0392371	0.0422173	0.284098
Tnfaip8l2	black	0.0616659	-0.296056	-0.363476	0.0751174	0.0501039	0.111921	0.11291	0.33492
St3gal4	black	0.0464382	-0.345486	-0.390509	0.115949	0.0785598	0.0965824	0.127007	0.367806
Zfhx3	black	0.12691	-0.341438	-0.406001	0.0706548	0.0699234	0.06337	0.102042	0.346327
1600027J07Rik	green	-0.0334118	-0.026488	-0.0385948	0.0858423	0.0398557	0.0851775	0.0549448	0.0498843
Serpinb6a	pink	-0.244146	-0.388008	-0.429589	0.577203	0.419847	0.490056	0.58891	0.595727
Ass1	yellow	0.0109673	0.345924	0.678776	-0.403648	-0.345408	-0.0472736	-0.428544	-0.490204
Fgl2	black	0.0792975	-0.289601	-0.368726	0.107332	0.0689447	0.107228	0.131757	0.350166
Arid5a	black	0.0955045	-0.349278	-0.408775	0.126471	0.0800818	0.102986	0.128593	0.368388
Pbxip1	black	0.251943	0.0455126	-0.134298	0.124829	0.0645465	0.11333	0.0540702	0.00988783
Hnf4g	blue	0.344367	0.395405	0.320428	-0.145249	-0.16189	-0.340747	-0.332777	-0.406515
Ucp2	black	-0.30966	-0.325943	-0.534148	0.614696	0.439063	0.513957	0.760005	0.753598
Csnk1e	black	0.0657811	-0.430229	-0.496944	0.194989	0.150173	0.12942	0.209319	0.45913
Rell1	black	0.148659	-0.335968	-0.424145	0.143385	0.130805	0.106177	0.181706	0.389572
Ehf	red	-0.0593476	-0.269395	-0.306007	0.240841	0.141571	0.105009	0.253538	0.267255
Gsta4	green	-0.249085	-0.30844	-0.293559	0.448036	0.359719	0.513785	0.520983	0.447992
Tnni2	black	0.106268	-0.254178	-0.301499	0.00707426	0.0466692	0.0443761	0.0662967	0.265318
Nudt19	brown	0.0555272	0.75314	0.581532	-0.107042	-0.212429	-0.0734533	0.0414003	-0.204499
Proser2	red	0.0385502	-0.164928	-0.187277	0.150185	0.0628197	0.0275529	0.168733	0.168209
Lrg1	black	-0.0950486	-0.226239	-0.34304	0.290132	0.262642	0.163186	0.324664	0.411907
Clec12a	black	0.0965237	-0.274963	-0.33625	0.0557575	0.0410554	0.0900302	0.0897791	0.312321
Lrp2	brown	0.490218	0.802656	0.657666	-0.415617	-0.380095	-0.387185	-0.56646	-0.767547
Slc22a2	brown	0.139954	0.815898	0.338684	-0.0690975	-0.135484	0.0268061	0.0888128	-0.218485
Gnai2	black	-0.207154	-0.19484	-0.157562	0.554694	0.33757	0.429385	0.572273	0.589165
Sparc	green	-0.0649659	-0.245274	-0.283872	0.341964	0.195662	0.216321	0.295113	0.279177
Mal2	pink	-0.236819	-0.376832	-0.433453	0.397935	0.207661	0.113281	0.334847	0.4111
Ugt2b38	brown	0.137406	0.827254	0.378468	-0.198656	-0.227959	0.0121116	-0.0914207	-0.409667
Actn1	black	0.0296215	-0.49054	-0.57478	0.358035	0.207989	0.166057	0.358324	0.57609
Prok2	black	0.0638902	-0.221176	-0.256657	0.0520549	0.0941808	0.0496459	0.0941633	0.229255
Rab44	black	0.108921	-0.23662	-0.281031	0.0257687	0.0772533	0.0284789	0.0453867	0.257368
Acox3	blue	0.620012	0.616593	0.528688	-0.310223	-0.271681	-0.46082	-0.460618	-0.595889
Abcd4	blue	0.494539	0.262076	0.221546	-0.126626	-0.097167	-0.218912	-0.281904	-0.349446
Tlr4	black	0.14091	-0.317175	-0.371758	0.0191603	0.0637076	0.0421412	0.0614165	0.322266
Map7d1	black	0.0953919	-0.379634	-0.440503	0.105156	0.0846145	0.104312	0.151721	0.40595
Prodh2	blue	0.371029	0.11051	0.25763	-0.139835	-0.0812249	-0.116955	-0.277159	-0.338711
B4galnt1	black	0.0617497	-0.417726	-0.501365	0.160156	0.128549	0.1245	0.205051	0.464211
Ttr	green	-0.00926288	0.304773	0.270945	-0.127317	-0.121722	0.15182	-0.0659456	-0.242663
Azgp1	brown	-0.225147	0.431681	0.0981427	0.129151	-0.00431542	0.245215	0.270661	0.0807764
Pnn	blue	0.691846	0.188564	0.084078	0.0352057	-0.0437095	-0.204086	-0.170841	-0.145023
Adamts15	blue	0.328232	0.470404	0.284419	-0.177701	-0.175703	-0.315671	-0.29631	-0.395108
Cass4	black	0.110613	-0.263552	-0.318958	0.013034	0.0214533	0.0353791	0.0443685	0.282073
Pgam2	green	-0.229039	0.0118609	-0.108625	0.121656	0.0944564	0.304676	0.235487	0.127954
Fam174b	red	-0.0137034	-0.182696	-0.218367	0.122268	0.0812933	0.0492196	0.164907	0.180777
Ptp4a1	black	-0.220586	-0.418648	-0.490617	0.660154	0.46023	0.432771	0.703757	0.734533
Cry1	black	0.123996	-0.339068	-0.390262	0.095383	0.0720054	0.0854498	0.118472	0.373328
Rab25	pink	-0.273968	-0.355795	-0.406037	0.331493	0.206205	0.118592	0.302404	0.361745
Dpep1	green	0.289295	0.119439	0.230466	-0.207122	-0.0872684	-0.104172	-0.284233	-0.368496
Pilrb1	black	0.114232	-0.303981	-0.354915	0.0222086	0.0551671	0.0361586	0.0537448	0.309701
Rin3	black	0.157455	-0.313898	-0.324691	0.0164055	0.0423327	0.0447182	0.0327005	0.290904
E230001N04Rik	blue	0.389849	0.308807	0.329631	-0.143973	-0.17133	-0.360708	-0.396145	-0.397343
Tnfrsf23	black	0.134093	-0.319011	-0.377671	0.0628081	0.111735	0.0552087	0.112282	0.336429
Tm6sf1	black	0.0595984	-0.334296	-0.392058	0.149428	0.0857001	0.134871	0.1547	0.387588
Rnase4	green	0.162671	-0.127565	-0.0129583	-0.223474	-0.0905118	-0.145205	-0.291989	-0.202533
Milr1	black	0.121526	-0.302677	-0.357737	0.0366586	0.0198312	0.0601434	0.0729498	0.314483
Car12	blue	0.603869	0.509988	0.426493	-0.340194	-0.258826	-0.501607	-0.51166	-0.635949
Diaph1	black	0.120381	-0.0276459	-0.146847	0.229078	0.116336	0.140115	0.123999	0.0841142
E030030I06Rik	black	0.0757413	-0.262581	-0.32985	0.0594688	0.0553681	0.109474	0.128762	0.355314
Tagln2	pink	-0.24797	-0.548973	-0.523159	0.648849	0.471312	0.460244	0.706627	0.796649
Il1f6	pink	-0.265602	-0.354872	-0.41098	0.33489	0.228873	0.073966	0.303963	0.387422
Orai1	black	-0.0314265	0.053471	-0.118971	0.201449	0.13445	0.136483	0.253207	0.198436
2310001H17Rik	black	0.194047	0.116338	0.211605	0.0577585	-0.0406543	-0.0675929	-0.0524697	-0.0253914
Slc22a12	brown	0.249332	0.903933	0.626777	-0.291075	-0.294163	-0.254372	-0.186352	-0.460506
Il10ra	black	0.0849607	-0.288518	-0.336579	0.0668132	0.067867	0.0875983	0.0916491	0.328974
Slc7a7	green	0.285563	0.082748	0.221703	-0.165539	-0.0988062	-0.0620617	-0.257598	-0.326486
Slc38a2	black	0.144432	-0.160164	-0.291659	0.444938	0.237275	0.190802	0.265994	0.24826
Aqp1	brown	0.382976	0.860076	0.54787	-0.330042	-0.313899	-0.327165	-0.301853	-0.548239
Mapkapk2	black	-0.0957945	-0.19205	-0.208508	0.386072	0.276191	0.183085	0.377736	0.41552
Tns1	blue	0.655375	0.551645	0.576759	-0.270904	-0.270091	-0.466355	-0.517331	-0.644688
D630023F18Rik	green	0.177461	-0.200706	0.0853692	-0.0512515	0.0461822	0.00235047	-0.10775	-0.0822484
Lilra6	black	0.0946344	-0.243975	-0.283646	0.0203171	-0.0168611	0.00743687	0.0356496	0.250851
Ifngr2	black	-0.178063	-0.152604	-0.237698	0.426511	0.250113	0.268457	0.462882	0.430108
Il10rb	black	0.127378	0.00995064	-0.0668155	0.169296	0.0339203	0.126042	0.122787	0.079431
Cela1	yellow	0.129982	0.263662	0.836959	-0.434979	-0.339922	-0.264995	-0.491833	-0.497386
Rnf149	black	0.272261	0.237387	0.00782131	0.168538	0.0252864	0.0196088	0.0293054	-0.0374722
Hbb-bs	green	0.135337	0.00774376	0.123552	-0.376026	-0.114504	-0.150487	-0.391802	-0.355006
Zeb2	black	0.548286	0.207543	0.164102	0.0714949	-0.0565988	-0.176347	-0.166033	-0.170706
2900060B14Rik	black	0.15505	-0.239487	-0.29659	0.0489875	0.00875251	0.0244496	0.0412089	0.2539
Cyp4a10	brown	0.0824614	0.690848	0.214744	0.0813963	0.013345	0.0813002	0.229001	-0.0863071
Myadm	black	0.121335	-0.295189	-0.370191	0.0888229	0.0341628	0.0694926	0.105751	0.343587
Snhg20	blue	0.5693	0.191311	0.160924	-0.0504487	-0.047283	-0.279392	-0.250456	-0.252066
Wipf1	black	0.125734	-0.332284	-0.395372	0.12608	0.109426	0.0987399	0.136002	0.381503
Nfkbie	black	0.103895	-0.3022	-0.369343	0.0949766	0.0881098	0.0889464	0.120204	0.346565
Cklf	black	0.11942	-0.333819	-0.415554	0.113345	0.0765104	0.0846067	0.120595	0.364045
4430402I18Rik	blue	0.456055	0.374816	0.499279	-0.215441	-0.227986	-0.332228	-0.353049	-0.423042
D630029K05Rik	brown	0.180964	0.694391	0.702835	-0.327879	-0.297263	-0.270754	-0.198629	-0.370769
Fut9	brown	0.574807	0.603439	0.726293	-0.460295	-0.380955	-0.511558	-0.707441	-0.809697
Evi2	black	0.118282	-0.301948	-0.350179	0.0252095	0.0692467	0.0572966	0.0649825	0.314159
Treml4	black	0.118162	-0.267052	-0.314568	0.00353226	0.00236406	0.0321827	0.0389038	0.26876
Chrna4	blue	0.365333	0.226111	0.302131	-0.191206	-0.123576	-0.174385	-0.287037	-0.35748
Chst12	black	0.128634	-0.303361	-0.345651	0.00971635	0.0273081	0.0418632	0.052521	0.302401
Stx11	black	0.114299	-0.338074	-0.400888	0.0808847	0.0746923	0.0785614	0.12278	0.369274
Lrp1	black	0.139553	-0.312696	-0.367576	0.0445811	0.0912257	0.0640591	0.0910849	0.336434
Cyp2a5	brown	0.0975858	0.643969	0.174181	0.024403	-0.0303597	-0.0034809	0.141917	-0.140479
Flna	black	0.0273056	-0.427121	-0.522122	0.257862	0.149067	0.135193	0.293567	0.483255
Nphs2	green	-0.0204163	-0.0625122	-0.0644526	0.0505646	0.101594	0.0858794	0.0342906	0.0138517
Rab11fip1	black	0.110124	-0.32837	-0.381625	0.0722024	0.0499799	0.0526294	0.100676	0.343004
Pik3r5	black	0.127327	-0.2811	-0.33452	0.0257168	0.0447433	0.0464261	0.0531467	0.29155
Ppbp	green	-0.0485276	-0.118479	-0.138556	0.0764792	0.0769486	0.0541702	0.115786	0.131223
Mgst1	green	-0.343736	-0.100228	-0.416297	0.644925	0.404874	0.560281	0.793413	0.647459
Fli1	black	0.0495795	-0.359792	-0.422665	0.136439	0.0972512	0.0810099	0.15971	0.402057
Ube2i	black	-0.2837	-0.40636	-0.474222	0.694169	0.430446	0.47779	0.71161	0.742991
Ptgs2os2	black	0.116767	-0.278878	-0.314151	0.00560248	0.0273076	0.0144964	0.0411649	0.28179
Gfod1	black	0.153692	-0.297712	-0.347231	-0.00808602	0.0366038	0.0105161	0.0336763	0.29024
Def6	black	0.110953	-0.337646	-0.388392	0.0327775	0.0571269	0.0690003	0.0717285	0.334383
Cbr1	green	-0.333932	-0.267954	-0.310836	0.56461	0.369037	0.512331	0.654267	0.570166
Irf1	black	0.0577112	-0.373566	-0.444064	0.155145	0.148307	0.153299	0.19187	0.421469
Il18rap	black	0.101534	-0.298527	-0.338841	0.0600128	0.0556644	0.0297246	0.068551	0.306022
Krit1	blue	0.673069	0.171377	0.0665694	0.0707459	0.000981982	-0.196821	-0.133043	-0.113833
Cyp4a14	green	0.0481825	0.50718	0.230621	0.0345792	-0.0225782	-0.000815473	0.14424	-0.0667515
Slc47a1	brown	0.499413	0.856233	0.500525	-0.231889	-0.261312	-0.358676	-0.356152	-0.612722
Cebpe	black	0.124581	-0.29035	-0.328912	-0.00752064	0.000766784	0.0230015	0.0334938	0.284276
Ttc14	blue	0.715563	0.214509	0.0739645	-0.00804708	-0.0510275	-0.232134	-0.179307	-0.159257
Apob	green	0.00179221	-0.168051	-0.0613519	0.1003	0.129826	0.097151	0.066985	0.0537654
Twf2	black	0.116785	-0.32445	-0.371888	0.0983478	0.0721451	0.10642	0.127218	0.375884
mt-Co2	green	-0.285356	0.021867	-0.432497	0.551452	0.341241	0.663738	0.666372	0.456462
Plcg2	black	0.123692	-0.302279	-0.36898	0.0363269	0.0444603	0.0639221	0.0756642	0.313294
C1qa	green	-0.248153	-0.202502	-0.353055	0.4135	0.202361	0.513407	0.467891	0.472232
Bnip2	black	0.0314413	-0.100641	-0.199651	0.275352	0.139857	0.108514	0.184365	0.187209
Snx10	black	0.0865886	-0.451405	-0.446673	0.205256	0.183488	0.152564	0.212616	0.465984
Lhfp	red	0.0513387	-0.0524147	-0.0851077	0.0551092	0.0216715	0.0108859	0.081158	0.073725
Kcnk1	pink	-0.195166	-0.292474	-0.39381	0.329386	0.224305	0.215705	0.350934	0.357321
Nat8f1	brown	0.123521	0.854807	0.644702	-0.386219	-0.371805	-0.182153	-0.325649	-0.586422
Cfi	green	-0.0803162	0.0393912	-0.0761191	0.338775	0.123262	0.355533	0.300446	0.198068
Golm1	black	0.116837	-0.27854	-0.357157	0.0813057	0.0763133	0.0690104	0.106365	0.326943
Slc22a7	green	0.00617339	0.314345	0.0639215	-0.0775834	-0.0506251	-0.0124908	-0.00347415	-0.120797
Ppl	red	0.0296707	-0.140012	-0.181632	0.14035	0.0619409	0.0769278	0.191613	0.16599
Casp4	black	0.105806	-0.314568	-0.36391	0.0772579	0.0828288	0.092803	0.12125	0.351621
Mob3a	black	0.120976	-0.32126	-0.373632	0.0578999	0.0284815	0.0555224	0.0851048	0.341299
Ugt3a1	brown	0.144157	0.752182	0.367521	-0.0615453	-0.136729	0.0587781	0.0680835	-0.219206
Acnat1	blue	0.231534	0.0737519	0.16391	-0.0618453	-0.0660446	-0.233552	-0.317178	-0.314567
Kdm6b	black	0.455189	0.114222	0.112744	0.051	-0.0240581	-0.199446	-0.145632	-0.122892
Rgs3	black	0.125351	-0.221625	-0.28732	0.0193207	0.0181852	0.0406832	0.0498404	0.275591
Ctsc	black	-0.128239	-0.471997	-0.615171	0.391734	0.261852	0.32772	0.435803	0.635747
Ces2c	brown	0.03178	0.701542	0.209446	0.0895308	0.0117719	0.102074	0.269677	-0.0481353
Slco1a6	brown	0.276836	0.89095	0.505191	-0.236476	-0.241399	-0.174197	-0.147598	-0.424049
Ctsd	black	-0.160064	-0.279478	-0.740975	0.516273	0.387089	0.37109	0.63561	0.668255
Olfr1406	green	-0.0156699	-0.00484626	0.0112662	-0.0266531	-0.0129342	-0.0201134	-0.0144172	-0.0147579
Sox4	pink	-0.132954	-0.41448	-0.43427	0.490826	0.264968	0.13069	0.362707	0.423757
Plxnc1	black	0.116942	-0.289334	-0.342215	0.0271482	0.0710196	0.0581384	0.0670661	0.298546
Stx16	blue	0.627233	0.208518	0.163673	-0.0982347	-0.0997063	-0.26224	-0.285852	-0.273062
Gp5	green	-0.00204456	-0.0559477	-0.065905	-0.00406357	0.0647047	0.0418497	0.0511096	0.062383
Cdh13	red	0.0684011	-0.0667583	-0.0952988	0.0398823	0.0210529	0.0381893	0.0919957	0.0667332
Ostf1	black	-0.337095	-0.392036	-0.328136	0.50495	0.346898	0.434977	0.549491	0.624942
Pycard	black	-0.248201	-0.49013	-0.486876	0.458036	0.35553	0.404936	0.501833	0.580181
D930030I03Rik	black	0.134618	-0.276761	-0.316786	-0.000656523	0.0376017	0.0143092	0.0327502	0.277031
Hspa1a	green	-0.17493	-0.150125	-0.382285	0.454289	0.233639	0.458614	0.524743	0.498062
Cyp2d9	brown	0.0637224	0.612334	0.215387	-0.0572576	-0.1045	-0.0282214	0.0146491	-0.179515
Alcam	black	0.196113	-0.188042	-0.280534	-0.0141407	0.0159739	0.00707722	0.0349167	0.250638
Gm13480	green	-0.00842377	0.00923135	0.00156889	0.0189656	0.0161103	0.0302493	0.0195025	0.0136924
Ptpn1	black	0.0678077	0.0237702	0.00732774	0.321622	0.14294	0.223997	0.220789	0.198881
Blvrb	green	-0.210233	-0.291047	-0.305936	0.378025	0.271313	0.340477	0.51508	0.573987
Ap1s2	black	-0.0194626	-0.389105	-0.45913	0.22667	0.156679	0.132861	0.223611	0.440275
Gm11837	green	0.0628142	-0.262046	0.164129	-0.0738347	0.0171463	-0.0652098	-0.167144	-0.0442646
Pag1	black	0.17861	-0.25979	-0.322432	0.0204781	0.00815406	0.0150681	0.0167488	0.258416
Calb1	green	-0.108455	0.194624	0.0827657	-0.145358	-0.0608198	0.129902	-0.0390097	-0.171824
Tcim	pink	-0.197999	-0.360578	-0.431868	0.466843	0.284447	0.225301	0.434723	0.424988
Cttnbp2	blue	0.313235	0.0315654	0.113368	-0.025721	-0.044335	-0.204674	-0.319189	-0.311217
Birc5	green	-0.0306607	-0.109109	-0.0820272	0.189207	0.0914528	0.264001	0.171988	0.176849
Cpn1	green	-0.207159	-0.0951442	-0.07754	0.408782	0.287383	0.493134	0.500631	0.362343
Col15a1	black	0.120135	-0.263848	-0.29405	-0.00230849	0.0123662	0.0366095	0.0393968	0.254893
Hk2	black	0.122122	-0.331712	-0.388934	0.0520117	0.0392989	0.0546305	0.09662	0.346955
Vps37b	black	0.127725	-0.354417	-0.424799	0.144703	0.117303	0.0913649	0.148878	0.385537
4930532G15Rik	black	0.131924	-0.234076	-0.275186	-0.000763767	0.0189955	0.0118982	0.0184071	0.224553
Birc3	black	0.125214	-0.355746	-0.417072	0.167146	0.0981325	0.124772	0.17337	0.410162
Fabp1	green	-0.174389	-0.260593	-0.195897	0.262761	0.269534	0.229358	0.332422	0.336391
Defb36	green	-0.0471329	-0.0962083	-0.124662	0.215414	0.0586437	0.12216	0.202934	0.198552
Aldob	yellow	-0.0622653	0.187046	0.514307	-0.194013	-0.191099	0.146664	-0.113495	-0.122582
Atxn1	blue	0.538937	0.137789	0.363196	-0.173896	-0.141513	-0.324679	-0.386025	-0.360389
Gstp1	green	-0.440015	-0.0573532	-0.158108	0.436399	0.275433	0.40453	0.651802	0.528901
Sh2b2	black	0.139717	-0.309389	-0.355354	0.0106227	0.0121733	0.0429025	0.0569908	0.310225
Ltc4s	black	-0.0725523	-0.430647	-0.507671	0.169013	0.174919	0.163621	0.225801	0.456696
Ifi207	black	0.0767305	-0.256383	-0.319097	0.0834531	0.0811487	0.14078	0.138407	0.317428
Ceacam10	black	0.127821	-0.284879	-0.325656	0.00512604	0.0311247	0.038034	0.0475193	0.282336
Rras	pink	-0.229497	-0.29776	-0.453016	0.524171	0.341318	0.496584	0.613186	0.638249
Ankrd11	black	0.536374	0.202702	0.18415	0.0714394	-0.0419231	-0.190631	-0.188846	-0.190536
Agps	brown	0.222263	0.57075	0.348256	-0.189284	-0.222627	-0.193354	-0.0964099	-0.237678
Rasa3	black	0.149755	-0.282801	-0.337268	0.0196635	0.0719563	0.0512629	0.0521824	0.290742
Klk1	green	-0.398189	-0.18069	-0.402202	0.340783	0.305967	0.422279	0.516716	0.385723
Slc3a2	black	0.220489	-0.147925	-0.272848	0.125248	0.127297	0.15975	0.0808689	0.106144
Jpt1	black	-0.231065	-0.545737	-0.468081	0.523387	0.391181	0.382927	0.557524	0.648355
Nox4	green	0.465448	0.195935	0.486444	-0.320759	-0.217439	-0.347425	-0.535527	-0.556203
Fmo5	brown	0.277922	0.7384	0.515698	-0.159269	-0.217203	-0.159235	-0.102309	-0.313662
Eci3	brown	0.0422879	0.766209	0.500486	-0.182813	-0.249693	-0.003821	0.00917341	-0.25456
Atf7ip	black	0.39263	0.151406	0.139263	0.0895263	-0.0160761	-0.0389202	-0.0720268	-0.112284
Epn3	pink	-0.159699	-0.305622	-0.371557	0.252361	0.158916	0.11022	0.251601	0.282764
Ankrd12	black	0.608041	0.14717	0.118321	0.0176475	-0.0703837	-0.247865	-0.216017	-0.181085
Luc7l2	blue	0.736166	0.217005	0.10399	-0.00276818	-0.0813319	-0.285097	-0.229668	-0.209195
Acat3	green	-0.127659	-0.0745111	-0.069803	0.29723	0.199009	0.292274	0.320645	0.240322
Ankrd44	black	0.256311	-0.137384	-0.212008	0.00917331	-0.0200134	-0.0378628	-0.0343873	0.168669
Steap1	green	-0.105259	-0.313635	-0.359866	0.403763	0.24707	0.164846	0.386058	0.380155
Ighv14-4	green	0.00141972	0.0105592	-0.00414352	-0.0185219	-0.0228144	-0.0206824	-0.0187169	-0.02625
Cyp4a12a	brown	0.127896	0.446309	0.378377	-0.269581	-0.155167	-0.211103	-0.185897	-0.321455
Ifnar2	black	-0.146444	-0.17204	-0.238688	0.347661	0.213288	0.357305	0.399614	0.386715
Olr1	black	0.13794	-0.268909	-0.3198	0.00439572	0.0107845	0.0338263	0.0372814	0.279232
Sh3bp1	black	0.105306	-0.3026	-0.355836	0.0458363	0.026672	0.0608532	0.0708623	0.304461
Gm21188	black	0.130791	-0.266161	-0.318258	0.00493387	0.0480209	0.0272329	0.0492093	0.278796
Chac1	black	0.0460491	-0.229364	-0.284967	0.0724476	0.0296098	0.0380883	0.0894971	0.248902
Nell2	green	0.0111337	-0.00380825	-0.00874769	-0.0229499	0.0269858	-0.0180976	-0.0176499	-0.020776
Lrrc41	black	0.0731905	-0.0295474	-0.0658516	0.271947	0.113959	0.135375	0.22645	0.240806
Egr2	black	0.0967635	-0.33629	-0.39401	0.0792186	0.0514622	0.084295	0.11164	0.360838
Pon2	black	-0.081013	0.077672	-0.210006	0.280827	0.16437	0.308176	0.385245	0.279539
Son	blue	0.730646	0.205546	0.215999	-0.151492	-0.145614	-0.405414	-0.361471	-0.285731
Ctla2a	green	-0.229915	-0.270104	-0.332943	0.349135	0.203683	0.16578	0.339945	0.346212
Sphk1	pink	-0.245202	-0.386943	-0.44699	0.40247	0.230752	0.0723672	0.380069	0.445501
Nckap1l	black	0.0915979	-0.314186	-0.382159	0.0723091	0.062031	0.0926681	0.105628	0.348006
Taf1d	blue	0.646556	0.192623	0.177504	-0.0297285	-0.0684156	-0.326954	-0.239614	-0.219295
Col6a6	brown	0.385764	0.540083	0.315546	-0.276559	-0.221904	-0.37027	-0.339869	-0.442822
Cd48	black	0.0417865	-0.28574	-0.365569	0.0898723	0.0758979	0.163291	0.159459	0.35588
Ube2c	green	-0.0591514	-0.0716981	-0.0869846	0.155307	0.0732302	0.20223	0.15998	0.15499
Gm11548	green	0.0100238	-0.0143953	0.0138821	-0.0174667	0.00508719	-0.0157959	-0.0228012	-0.00721879
Trim30d	black	0.104253	-0.279064	-0.321921	0.0571934	0.033696	0.0543943	0.0694122	0.297621
BC035947	brown	0.128054	0.385669	0.347642	-0.1654	-0.1338	-0.131397	-0.145424	-0.263543
Ccdc88b	black	0.124835	-0.30007	-0.351351	0.0262863	0.0607344	0.0369983	0.0625874	0.303778
Acss1	green	0.196401	-0.148098	0.120312	-0.144044	-0.0163654	-0.0598976	-0.215069	-0.215623
Stmn3	green	-0.0163589	-0.0243173	-0.0296695	-0.00193149	0.0113685	0.0443305	0.0292485	0.0298797
Ssh2	black	0.204175	-0.264302	-0.31991	0.132636	0.0773765	0.0572981	0.0761302	0.297618
Hist1h4i	black	0.0413915	0.0695705	0.12233	0.0819253	-0.0257298	0.025175	0.0618662	0.0531885
Ccnt2	blue	0.684756	0.194774	0.126793	-0.0390888	-0.0906692	-0.255614	-0.237938	-0.219569
Tlr6	black	0.12267	-0.299178	-0.349651	0.024098	0.0795164	0.0444251	0.069511	0.301235
Entpd1	black	0.07422	-0.3114	-0.363747	0.129558	0.0796099	0.107458	0.139588	0.35793
Ckmt1	green	-0.208834	-0.282988	-0.355058	0.290615	0.195877	0.201193	0.258207	0.283082
Arc	red	0.0269117	-0.119347	-0.156251	0.13499	0.080083	0.0637251	0.160517	0.128826
Asap1	black	0.20111	-0.231973	-0.275101	0.0306055	0.0344275	0.0128234	0.0176204	0.245249
Trf	black	0.0565691	-0.351579	-0.429563	0.177651	0.169592	0.203269	0.200571	0.382667
Cwc25	black	0.185089	-0.2779	-0.286584	0.00842663	0.0267497	0.00707921	0.00819806	0.259903
Mafg	blue	0.742101	0.269336	0.277207	-0.14563	-0.16677	-0.36447	-0.35168	-0.32049
Gzmc	green	0.041025	-0.0703606	-0.0803717	-0.00486525	0.0515769	0.0253144	0.0157851	0.0659665
Hykk	yellow	0.456785	0.650088	0.818741	-0.388078	-0.353131	-0.445369	-0.497754	-0.613652
Gm15788	green	-0.0148131	-0.0175522	0.0225565	-0.021151	-0.0146661	-0.0256468	-0.0230493	-0.0176477
Ms4a6d	black	0.0062003	-0.327079	-0.415843	0.172823	0.135994	0.160229	0.216742	0.423747
Arhgap25	black	0.123671	-0.282409	-0.339876	0.0487063	0.047046	0.0677784	0.074217	0.309835
Psat1	green	-0.0360333	-0.239811	-0.085639	0.246801	0.239203	0.139316	0.222211	0.199151
Aadac	brown	-0.00195291	0.456585	0.109948	0.16507	0.00322174	0.323492	0.238441	-0.0374375
Rassf4	black	0.116326	-0.299916	-0.353726	0.0575734	0.0623776	0.0844965	0.0981559	0.328657
Clk1	blue	0.701451	0.189471	0.110832	-0.0229265	-0.0754016	-0.252625	-0.236179	-0.194017
Lair1	black	0.115996	-0.294838	-0.353276	0.066219	0.04663	0.0797415	0.0958192	0.337989
Rbm24	green	-0.0190923	0.0403768	-0.0201054	-0.0309084	-0.0194106	-0.0302938	-0.0149153	-0.0314319
Tef	blue	0.628342	0.548404	0.577172	-0.292657	-0.259574	-0.46796	-0.499623	-0.613172
Adra1a	blue	0.300188	0.0107085	0.123705	-0.0494305	-0.0548085	-0.209215	-0.332292	-0.317145
Gusb	black	0.0278854	0.127739	-0.102987	0.148112	0.0830191	0.130576	0.173795	0.129914
Gpr132	black	0.112131	-0.276633	-0.325586	0.0373126	0.0271357	0.0766981	0.071057	0.29957
Per3	blue	0.544981	0.336527	0.259902	-0.0966978	-0.111306	-0.217109	-0.265615	-0.339857
mt-Co3	green	-0.302985	0.0149311	-0.433578	0.554498	0.343894	0.642155	0.650959	0.438076
Arf2	black	0.10771	-0.352058	-0.391502	0.100795	0.0938243	0.092068	0.134004	0.378438
Tmem27	brown	0.143132	0.723185	0.449827	-0.331387	-0.288756	-0.0796328	-0.297988	-0.576164
Kng2	green	-0.310567	-0.127872	-0.354496	0.305977	0.276336	0.433924	0.464506	0.337142
Hba-a1	green	0.136773	0.00972536	0.126974	-0.362544	-0.0990717	-0.151513	-0.380615	-0.341211
Adamts1	red	0.102835	-0.0392106	-0.188091	0.330226	0.129006	0.0547846	0.256941	0.186337
Stum	green	0.0350185	-0.00723794	-0.0159326	-0.020287	-0.026649	-0.0206945	-0.0256161	-0.0262775
Mefv	black	0.108105	-0.27769	-0.324432	0.0129987	0.0345278	0.0309334	0.0556982	0.287093
Tapbp	black	0.166846	0.20334	-0.119506	0.129081	0.0523038	0.0647366	0.112831	0.0212986
Il17ra	black	0.330763	0.256351	0.0526562	0.0188111	-0.0168974	-0.10512	-0.074732	-0.139238
Far2os1	green	-0.00596062	-0.0189327	0.0241266	-0.0211567	-0.0163181	-0.0165785	-0.0199613	-0.0093732
Pkd2	blue	0.609177	0.61411	0.451059	-0.268881	-0.244252	-0.445198	-0.43396	-0.595689
Ehbp1l1	black	0.107358	-0.299272	-0.379563	0.0960091	0.0939311	0.0850094	0.124877	0.35596
Gm14005	black	0.0895169	-0.324475	-0.381307	0.0634343	0.0740148	0.0692105	0.106429	0.346002
Srcin1	blue	0.370564	0.106182	0.171384	-0.129069	-0.117675	-0.305855	-0.416685	-0.40998
Tcn2	brown	0.26581	0.73296	0.338068	-0.295076	-0.221888	-0.111031	-0.27732	-0.554951
Gadd45a	turquoise	-0.106708	-0.378415	-0.437356	0.488017	0.374495	0.274238	0.573326	0.663958
Hao2	brown	0.0751856	0.729129	0.703766	-0.307129	-0.34098	-0.0973472	-0.175265	-0.374657
Slc17a3	brown	0.221429	0.878565	0.452063	-0.0765515	-0.154006	-0.114953	-0.0151192	-0.331536
Cd244	black	0.060315	-0.248597	-0.308928	0.0595795	0.0419703	0.0543158	0.0758616	0.28099
Tnni3	green	-0.0298667	-0.070438	-0.0765213	0.0726829	0.0235873	0.0199482	0.0554112	0.0760792
Mir142hg	black	0.133154	-0.28774	-0.333344	0.0182869	0.0204894	0.0394115	0.0489515	0.287958
Cysltr1	black	0.108513	-0.293856	-0.338668	0.013384	0.0649531	0.0664198	0.0682427	0.303281
Gm12319	green	0.0195822	-0.00816433	-0.0129554	0.0295774	0.0213565	0.0127619	0.00454756	0.000605168
Gc	green	0.144814	-0.167228	-0.0332039	-0.00347447	0.0189577	0.0147579	-0.122609	-0.104936
Ugt3a2	brown	0.350169	0.918036	0.591561	-0.333274	-0.323301	-0.279088	-0.354024	-0.614655
Mat2a	blue	0.664898	0.476005	0.399063	-0.0819531	-0.151754	-0.273175	-0.263139	-0.303497
Gm47918	green	0.00941129	0.0160704	-0.00386312	-0.020512	-0.022571	-0.0306809	-0.0231333	-0.0331203
Ngp	green	-0.10778	-0.224192	-0.265562	0.251959	0.100923	0.0651139	0.222636	0.270356
Mmp3	green	0.0208319	-0.029979	-0.0464533	0.0473957	0.0384645	0.024934	0.0541651	0.0422151
Cfap43	black	0.109281	-0.311002	-0.360412	0.0576649	0.0514216	0.0522192	0.0867939	0.326354
Prpf4b	blue	0.68535	0.230122	0.259603	-0.102172	-0.114485	-0.350331	-0.343118	-0.301986
Orm1	green	0.0681565	-0.119282	-0.137644	-0.00833209	0.0480335	0.0328106	0.0266005	0.117272
Tmem179	green	0.0165906	-0.00451983	0.014348	-0.0175885	0.0246045	-0.0156717	-0.0172941	-0.013546
Mogat1	brown	0.00856969	0.643575	0.328028	-0.0418046	-0.0785266	0.0133824	0.16463	-0.0976291
Cyp2j13	brown	0.240301	0.862507	0.449683	-0.125419	-0.2134	-0.111917	-0.0486975	-0.334445
Tuba1c	turquoise	-0.262544	-0.408692	-0.552066	0.547471	0.431788	0.413245	0.685958	0.771685
Chka	blue	0.548647	0.0128769	-0.0823395	0.143573	0.0543617	-0.0791118	-0.0392157	-0.00444881
D030045P18Rik	red	0.0645506	-0.101633	-0.128126	0.0632207	0.00765033	0.0137276	0.112077	0.0979223
Sh3kbp1	black	0.0969337	-0.279772	-0.298561	0.0145512	-0.00430307	0.0639349	0.0496326	0.285042
Hist1h2bl	green	0.0493652	-0.00235954	0.0238913	-0.00974289	-0.00626001	-0.00951449	-0.027258	-0.0193111
Trpv2	black	0.105899	-0.31995	-0.400219	0.0972447	0.11944	0.0989821	0.142648	0.375199
Hs3st1	red	-0.0258445	-0.161006	-0.185029	0.154517	0.122632	0.0464842	0.18239	0.180035
Apela	red	-0.109412	-0.218499	-0.260892	0.193831	0.140466	0.0985671	0.192042	0.211169
Serpinf2	brown	0.252991	0.864667	0.407511	-0.151918	-0.199479	-0.117454	-0.0709897	-0.361207
Slco2a1	red	0.115237	-0.0212335	-0.0977637	0.124427	0.0753798	0.0398737	0.140702	0.0871949
Ddx5	blue	0.629474	0.134723	0.0432096	0.127973	0.000797134	-0.19255	-0.125302	-0.0737572
Hip1	black	0.117283	-0.287137	-0.337199	0.0513498	0.0535245	0.0754406	0.0848728	0.31292
Sfi1	blue	0.540606	0.339771	0.284026	-0.27506	-0.244675	-0.454859	-0.508322	-0.530377
Fgf16	green	0.00813305	-0.0141914	0.0101172	-0.020946	-0.012932	0.000345522	-0.0210899	-0.0149459
H3f3b	black	-0.327356	-0.590797	-0.270542	0.58062	0.359021	0.322176	0.527083	0.710593
Timp1	pink	-0.1736	-0.349035	-0.405585	0.394056	0.246053	0.116699	0.37956	0.429656
Entpd3	black	0.10277	-0.242914	-0.283439	0.0183582	0.031014	0.0262891	0.040308	0.252231
Gm19410	green	-0.0070165	0.00974986	0.0318248	-0.0262368	-0.0176488	-0.0219545	-0.0185171	-0.0173749
Car4	brown	0.0531494	0.76782	0.426846	-0.136318	-0.206126	0.0166712	0.0264721	-0.245635
Gm36879	green	-0.0101132	-0.0214761	0.0338382	-0.0383123	-0.0301158	-0.0171819	-0.0252704	-0.0154476
Prex1	black	0.111825	-0.303422	-0.358155	0.0571471	0.077391	0.0923652	0.0867463	0.33297
Hspa1b	green	-0.208613	-0.137803	-0.382396	0.450773	0.272325	0.483812	0.556549	0.515983
Cln3	black	0.137162	-0.305274	-0.392049	0.0714029	0.098858	0.0837232	0.0934456	0.301444
Hlx	black	0.100348	-0.265777	-0.311141	0.0310174	0.0321804	0.0451635	0.0569711	0.279671
Fabp3	green	-0.112659	-0.388662	-0.134644	0.111829	0.187634	0.23585	0.123945	0.147724
Nmrk1	blue	0.549618	0.471286	0.487975	-0.098091	-0.165824	-0.277504	-0.306872	-0.416746
Sftpb	green	-0.0131443	-0.0191731	0.0151579	-0.0318803	-0.0205634	-0.0251057	-0.0239549	-0.0172635
Kl	brown	0.541498	0.707012	0.589536	-0.500262	-0.362316	-0.501361	-0.612703	-0.77332
Gm32014	green	-0.00293184	-0.00381121	0.00910374	0.00639526	0.00406098	-0.0148157	-0.0215977	-0.014778
Mpv17l	brown	0.1311	0.71874	0.576417	-0.196489	-0.206516	-0.122367	-0.0512298	-0.267258
Wfdc15b	green	-0.180231	0.143512	0.0452552	-0.0896609	-0.0698503	0.160167	0.0206036	-0.110472
Polr3e	blue	0.425343	0.559857	0.565732	-0.0653211	-0.184721	-0.20186	-0.278961	-0.437869
Parvg	black	0.119054	-0.29587	-0.339678	-0.000427325	0.0624259	0.0540209	0.0565034	0.295157
Gm12786	green	0.0377378	0.0221205	0.03361	-0.00303842	-0.0109243	-0.0112787	-0.0120218	-0.00955894
Cst3	black	-0.306912	-0.149794	-0.511746	0.517459	0.3	0.592003	0.676329	0.622075
Gm26896	green	0.0312717	-0.00116573	-0.00984665	-0.00784601	-0.0105522	-0.016225	-0.0169358	-0.0171391
F2rl3	green	-0.0300128	-0.0355111	-0.0390682	0.0527053	0.0043726	0.0139633	0.0464105	0.0393488
Haus8	black	0.104757	-0.319289	-0.369656	0.0605085	0.03426	0.0840156	0.102267	0.332254
Gp1ba	green	0.00510364	-0.046295	-0.0543474	-0.00334659	0.0549779	0.0230687	0.0388195	0.051433
Ly6g6c	green	0.00510364	-0.046295	-0.0543474	-0.00334659	0.0549779	0.0230687	0.0388195	0.051433
Slc13a1	green	0.0574177	0.418976	0.0492799	0.348797	0.164416	0.291819	0.305228	0.0167815
Impg1	green	-0.0165512	0.0175295	-0.00831673	0.0180594	0.0427046	0.0476199	0.0316685	0.0112105
Nbl1	red	-0.0265601	-0.210007	-0.250618	0.208069	0.141953	0.0902136	0.219403	0.208354
Gm49368	black	0.127176	-0.298694	-0.343915	0.0220068	0.0249631	0.0304052	0.0528551	0.303917
P2ry6	black	0.0993638	-0.296612	-0.359176	0.0461111	0.0603992	0.0885158	0.0965551	0.33584
Klf4	black	0.0406008	-0.302796	-0.423794	0.3718	0.24446	0.289923	0.36336	0.425565
Rassf5	black	0.122629	-0.314387	-0.355997	0.0657397	0.0524168	0.0676614	0.0826622	0.325384
Lce3c	green	-0.0283802	-0.039275	-0.0434094	0.06255	0.010075	0.0269619	0.0524309	0.0536515
Socs1	black	0.0976438	-0.309059	-0.368579	0.093072	0.100651	0.103287	0.126243	0.330196
Rnf19b	black	0.18612	-0.276134	-0.310404	0.0552637	0.0537504	0.041752	0.0685342	0.302735
Rinl	black	0.0954263	-0.289492	-0.33314	0.0367486	0.0346524	0.0895939	0.0786439	0.31241
Slc5a3	pink	-0.100719	-0.104141	-0.305053	0.25141	0.267549	0.214187	0.302004	0.252185
Cited2	black	0.101615	-0.234077	-0.0441941	0.320597	0.186357	0.143283	0.13541	0.224701
Angpt2	red	0.0678013	-0.131994	-0.169058	0.0604338	0.0618797	0.0274483	0.108637	0.126021
Fmnl3	black	0.153466	-0.31842	-0.370004	0.0360945	0.0487829	0.0454975	0.0825084	0.329628
Srxn1	green	-0.127827	-0.427015	-0.384096	0.374751	0.328534	0.28624	0.459554	0.552388
Cpe	green	-0.0723921	0.271631	-0.0487632	0.260126	0.0873547	0.252731	0.350777	0.175649
Cyr61	green	0.0386936	-0.0546396	-0.135407	0.354519	0.250401	0.120769	0.240291	0.182144
Atp6ap2	black	0.0728816	0.248273	-0.174991	0.18112	0.074361	0.27391	0.26718	0.12115
Tbx18	green	-0.00326801	-0.015795	-0.00559158	0.00129825	0.0481363	0.0693164	-0.00736091	-0.0106682
Slc4a4	brown	0.509378	0.624904	0.516313	-0.284427	-0.27407	-0.302757	-0.507842	-0.685612
Med12l	black	0.124724	-0.272324	-0.320639	0.0260642	0.0480279	0.040997	0.0426812	0.27751
Nptx2	green	-0.0251101	-0.0282235	-0.0312332	0.032991	0.00275314	0.0001741	0.0337566	0.036658
Cxcl13	green	-0.0786993	-0.0716884	-0.0681477	0.0612362	0.0770418	0.0332193	0.0716226	0.0638255
Myl12a	turquoise	-0.342945	-0.53792	-0.595796	0.585433	0.431247	0.447926	0.722137	0.870746
Rrad	pink	-0.166172	-0.385328	-0.457928	0.400351	0.186966	0.116237	0.33976	0.437507
Ank3	blue	0.614032	0.416653	0.452631	-0.167774	-0.18544	-0.349336	-0.429171	-0.535814
Epb41l2	black	0.161234	-0.314018	-0.356642	0.0464544	0.0654168	0.075574	0.0777107	0.314607
Pfkp	pink	-0.19869	-0.25266	-0.448156	0.482322	0.349629	0.530004	0.571489	0.56502
Wsb1	black	0.288358	-0.152183	-0.190869	0.236791	0.128307	-0.0369896	0.0391768	0.0877881
Arpc2	turquoise	-0.339689	-0.521137	-0.394706	0.608925	0.412521	0.420041	0.656387	0.786831
Fbp1	yellow	-0.0806865	0.353221	0.516549	-0.148004	-0.152755	0.224227	-0.0618076	-0.214957
Sorl1	black	0.0990806	-0.102234	-0.248805	0.275834	0.173792	0.232673	0.238041	0.234726
Egf	green	0.177438	0.29265	0.277467	-0.407331	-0.24544	-0.183328	-0.373279	-0.480641
Abcc8	green	0.0380148	-0.00140555	-0.00496006	-0.00972415	-0.000192664	6.43e-05	-0.0234931	-0.0251479
Gm14964	green	0.0886773	-0.0977228	0.02648	0.164778	0.138003	0.0336208	0.0921253	0.0550215
H2-K1	black	-0.0789954	-0.0542526	-0.493618	0.454398	0.249318	0.505323	0.582417	0.516852
Mef2a	black	0.289404	0.000515136	0.0547276	0.152774	0.0130529	-0.00186815	-0.0174926	0.0169277
Fcgr4	black	0.0620347	-0.33252	-0.412269	0.150887	0.121788	0.144897	0.17866	0.396452
Tubb5	turquoise	-0.212993	-0.491457	-0.536533	0.557052	0.413132	0.398113	0.653964	0.781887
Pold4	green	-0.207688	-0.28273	-0.285591	0.45472	0.312808	0.347	0.532057	0.584168
Emd	black	-0.10722	-0.242923	-0.284421	0.377566	0.20352	0.225398	0.381464	0.454548
Tap2	black	0.151579	-0.236579	-0.370046	0.107001	0.0646141	0.109011	0.129354	0.326784
Mettl7a2	green	-0.0455619	0.00207337	-0.0699222	0.0765772	0.119706	0.155345	0.0969421	0.0196761
Gm15556	green	0.00241146	0.0115292	0.0228365	-0.0108614	-0.0197629	-0.0211354	-0.0154377	-0.0190283
Olfr914	green	0.0308979	-0.00833978	-0.0213399	-0.0195859	-0.0229792	-0.0278439	-0.0341825	-0.0333332
Sapcd2	green	-0.0550522	-0.0309261	-0.026257	0.0288184	0.0133551	0.0963232	0.0531071	0.0621591
Tm4sf1	green	-0.158559	-0.285824	-0.333616	0.36936	0.23246	0.175442	0.340457	0.336981
Gda	black	0.102258	-0.258463	-0.332038	0.156073	0.115408	0.133519	0.165625	0.364899
Zc3hav1	black	0.0783535	-0.353852	-0.395356	0.184504	0.126261	0.173849	0.217769	0.436811
Tmem252	green	0.000396409	0.558587	0.219099	0.246716	-0.00736503	0.256179	0.292385	-0.00359809
Galnt11	brown	0.396497	0.877598	0.545892	-0.299809	-0.341254	-0.283597	-0.401242	-0.647137
Cyp2j5	brown	0.193675	0.872994	0.495404	-0.244673	-0.269482	-0.0840152	-0.226227	-0.529859
Susd2	brown	0.371208	0.802555	0.527654	-0.246667	-0.2499	-0.243078	-0.229402	-0.444148
Socs2	pink	-0.195417	-0.330376	-0.351444	0.416556	0.232905	0.0999194	0.32322	0.395594
Mtss1	blue	0.649553	0.471805	0.489322	-0.231045	-0.221864	-0.386887	-0.439284	-0.512324
Gm10113	green	-0.00659191	-0.0172112	0.0145931	-0.0242389	-0.0296811	-0.0156228	-0.0157354	-0.0128437
Gm30414	green	0.0121724	0.023901	-0.00265373	-0.027413	-0.0388748	-0.0391951	-0.0303059	-0.0410028
Ak4	yellow	0.365425	0.670506	0.811182	-0.412807	-0.352602	-0.364811	-0.433729	-0.557858
Cyp2j11	brown	0.0814062	0.651706	0.297844	-0.0509904	-0.0988935	0.0660256	0.0763168	-0.185481
Tsx	green	0.0544436	-0.00187707	-0.00912597	-0.0174815	0.00162237	-0.0103308	-0.0357253	-0.035992
Relb	black	0.0323964	-0.450107	-0.518411	0.215639	0.178371	0.132709	0.252129	0.505857
1700010K24Rik	green	0.00488775	-0.00408782	0.00899709	-0.0102002	-0.00179456	-0.0237518	-0.0301995	-0.023171
Tmem154	black	0.127998	-0.289593	-0.345502	0.0264871	3.34e-05	0.0636303	0.0708623	0.305546
9930022D16Rik	black	0.118529	-0.237295	-0.275152	-0.012595	0.0249807	0.0306256	0.0411134	0.234412
Gm37800	black	0.120791	-0.286823	-0.327368	0.00606848	0.0130579	0.0285425	0.0436486	0.282542
Pf4	green	-0.139764	-0.217921	-0.272318	0.299848	0.170879	0.208045	0.299338	0.321777
Gm15689	green	0.0208782	-0.00274562	-0.00878562	-0.0208937	-0.0176149	-0.0262063	-0.0365898	-0.0342736
Tspo	turquoise	-0.385259	-0.399215	-0.651255	0.639852	0.441507	0.538183	0.833058	0.890253
1700019L13Rik	black	0.125091	-0.264694	-0.305743	0.0150674	0.0237351	0.0163379	0.0379173	0.271092
Arpc3	turquoise	-0.381235	-0.505376	-0.538039	0.581359	0.379374	0.518134	0.720304	0.861027
Igf1r	blue	0.705354	0.607338	0.359294	-0.242882	-0.224488	-0.448259	-0.425914	-0.542074
Trps1	blue	0.612493	0.44342	0.396242	-0.144618	-0.187369	-0.335225	-0.331369	-0.379534
4930535L15Rik	green	0.030799	0.0265369	0.00106368	-0.0106869	-0.0172438	-0.0141096	-0.011672	-0.0182782
Gm10076	yellow	0.3038	0.198725	0.576601	-0.337129	-0.24649	-0.501975	-0.397507	-0.357023
S100a4	black	-0.139717	-0.333101	-0.436277	0.379338	0.229009	0.345987	0.408364	0.509719
Gm13256	green	-0.00480275	-0.0161445	-0.01478	-0.0344273	0.0287548	0.0363476	-0.0230914	-0.0285454
Btk	black	0.119331	-0.290757	-0.339842	0.0317362	0.0614616	0.0664185	0.0742897	0.317573
Dynll1	turquoise	-0.313102	-0.517632	-0.516775	0.632817	0.411145	0.495697	0.728978	0.880448
2010003K11Rik	green	-0.182398	-0.238728	-0.234241	0.278173	0.305074	0.127033	0.339327	0.334899
Rdh16f2	brown	0.177881	0.779198	0.554199	-0.227469	-0.267586	-0.205079	-0.108139	-0.349875
Atp8b4	black	0.128542	-0.258792	-0.335178	0.0533504	0.0130733	0.0454117	0.0663757	0.296702
Tmem213	green	-0.225333	-0.0997031	-0.181343	0.0721742	0.136986	0.186225	0.164038	0.0777213
Rnh1	turquoise	-0.297687	-0.390858	-0.588948	0.655654	0.432044	0.50952	0.766688	0.838216
Mep1b	green	-0.0249326	0.372344	0.101457	0.0331614	-0.0416816	0.103909	0.0920926	-0.054702
Rnf130	black	0.0186788	0.0731191	-0.107236	0.206326	0.085259	0.244711	0.22537	0.171818
Tnfrsf1a	black	-0.10567	-0.203901	-0.423143	0.519999	0.323445	0.377331	0.573573	0.544148
Tfap2b	pink	-0.220637	-0.305377	-0.343054	0.278781	0.188451	0.102788	0.223507	0.284645
Gm44866	green	0.0438697	0.0381158	0.0307864	-0.00796832	-0.00484562	-0.0201984	-0.014526	-0.0159342
Jam2	green	-0.0234023	-0.148874	-0.158753	0.0625077	0.115594	0.0219674	0.0873449	0.150427
St3gal5	black	0.102861	-0.309795	-0.357931	0.0690435	0.087791	0.051825	0.0937171	0.327068
Pqlc3	black	0.118062	-0.254118	-0.318263	0.0405703	0.0617587	0.0965144	0.0922857	0.293175
Cd69	black	0.0830441	-0.288	-0.344209	0.0688077	0.121732	0.102067	0.108783	0.315447
Kcnj15	brown	0.571763	0.768578	0.61223	-0.320025	-0.287826	-0.437818	-0.491507	-0.690096
Gm32389	green	0.0431566	-0.00649041	-0.0150739	-0.0228292	-0.0146488	-0.0229453	-0.0277774	-0.0296446
Naaa	black	0.135273	-0.225895	-0.315045	0.0480163	0.0177294	0.0555296	0.0675729	0.284763
Nphs1	green	0.0256933	-0.0350858	0.000329084	-0.0172854	0.067085	0.04963	-0.0308016	-0.0396141
Pak2	black	0.0977775	-0.0496027	0.041393	0.256654	0.107224	0.0745155	0.141099	0.184159
Nktr	blue	0.665975	0.171879	0.0873069	-0.0109455	-0.0527901	-0.238062	-0.202187	-0.162173
Psmb9	black	0.0130469	-0.320174	-0.395984	0.160373	0.0811889	0.146209	0.179785	0.392335
Taldo1	turquoise	-0.398696	-0.544834	-0.655849	0.624675	0.463435	0.550924	0.782554	0.891493
Gm5819	green	0.00625681	-0.00242756	-0.00902335	0.0379746	-0.00193325	0.0439653	0.0173682	0.00445658
Gm29480	green	0.029855	0.0220489	-0.00941186	-0.0279358	-0.0364941	-0.0370107	-0.0287462	-0.0377549
Ces1d	brown	0.227109	0.815699	0.393194	-0.147817	-0.220008	-0.0721807	-0.134665	-0.430503
Csmd3	green	0.029624	-0.00729951	-0.0148285	-0.0187301	-0.0195566	-0.0154366	-0.0197833	-0.0223063
D16Ertd472e	black	0.112289	-0.293172	-0.347201	0.053084	0.0394407	0.0593313	0.0761802	0.30695
Wincr1	green	-0.0482582	-0.0771787	-0.0891792	0.127484	0.0342816	0.0635053	0.107208	0.114095
Ighm	black	0.0183497	-0.288842	-0.364913	0.110109	0.124595	0.160446	0.178452	0.346173
Irf2	black	0.142298	-0.0881715	-0.113245	0.248048	0.140468	0.0935799	0.128223	0.162842
C5ar2	black	0.0891462	-0.262106	-0.320623	0.0593583	0.0143147	0.0460498	0.0775969	0.295357
Baz1a	black	0.125547	0.00132898	-0.0364322	0.257745	0.120231	0.144105	0.174389	0.143346
Calml3	pink	-0.175923	-0.234365	-0.26116	0.238437	0.113925	0.0415779	0.16862	0.253855
Gm30211	green	-0.0393899	-0.0322994	-0.0474012	0.0557813	0.0429044	0.00764431	0.0523206	0.0472388
Oxtr	green	0.0210671	-0.0258816	-0.0300206	-0.00193149	-0.00193325	-0.000154617	0.00945836	0.0129358
Pglyrp4	green	0.0322169	-0.0819594	-0.0932325	-0.00567267	-0.0191693	0.00637163	0.0125746	0.0787737
Mmrn1	green	-0.00331124	-0.0569617	-0.0671333	-0.00414009	0.0656175	0.0447	0.0526642	0.0635475
Plat	green	-0.225472	-0.299816	-0.399759	0.433887	0.246814	0.280547	0.458502	0.439986
Chil6	green	-0.0381146	-0.0555111	-0.0655135	0.0427909	0.0244959	-0.000334221	0.0326175	0.0635042
Apoa4	green	-0.0279867	-0.00497513	-0.0563042	0.0747348	0.0411622	0.0949652	0.0750448	0.0288699
Papss2	yellow	0.309535	0.679424	0.774541	-0.319819	-0.313199	-0.283971	-0.303714	-0.453982
Zcchc7	blue	0.627108	0.160269	0.0872119	0.0220191	-0.0505828	-0.246892	-0.181813	-0.153252
Cspp1	blue	0.661669	0.23411	0.149697	-0.0224915	-0.100773	-0.283564	-0.241681	-0.226819
H2-Q10	black	0.0629288	-0.224162	-0.298558	0.110036	0.0699755	0.0838641	0.115016	0.299599
Isy1	black	0.0147774	-0.0269991	-0.0265618	0.173304	0.0914355	0.0688664	0.179882	0.187499
Foxe1	green	0.0446968	0.00165767	-0.00259166	0.00375919	0.0151195	0.0174027	0.00486209	-0.0127867
Nrgn	green	-0.032184	-0.0378838	-0.0615535	0.0387357	0.062323	0.0865149	0.0872209	0.0897704
Piwil1	green	-0.0201353	-0.0133234	0.00301313	-0.0324884	-0.0264155	-0.00980991	-0.0196067	-0.0175218
Tmod3	black	-0.0147531	-0.213839	-0.259448	0.367647	0.185957	0.207821	0.296221	0.321498
F7	black	0.124799	-0.259341	-0.299262	-0.0082936	0.044644	0.0205291	0.0441096	0.254521
Tra2a	black	0.556788	0.147319	0.031166	0.103869	-0.0259399	-0.14636	-0.122987	-0.115341
Rab3b	green	0.0118224	-0.0176449	-0.00939074	0.0282952	0.0618899	0.0626326	0.00814464	-0.00515601
Dbx2	green	0.00211457	-0.00939715	0.0483953	-0.0285266	-0.0347055	-0.0238755	-0.0241433	-0.0198533
Leng8	blue	0.649798	0.158254	0.0376656	0.0118575	-0.0443152	-0.232046	-0.186789	-0.150609
Hpgds	black	0.0726231	-0.263323	-0.297021	0.0874278	0.1134	0.0843806	0.121303	0.279037
Gm4208	brown	0.0938725	0.468305	0.487077	-0.243476	-0.236578	-0.227438	-0.210271	-0.273671
Stc2	green	0.01675	-0.0478333	-0.0734498	0.162693	0.048078	0.130185	0.136232	0.118192
Gucy1b2	green	0.0337482	0.0357318	0.0332741	-0.00963017	0.00136147	-0.00988601	-0.0132386	-0.0124586
Mctp1	black	0.124728	-0.267699	-0.30446	0.00668676	0.0787413	0.0447949	0.0585709	0.269191
Macrod2	yellow	0.330765	0.590593	0.836914	-0.356647	-0.337614	-0.367596	-0.409057	-0.499478
Tmem176a	brown	-0.139309	0.582004	0.0473868	0.218308	0.0616166	0.318037	0.411079	0.0677509
Wnt7b	red	0.0172703	-0.152683	-0.186536	0.1267	0.0245216	0.028483	0.145348	0.158982
Col4a4	blue	0.583236	0.684556	0.48139	-0.273708	-0.258581	-0.410799	-0.415159	-0.60208
Cpeb2	black	0.225856	0.0352598	0.0602595	0.101684	0.0420517	-0.0500122	-0.0143353	0.00294856
Frmd4b	blue	0.605306	0.468843	0.347251	-0.00807045	-0.123374	-0.249936	-0.235972	-0.385288
Gm10457	green	-0.00283711	-0.012335	0.0127761	-0.0162952	-0.00582347	-0.0395433	-0.0425713	-0.0364196
Lrrc72	green	0.0422117	-0.000188248	-0.0137764	-0.0219117	-0.000307354	-0.0270211	-0.0268179	-0.026876
Aldoart1	green	-0.000474539	0.0136822	0.00274895	-0.00871061	-0.00143308	-0.0137837	-0.0153279	-0.0193178
Scd1	green	-0.0641749	0.127581	-0.0144595	0.115753	0.108175	0.192614	0.152639	0.0485326
Irf5	black	0.112918	-0.251343	-0.328794	0.0507017	0.0779128	0.0970036	0.117457	0.319905
Gm33051	green	-0.00953424	-0.00399821	0.0342134	-0.0332735	-0.0338071	-0.0292246	-0.0200832	-0.019824
Ccer2	green	-0.0178756	0.00169637	0.00236251	-0.0063559	0.0015806	0.00417218	-0.000961868	-0.00588837
Jak2	black	0.2126	-0.213969	-0.248222	0.0327451	0.0266141	0.0178262	0.0218491	0.247979
AC127341.3	black	0.141931	-0.294098	-0.348198	0.0517457	0.0560611	0.0205366	0.0780666	0.293476
Atf1	black	0.102396	-0.190096	-0.142806	0.308222	0.201894	0.0962493	0.235184	0.339634
Prpf38b	blue	0.708321	0.259447	0.157561	-0.0283402	-0.0989257	-0.290378	-0.257732	-0.253214
Fas	black	0.0810334	-0.297486	-0.37948	0.101831	0.0622125	0.101667	0.143791	0.365478
Tmed5	black	-0.00570123	0.013397	-0.263981	0.368862	0.241874	0.177619	0.390047	0.327693
Spink1	yellow	0.143504	0.3895	0.484123	-0.463118	-0.309587	-0.447117	-0.424259	-0.500707
Cda	green	-0.306496	0.242225	0.342884	0.1779	0.111412	0.276598	0.34518	0.183285
St3gal1	black	0.100228	-0.348442	-0.402546	0.0756975	0.0934759	0.0449785	0.101249	0.353219
Mfsd4b5	brown	0.348602	0.901845	0.529644	-0.247455	-0.267139	-0.266398	-0.224699	-0.49435
Itch	blue	0.67065	0.24592	0.279912	-0.104904	-0.139771	-0.312454	-0.335027	-0.311854
Gm33280	green	-0.00265146	0.0120859	0.00616368	-0.010525	0.00217635	-0.0246746	-0.0166943	-0.024222
Tmem54	green	0.024838	-0.0242805	-0.0124037	-0.01235	0.052614	0.0165619	-0.0123698	-0.0179346
Slbp	black	-0.0115281	-0.179223	-0.249095	0.34724	0.182279	0.204384	0.310684	0.340469
Gm10639	green	-0.0619055	-0.328733	-0.0488345	0.100678	0.184296	0.0958698	0.0863394	0.166692
Ccnd2	black	0.112853	-0.270353	-0.30024	0.0616174	0.0466422	0.0889867	0.0720263	0.290695
Sord	yellow	0.0879467	0.410636	0.810633	-0.321277	-0.316654	-0.0662445	-0.417358	-0.482143
Coch	green	-0.00181856	0.0165113	-0.0031491	-0.0271923	-0.00171074	0.0193044	-0.0173244	-0.0244573
Gm48133	green	0.0338495	-0.00787538	-0.0165549	-0.0198486	-0.0291563	-0.0214204	-0.0262854	-0.0266376
Grhl3	green	-0.0190473	-0.0188976	-0.0252579	0.0215551	0.0262301	0.00504295	0.0292385	0.0276513
Siva1	black	-0.0698829	-0.300551	-0.180369	0.169228	0.14752	0.0647209	0.208157	0.327692
Cep83	black	0.168624	-0.299932	-0.267809	0.0389057	0.0385001	-0.00441842	0.0167363	0.285088
Kcnk5	blue	0.581932	0.634293	0.513709	-0.2098	-0.231957	-0.381213	-0.368671	-0.531281
Plcb2	black	0.122218	-0.271693	-0.315632	0.00429307	0.0594787	0.0447651	0.0532352	0.273433
Shisa4	pink	-0.176738	-0.344013	-0.425503	0.410277	0.236234	0.150211	0.377946	0.41643
Cldn19	pink	-0.228275	-0.311402	-0.376261	0.31484	0.181452	0.143538	0.29372	0.346767
Tmem25	blue	0.408606	0.336316	0.339164	-0.167776	-0.125566	-0.210598	-0.29358	-0.380919
Gm44941	green	0.0365795	0.0324137	-0.0082645	-0.0215433	-0.0199257	-0.0267836	-0.0205368	-0.034782
Gm16341	green	-0.0285615	-0.0514051	-0.0603725	0.066382	-0.00386848	-0.000309393	0.0409052	0.0594407
Gm17041	green	0.0424109	0.0298878	0.00160016	-0.0151601	-0.00765168	-0.0201955	-0.0166753	-0.026168
Ly6e	green	-0.111388	0.249289	-0.211921	0.285863	0.0510272	0.181469	0.444605	0.376706
Myd88	black	0.0826983	-0.327174	-0.382508	0.120602	0.0865292	0.108825	0.155737	0.389476
Crp	green	-0.00787477	0.00856749	0.0115353	-0.018288	-0.00392831	-0.0120483	-0.00983586	-0.00801394
Gm49123	green	-0.168042	-0.205417	-0.242694	0.208283	0.15415	0.0130762	0.17215	0.236285
Gm28818	green	0.0414322	0.0361752	-0.00194519	-0.0270134	-0.0165454	-0.0324644	-0.0257245	-0.0367069
Sun2	black	0.280477	-0.134636	-0.247614	-0.0208189	-0.00839963	-0.0310579	-0.0262541	0.16987
Snrnp70	blue	0.656649	0.178645	0.0535032	0.0305878	-0.0391134	-0.266592	-0.18994	-0.154931
Serpina11	green	-0.0148674	-0.0206918	0.0168229	-0.0387055	-0.0252276	-0.0248509	-0.022512	-0.0197343
Stk39	green	-0.200108	-0.287718	-0.351882	0.319784	0.181898	0.128315	0.265394	0.319864
H3f3a	turquoise	-0.360695	-0.520913	-0.526437	0.623233	0.391926	0.578847	0.739797	0.902725
Il34	pink	-0.156931	-0.227665	-0.344633	0.482911	0.293567	0.239043	0.48998	0.449557
Hsd11b1	green	-0.0933321	0.115477	-0.0628392	0.0701413	0.058436	0.175035	0.155851	0.0635231
Pank1	brown	0.164997	0.723545	0.615911	-0.165801	-0.192921	-0.175711	-0.0859101	-0.291961
Limd2	black	0.063438	-0.0271804	0.144357	0.0224707	-0.0107385	-0.012619	-0.0217092	0.0393928
Gm5580	green	0.0427804	0.0421178	0.0137135	-0.0136086	-0.0280474	-0.0181549	-0.0148499	-0.0212925
Pah	yellow	0.307819	0.397465	0.762556	-0.444994	-0.358243	-0.22064	-0.600285	-0.634184
C1qc	green	-0.207203	-0.199462	-0.337844	0.417314	0.213417	0.500095	0.46191	0.465016
Pik3cg	black	0.0970309	-0.252049	-0.2825	0.0145579	0.0447914	0.0348891	0.035531	0.261172
Tgfbr1	black	0.227286	0.00591223	-0.173068	0.222364	0.113376	-0.0547817	0.101161	0.102193
Il16	black	0.103482	-0.266994	-0.325158	0.0505734	0.038116	0.0580792	0.0658713	0.291071
Nccrp1	green	-0.120851	-0.0875663	-0.104619	0.0823662	0.0592652	0.110587	0.100191	0.0860333
Irx3	brown	0.0565787	0.576909	0.38954	-0.0545869	-0.163056	-0.11644	0.0525951	-0.131659
Agt	green	-0.0787876	0.179726	-0.0827845	0.259954	0.153547	0.296908	0.373346	0.202371
Gp1bb	green	-0.0175489	-0.0419312	-0.0304542	-0.00976381	0.0380505	0.0463372	0.0352575	0.0390041
Tpm4	turquoise	-0.160655	-0.479546	-0.509571	0.570487	0.404094	0.330889	0.625938	0.753829
Efhd1	green	-0.242479	-0.212481	-0.27755	0.24752	0.182449	0.223338	0.22492	0.223631
Plscr1	turquoise	-0.255187	-0.443201	-0.551939	0.625029	0.431247	0.490631	0.731522	0.797545
Arhgap31	black	0.148662	-0.287259	-0.333011	0.0589012	0.0765204	0.0591057	0.0653619	0.290007
Lpin1	blue	0.575888	0.590108	0.583154	-0.271216	-0.249787	-0.436126	-0.4179	-0.554083
9230112D13Rik	green	-0.0356465	-0.0619275	-0.0687838	0.0626407	0.0438547	-0.000389467	0.0543102	0.0681125
Col18a1	green	-0.0485284	-0.0872153	-0.285267	0.329393	0.271008	0.204528	0.345462	0.248347
Gm28626	green	0.00593107	-0.00737615	-0.0121502	-0.0155315	-0.0188169	-0.0219195	-0.022077	-0.0216291
Gabrr3	green	0.042831	0.0415434	0.0230343	-0.00891697	0.00134664	-0.0162929	-0.0160937	-0.0176035
Ddx17	blue	0.71365	0.288465	0.219996	-0.0759311	-0.11244	-0.329822	-0.319495	-0.33173
Il19	green	-0.0385685	-0.0145533	-0.0433156	0.0446237	0.0355119	0.0932723	0.0444212	0.00516678
Dnajc12	yellow	0.110086	0.456395	0.857012	-0.436619	-0.35076	-0.289589	-0.398664	-0.453261
Slc14a1	green	-0.0158383	0.00469688	0.0308663	-0.0338826	-0.0290131	-0.0271335	-0.0183269	-0.0178589
Vegfa	blue	0.692653	0.310864	0.130639	-0.117764	-0.123373	-0.32623	-0.301424	-0.302464
mt-Atp8	brown	0.485215	0.575247	0.500939	-0.549564	-0.34334	-0.460617	-0.603394	-0.746384
Lgals9	black	0.0667147	-0.337441	-0.386741	0.0970113	0.0741806	0.0990713	0.133576	0.363045
Abr	black	0.224456	-0.164338	-0.241004	0.00580732	0.0563282	0.0180232	0.00897228	0.223403
Itpr2	green	0.34741	-0.145625	-0.0968755	0.00501835	0.00920771	-0.0068701	-0.112597	-0.0506192
Ace	brown	0.22577	0.678336	0.326028	-0.158582	-0.176402	-0.17493	-0.131178	-0.298519
Cdh6	red	0.0849195	-0.101248	-0.128516	0.203914	0.0793748	0.0970902	0.176004	0.147804
Pitpna	black	-0.239009	-0.355282	-0.286158	0.554769	0.343003	0.435155	0.562674	0.630939
Cdc37l1	blue	0.678634	0.375126	0.372133	-0.0476777	-0.124961	-0.293953	-0.32633	-0.374292
Rap2b	black	0.0636876	-0.367998	-0.419583	0.157282	0.150579	0.104207	0.183981	0.408681
Nfatc1	black	0.161104	-0.210183	-0.269341	0.0296391	0.0504681	0.0170189	0.0365988	0.245467
Nek6	black	0.0461279	-0.327686	-0.371634	0.189407	0.181978	0.164761	0.246333	0.438183
Abca3	brown	0.514511	0.760654	0.470503	-0.324324	-0.275566	-0.363314	-0.406654	-0.62377
Trim30a	black	0.104845	-0.316818	-0.375741	0.121694	0.0803337	0.105567	0.127104	0.357849
Bhmt2	brown	0.138896	0.726981	0.523748	-0.1561	-0.207891	-0.122571	-0.0294758	-0.258158
Rbm25	blue	0.61958	0.163656	0.0623148	0.060575	-0.0392853	-0.24673	-0.173281	-0.140533
Itpripl2	black	0.0967527	-0.337096	-0.396935	0.108366	0.076154	0.102504	0.123779	0.361832
Gm8579	green	0.0104159	-0.00958081	-0.0031035	-0.0179184	0.0132689	-0.031626	-0.0319669	-0.0327644
Asns	green	-0.141656	-0.320044	-0.406449	0.322081	0.182691	0.114759	0.345974	0.436834
Sult2b1	red	-0.0818123	-0.242967	-0.284422	0.196904	0.123711	0.0374626	0.212082	0.25423
2010110K18Rik	green	-0.0566587	-0.0200225	-0.030761	0.00440221	0.0575202	0.0589509	0.0310048	0.00784233
Cap1	black	0.023125	-0.0615775	-0.0031465	0.18404	0.150698	0.108485	0.18211	0.215371
CT009718.2	green	-0.000818679	0.00767219	0.0413849	-0.0239712	-0.0377546	-0.0184584	-0.0188378	-0.0121787
Zbtb16	green	0.12865	0.0405096	-0.00385882	0.321267	0.13043	0.286308	0.195428	0.127392
Sell	black	0.0887081	-0.270457	-0.341115	0.140735	0.0678406	0.119432	0.145394	0.335711
Reep5	black	-0.0738395	0.24753	-0.172224	0.176187	0.0232679	0.112288	0.362845	0.335305
Rufy3	blue	0.636694	0.435768	0.511459	-0.166822	-0.192545	-0.341523	-0.401568	-0.475871
Dap	pink	-0.256073	-0.526818	-0.474128	0.544606	0.424307	0.371649	0.622498	0.752367
Ghr	brown	0.283853	0.848832	0.642299	-0.247416	-0.269669	-0.2825	-0.225053	-0.464812
Gm8797	green	0.358375	0.10484	0.319638	-0.486661	-0.243187	-0.395928	-0.432493	-0.346096
Vmn1r13	green	-0.00845427	-0.0263107	0.0242996	-0.0325515	-0.0200826	-0.02168	-0.028348	-0.0161142
Pm20d1	brown	0.318664	0.608836	0.313649	-0.266977	-0.213226	-0.281332	-0.282225	-0.4213
Gm19303	green	-0.00799079	0.0103451	0.0265611	-0.0236638	-0.0213436	-0.0160198	-0.0145726	-0.0120296
Clec4a3	black	0.0495168	-0.260158	-0.33591	0.125529	0.0582712	0.176208	0.173664	0.351351
Gm48140	green	0.018476	0.0177696	-0.00560007	-0.0203582	-0.0112841	-0.0262693	-0.0261564	-0.0268468
AI480526	blue	0.375582	0.337226	0.319691	-0.133259	-0.156843	-0.358167	-0.379941	-0.420593
Fam151a	brown	0.127349	0.548184	0.213081	-0.161462	-0.181046	0.0446989	-0.0815149	-0.326699
Ctsl	green	-0.179917	0.045615	-0.402466	0.467841	0.28778	0.496905	0.626459	0.433003
Oser1	black	-0.0550638	-0.172471	-0.261384	0.409678	0.200522	0.341417	0.401953	0.397977
Ppp1r14b	pink	-0.294178	-0.346169	-0.362177	0.67275	0.461979	0.491241	0.723224	0.740187
Plk2	black	0.101579	-0.266374	-0.369774	0.155124	0.133926	0.0998784	0.177379	0.353943
Gm38399	green	-0.0441553	-0.0503283	-0.0529448	0.0499322	0.0138778	-0.000960153	0.041854	0.0512355
Il2rg	black	0.133044	-0.294975	-0.323044	0.00766779	0.0353044	0.048327	0.0508568	0.299201
Cpne8	pink	-0.161696	-0.339999	-0.381627	0.357017	0.188136	0.102999	0.32108	0.389639
Wt1	green	0.0521653	-0.0597677	-0.0625214	0.104757	0.0536729	0.106247	0.0822578	0.0559797
Mbp	black	0.0654367	-0.302599	-0.363918	0.0814692	0.0862061	0.0854123	0.107029	0.329616
Dcdc2a	pink	-0.183106	-0.218532	-0.308266	0.379897	0.157257	0.145824	0.366786	0.379618
Srek1	blue	0.663245	0.276211	0.206814	-0.0385817	-0.0895187	-0.282787	-0.255494	-0.291133
Adap2os	blue	0.274293	0.152595	0.379942	-0.200219	-0.165113	-0.38291	-0.447081	-0.417327
Olfr66	green	0.0169282	0.0377948	-0.0114983	-0.0190491	-0.0241175	-0.0214532	-0.0247471	-0.0346882
Calm2	turquoise	-0.324837	-0.535308	-0.473934	0.575428	0.41493	0.444591	0.653999	0.791966
P2rx7	black	0.0898267	-0.217677	-0.255902	0.0461087	0.108722	0.0938803	0.0883392	0.235377
Gm28502	green	-0.0574798	-0.072593	-0.0791352	0.091287	0.0818334	-0.000389467	0.0617131	0.0651137
Igll1	green	0.0377933	0.010917	0.00859793	-0.0057509	0.0248057	-0.0144413	-0.0244045	-0.0224532
Acot1	green	-0.23232	0.247078	0.112581	0.377318	0.166317	0.420207	0.542102	0.352818
Vwf	black	0.102935	-0.193763	-0.212066	0.00368282	0.0971515	0.0342639	0.0490615	0.18837
Gm38405	green	0.0017044	-0.00204564	0.0185045	-0.0248103	-0.0241199	-0.0177257	-0.021969	-0.018588
Atp6v0d2	black	0.0192685	-0.309747	-0.346982	0.089538	0.146985	0.0663368	0.119881	0.296329
Hsd17b11	brown	0.329912	0.732923	0.312169	-0.182834	-0.215961	-0.157133	-0.0803443	-0.233823
Calm1	turquoise	-0.339371	-0.475981	-0.421048	0.60273	0.417321	0.439496	0.66057	0.790144
Tmem52b	green	0.0707426	0.187787	0.123612	-0.225618	-0.119979	-0.0365816	-0.197526	-0.288475
Ehd4	green	-0.153752	-0.431032	-0.523491	0.41373	0.198962	0.179607	0.389987	0.513772
Uchl1	green	-0.170455	-0.270885	-0.322741	0.325343	0.176483	0.100295	0.28166	0.318086
Zcchc6	black	0.394539	0.100317	0.0569686	0.124049	0.0219825	-0.0991594	-0.0604971	-0.0558867
Fgd3	black	0.0836958	-0.305951	-0.371089	0.0702874	0.0307514	0.054981	0.0973541	0.329253
Slc16a6	black	0.238897	-0.122268	-0.22747	0.0250677	0.0264996	-0.0253235	0.0199753	0.211288
Hoxb9	pink	-0.0949176	-0.290747	-0.306685	0.323529	0.135884	0.0929012	0.254993	0.29776
Igf1os	green	0.0419382	-0.106545	-0.1232	-0.00750288	0.0877412	0.0268067	0.0400923	0.111755
Egln3	black	0.139094	-0.283614	-0.309292	0.0232066	0.0749739	-0.00367874	0.0618714	0.316187
Gm47283	blue	0.50834	0.13454	-0.0718546	0.212321	0.0674969	-0.144085	0.0161584	-0.017936
Oprm1	green	0.0361196	0.0280745	0.0424756	-0.00301425	-0.0102975	-0.0148066	-0.0169456	-0.015892
Slc36a1	blue	0.642797	0.481513	0.374801	-0.197906	-0.168737	-0.374869	-0.380409	-0.484208
Prss2	black	0.0884775	-0.177056	-0.202576	-0.0121882	-0.0121288	0.0115831	0.0162955	0.168809
Prkcd	black	0.230277	0.071922	-0.010526	0.16374	0.0466507	-0.0127274	0.0231457	0.0277816
Gm16217	green	0.0689771	-0.12355	-0.142426	-0.00860114	0.0899172	0.0163603	0.0348475	0.124148
1810006J02Rik	green	0.060963	-0.00692931	-0.00621157	0.0886356	-0.0150354	0.026718	0.0374452	0.0166881
Gm28826	green	0.0143836	0.0297684	-0.00979057	-0.0303518	-0.0249327	-0.0312711	-0.0226343	-0.0333575
Csrp1	pink	-0.242626	-0.416632	-0.458208	0.356098	0.253782	0.139589	0.32913	0.437512
Clic3	green	-0.0116236	-0.050878	-0.0582194	0.0308298	0.0591052	0.0990117	0.0317182	0.0134423
Slc22a29	blue	0.207967	-0.0396254	0.0735106	-0.129715	-0.0907047	-0.198242	-0.335062	-0.306003
Pald1	black	0.111114	-0.246091	-0.294771	0.0128509	0.0176293	0.0480218	0.0499274	0.250709
Ak8	green	-0.0399294	-0.0625541	-0.0765872	0.0238731	0.0781121	0.0230304	0.0437087	0.0467835
Rab33a	green	0.037241	0.0114336	-0.00406506	-0.0316944	-0.0304094	-0.0259484	-0.0275064	-0.0388495
Slc26a1	brown	0.596149	0.650711	0.518325	-0.348051	-0.289656	-0.45482	-0.509324	-0.663052
Skint3	black	0.105164	-0.215333	-0.257525	0.000690413	0.025742	0.0158482	0.0283224	0.227444
Rpl29	turquoise	-0.530571	-0.474688	-0.389855	0.636701	0.374899	0.573166	0.706284	0.793853
Slc22a18	brown	0.108967	0.742171	0.344603	-0.229545	-0.228654	-0.0224739	-0.124011	-0.416201
Rbm39	blue	0.655983	0.0957316	0.160533	0.00275374	-0.0669513	-0.287199	-0.243124	-0.132754
Irak2	black	0.198928	-0.0405279	0.0595188	0.0687803	0.0377653	-0.0400853	-0.00795292	0.0857986
Atf5	green	-0.0637276	-0.2589	-0.282761	0.266739	0.16676	0.0907394	0.24696	0.324348
Agpat4	black	0.0990967	-0.289951	-0.333418	0.0335206	0.0809567	0.0864402	0.104697	0.305213
Zmynd10	yellow	0.312025	0.387774	0.781943	-0.431028	-0.327142	-0.439466	-0.483536	-0.51221
mt-Atp6	green	-0.247089	0.0916154	-0.381767	0.478175	0.292015	0.614857	0.574488	0.348083
Elovl4	green	0.000712836	0.0275719	0.000536461	-0.0211193	-0.00614248	-0.0158667	-0.0139732	-0.0232101
Ecscr	green	-0.126894	-0.191656	-0.223171	0.241573	0.137985	0.093311	0.223609	0.229498
Mmp12	black	0.0142598	-0.24498	-0.312123	0.105427	0.0693102	0.172688	0.175804	0.331292
Elf4	black	0.134461	-0.280081	-0.32817	0.0216355	0.0455576	0.0453468	0.0597752	0.291078
Cox8b	green	0.0273137	0.0342652	-0.00488934	-0.017885	-0.00659552	-0.0203926	-0.0142125	-0.0249362
F2rl1	red	0.0238683	-0.13482	-0.2135	0.176193	0.11003	0.0908183	0.194465	0.158475
Gldc	green	0.240822	0.0203681	0.0826862	-0.0527394	0.0291145	0.0166532	-0.0923658	-0.174689
Selenow	green	-0.256732	-0.568026	-0.252886	0.425698	0.31621	0.273726	0.400342	0.481892
Ddit4l	pink	-0.265883	-0.313897	-0.403644	0.371615	0.248272	0.174521	0.352811	0.38124
N4bp2l1	black	0.229557	-0.220824	-0.225277	-0.0408531	0.00857387	-0.0632047	-0.0608035	0.181089
2010013B24Rik	black	0.086847	-0.231898	-0.264647	0.0373299	0.0333471	0.0570069	0.0522716	0.242962
Lsmem1	black	0.122314	-0.24906	-0.297365	0.0108281	0.0704416	0.0647657	0.0608719	0.254184
Nfkb1	black	0.103865	-0.0331672	-0.0748729	0.284466	0.135745	0.100458	0.183412	0.176422
9330161L09Rik	green	0.00978659	0.0187078	0.0284459	-0.0100768	0.00587531	-0.0266649	-0.0200989	-0.0239241
P4ha3	green	-0.0584208	-0.0723027	-0.0806157	0.0937476	0.00178103	-0.000389467	0.071718	0.0747096
Carmn	green	0.00545453	0.0072715	-0.00480883	0.019801	0.0250333	0.0714762	0.0150195	0.00284437
Hoxb5os	green	-0.231904	-0.202836	-0.24625	0.177024	0.169639	0.197069	0.193005	0.201503
Kcnc1	green	-0.0569834	-0.0534507	-0.0502766	0.00254402	0.037765	0.0166542	0.0493335	0.0547404
Asz1	green	0.00880476	0.00522741	-0.0008138	-0.0150494	-0.014568	-0.0344516	-0.0391083	-0.0414066
Shisa5	black	0.00880797	0.28225	-0.133371	0.254403	0.0953047	0.149062	0.316824	0.196839
Adtrp	brown	-0.00552934	0.649948	0.201477	0.102864	0.0135425	0.167599	0.285427	-0.0122514
Prr15	red	0.0294961	-0.027668	0.0853679	0.149398	0.168459	0.0400432	0.138565	0.10779
Plvap	green	-0.181149	-0.229796	-0.269289	0.302269	0.180677	0.106522	0.285254	0.280835
Rbm5	blue	0.644318	0.203647	0.131774	0.00893144	-0.058157	-0.273441	-0.208685	-0.201359
Fam13a	blue	0.470829	0.249676	0.406003	-0.112562	-0.13506	-0.240696	-0.337454	-0.390769
Ubn2	blue	0.65319	0.219464	0.144893	-0.0124904	-0.052593	-0.244678	-0.208056	-0.186251
Rsrp1	blue	0.659459	0.12406	0.144392	-0.041173	-0.10903	-0.248419	-0.27915	-0.200852
Kcna1	green	0.0567209	0.048598	0.0325604	-0.0175105	0.00677817	-0.020503	-0.01709	-0.0228238
A930016O22Rik	green	0.0127738	-0.00870657	0.0025235	-0.0153382	0.0434893	0.0279001	-0.015767	-0.0122983
Bcl10	black	-0.135991	-0.297292	-0.330878	0.419852	0.243745	0.242341	0.444687	0.530776
Stk10	black	0.11748	-0.289042	-0.348598	0.0490137	0.0230586	0.0696886	0.0767747	0.316055
Cfap206	green	-0.0231328	-0.00246228	0.00690617	-0.0335218	-0.0284648	-0.0167261	-0.0171475	-0.0175237
Akap13	black	0.560394	0.170427	0.0751608	0.0599363	-0.0407596	-0.154931	-0.14249	-0.129546
Muc3	green	-0.057215	-0.0610339	-0.0681908	0.074635	0.0389259	-0.000334221	0.0600523	0.0641827
Gm26838	green	-0.00288092	-0.00940317	-0.00331969	-0.00601849	-1.31e-05	-0.0249838	-0.0273527	-0.0241142
1700028P14Rik	green	-0.0046234	-0.0227017	0.0240173	-0.0254963	-0.0329985	-0.0264728	-0.0277605	-0.0107504
Gm48281	brown	0.106931	0.457594	0.479924	-0.262872	-0.24895	-0.239994	-0.225095	-0.278819
Rab15	black	0.0861837	-0.280599	-0.315243	0.0513396	0.117117	0.0563393	0.110509	0.28282
Csk	black	0.146891	-0.112342	-0.0821417	0.166547	0.127338	0.0801799	0.114579	0.182286
Rasd1	pink	-0.190211	-0.326426	-0.385228	0.356431	0.207737	0.0798699	0.289625	0.350796
Steap2	blue	0.480059	0.167482	0.182201	-0.0082881	-0.0312687	-0.232018	-0.226875	-0.309518
Slc16a2	brown	0.474504	0.825592	0.553811	-0.308047	-0.297213	-0.365766	-0.390756	-0.605026
BC043934	green	0.0469925	0.0328565	0.00144512	-0.0213873	-0.00630847	-0.0223514	-0.0240801	-0.0326339
Dmkn	black	0.132914	-0.268842	-0.314373	0.0192777	0.0390688	0.020469	0.066942	0.2734
Tnip1	black	0.136999	-0.246999	-0.291366	0.038078	0.0421432	0.049471	0.0807262	0.304697
Gm2447	green	-0.0023937	0.0139991	0.00523121	-0.00424746	0.00634876	-0.0177362	-0.0128909	-0.0191756
Utp20	brown	0.340694	0.687461	0.537192	-0.208528	-0.256187	-0.258236	-0.188296	-0.372139
Gm16136	pink	-0.153264	-0.272202	-0.304832	0.232265	0.162304	0.0638497	0.217984	0.265734
Olfr1090	green	0.0172618	0.0343104	0.0311481	-0.00515003	0.00172651	-0.00763197	-0.0157835	-0.0203201
Slc6a20b	brown	0.473844	0.807192	0.48812	-0.229796	-0.25748	-0.312114	-0.345822	-0.578001
Cd163l1	green	-0.00991754	-0.0281231	-0.0240937	-0.00774506	0.035819	0.0628608	-0.0144368	-0.0117744
Adgrg3	black	0.132083	-0.320944	-0.376953	0.0556641	0.0826913	0.0478129	0.105702	0.325378
Ugt8a	brown	0.320588	0.765552	0.536145	-0.16144	-0.234073	-0.218688	-0.11756	-0.35294
Eml5	blue	0.453038	0.355292	0.300911	-0.0948859	-0.144479	-0.308341	-0.378365	-0.445661
Gm28306	green	-0.00334149	-0.0107501	-0.00353011	-0.0068842	0.00196386	-0.0287598	-0.0314347	-0.0277576
Gpr141	black	0.121663	-0.283228	-0.343208	0.0533506	0.00814885	0.0475885	0.0900273	0.305542
Ar	yellow	0.520922	0.623122	0.691041	-0.234014	-0.26266	-0.375338	-0.395429	-0.525581
Ppm1n	black	0.130411	-0.276125	-0.315047	-0.00796611	0.0581252	0.0148109	0.0309188	0.267196
Slc10a5	blue	0.361161	0.347525	0.335464	-0.0889455	-0.116006	-0.28944	-0.367407	-0.422086
Slc12a3	green	-0.223052	-0.0655267	-0.234632	0.136705	0.174852	0.293766	0.274404	0.164967
Cfap69	blue	0.280248	0.0256827	0.0777027	-0.0230251	-0.0329051	-0.197058	-0.276992	-0.284981
Fus	blue	0.635585	0.077148	-0.0155511	0.0432722	-0.00879058	-0.296619	-0.182584	-0.11536
Lrit1	green	0.0157054	0.0225234	-0.00568703	-0.0206026	-0.0297235	-0.0270633	-0.0249661	-0.0376186
Kif12	blue	0.504621	0.330919	0.296426	-0.0385758	-0.0957635	-0.259176	-0.271315	-0.381323
Igkv10-94	green	-0.0173673	-0.00787798	-0.0208195	0.0200017	0.0205561	0.0184889	0.0250994	0.0179374
Gpr65	black	0.0806022	-0.251951	-0.291173	0.0521603	0.0838707	0.0648259	0.067167	0.268017
2610042L04Rik	green	-0.0105577	-0.0104851	-0.0301028	0.021362	0.0373605	0.0700418	0.0240889	0.003328
Anxa4	turquoise	-0.208086	-0.392735	-0.482337	0.53087	0.38408	0.34896	0.612047	0.689351
Rgs14	black	0.147494	-0.267579	-0.289972	-0.00857336	-0.00366074	0.0115614	0.00590632	0.241535
Tmem131l	black	0.198988	-0.195836	-0.280436	0.00307824	0.008874	-0.00395891	0.0143723	0.216085
Slc43a2	green	0.559825	0.148755	0.114884	-0.270347	-0.143128	-0.302404	-0.419825	-0.386035
Ecm1	black	-0.0255934	-0.358595	-0.412051	0.224831	0.120722	0.0900343	0.229109	0.393011
Rbms3	red	-0.00119577	-0.166331	-0.163711	0.108559	0.041751	0.00546245	0.12186	0.144225
Gm16122	green	-0.0280765	-0.0276392	-0.0338959	0.0382967	0.0318803	0.0137761	0.0441317	0.0453492
Irx1	pink	-0.162036	-0.259416	-0.335106	0.261739	0.1527	0.130985	0.242655	0.274378
Acaa1b	yellow	-0.0716178	0.636392	0.403079	0.0797062	-0.0251563	0.149865	0.217505	-0.0566442
Gm26816	green	0.0146622	0.000332989	-0.0117201	-0.0242835	-0.01713	-0.0460163	-0.0483444	-0.0479879
Gm43964	green	0.0145535	0.0374018	-0.0112525	-0.0193163	-0.0246326	-0.0200606	-0.0253806	-0.0346021
Slc39a4	black	0.119399	-0.239742	-0.270628	-0.0163141	0.0336278	0.0143907	0.0249982	0.236258
Hspa5	green	0.0920963	0.24104	-0.267398	0.280036	0.100585	0.431248	0.424651	0.284565
Kansl1l	blue	0.633647	0.324323	0.25773	-0.00388942	-0.107213	-0.256542	-0.22767	-0.274275
Sytl5	green	-0.0573845	-0.0402969	-0.034809	0.00732407	0.0517823	-0.0137719	0.0304078	0.0510644
Stap2	pink	-0.156637	-0.319254	-0.385201	0.365305	0.173398	0.111809	0.31298	0.359324
Crct1	green	-0.116429	-0.135315	-0.159097	0.173308	0.100287	0.027847	0.144964	0.169616
Vav3	black	0.00539874	-0.408642	-0.474648	0.18013	0.172724	0.092809	0.159817	0.400382
Ighg3	green	-0.0134928	-0.0253781	0.0229308	-0.0395512	-0.0253385	-0.0278	-0.032126	-0.0196354
Ang4	green	0.0111337	-0.00380825	-0.00874769	-0.0229499	0.0269858	-0.0180976	-0.0176499	-0.020776
Ccdc33	green	-0.0528758	-0.0636925	-0.0696702	0.0284937	-0.00368363	-0.000345971	0.0269216	0.0663237
Gm5577	green	0.0321134	-0.00728418	-0.0131079	0.0371726	0.0368349	0.0435495	0.0227811	0.0132483
Prkag3	blue	0.321012	0.0661858	0.132665	-0.0141694	-0.0462753	-0.16252	-0.295431	-0.29143
Pigr	brown	0.182155	0.553346	0.403766	-0.227882	-0.200991	-0.216517	-0.156425	-0.312272
Klk1b26	green	-0.0579232	-0.0726791	-0.0791948	0.0926844	0.0843115	-0.000389467	0.06172	0.0653768
2010310C07Rik	green	0.0282394	0.0213296	0.0052231	0.0776314	0.0570789	0.054592	0.0456549	0.0229381
Peg10	green	-0.0448281	-0.0647585	-0.0767467	0.0430404	0.0113501	0.0029323	0.0315708	0.0623808
Phox2a	green	-0.0582614	-0.057607	-0.0588409	0.0469514	0.0406914	0.00417523	0.0560809	0.0597148
Mapkapk3	black	0.0659783	-0.377694	-0.419185	0.131132	0.135069	0.130997	0.153417	0.390946
Cotl1	black	0.0574932	-0.233629	0.0942582	0.0209054	0.0810153	0.237065	0.0596618	0.169286
Erich6b	green	-0.00208609	0.0106618	-0.00473652	-0.0184684	0.00932774	-0.0277778	-0.0203158	-0.0267465
Klf13	black	0.314417	0.00281135	0.206244	0.108603	-0.0341064	-0.104974	-0.100506	-0.037214
Ppia	turquoise	-0.505997	-0.579654	-0.544712	0.641606	0.435466	0.663088	0.745713	0.869742
Slc20a1	black	0.389117	0.14116	-0.0583583	0.108957	0.040908	-0.112982	-0.0099696	-0.0572011
1700087M22Rik	green	-0.000767159	-0.0132053	-0.000899315	-0.0125309	-0.0254698	-0.0345494	-0.0396959	-0.0374191
Dennd5b	blue	0.593156	0.388684	0.376849	-0.109113	-0.146682	-0.32566	-0.323451	-0.415848
Nfkb2	black	0.0524676	-0.420423	-0.486179	0.226149	0.200011	0.124388	0.247214	0.481351
Myh9	black	0.0951558	-0.162454	-0.358122	0.424488	0.283308	0.189489	0.374698	0.417598
Cd200r1	black	0.0807507	-0.239395	-0.27	0.0121516	0.039471	0.0538424	0.0458865	0.239484
Gcnt2	black	0.372704	0.289656	0.0273988	0.111418	-0.00783922	-0.131547	0.0373868	0.00514173
Hes5	green	0.0149651	-0.0489282	-0.0558736	-0.00334659	-0.0460096	-0.011683	-0.000228382	0.0465316
Ywhah	turquoise	-0.235194	-0.463405	-0.5725	0.618952	0.436169	0.436014	0.725714	0.843501
Cdc42	turquoise	-0.282737	-0.513388	-0.547051	0.629653	0.437117	0.518017	0.732911	0.883345
Pck1	yellow	0.201222	0.606549	0.628736	-0.121709	-0.1333	-0.0193462	-0.204508	-0.399723
Ccnl2	blue	0.630612	0.278062	0.146644	-0.0130159	-0.101452	-0.272868	-0.231239	-0.241378
C1rb	green	-0.0011946	-0.0349592	-0.000760118	0.0203281	0.0154085	0.0269356	0.00193996	0.00362348
Gsdmd	black	0.104422	-0.280193	-0.341689	0.079267	0.0660171	0.10643	0.115703	0.336228
Gldn	green	0.0253103	-0.0592011	-0.0672044	-0.00402301	0.0285453	0.00041673	-0.00390285	0.0598474
Irx2	pink	-0.169072	-0.30659	-0.373318	0.311791	0.166395	0.0960326	0.274168	0.323916
Ptpn22	black	0.138952	-0.250829	-0.262954	0.0644191	0.0388062	0.0134777	0.00707979	0.215227
Fstl1	red	0.0512593	-0.0928631	-0.10466	0.0529043	0.0959487	0.0161799	0.0790589	0.0766075
Grp	green	-0.196749	-0.222127	-0.247558	0.287135	0.218261	0.0963982	0.272276	0.278393
Gm1070	green	-0.00182032	-0.0061519	-0.00397162	-0.0231156	0.00767479	-0.0134109	-0.019164	-0.0210971
Dupd1	green	-0.0386922	-0.0752113	-0.0834191	0.0781331	0.0397483	-0.00749184	0.0364206	0.0538137
Trim15	green	-0.0120764	-0.0148539	-0.0283733	0.0327463	0.0272782	0.0382794	0.0390893	0.0436536
Spata16	green	-0.00703405	0.0193326	0.0172758	-0.0272182	-0.0312148	-0.0200674	-0.0123818	-0.0113764
Slc1a6	green	-0.00962485	0.0388437	0.0138647	-0.0384298	-0.010134	-0.0358594	-0.0181713	-0.027768
Olfr715b	green	0.00665383	0.0202167	0.00558608	-0.0130437	-0.00630736	-0.0160197	-0.0156508	-0.0241085
Nmnat2	green	-0.036464	0.00143143	0.0132202	-0.0502137	-0.047312	-0.0347798	-0.0231733	-0.027607
Itga4	black	0.080221	-0.259831	-0.321063	0.0925507	0.0445775	0.0628949	0.0768254	0.293503
Gm11361	yellow	0.297079	0.194307	0.591262	-0.369955	-0.279495	-0.423887	-0.478884	-0.425565
Sfrp2	green	-0.014477	-0.0380898	-0.0322879	0.00519556	0.0213255	-0.0341672	0.0180708	0.0188555
Irf2bp2	black	0.271374	-0.092008	-0.0229141	0.242072	0.141178	0.123847	0.073057	0.107241
N4bp1	black	0.30494	0.04	0.0678821	0.132892	0.0232799	0.0281931	-0.00697702	0.0128225
Cib2	red	0.0533918	-0.201492	-0.156663	0.0656447	0.0794419	0.0501234	0.117853	0.179418
Ssbp4	black	-0.223016	-0.392129	-0.483131	0.474738	0.352322	0.416164	0.546612	0.603298
Gstm2	pink	-0.123421	-0.254878	-0.309136	0.262436	0.141005	0.134419	0.240132	0.275111
Gm16229	green	0.00601463	-0.0011722	0.00884033	-0.00567978	0.000551706	-0.0101937	-0.0176854	-0.0149267
Olfr1217	green	0.00649445	0.0190655	-0.00127653	-0.0219052	-0.0360766	-0.0315617	-0.0268698	-0.0350901
Gm35409	green	0.0113088	0.00386485	-0.0135452	-0.0295365	-0.0150501	-0.029951	-0.0270708	-0.0295603
Gm35818	green	0.00287866	0.0240487	0.00345743	-0.0159602	-0.011043	-0.0204681	-0.0236938	-0.0313375
Tcerg1l	green	0.033764	0.0464501	0.0196982	-0.0135488	-0.0108319	-0.0206865	-0.0139496	-0.0210149
Rap1b	black	-0.205359	-0.273363	-0.181935	0.537114	0.30025	0.357766	0.566005	0.623452
Pecr	yellow	-0.0718977	0.567936	0.59388	-0.15656	-0.22346	0.146272	-0.0526329	-0.249156
B4galt5	brown	0.40685	0.584227	0.357696	-0.249982	-0.199498	-0.325955	-0.227322	-0.330088
Mlana	green	-0.000406624	-0.0105905	-0.00464328	-0.0120367	-0.0117747	-0.0330918	-0.0317696	-0.0330816
Hsd3b3	blue	0.32903	0.629086	0.416729	-0.038102	-0.137044	-0.111119	-0.100582	-0.306363
Ppp1r12a	black	0.367684	-0.0106187	-0.0458357	0.182117	0.0430091	-0.0568495	0.00478242	0.0612032
Ugt2b34	green	0.134021	-0.114809	-0.0665542	-0.00425163	0.0488983	0.00597346	-0.125533	-0.137188
Spty2d1	black	0.274549	-0.0158392	0.0905816	0.0649259	-0.0256701	-0.0508608	-0.0665567	2.92e-05
Gm30034	green	-0.017896	-0.00246342	0.0153854	-0.0349613	-0.025225	-0.0300089	-0.0176914	-0.0212699
Chrna3	green	-0.00224728	0.029662	0.00895806	-0.0257541	-0.0235889	-0.024217	-0.0132627	-0.0197398
Gm29684	green	0.0369823	0.0354517	-0.0109068	-0.0224575	-0.0251063	-0.0245816	-0.0189625	-0.0348888
Mfsd12	black	0.278949	-0.174403	-0.213842	-0.033157	0.0423408	-0.0269959	-0.0727126	0.0824167
Vmn2r34	green	0.00318174	-0.0102423	-0.0158878	-0.0180089	-0.0213627	-0.0315692	-0.0331378	-0.0325111
Cyp51	brown	0.196113	0.626969	0.27036	-0.124899	-0.174959	-0.0662264	-0.00695475	-0.21228
Zdhhc18	black	0.133915	-0.309477	-0.385784	0.108265	0.0868732	0.0366707	0.114429	0.330421
Rhox6	green	-0.0244317	-0.0153119	-0.0564856	0.0332903	0.0279424	0.0985315	0.0555754	0.0137443
Gpr55	black	0.135289	-0.258805	-0.29718	-0.0173869	0.00114071	0.00758738	0.0200796	0.250716
Gm28777	green	0.0266615	0.0081935	0.020252	-0.0190436	-0.0114737	-0.0335565	-0.0406064	-0.0390039
Ckap4	black	0.0594801	-0.37688	-0.459857	0.163995	0.122557	0.0798699	0.190125	0.411864
Igkv2-105	green	-0.0252853	-0.00827152	0.0276798	-0.0476875	-0.0305384	-0.0354231	-0.0255473	-0.0247607
Fosl1	green	-0.0904132	-0.226414	-0.288651	0.262895	0.161957	0.103318	0.279837	0.278485
Rtn1	red	0.0819344	-0.0864084	-0.130149	0.0719899	0.0616001	0.0555225	0.121759	0.106262
Pfn1	turquoise	-0.329559	-0.612766	-0.414354	0.516526	0.359033	0.346426	0.609869	0.836235
Csad	brown	0.202554	0.763821	0.588226	-0.168105	-0.227524	-0.174983	-0.120772	-0.337501
Atp1b3	black	0.16639	0.104166	-0.0269152	0.108404	0.0667861	-0.0204569	0.0613908	0.0506275
Ddx39	black	-0.145825	-0.272169	-0.411738	0.485994	0.298588	0.355447	0.557053	0.618007
Stra6	green	0.0384581	-0.0656473	-0.0770751	0.12706	0.00552425	0.0353176	0.054254	0.0622462
Gm29237	green	0.0202379	0.0242461	-0.007584	-0.0205049	-0.0286427	-0.0214377	-0.0267813	-0.0403448
Tnrc6a	blue	0.69761	0.268116	0.302352	-0.156687	-0.149544	-0.393742	-0.382734	-0.35055
Clec12b	green	0.00949144	-0.00488902	-0.0099122	-0.0261244	0.0269009	-0.0217098	-0.0191538	-0.0226467
Gm31545	green	0.00857903	-0.00516391	-0.00744509	-0.0163377	-0.0131116	-0.0237231	-0.0326474	-0.0299917
Olfr1186	green	0.0199622	0.0331314	-0.00590112	-0.0155844	-0.017944	-0.0211553	-0.0155023	-0.0257292
Gm13855	yellow	0.318161	0.16183	0.574561	-0.351484	-0.265434	-0.427069	-0.505299	-0.445707
Gm14444	green	-0.015401	-0.0175008	0.0204221	-0.0126691	-0.00815219	-0.0230175	-0.0221198	-0.0166994
Mpc1	green	-0.466109	-0.168177	-0.235649	0.561033	0.349801	0.67844	0.7393	0.651854
Mfsd6	black	0.142947	-0.229859	-0.339323	0.0786746	0.0336672	0.0437051	0.0974852	0.289854
1700011L22Rik	green	0.06813	0.0152922	0.0284821	-0.0146274	-0.00809102	-0.0243482	-0.0346094	-0.0339286
Cldn3	pink	-0.145294	-0.254636	-0.357395	0.31711	0.148992	0.129833	0.330759	0.328528
Bgn	green	-0.0358809	-0.0512171	-0.0714492	0.0499175	0.0460394	0.0331436	0.0827584	0.0857995
Actb	turquoise	-0.223093	-0.580796	-0.503776	0.650634	0.430222	0.465625	0.68394	0.874123
Tmem245	blue	0.610988	0.473156	0.422749	-0.199982	-0.185411	-0.41517	-0.367498	-0.465082
Zkscan3	blue	0.611675	0.357034	0.296749	-0.0245703	-0.115456	-0.297816	-0.264732	-0.324719
Hist1h1d	black	0.135547	-0.223599	-0.262992	0.00840885	0.0465938	0.0337478	0.0457235	0.220324
Ppm1j	pink	-0.238456	-0.338628	-0.389571	0.365108	0.246202	0.0772044	0.30765	0.403317
Tet2	blue	0.616513	0.23779	0.121492	0.00698298	-0.0647041	-0.232147	-0.189693	-0.173965
Igkv1-35	green	0.00185426	0.000765459	0.0104319	-0.00345957	-0.00172861	-0.0124439	-0.017822	-0.0158244
Gm47662	green	0.00185426	0.000765459	0.0104319	-0.00345957	-0.00172861	-0.0124439	-0.017822	-0.0158244
Itgb3	green	0.0291858	-0.127497	-0.14902	0.0501848	0.071713	0.0556293	0.0656183	0.136781
Gli2	green	-0.0257548	-0.0190508	-0.0244727	-0.000333128	0.0069225	0.0593659	0.02022	0.000590151
Sfrp1	green	0.0574112	0.198956	0.148678	-0.243355	-0.137986	-0.0429094	-0.156739	-0.251571
Odf3b	green	-0.00577636	-0.00619512	0.0177982	-0.0201442	0.00101933	0.0229535	-0.0136495	-0.0146852
Mreg	black	0.161738	-0.240959	-0.243629	0.00345491	0.0703251	0.0244717	0.0177572	0.203278
Runx3	black	0.0686413	-0.283416	-0.352523	0.0844289	0.0693184	0.112909	0.118209	0.325725
Mmp10	green	-0.0264624	-0.0113021	-6.81e-05	0.0116391	-0.00553699	0.0618703	0.0235534	0.0265261
Nppc	green	-0.0791071	-0.0783275	-0.0913786	0.0622477	0.101765	0.0141689	0.0773107	0.0767739
2021-09-04	pink	-0.161444	-0.273725	-0.333195	0.322028	0.164834	0.127726	0.287821	0.342226
Snhg18	yellow	0.242806	0.422709	0.737833	-0.371441	-0.307596	-0.479149	-0.397065	-0.452231
Nlrp6	blue	0.559407	0.55912	0.53122	-0.313486	-0.259994	-0.436393	-0.44197	-0.569945
Sft2d1	black	-0.0691756	0.0365431	-0.205074	0.379436	0.167499	0.330374	0.456614	0.435197
Alyref	turquoise	-0.236583	-0.488952	-0.531534	0.572979	0.400945	0.425351	0.664337	0.801492
C130050O18Rik	black	0.0605526	-0.24421	-0.297234	0.0238666	0.0205708	0.0551993	0.0529653	0.256101
Ptpn7	black	0.11284	-0.27181	-0.319103	0.0221706	0.0456827	0.0602866	0.068798	0.298707
Chpt1	brown	0.115143	0.806938	0.728686	-0.229606	-0.25507	-0.107829	-0.186721	-0.456371
Hmx3	green	0.0445881	0.011031	0.0284082	-0.0244224	-0.00956507	-0.022936	-0.0347344	-0.0307565
Morc3	black	0.202162	-0.260637	-0.313888	0.0921191	0.035848	0.0289421	0.0564873	0.268186
Sash3	black	0.129453	-0.29848	-0.345	0.0339392	0.0718058	0.0618116	0.0668223	0.306482
Shisa3	green	-0.00772869	-0.0226491	-0.0121347	-0.0145248	0.0741578	0.0565276	-0.0222639	-0.0343869
Hmmr	green	0.0116845	-0.053925	-0.042012	0.102725	0.0431373	0.174347	0.0965251	0.103847
Gm13613	green	0.0181221	-0.00463552	-0.0111566	-0.0154418	-0.018759	-0.0225567	-0.028048	-0.0278812
Tmem156	black	0.1258	-0.244205	-0.301843	0.0415157	0.0650935	0.0492533	0.0653209	0.266776
Rida	yellow	-0.232761	0.327331	0.649421	-0.118692	-0.140727	0.182196	-0.0227633	-0.14441
Slc10a2	brown	0.147536	0.672949	0.392807	-0.0833103	-0.190012	-0.0796592	-0.00437583	-0.23234
BB123696	green	0.000997707	-0.0396757	-0.0452517	0.0753702	0.0142737	-0.00464514	0.0613124	0.0540676
Zfp710	black	0.207715	-0.218381	-0.23046	0.0170092	0.0317639	-0.00333581	-0.0137602	0.212468
Ptprd	blue	0.576385	0.462573	0.40176	-0.174356	-0.191836	-0.318437	-0.391443	-0.513194
Opcml	green	-0.0400844	-0.0301128	-0.0299716	-0.00601767	0.0452243	-0.016328	0.0320906	0.0264459
Uncx	red	0.0669452	-0.0676671	-0.0821508	0.0242999	0.00460346	-0.00167149	0.0662718	0.0485965
Cd248	green	-0.0178277	-0.0245607	-0.0356321	0.0402707	0.0418302	0.0489803	0.0417739	0.0418371
Magi2	blue	0.317471	0.0550578	0.122317	0.00837844	-0.0393107	-0.167538	-0.280989	-0.294116
Gm35154	green	0.0613374	-0.00286949	-0.00932718	0.0822196	0.0659017	0.0494856	0.0443843	0.0294819
4833439L19Rik	yellow	0.279496	0.533651	0.91116	-0.415282	-0.373672	-0.328481	-0.488462	-0.560109
Scgb2b27	green	-0.0549332	-0.0715924	-0.0780258	0.0609221	0.0436321	-0.000389467	0.0441561	0.0731316
Errfi1	yellow	0.558082	0.449684	0.72435	-0.278766	-0.27376	-0.398057	-0.546122	-0.618891
Gm19950	yellow	0.00585756	0.488036	0.716822	-0.100982	-0.225003	0.034349	-0.116977	-0.255226
Coro2a	black	0.11981	-0.278387	-0.318826	0.0415097	0.0728288	0.0519536	0.0664757	0.284305
Gm15444	green	0.00914882	0.0296868	0.0368833	0.000491707	-0.00896131	-0.0225777	-0.0208704	-0.0214533
G6pc	brown	0.396524	0.701376	0.512002	-0.196225	-0.245615	-0.181233	-0.365956	-0.573925
Cd207	green	-0.0598255	-0.0381874	-0.0504394	0.0201015	0.0251932	0.0994437	0.0355955	0.0248002
Methig1	green	-0.0623337	-0.0128991	-0.0617471	0.110115	0.105511	0.191119	0.122224	0.0593771
Mfap4	green	0.022803	-0.000930197	-0.000911186	-0.0110924	0.00943812	0.0425361	-0.0116422	-0.0148735
Iqsec3	green	0.0108737	-0.00756005	-0.0135152	0.0364648	-0.00193325	0.028291	0.0145447	0.00679771
Akna	black	0.120979	-0.292393	-0.353754	0.0520254	0.0649624	0.0540317	0.0780819	0.307655
Sde2	black	0.0565173	-0.110203	-0.05357	0.211587	0.108948	0.123473	0.171686	0.224118
4930516K23Rik	green	0.0101167	-0.00473213	-0.00879791	-0.0260758	0.0212212	-0.021349	-0.0209913	-0.024052
Hes1	pink	-0.148192	-0.193335	-0.241794	0.394435	0.276758	0.286936	0.402167	0.381338
Gm13554	green	0.0119914	0.0167908	0.0135275	-0.0117447	-0.00663259	-0.0188928	-0.0186952	-0.0249431
Ankrd37	black	0.0763832	-0.273222	-0.298876	0.055532	0.0390313	0.0629892	0.080933	0.279115
Impa2	green	-0.188959	-0.314053	-0.368169	0.271066	0.177061	0.194791	0.261446	0.328984
Dpysl3	green	-0.0598163	-0.0433103	-0.111433	0.319842	0.0948411	0.25867	0.287092	0.233632
Apol10a	green	-0.0012927	-0.00645975	0.00272873	-0.0120413	-0.0137988	-0.03491	-0.0467012	-0.0415789
Tmem176b	brown	-0.258236	0.399349	-0.044982	0.344841	0.150983	0.413854	0.531163	0.227689
Svopl	blue	0.359944	0.221774	0.207048	0.0178955	-0.0721365	-0.184775	-0.2786	-0.326956
Emcn	green	-0.24573	-0.254422	-0.339117	0.344495	0.236432	0.241429	0.364877	0.364658
Rbpj	black	0.266643	0.0612904	0.11959	0.11814	0.0438828	0.015017	0.0114715	0.0290952
Slc2a6	black	0.118856	-0.290822	-0.331364	0.0325591	0.0463738	0.0549646	0.0629185	0.302081
Amn	brown	0.122773	0.579602	0.167786	-0.0413855	-0.125703	0.0967349	-0.0194195	-0.304789
Tmem205	brown	-0.172965	0.593722	0.147319	0.112506	0.0475191	0.254485	0.332067	0.0127647
Fxyd4	pink	-0.243638	-0.385184	-0.382057	0.429189	0.326972	0.278091	0.453637	0.461705
AC121960.2	blue	0.347012	0.380277	0.299571	-0.0999687	-0.13665	-0.287258	-0.312006	-0.389857
Oat	green	-0.0546232	-0.519075	-0.305192	0.317721	0.294624	0.309647	0.309534	0.39709
Gm36328	green	0.00307426	0.0315091	-0.00847022	-0.0273691	-0.0335076	-0.0211769	-0.0188838	-0.0305624
Pla2g4a	black	0.0167243	-0.343009	-0.391978	0.0996649	0.0607882	0.0663254	0.128297	0.355705
Tob2	blue	0.678457	0.339238	0.442685	-0.234268	-0.207977	-0.427681	-0.474261	-0.485873
Olfr959	green	-0.000346529	-0.0073025	-0.016128	-0.0211103	0.0387136	0.0398281	-0.0136626	-0.0197787
AC156026.1	green	0.00481682	0.0134468	-0.00161597	-0.0124086	-0.00931464	-0.0209626	-0.0143768	-0.0207324
Tnfrsf26	black	0.128058	-0.248938	-0.292172	0.032011	0.0648243	0.0475326	0.0738857	0.260742
Gm26888	green	-0.0433815	-0.0446611	-0.0229308	0.0199562	0.0222978	0.100188	0.0528734	0.0608805
4932435O22Rik	green	0.0293552	-0.0531267	-0.0512225	-0.00231904	0.041505	0.0396401	0.00190674	0.0343589
Gm41307	green	-0.048613	-0.0781185	-0.085996	0.0474743	0.00393118	-0.000426185	0.033368	0.0773749
Gm48116	green	-0.0054332	-0.0128285	0.0141441	-0.0200449	-0.0181206	-0.015072	-0.0135893	-0.0094207
Wwp1	yellow	0.260678	0.612106	0.641506	-0.247925	-0.250441	-0.261874	-0.204071	-0.347304
Slc22a1	brown	0.132686	0.711375	0.292414	-0.149787	-0.166351	0.0326631	-0.0876611	-0.385792
Ica1l	green	0.0306964	0.0297406	0.00716491	-0.0319392	-0.0256542	-0.0333008	-0.0315302	-0.0371097
1700014D04Rik	green	-0.000864899	0.0158584	0.0142561	-0.0181664	-0.0260148	-0.0329763	-0.0320935	-0.0363224
Srsf11	blue	0.631403	0.152588	0.118927	0.0249142	-0.0104973	-0.282258	-0.206211	-0.159062
Sumo2	turquoise	-0.334679	-0.543373	-0.569275	0.635028	0.43129	0.548756	0.747891	0.892843
Gm15687	green	-0.0206047	-0.0187403	-0.0394427	0.0188408	0.0516722	-0.00719041	0.0226755	0.011124
Ldhb	green	-0.501435	-0.141324	-0.123631	0.403309	0.252025	0.525915	0.499401	0.405067
Sirt3	blue	0.449203	0.509737	0.629702	-0.197452	-0.222944	-0.320937	-0.40662	-0.518905
Gm48449	green	0.0379546	-0.00441009	0.0151282	-0.0241325	-0.0199883	-0.0178253	-0.0247085	-0.019748
Cdk12	blue	0.604873	0.11993	0.145065	-0.0251571	-0.0451323	-0.23593	-0.220206	-0.159448
Cndp1	yellow	0.353572	0.658389	0.627992	-0.205199	-0.255466	-0.244964	-0.242274	-0.412338
Hnrnpf	black	-0.224708	-0.423793	-0.433891	0.655423	0.392338	0.547121	0.701397	0.796892
Aldoart2	green	-0.0150713	0.0129702	0.0433776	-0.0247	-0.0238752	-0.024735	-0.0166037	-0.0104496
Acaa2	green	-0.192952	-0.145594	-0.0136322	0.168312	0.147541	0.413997	0.263306	0.195763
Selenop	brown	0.14969	0.825903	0.563886	-0.287041	-0.278082	-0.123816	-0.288983	-0.563352
BC048507	green	-0.0100197	-0.0124403	0.0130293	-0.030449	-0.00942476	0.0166297	-0.0223965	-0.0218321
Gm35584	green	0.00468921	0.00135886	0.0080659	-0.0357063	-0.0219818	-0.0328965	-0.0193911	-0.0252042
1700016C15Rik	green	-0.201119	-0.195792	0.036456	0.29958	0.254785	0.288741	0.358166	0.303838
Aspg	brown	0.343162	0.541104	0.335148	-0.175968	-0.191923	-0.269419	-0.250454	-0.366223
Slc22a15	black	0.026358	-0.348736	-0.409113	0.166398	0.09452	0.089693	0.160441	0.385742
Golga4	blue	0.684258	0.418117	0.361387	-0.0892458	-0.139483	-0.310473	-0.350049	-0.440501
Tmcc1	black	0.383769	-0.0954521	-0.138582	0.00296592	-0.0157186	-0.129642	-0.138493	0.0549829
Bend4	black	0.0739278	-0.211726	-0.251827	0.0141632	0.0178681	0.0249924	0.0463421	0.231986
Gchfr	brown	0.00992359	0.559287	0.638346	-0.206848	-0.206172	-0.116285	-0.0463733	-0.209797
Arhgef1	black	0.39903	0.124012	0.0874188	0.0498032	-0.022201	-0.180599	-0.137558	-0.12825
Slc17a1	brown	0.163636	0.856804	0.412883	-0.0750847	-0.16973	-0.0376979	-0.0561555	-0.383566
Olfr804	green	0.0392424	0.0217446	0.0101582	-0.018477	0.00808825	-0.0265839	-0.0331736	-0.039302
Atf4	black	0.221197	-0.107173	-0.0569869	0.275195	0.12118	-0.00592551	0.0959246	0.167533
Gch1	black	-0.0268885	-0.424457	-0.489832	0.272345	0.19998	0.137904	0.299182	0.498835
Necab1	green	0.00437427	0.0296131	0.00874534	-0.0294051	-0.0265005	-0.0191349	-0.0191902	-0.024173
Gm10358	green	-0.00593991	-0.00174178	0.0463002	-0.0280941	-0.028989	-0.0267491	-0.0181844	-0.0125466
Gm43251	green	-0.0666597	-0.0656543	-0.0599845	0.0147876	0.0850281	0.00767845	0.0640486	0.0771595
Htr2a	green	-0.00187161	-0.0217863	0.0241589	-0.0229069	-0.00543106	-0.0270571	-0.0261259	-0.0096361
Capza1	black	0.0837715	-0.185737	-0.173087	0.369746	0.187487	0.21192	0.325252	0.39324
Gm13362	green	0.011914	0.0244554	-0.00246541	-0.0181837	-0.014063	-0.0220192	-0.0203681	-0.030118
Olfr827	green	0.011914	0.0244554	-0.00246541	-0.0181837	-0.014063	-0.0220192	-0.0203681	-0.030118
Ncmap	green	-0.0487635	-0.100881	-0.12114	0.112586	0.091657	0.0232723	0.0888269	0.0916283
Pgd	black	-0.0757949	-0.203501	-0.354771	0.467601	0.320133	0.330945	0.537076	0.567325
Frg1	black	-0.206093	-0.288934	-0.33257	0.368482	0.254625	0.326194	0.4358	0.493324
Asl	green	0.182479	0.11321	0.283452	-0.12622	-0.10605	0.0700208	-0.19932	-0.26693
Mpig6b	green	-0.0017486	-0.0344021	-0.0345682	-0.0202392	0.0448763	0.0118787	0.0242301	0.0346242
Gm38642	green	-0.00265146	0.0120859	0.00616368	-0.010525	0.00217635	-0.0246746	-0.0166943	-0.024222
Tnr	green	0.0111117	0.0121296	0.0411817	-0.00268258	-0.0164905	-0.0202897	-0.0187868	-0.0212762
1700001C19Rik	green	-0.039259	-0.0253625	-0.036767	0.0418986	-0.01852	0.0940965	0.0344028	0.0118118
Cavin3	green	-0.157209	-0.27706	-0.317314	0.378662	0.19514	0.160057	0.33671	0.345435
Gltp	black	-0.113501	-0.0985197	-0.141941	0.31117	0.170135	0.280577	0.436387	0.491107
Aadat	yellow	-0.0379782	0.575228	0.40853	-0.0129716	-0.0954827	0.15507	0.162707	-0.0595936
9230112J17Rik	green	-0.0485928	-0.0332021	-0.0498236	0.0748054	0.0662462	0.0371146	0.0686163	0.0575054
Arid4a	black	0.264798	0.0848272	0.0961828	0.12386	0.0401336	-0.0327298	-0.0207082	-0.0185715
Srsf5	blue	0.656882	0.10644	0.0692289	0.0208021	-0.0415716	-0.273737	-0.231087	-0.15657
5430427O19Rik	black	0.0819621	-0.275121	-0.31158	0.0774785	0.0483863	0.0860195	0.0904065	0.300957
Dusp16	black	0.210032	-0.199936	-0.223222	0.0862237	0.0227178	0.0221648	0.0267091	0.232546
Frat2	black	0.104783	-0.298247	-0.32776	0.0368762	0.066857	0.0492127	0.0665197	0.288979
Aif1l	pink	-0.146465	-0.259841	-0.178809	0.252313	0.245473	0.229707	0.245724	0.227649
Slc1a3	red	0.0462333	-0.0541485	-0.079649	0.0167255	0.0376435	0.0426966	0.0658293	0.0459884
Cxcl10	green	-0.0524414	-0.245935	-0.317442	0.342304	0.185622	0.235034	0.325163	0.361819
Trmt1l	blue	0.561693	0.243361	0.190577	-0.0019669	-0.0491175	-0.224626	-0.213348	-0.223187
Rarres2	brown	-0.0213797	0.491577	0.223174	0.0242989	-0.012374	0.0879571	0.154899	-0.0594313
Slco3a1	brown	0.324159	0.662755	0.211055	0.0336246	-0.116843	-0.0805733	0.0710069	-0.101435
Defb47	green	-0.0448435	-0.0484204	-0.0406486	0.0106624	0.0563603	0.00740306	0.0448825	0.054088
Krt4	green	-0.0567608	-0.06074	-0.0576856	0.0792107	0.0564368	0.0256842	0.0631324	0.0688198
Sertad1	black	-0.0938081	-0.236668	-0.291775	0.432026	0.26909	0.315108	0.431536	0.457836
Akt1	black	-0.0913383	-0.265871	-0.299825	0.35961	0.215739	0.178675	0.349752	0.434821
Lacc1	black	0.142099	-0.230961	-0.257469	0.0327977	0.0342281	0.041694	0.056931	0.262946
Gm43660	black	0.126596	-0.256975	-0.304985	0.0198199	0.055431	0.0367087	0.0518551	0.269648
Gja4	green	-0.113834	-0.151951	-0.174053	0.1854	0.141205	0.0430846	0.174126	0.180051
Tia1	blue	0.607674	0.146762	0.125323	0.0126588	-0.0301761	-0.220024	-0.18127	-0.155143
Gm43821	green	-0.000981916	0.0122843	-0.00506758	-0.020367	0.00687488	-0.0298708	-0.0227438	-0.0298522
H2-Eb2	green	0.0111971	-0.0154524	-0.0194826	0.000417991	0.0109413	0.0228199	0.0120652	0.0125648
Gstm1	green	-0.257255	0.114529	0.0219981	0.36701	0.267601	0.428256	0.592028	0.461993
Gm10135	green	-0.00648168	0.0130788	0.0215246	-0.0390218	-0.0318997	-0.0219275	-0.0245568	-0.0247673
Gm45713	green	-3.89e-05	0.00708761	0.0298958	-0.00861793	-0.0109232	-0.0213259	-0.0205352	-0.021068
Chrdl1	green	0.0410961	0.0258943	-0.0134039	-0.0121827	-0.00540574	0.0151473	-0.0109387	-0.0225566
2021-09-07	black	-0.195564	-0.364805	-0.450113	0.579077	0.335212	0.430243	0.574862	0.6538
Malt1	black	0.34407	0.136437	0.134071	0.059311	-0.024978	-0.06427	-0.0842632	-0.115315
Baiap2	blue	0.495062	0.184861	0.27268	-0.0263742	-0.0850961	-0.142369	-0.245257	-0.279943
Pvalb	green	-0.0475347	0.166475	0.136005	-0.209765	-0.110396	0.0271912	-0.11176	-0.209013
Foxd1	green	-0.0376827	-0.064319	-0.0883428	0.0712639	0.0936838	0.0764178	0.0765336	0.0562993
Ccdc184	green	-0.0535328	-0.0692789	-0.0783272	0.0919853	-0.00473952	-0.000379058	0.0713021	0.0727368
Rab7b	black	0.106467	-0.265305	-0.323958	0.0652563	0.0709398	0.08809	0.106765	0.305406
Ighv1-54	green	-0.00450349	-0.00442112	0.000722165	-0.0241599	-0.00849559	0.00848767	-0.0110062	-0.0142568
Man2b1	black	0.3395	0.33032	-0.0122165	0.00222629	-0.0504817	0.0279752	-0.0885923	-0.150053
Olfr653	green	0.00649445	0.0190655	-0.00127653	-0.0219052	-0.0360766	-0.0315617	-0.0268698	-0.0350901
1700008B11Rik	green	0.0386532	0.005175	0.0233281	-0.0161976	-0.0124672	-0.0269522	-0.0471731	-0.0298249
Dock11	black	0.11036	-0.256086	-0.300882	0.0329207	0.0314011	0.0355485	0.0549903	0.273738
Usp50	yellow	0.318017	0.19343	0.545175	-0.333521	-0.237268	-0.500331	-0.384755	-0.324983
Gm13524	green	-0.040292	-0.0626289	-0.0680438	0.0811677	0.0119364	-0.000345971	0.0393877	0.0601471
Gm14214	green	-0.0469994	-0.0310099	-0.0408623	0.0171434	0.0176942	0.0934307	0.0298457	0.0242189
Zfp871	blue	0.614259	0.311678	0.320145	-0.0747715	-0.114734	-0.25085	-0.2899	-0.330402
Hbb-bt	green	0.0894644	-0.0143877	0.0731818	-0.225217	-0.0416956	-0.0378425	-0.237255	-0.217276
Pdk4	pink	-0.200346	-0.220318	-0.349364	0.464292	0.284373	0.233961	0.431694	0.397068
Gm14232	green	-0.00225649	-0.00823498	-0.00383106	-0.00854085	0.00607345	-0.0295338	-0.0282231	-0.0273537
Ski	black	0.324716	0.0430968	0.107776	-0.0206169	-0.0290115	-0.0875294	-0.100062	-0.0433703
4631405K08Rik	green	0.0228286	0.0273554	-0.00204524	-0.0171159	-0.0135404	-0.0307457	-0.0247373	-0.0378061
Olfr1310	green	0.0493943	0.0418248	0.00781764	-0.0150975	-0.0192002	-0.0234879	-0.0175647	-0.0270102
Ncan	green	0.00690832	-0.00341961	0.00794499	-0.0354279	-0.0316393	-0.0389384	-0.0369309	-0.0352508
Gm15638	yellow	0.140938	0.515936	0.677621	-0.267107	-0.270303	-0.221645	-0.183606	-0.298718
Tmem108	blue	0.331055	0.104412	0.193504	-0.0636857	-0.10238	-0.274328	-0.342599	-0.347473
Ifitm6	green	-0.167666	-0.309473	-0.378112	0.372539	0.209502	0.201934	0.351371	0.414689
Bnc2	blue	0.577704	0.390222	0.440928	-0.180059	-0.193679	-0.349657	-0.366969	-0.445096
Gm46411	green	0.0531728	0.033668	-0.0056737	-0.0257654	-0.00268457	-0.0270217	-0.0245893	-0.036851
Olfr51	green	0.0691435	0.0612194	-0.00861338	-0.0260518	-0.0343937	-0.0420631	-0.0262	-0.0445715
Cit	blue	0.329766	0.233479	0.285902	-0.102769	-0.117027	-0.304092	-0.373648	-0.399146
Gm12474	green	0.0210254	-0.0125107	-0.019455	-0.020149	-0.0338012	-0.0331151	-0.0354558	-0.0333172
Ikbke	black	0.153178	-0.263099	-0.313121	0.0351495	0.0113895	0.0410717	0.046512	0.26641
Keg1	yellow	-0.116585	0.413717	0.491237	0.0616472	0.0148044	0.271723	0.148028	-0.0383203
Muc1	pink	-0.12453	-0.306052	-0.381974	0.313349	0.159128	0.0940613	0.310779	0.356353
Rhoh	black	0.071049	-0.247804	-0.312072	0.0564743	0.0536199	0.100484	0.0945579	0.296698
Hfm1	green	0.0240716	-0.0341283	-0.052978	0.0533752	0.012907	0.00775382	0.0634178	0.052439
Tmem265	green	0.0423801	0.0483062	-0.00462992	-0.0183181	0.00193378	-0.0333628	-0.0235137	-0.0381721
Caly	green	-0.0622288	-0.0637644	-0.0759233	0.0239567	0.0859898	0.0101253	0.0310508	0.072898
2021-09-03	green	0.0278317	-0.063363	-0.0719418	-0.0043219	0.0649628	-0.00444764	0.00664088	0.0594159
Gm13861	green	0.0331804	-0.00494263	-0.00823111	0.000293776	-0.00326414	0.00378315	-0.00445261	-0.00874839
Plekha6	blue	0.577839	0.436652	0.473661	-0.26498	-0.214743	-0.430762	-0.450463	-0.546099
Gm48508	green	0.0213203	0.00205124	0.0189373	-0.00254354	-0.00566941	-0.0211281	-0.0271487	-0.0228975
Ubc	black	-0.18145	-0.100312	-0.288622	0.555645	0.27854	0.588464	0.623384	0.624907
Cyp11a1	green	0.0354946	-0.0749556	-0.0995804	0.0103231	0.0675051	0.0499424	0.0325828	0.0852162
Gm32688	green	0.0708243	-0.00753939	-0.0105837	0.0723566	0.072203	0.0411621	0.0356183	0.0245709
Cyp4a31	green	-0.0690291	0.441695	0.0940338	0.295478	0.12126	0.306558	0.380389	0.0984411
Alkbh1	blue	0.402639	0.150234	0.116452	-0.0126971	-0.0720028	-0.25747	-0.273569	-0.258542
Ighv8-8	green	0.0484768	0.0424524	0.0155931	-0.0183108	-0.013937	-0.0205521	-0.017931	-0.0267136
9430018G01Rik	green	0.05955	0.0584273	-0.00946069	-0.0224745	-0.0242809	-0.0446719	-0.0261314	-0.0441502
Vgll3	green	-0.0792767	-0.0822434	-0.0946304	0.0863926	0.0328607	0.0549715	0.0751819	0.0754628
4921539H07Rik	blue	0.229042	-0.0236658	0.0771885	-0.0260903	-0.0381121	-0.185223	-0.275605	-0.253167
Rbp4	green	-0.0872835	-0.111194	-0.123454	0.121632	0.132534	0.0443452	0.157275	0.163468
Mettl7b	brown	-0.0202196	0.646583	0.155881	0.0700171	0.00218365	0.134968	0.212853	-0.107049
Ptx4	green	-0.006953	-0.0165937	-0.032814	0.0840598	-0.00430551	0.0659552	0.0637574	0.059348
Itgal	black	0.0894065	-0.293051	-0.361181	0.111268	0.104001	0.106252	0.118904	0.329885
Slc37a2	black	0.134818	-0.246082	-0.286181	0.0205087	0.027981	0.0449354	0.0495048	0.241655
Ear6	green	0.049093	-0.0964995	-0.110433	-0.0066249	-0.00084429	0.00341005	0.0126326	0.0913725
Trim54	green	-0.0548935	-0.0542131	-0.0482361	0.00592279	0.0590743	0.0117657	0.0570253	0.0650499
Guca2b	brown	-0.0891162	0.638312	0.600839	-0.173207	-0.178228	-0.0316735	-0.0683007	-0.312222
Fzd2	green	-0.0572187	-0.0695323	-0.0940481	0.0776835	0.0720722	0.0112914	0.0870774	0.0762986
Olfr979	green	0.0553478	0.0528059	-0.00997914	-0.0282975	-0.0316939	-0.0403044	-0.028736	-0.0456835
Hhex	black	0.0639856	-0.263262	-0.30974	0.0348349	0.0704319	0.0804779	0.0916514	0.276449
Epb41l3	green	0.221472	-0.117076	0.0643468	0.00299843	0.0349488	-0.00227117	-0.0849758	-0.100625
Cadm3	green	-0.00110173	0.0134558	0.0141157	-0.0066044	-0.0118728	-0.0158057	-0.0131328	-0.015796
Tmem132d	green	-0.00293184	-0.00715431	0.000596076	-0.000980611	-0.00803782	-0.0192796	-0.0262027	-0.0211305
Gm39321	black	0.101218	-0.224457	-0.268555	0.0200046	0.0424511	0.0276438	0.0419311	0.247489
Gm12589	black	0.117605	-0.243979	-0.279258	-0.0109466	0.0432773	0.01653	0.0320289	0.240401
Dtx4	black	0.139318	-0.288149	-0.279481	0.00179401	0.0627947	0.0460671	0.0397905	0.260997
Loxl1	green	0.0147409	-0.0414965	-0.0432244	0.0979747	0.00959372	0.0308074	0.0782131	0.0736626
Gm15868	green	0.0503048	0.0401623	0.00101869	-0.018175	-0.0138346	-0.0364062	-0.0242923	-0.0336649
Clec4g	green	-0.0228384	-0.0358081	-0.0430495	-0.00273201	0.0243092	0.0577618	0.0408638	0.0422711
Rdh16	brown	0.499697	0.710752	0.493221	-0.234076	-0.238017	-0.385017	-0.338779	-0.53423
Stat3	black	0.0829046	-0.328433	-0.373156	0.418926	0.270567	0.152941	0.341675	0.435183
Sfrp5	green	0.0370102	-0.0427622	-0.0585677	0.139943	0.0253545	0.0780851	0.103764	0.0973452
Pde7a	blue	0.414674	0.159364	0.165164	-0.0135925	-0.0542786	-0.0889505	-0.153385	-0.191512
Slc3a1	brown	0.21645	0.805836	0.339208	-0.10344	-0.190136	-0.00531417	-0.043112	-0.346308
Mast4	blue	0.434911	0.269929	0.200422	0.104989	-0.0205727	-0.18472	-0.101486	-0.181602
Cldn5	green	-0.0265033	-0.0826932	-0.0585449	0.0875149	0.108589	0.0321053	0.055509	0.0527511
Afap1l1	yellow	0.126278	0.544752	0.62832	-0.228299	-0.240686	-0.219512	-0.135067	-0.266161
Mical1	black	0.0753394	-0.238575	-0.297014	0.062984	0.0434632	0.0693418	0.10339	0.277279
Chmp4b	black	-0.188664	-0.425095	-0.349747	0.498404	0.358945	0.302326	0.510289	0.624054
Mvp	black	-0.0954462	-0.369899	-0.499939	0.496688	0.34281	0.297515	0.545532	0.621992
AC161376.2	green	0.0336867	0.0405499	0.0117691	-0.0183618	-0.00145764	-0.0292422	-0.0245759	-0.0400257
Gm14137	green	0.00700513	0.0393586	0.0361452	-0.0408063	-0.0306491	-0.0142867	-0.0228343	-0.0198151
Il23a	black	0.102346	-0.22826	-0.281729	0.033453	0.0516114	0.0458556	0.059825	0.251667
Adora1	red	0.0585247	-0.102003	-0.124488	0.0759331	0.0266243	0.059659	0.115131	0.095434
Tubb6	black	0.0180543	-0.329072	-0.396124	0.174131	0.130461	0.141999	0.233317	0.41794
Gm42697	green	-0.000287459	0.00577381	0.0290128	-0.0222096	-0.00716956	-0.00380246	-0.0140731	-0.0132832
Pgam1	turquoise	-0.266328	-0.427755	-0.513382	0.587155	0.436529	0.619027	0.723205	0.814693
Lpar4	green	-0.00358092	-0.0211525	0.023259	-0.0258426	-0.0129014	-0.0267226	-0.0376298	-0.0287358
Gm26730	green	0.0441547	-0.000689145	-0.00980867	-0.0132033	-0.0188796	-0.0178041	-0.0297674	-0.0329312
Cdk2ap2	black	-0.00196343	0.135062	0.271769	0.0769211	-0.0247382	0.0834428	0.100929	0.118379
Srsf2	blue	0.577099	0.0739757	0.0413576	0.0946283	-0.0175518	-0.265088	-0.14346	-0.0603583
Gapt	black	0.0927626	-0.21308	-0.242438	-0.00840673	0.0318031	0.0140485	0.0164203	0.210061
AC109204.1	green	0.000368507	-0.00725326	-0.00572981	-0.0156975	-0.014211	-0.0363898	-0.0320022	-0.0343561
Ech1	green	-0.428012	0.0745909	-0.085434	0.429019	0.269592	0.583927	0.693317	0.517984
Gm31282	green	-0.0547086	-0.0550663	-0.0623408	0.019349	0.042918	-0.000322045	0.0273072	0.0574796
Ifi27	green	-0.288355	-0.49537	-0.449997	0.538196	0.387459	0.476565	0.565865	0.612239
Nlrp12	black	0.0889543	-0.185262	-0.231988	0.0403776	-0.00402401	0.0339613	0.0433487	0.219338
Cyb5a	yellow	-0.243283	0.456214	0.651423	-0.103055	-0.146991	0.101017	0.0466801	-0.120321
Myo5a	black	0.19028	-0.0685985	-0.174964	-0.012543	0.0411574	0.0262588	0.0278398	0.144679
2310015K22Rik	green	-0.0219136	-0.00893232	0.0198512	-0.0348316	-0.0232398	-0.0221366	-0.0191243	-0.0184159
Hoxd8	green	-0.0738294	-0.0591654	-0.076513	0.0757689	0.0965738	0.172949	0.105049	0.0555779
Pramef12	green	-0.0164089	0.00492044	0.0128224	-0.0413741	-0.00804777	-0.0150322	-0.0312857	-0.0330642
Gm12353	green	0.00305674	0.0410044	-0.00886773	-0.0163962	-0.0270468	-0.0293383	-0.0253226	-0.040231
5830416I19Rik	green	0.0967089	-0.152143	-0.185083	-0.0182901	0.0966422	0.0133332	0.0309362	0.150288
Olfr152	green	0.0226331	0.0322124	-0.0137839	-0.0265031	-0.0296819	-0.0324609	-0.0400688	-0.0474428
Higd1b	green	-0.0245043	-0.0410896	-0.044176	0.0661866	0.0531729	0.0548714	0.052991	0.0435893
Lgals1	green	-0.275026	-0.0811466	-0.0204073	0.350134	0.252116	0.386076	0.502969	0.395711
Ppp2cb	black	-0.170705	-0.205594	-0.316309	0.427422	0.267341	0.315204	0.48452	0.494155
Fam83b	green	-0.00286023	-0.00208394	-0.00488773	-0.00821911	-0.00709518	-0.017784	-0.0284674	-0.0262165
Gm48439	green	0.0269434	-0.00257758	0.0180487	-0.0101508	-0.00664798	-0.022961	-0.0236609	-0.018716
F2	green	-0.00110875	0.0164474	-0.00409051	0.0287778	0.0291113	0.0389296	0.0245782	0.0121373
Pcdh17	brown	0.404909	0.571858	0.454568	-0.227597	-0.212999	-0.262646	-0.27057	-0.429115
Kctd19	green	0.0361331	-0.06408	-0.0733313	-0.0044639	0.0216562	0.0295971	0.0169518	0.064153
Syne1	black	0.126561	-0.210502	-0.265612	0.0552451	0.131478	0.0926593	0.0770009	0.225263
BC049987	brown	0.165147	0.547602	0.535223	-0.213393	-0.25832	-0.234601	-0.226729	-0.319666
Wif1	green	-0.0175114	-0.0276942	-0.0397015	0.0305611	0.0134086	-0.00406904	0.027602	0.0179915
Gm14342	green	0.034761	0.0397298	-0.0024759	-0.0192593	-0.0163118	-0.0140176	-0.0147642	-0.0272475
Myo1g	black	0.101986	-0.262973	-0.330281	0.0470898	0.107094	0.0850973	0.0971016	0.287848
Tsc22d3	black	0.0753239	0.0826258	0.104727	0.241066	0.0377068	0.283923	0.186056	0.182101
Lyzl4	green	-0.00334149	-0.0101452	-0.00395904	-0.00766788	0.0217043	-0.0282069	-0.03121	-0.0278178
Sp140	black	0.0858494	-0.302623	-0.360319	0.0813961	0.116629	0.0891223	0.108266	0.322451
Creg1	black	0.0689777	-0.0476794	-0.245429	0.171527	0.210866	0.193903	0.202668	0.180747
Hba-a2	green	0.0217992	0.0424631	0.0122692	-0.0204534	0.00793406	0.0306203	-0.0348683	-0.0518501
Adcy7	black	0.138002	-0.225736	-0.276347	0.0326317	0.0669027	0.0700528	0.0574496	0.245723
Selenon	black	0.0987502	-0.293374	-0.360783	0.116005	0.0784913	0.0835243	0.131589	0.347392
Rbp1	green	0.127752	-0.12706	0.114723	-0.0978189	0.0259424	-0.103699	-0.142555	-0.127263
Tubb4a	green	0.0481444	-0.0104276	-0.00628966	-0.0373876	-0.0164135	-0.0319735	-0.0449872	-0.0393493
2010005H15Rik	black	0.0722542	-0.189998	-0.225306	0.0263471	0.0857266	0.0738438	0.0692646	0.200687
Gcnt1	brown	0.560613	0.733056	0.50204	-0.363565	-0.331405	-0.408523	-0.507383	-0.661651
Ctsb	black	0.112993	0.0487894	-0.424191	0.274907	0.175389	0.344451	0.365036	0.290557
Ndst4	green	-0.00283711	-0.0137911	-0.00259613	-0.00294022	0.0356479	0.0613582	-0.00889425	-0.0105867
Tox3	green	-0.0871399	-0.113814	-0.125501	0.130802	0.104722	0.130459	0.11597	0.112057
Slc25a42	blue	0.524105	0.507827	0.490521	-0.180349	-0.162859	-0.339725	-0.350576	-0.470911
Gm10062	green	0.0282499	0.039349	-0.00559008	-0.0204885	-0.0158855	-0.0329297	-0.0200618	-0.0341956
Dedd2	black	0.257971	0.132536	0.140048	0.000509132	-0.0545017	-0.106844	-0.0688143	-0.0567617
Cabyr	green	0.0469189	0.0577263	0.0409597	-0.00631298	-0.0365812	-0.0386308	-0.0338107	-0.0396123
Degs2	brown	0.133183	0.667745	0.332861	-0.0897763	-0.137332	-0.0986968	0.0173039	-0.215426
Gsta3	green	-0.338704	0.0819643	0.0177739	0.401422	0.262068	0.494112	0.578498	0.396957
Lypd1	green	0.0369695	-0.00131678	-0.00339846	-0.0293312	-0.00137818	-0.051096	-0.0608706	-0.0564235
Prps1l1	green	0.0290502	-0.0686754	-0.0782425	-0.00473522	-0.0549133	0.0167724	0.00187673	0.0639293
Gm26518	blue	0.431647	0.256128	0.189271	-0.167451	-0.166616	-0.355372	-0.391853	-0.409905
P2ry14	black	0.107038	-0.235413	-0.284838	0.0123775	0.049203	0.0289269	0.0441277	0.254434
Bok	red	0.0460533	0.106812	0.091516	0.0491642	-0.00227583	-0.0157818	0.0889557	0.0455261
Pgs1	black	-0.0138285	-0.120579	-0.191431	0.295495	0.140583	0.135949	0.281125	0.33053
Fam133b	blue	0.590845	0.214704	0.242178	-0.0156061	-0.0928884	-0.291065	-0.244054	-0.212348
Ggt5	black	0.124973	-0.240848	-0.290585	0.0563298	0.0473228	0.0633042	0.0554834	0.27353
Hgf	black	0.11308	-0.217276	-0.24669	-0.00509601	0.0050153	0.0342368	0.0325451	0.208764
Chic2	black	0.0520809	-0.140533	-0.0501724	0.240909	0.10927	0.100496	0.180681	0.262318
Gm40910	green	0.00500227	0.0154701	0.0202214	-0.0125885	-0.00220594	-0.0044592	-0.00930743	-0.0111022
mt-Nd4l	green	-0.0634091	0.35903	-0.0811624	0.234797	0.131799	0.423314	0.339717	0.0324584
Nrm	black	0.0830527	-0.271456	-0.318242	0.0389067	0.0358429	0.0543352	0.0757762	0.275205
Gm16069	green	0.0202892	0.0235408	0.040549	-0.00950189	-0.00128208	-0.0313331	-0.0238534	-0.0268349
Igfbp3	green	-0.160732	-0.250334	-0.272072	0.288926	0.15546	0.0795655	0.276706	0.277084
Chd5	green	0.0255289	-0.00229597	-0.00791825	-0.0105099	-0.00971193	-0.0114435	-0.0230667	-0.0230874
Chrna1	green	-0.00333334	-0.0137113	-0.0100961	-0.0173284	0.016938	0.0518007	-0.0161855	-0.0161293
Cacng1	green	-0.0465191	-0.0694041	-0.0813483	0.118297	0.0495209	-0.0015644	0.0868081	0.08591
Ptbp3	black	0.0525523	-0.173138	-0.164777	0.37276	0.205358	0.121873	0.25873	0.319521
Calr4	green	0.012854	-0.00685178	-0.00597326	-0.0177356	-0.00522436	-0.0230093	-0.0328312	-0.0307093
Npy	green	-0.128001	-0.211371	-0.225706	0.160539	0.125661	0.0517331	0.148192	0.234049
Olfr729	green	0.0169543	0.0074687	0.00690473	-0.0293359	-0.0221457	-0.0345659	-0.0349331	-0.0348626
Gm13073	green	0.0170481	0.0236105	0.00943892	-0.01187	0.00980673	-0.0162777	-0.0152026	-0.0222359
Vmn1r87	green	0.0321524	0.0115775	0.0520083	0.0083279	0.0136156	-0.0084791	-0.0258346	-0.0209803
Slc43a3	black	0.121576	-0.280652	-0.323744	0.033738	0.0420753	0.07386	0.0746487	0.273356
Vgll4	black	0.240268	-0.0869407	-0.0356449	0.189214	0.0708003	-0.0374909	0.0248359	0.0560348
Rerg	green	-0.0549213	-0.0777651	-0.0866928	0.0492081	-0.0012973	0.00235288	0.0374365	0.0807976
Gm14540	green	0.0130748	0.0449299	0.0132838	-0.0179329	-0.0227024	-0.0404485	-0.0352257	-0.0456111
1110019B22Rik	green	-0.135862	-0.0692226	-0.112259	0.079579	0.0686161	0.152368	0.101701	0.081403
Gria3	blue	0.423693	0.349554	0.26906	-0.0814073	-0.131859	-0.30781	-0.34416	-0.417706
Sostdc1	green	-0.100972	-0.0288382	-0.141859	0.0741937	0.0884502	0.190399	0.138561	0.0677853
Ctsz	black	0.0183581	0.154819	-0.267713	0.240404	0.112165	0.361004	0.38291	0.287624
Gm29909	green	-0.046961	-0.0107204	-0.0231652	-0.0115925	-0.03779	0.0322839	0.0188516	-0.00187729
Gm46349	green	0.00725039	0.0373884	-0.00753144	-0.0160681	-0.0214318	-0.0260283	-0.0236441	-0.0371469
Gm47819	green	0.00725039	0.0373884	-0.00753144	-0.0160681	-0.0214318	-0.0260283	-0.0236441	-0.0371469
Gsg1	green	-0.0248446	-0.0481318	-0.0570767	-0.00352781	0.0530087	0.0660461	0.052306	0.0541567
Baalc	green	0.00355686	-0.067239	-0.0908577	0.09593	0.0739333	0.0264217	0.0850427	0.0772151
2610206C17Rik	green	0.0353758	0.000297504	-0.00788651	-0.0197042	-0.00816368	-0.0258087	-0.0313935	-0.0290522
Zfp292	black	0.539104	0.0740214	0.058016	0.0881614	-0.0215559	-0.153421	-0.128831	-0.0646914
Tldc2	green	0.0127021	0.00403796	-0.00847947	-0.02018	0.0191545	-0.0118765	-0.0189661	-0.0230971
6330576A10Rik	green	0.0139824	0.0309341	-0.0100966	-0.0191111	-0.0132571	-0.0205412	-0.0223475	-0.0315048
Clec1b	green	0.00763108	-0.051085	-0.0441313	0.0471796	0.0888421	0.0983777	0.0758062	0.0899853
C3ar1	black	0.0873491	-0.252383	-0.302769	0.0927178	0.0943334	0.121136	0.133365	0.30233
Gm14435	green	-0.0023937	0.013768	0.0143069	-0.00509688	-0.0172123	-0.0182915	-0.0121168	-0.0160371
Pafah1b3	pink	-0.276431	-0.255038	-0.361866	0.525001	0.34573	0.421286	0.63091	0.629605
Cenpf	green	0.0766706	-0.0349049	-0.0223076	0.0966978	0.0233292	0.105337	0.0419281	0.0373355
Cdc34b	green	-0.00184767	0.0196202	0.000381509	-0.0233097	-0.0146638	-0.0155408	-0.0139078	-0.0203477
Pcolce	green	-0.191473	-0.191933	-0.29077	0.198369	0.178263	0.268886	0.218366	0.212067
Stk4	black	0.11181	-0.00599274	0.0124373	0.110362	0.0641881	0.0209432	0.0728754	0.071267
Sectm1b	green	0.175446	-0.0634484	0.193223	-0.195661	-0.106375	-0.150831	-0.337131	-0.28133
Edn1	green	0.00861638	-0.16741	-0.238463	0.256883	0.0874194	0.136107	0.243246	0.266757
Olfr338	green	0.0587018	0.058349	0.00660867	-0.0356501	-0.0190837	-0.0458858	-0.0433647	-0.0589039
Bcl11b	blue	0.442508	0.293357	0.30738	-0.152758	-0.160697	-0.36279	-0.427061	-0.465059
Aldh6a1	yellow	0.331824	0.674586	0.858266	-0.498647	-0.381561	-0.371243	-0.560861	-0.681702
Pgr	green	-0.0463504	-0.0479456	-0.0545261	0.024131	0.0332887	0.0417206	0.0417321	0.0324431
Tmc7	green	-0.0280718	-0.0217335	-0.0458153	0.0465545	0.0698546	0.0768756	0.0491347	0.0272769
Meox1	green	-0.0271387	-0.0458061	-0.0419642	0.0205179	0.0217595	-0.0127619	0.00848388	0.0384622
Itgb8	brown	0.544397	0.703398	0.498794	-0.177537	-0.237803	-0.365722	-0.33963	-0.528103
Ccl17	green	-0.0582601	-0.0961868	-0.138108	0.11743	0.0855643	0.15474	0.145904	0.151658
Rasl11a	green	-0.143938	-0.251443	-0.292811	0.264647	0.161313	0.110179	0.284535	0.290341
Fcer1a	green	0.0373122	-0.0729342	-0.0738921	-0.0110119	0.0520773	0.0224171	0.00974152	0.0598576
Lrrc3b	green	-0.0397709	-0.0593497	-0.0734118	0.0727642	9.41e-05	-0.00624232	0.0368134	0.0698085
Cadm2	green	-0.0524608	0.00464054	-0.00879506	-0.00598281	0.0508032	0.0557057	0.0322027	0.0117192
Pmepa1	pink	-0.281364	-0.287185	-0.402509	0.482485	0.359708	0.348131	0.595269	0.565614
Lyg1	green	-0.0120879	-0.00807198	0.00539424	-0.0179311	-0.0161964	0.000590864	-0.0139813	-0.00988462
H2al2a	green	-0.0120879	-0.00807198	0.00539424	-0.0179311	-0.0161964	0.000590864	-0.0139813	-0.00988462
Ccr2	green	-0.118358	-0.152431	-0.239888	0.262626	0.158467	0.327671	0.297574	0.300153
Vps13a	blue	0.61433	0.434427	0.351744	-0.130706	-0.160859	-0.332522	-0.317031	-0.405874
Plekha2	black	0.147078	-0.23352	-0.254097	0.0609622	0.00794476	0.0292937	0.0572733	0.253935
Proc	brown	0.115296	0.796643	0.403473	-0.108152	-0.190571	-0.042745	0.00284688	-0.288636
Rtl1	green	0.0050193	-0.00846059	-0.00421739	0.00297491	0.00249672	0.0247416	-0.00121215	-0.00816146
Slc22a8	brown	0.316593	0.750686	0.502126	-0.321177	-0.288985	-0.249812	-0.378877	-0.620147
Akap6	green	0.00800008	0.00484345	0.0108486	-0.00155454	-0.00177874	-0.0072128	-0.0174502	-0.0229719
2610037D02Rik	blue	0.414627	0.120959	0.114482	0.0218939	-0.0752641	-0.204398	-0.25566	-0.235616
Gm11713	blue	0.233666	0.175192	0.208707	-0.08348	-0.112628	-0.273578	-0.302515	-0.304119
Rab43	black	0.171996	-0.163531	-0.232774	0.00223104	0.0102602	-0.027396	-0.0252538	0.160112
Twist2	green	-0.0421677	-0.0181426	-0.0280881	-0.000643047	0.0124788	0.0722022	0.0255814	0.0151015
Ooep	green	-0.0486399	-0.0544221	-0.0712752	0.0719606	0.101508	0.0638539	0.0865191	0.0781192
Pnpla7	black	0.308421	-0.139192	-0.203097	-0.0934977	-0.0211304	-0.123685	-0.149627	0.045655
Gm14812	green	-0.0456821	-0.0569887	-0.0634689	0.074104	0.00220423	-0.000309393	0.0556548	0.0590704
Asah1	black	0.0508737	0.166741	-0.202723	0.321922	0.132155	0.299444	0.37001	0.273397
Arpc4	black	-0.249266	-0.372197	-0.421551	0.5586	0.335526	0.456646	0.640645	0.728968
Slc12a7	brown	0.53724	0.62975	0.424132	-0.238757	-0.237088	-0.37644	-0.349457	-0.530918
4932443L11Rik	green	0.0152303	0.0152253	-0.00596209	-0.0241446	-0.0258014	-0.02633	-0.020376	-0.0313996
Folr1	brown	0.041059	0.645822	0.399335	-0.0666562	-0.167414	0.108582	-0.0322459	-0.309736
Pkhd1	blue	0.518779	0.436996	0.229867	0.0445382	-0.0446688	-0.208407	-0.148038	-0.307798
Angptl4	green	-0.0527508	0.431824	0.0821504	0.372805	0.0957963	0.334925	0.430155	0.163223
Ptpn12	black	0.116692	-0.320719	-0.392544	0.155787	0.102309	0.0994278	0.168506	0.378601
Olfr912	green	-0.0295623	-0.00539859	0.0203275	-0.0463633	-0.0407881	-0.0199625	-0.025498	-0.0177829
Kcnq4	green	0.0466934	-0.014536	-0.0216475	0.0685341	0.0239691	0.0349091	0.0404408	0.0400431
Jmjd1c	black	0.470518	0.0899581	0.0239503	0.0978764	-0.00411577	-0.11832	-0.101265	-0.0695785
Ceacam2	green	-0.044669	-0.00583152	-0.0526744	0.0708856	0.091608	0.0997308	0.0756164	0.0254297
Slc5a1	brown	0.0700644	0.525004	0.229075	0.0410237	-0.0631968	0.00199614	0.099919	-0.0824372
Crip1	green	-0.111117	-0.357691	-0.378519	0.452729	0.326946	0.382214	0.500482	0.561195
Rrm2	green	-0.0621807	-0.155876	-0.158209	0.227541	0.129817	0.178901	0.183433	0.205579
Arpp21	green	0.0112387	0.0124039	0.0365812	-0.0206606	-0.0210727	-0.0150054	-0.015783	-0.0149162
Cenpa	black	0.0874783	-0.272247	-0.300672	0.114427	0.0622329	0.168062	0.12763	0.307762
Gm46224	black	0.102593	-0.231875	-0.272837	0.00144516	0.00397279	0.0520953	0.0419656	0.23383
Smim3	black	0.0617067	-0.413721	-0.422189	0.176264	0.137737	0.0995075	0.187261	0.432632
Itga3	red	0.042798	-0.0579971	-0.17587	0.162716	0.106348	-0.0132813	0.140663	0.112796
Gna15	black	0.0740423	-0.219909	-0.272192	0.00117887	-0.00877369	0.0470766	0.041203	0.229717
Fcgr2b	black	0.438235	0.321763	0.0369787	-0.0669018	-0.0871732	-0.16455	-0.126891	-0.132066
Rnasel	black	0.0887335	-0.251085	-0.31421	0.0442877	0.0722108	0.0495948	0.0655781	0.275315
Auts2	blue	0.536102	0.335203	0.378502	-0.061996	-0.111266	-0.212218	-0.261273	-0.356502
Oasl2	black	0.105513	-0.254266	-0.295005	0.117488	0.107378	0.0941953	0.104727	0.293726
Gm12148	green	0.0229229	0.0345486	0.0139561	-0.00993838	0.00588841	-0.0221028	-0.0171699	-0.0261495
Krt19	green	-0.141473	-0.269078	-0.326527	0.309897	0.205184	0.110847	0.285465	0.318107
Cntf	green	-0.00887358	-0.0234063	0.0245088	-0.0258955	-0.0238645	-0.0200292	-0.0246931	-0.0136638
Bdh1	green	-0.0332138	0.448682	0.226023	0.0146941	-0.0632721	0.0525083	0.125578	-0.0402704
Gm32591	green	-0.00518817	-0.0635955	-0.0746347	-0.00456565	0.0489942	0.0559251	0.0507571	0.070244
Upk2	green	-0.0154487	-0.0575023	-0.0542259	0.0311015	0.0846538	0.0281899	0.0600349	0.0759156
Gns	brown	0.656302	0.47399	0.251851	-0.289839	-0.218104	-0.408718	-0.425592	-0.472784
4933427J07Rik	green	0.00790179	0.0139829	0.0487457	-0.0211862	-0.0109677	-0.0241026	-0.0173728	-0.0120494
Cav2	pink	-0.265059	-0.394317	-0.460818	0.401763	0.296889	0.207112	0.408566	0.461803
Fam57b	green	-0.0128623	-0.00381377	0.0221843	-0.0231278	-0.0161085	-0.01706	-0.00764926	-0.00968984
Adra2b	brown	0.570117	0.627752	0.518059	-0.253588	-0.233804	-0.421809	-0.416292	-0.575413
4933427I04Rik	green	0.000464314	0.00129209	0.0144875	-0.00612894	0.00644005	-0.0115631	-0.0239638	-0.0234177
2021-03-07	black	0.48042	0.128538	0.0720603	0.105426	-2.52e-05	-0.153653	-0.0945155	-0.0561849
Btbd19	black	0.112474	-0.174512	-0.232546	0.0481355	-0.0305212	-0.00312877	0.0367284	0.19726
Klf5	red	0.0117252	-0.224342	-0.280997	0.258318	0.12807	0.0739563	0.249334	0.276383
Aldh1a2	green	0.0193302	-0.0800416	-0.11003	0.0706798	0.0155803	0.0849693	0.122735	0.0947519
Gm47128	green	0.0688675	0.0553077	-0.0202145	-0.0298612	-0.0206623	-0.0451259	-0.0208133	-0.0451927
Optc	green	0.0143967	0.0329382	-0.00750677	-0.0193141	-0.0165764	-0.0248343	-0.0208981	-0.0337041
Olfr18	green	-0.0223373	0.0408612	-0.0158663	-0.0341509	-0.00360919	-0.0359244	-0.0166841	-0.0338981
Safb2	blue	0.596415	0.140556	0.0495369	-0.0298598	-0.0440702	-0.251415	-0.216414	-0.157913
Krtap3-2	red	0.0328258	-0.0282991	-0.0342704	-0.00223042	-0.00223245	-0.000178547	0.0317237	0.0146789
Ccl20	green	-0.16963	-0.250358	-0.301051	0.230506	0.166426	0.0694281	0.245043	0.289898
Hk1	pink	-0.104352	-0.358112	-0.440446	0.284476	0.209203	0.209666	0.257881	0.362877
Gm47015	green	-0.00153422	-0.0117099	-0.0177099	-0.0222089	0.0470799	0.0369643	-0.0186808	-0.0218403
Gm39465	green	-0.00153422	-0.0117099	-0.0177099	-0.0222089	0.0470799	0.0369643	-0.0186808	-0.0218403
Atp1a3	black	0.100597	-0.279482	-0.32044	0.0474275	0.0681941	0.0645142	0.0835192	0.300113
Acox1	yellow	0.408459	0.710819	0.736754	-0.257005	-0.229433	-0.313029	-0.343163	-0.520923
Myc	green	-0.0792102	-0.246532	-0.311938	0.390452	0.220474	0.184584	0.362633	0.355811
Gm47547	green	0.0102104	0.0167801	-0.0269172	0.0406929	0.0170937	0.0491872	0.0183115	-0.000589095
Gm38843	black	0.0646526	-0.200495	-0.233276	0.0136859	0.00155154	0.0338335	0.0435561	0.205808
Dram1	black	0.123299	-0.286629	-0.333521	0.0126976	0.0372799	0.0468794	0.0722089	0.299496
Rhof	black	0.041044	-0.35345	-0.402221	0.0958152	0.0506764	0.022966	0.103055	0.352279
4932702P03Rik	green	0.030087	0.00938311	-0.0207261	-0.0274394	-0.0259119	-0.046673	-0.0403475	-0.0466375
Slc22a13	green	0.0274458	0.266986	0.102748	0.0140112	-0.0247747	0.0587784	0.0485778	-0.0465201
Igfbp5	brown	0.516258	0.471047	0.379496	-0.304184	-0.212234	-0.344605	-0.449435	-0.573475
Filip1	green	-0.00425235	-0.0411755	-0.0431385	-0.00478241	0.0500485	0.0684303	0.0227612	0.0221639
Rab31	black	0.038781	-0.346996	-0.40182	0.183215	0.144383	0.107639	0.173028	0.393137
Tnp2	green	0.0370414	0.0409523	0.01174	-0.0198616	0.0112028	-0.0304321	-0.0268661	-0.0420661
F2r	red	0.0400288	-0.100734	-0.117886	0.133377	0.106645	0.0999504	0.144638	0.12977
Gm8281	green	0.0193916	0.0259485	-0.0145409	-0.00485902	-0.0247201	-0.0236906	-0.00835576	-0.021277
Epsti1	black	-0.0541022	-0.301585	-0.373183	0.174913	0.0925262	0.224612	0.2042	0.372884
Gm13209	green	0.023224	-0.00815581	-0.012034	-0.0191339	-0.0219307	-0.0284114	-0.0342047	-0.0337919
Ppp4c	black	0.00525164	-0.182463	-0.100522	0.253918	0.151197	0.039312	0.175617	0.258197
Fabp5	black	-0.0273801	-0.137343	-0.212454	0.169407	0.0738168	0.177204	0.22412	0.316667
Nrp2	black	0.0851083	-0.227463	-0.278625	0.0511869	0.0710998	0.0845405	0.121252	0.252911
Fxyd1	green	-0.0113175	-0.0424907	-0.0558721	0.0604638	0.0855697	0.0838441	0.0881638	0.0730981
Gm48265	green	0.0412483	-0.00324841	0.0181258	-0.0340181	-0.014151	-0.047039	-0.0646472	-0.0521891
Gm17613	green	0.0229465	0.0156316	-0.00893604	-0.0291181	-0.0290021	-0.0262837	-0.0231917	-0.035299
Akr1c19	pink	-0.218512	-0.13776	-0.199067	0.438394	0.249841	0.387106	0.479345	0.404271
0610005C13Rik	yellow	0.200527	0.466856	0.876174	-0.375338	-0.342809	-0.297208	-0.452635	-0.525561
Khk	yellow	0.116526	0.634016	0.870429	-0.442387	-0.391464	-0.258741	-0.436259	-0.574965
Fam181b	green	-0.0441242	-0.0548091	-0.0546423	0.0275219	0.0264999	-0.00205678	0.0240187	0.0582329
1700017D01Rik	green	0.04015	-0.0940086	-0.10645	-0.00640014	0.0128964	-0.00632915	0.00864446	0.0923373
Gm36161	black	0.108002	-0.238971	-0.284722	0.00498998	0.0175463	0.032787	0.0430486	0.250385
Arhgef39	blue	0.371178	0.474861	0.335577	-0.181749	-0.170975	-0.297327	-0.312867	-0.40168
BC016548	green	-0.0262716	-0.0523126	-0.0178784	0.012412	0.0384829	0.0193459	0.0105165	0.0187701
Vmn1r74	green	0.0394236	0.0539199	-0.0119307	-0.0453615	0.00115599	-0.0596103	-0.0465589	-0.0690355
Myl10	green	-0.0567025	-0.0698378	-0.0915569	0.0266666	0.0765535	-0.000907074	0.0436277	0.0873327
Sntb2	black	0.4323	-0.0602757	-0.0160461	0.0822953	-0.00354579	-0.123966	-0.101676	-0.00995092
Ccdc71l	black	0.113696	-0.314789	-0.361721	0.130364	0.0997082	0.0858923	0.152619	0.383121
Mob1a	black	0.253205	-0.050078	0.0303867	0.0452409	0.00477071	-0.0585078	-0.0247788	0.0694977
Ppargc1a	blue	0.487344	0.251265	0.41794	-0.177286	-0.16571	-0.328993	-0.424692	-0.455087
Gm26804	green	-0.0103342	-0.019978	0.00689501	-0.0259751	-0.0287413	-0.022684	-0.031007	-0.0254001
Ang	green	0.115461	-0.155068	-0.0384169	-0.146067	-0.0375259	-0.0905028	-0.20107	-0.117332
Magoh	black	-0.290716	-0.437954	-0.525885	0.550546	0.378894	0.438624	0.669284	0.766255
Traf3ip3	black	0.127264	-0.257979	-0.300486	0.0245267	0.0037795	0.03938	0.042857	0.267504
Adgrg1	green	0.0416891	-0.0756187	-0.223598	0.244025	0.216899	0.107288	0.195589	0.105949
Jag1	red	0.0327165	-0.195695	-0.245501	0.208677	0.115195	0.0490667	0.195482	0.225525
Cybrd1	green	-0.0248141	-0.0281257	-0.0493682	0.0777665	0.020654	0.00971703	0.0675356	0.0556083
Emp2	pink	-0.110203	-0.296971	-0.350718	0.308953	0.179304	0.0855536	0.314286	0.345669
Hpd	brown	0.214442	0.605344	0.52391	-0.257518	-0.269168	-0.255083	-0.245041	-0.35951
Sema7a	green	-0.0124602	-0.14103	-0.168029	0.113673	0.0538041	0.038096	0.145028	0.147141
Amacr	brown	0.0538555	0.703586	0.610933	-0.179933	-0.222668	-0.00963255	-0.0615923	-0.271375
Plk3	black	0.402151	-0.0532883	-0.0561001	0.0873673	0.0239028	-0.0452504	-0.0680695	-0.0102354
Gm29331	green	0.0217203	0.0384846	-0.00585383	-0.0167738	-0.019767	-0.0244158	-0.0181131	-0.0297866
Gm8817	green	0.040479	0.00588597	-0.0042775	-0.022272	-0.0276874	-0.0186505	-0.0260623	-0.0277307
Eif6	pink	-0.282448	-0.480782	-0.498958	0.611468	0.426803	0.461409	0.739928	0.832886
Iffo1	blue	0.276209	-0.0499981	0.0479799	-0.0361398	-0.0418278	-0.176707	-0.273448	-0.234346
Card11	black	0.125026	-0.2425	-0.281483	0.00969528	0.00878939	0.022476	0.0403173	0.240677
Alpl	brown	0.351655	0.411492	0.236764	-0.146702	-0.112919	-0.0795131	-0.262026	-0.447547
Defb50	green	-0.0463306	-0.0440859	-0.0324005	0.00844932	0.00380922	-0.0300523	-0.000762391	0.00729981
Vmn1r81	green	0.0277501	0.0434363	0.0411025	0.00354978	0.0113217	-0.0109747	-0.0178618	-0.0171324
Klf9	yellow	0.479769	0.385213	0.731705	-0.23901	-0.250349	-0.314423	-0.47044	-0.500342
Chd3	yellow	0.531989	0.5328	0.720856	-0.342097	-0.296256	-0.452104	-0.553868	-0.643447
Zan	green	0.00192606	-0.0138869	0.0274924	-0.0356446	-0.00565071	0.0228171	-0.0253386	-0.0217563
Slc12a6	blue	0.633554	0.463577	0.290248	-0.138565	-0.175879	-0.322553	-0.320907	-0.381602
Retsat	brown	0.121316	0.720673	0.274471	-0.104743	-0.12928	-9.07e-05	0.0420495	-0.235327
Iqca	green	-0.0334521	-0.0179103	0.00827539	-0.00624679	-0.0200511	0.0362861	0.0265171	0.0204159
AC125141.3	green	-0.000111634	0.0137395	-0.000511504	-0.0109246	-0.0096612	-0.0205576	-0.0185368	-0.0246705
Cxcl12	brown	0.219034	0.444603	0.402078	-0.26728	-0.208861	-0.260817	-0.241651	-0.360201
Pcdh18	green	-0.0135004	-0.0162971	-0.00631675	-0.0233362	-0.0161023	-0.0113481	-0.0050273	-0.00477385
Marco	green	-0.00167351	-0.00514814	-0.00296632	-0.0131296	-0.00225824	-0.0212232	-0.0207282	-0.0241262
Aspdh	yellow	0.323167	0.643928	0.737492	-0.400302	-0.369094	-0.411193	-0.493051	-0.620665
Tmem174	brown	0.367342	0.851281	0.506927	-0.252606	-0.262307	-0.240261	-0.328849	-0.587401
Gm47969	green	-0.0259304	-0.018221	0.0127823	-0.0412634	-0.0316578	-0.0278762	-0.0219398	-0.0241258
Gk	yellow	0.406451	0.73997	0.822578	-0.300603	-0.332114	-0.297277	-0.442842	-0.605851
Kcnv2	green	-0.00130915	-0.00625703	-0.00345605	-0.00819708	-0.0068292	-0.0247053	-0.0226641	-0.0229217
Gm44939	green	-0.00151994	-0.0157962	0.010221	-0.0210568	-0.00379302	-0.00842236	-0.0189631	-0.00933751
Gm15478	green	0.0090057	-0.00560034	-0.011964	-0.0150421	-0.018924	-0.0206722	-0.025444	-0.0247122
Myl12b	black	-0.302444	-0.38582	-0.471766	0.546275	0.342645	0.590167	0.693505	0.796858
Lima1	blue	0.489182	0.257881	0.218034	-0.0476713	-0.101808	-0.281186	-0.264606	-0.347665
Ctxn1	pink	-0.190438	-0.303158	-0.341908	0.362767	0.174158	0.0759641	0.29674	0.352417
Gm44210	green	0.0431529	0.0489446	0.0449524	-0.004904	0.00115816	-0.00499602	-0.0200114	-0.0217752
Tulp2	green	-0.0131038	0.0143744	0.0276773	-0.0327974	-0.0281321	-0.0216482	-0.0152073	-0.0120149
Astn2	green	-0.101295	-0.151186	-0.176444	0.202799	0.0888164	0.00074279	0.141365	0.168293
Ccdc107	brown	0.281186	0.843434	0.575926	-0.336595	-0.351226	-0.312153	-0.410436	-0.663903
Lgals7	green	-0.0675867	-0.102333	-0.130388	0.0988449	0.05718	0.041205	0.0960569	0.110584
H2-DMb2	green	-0.0444475	-0.0186507	-0.120924	0.26127	0.0678386	0.243141	0.241943	0.204228
Camkk1	black	0.080955	-0.240702	-0.281659	0.0418752	0.0325194	0.0574774	0.056653	0.238892
Slc12a1	green	-0.128983	0.0469255	-0.0772479	0.00566494	0.0321471	0.216807	0.109996	0.0242417
Vgf	green	-0.17767	-0.23132	-0.270489	0.229614	0.172139	0.0430631	0.218025	0.277095
Ramp1	black	0.103293	-0.259389	-0.30481	0.049679	0.0579992	0.0876118	0.0896491	0.296498
AC163354.1	black	0.104006	-0.193571	-0.2543	0.0535197	0.0428215	0.0136745	0.0553091	0.222672
Slfn14	green	0.0375089	-0.017195	-0.00451394	0.074124	0.0707702	0.0732536	0.0200585	0.0187227
Enpp2	brown	0.457182	0.486687	0.280811	-0.161213	-0.140159	-0.205934	-0.320814	-0.51756
Tpo	green	-0.0544953	-0.057198	-0.0423278	0.0107904	0.0709597	0.00692506	0.0573823	0.0695887
Gm26699	blue	0.311179	0.120219	0.090691	-0.0159285	-0.0537569	-0.228365	-0.243707	-0.22341
Tmem171	pink	-0.135381	-0.284633	-0.360189	0.377949	0.129775	0.136876	0.34819	0.377309
Car14	brown	0.326161	0.52321	0.413547	-0.340252	-0.283199	-0.253042	-0.461168	-0.621319
Nhlrc4	green	-0.0313789	-0.0206428	-0.0115987	0.0112114	0.0272917	-0.00959787	0.0173696	0.0241025
Gm48770	green	0.00615206	0.0231498	0.0214249	-0.000417984	-0.0154688	-0.0078509	-0.00981419	-0.00922707
Aacs	brown	0.30211	0.646527	0.439709	-0.161059	-0.212747	-0.188329	-0.102113	-0.259767
Foxp2	green	0.00348034	0.0004256	0.00751802	-0.00404069	0.00627308	-0.0138317	-0.0181118	-0.0162085
Cxcl1	green	0.167517	0.00102943	-0.141972	0.255206	0.133949	0.0437708	0.188989	0.137928
Bhlhe40	black	0.10354	-0.094416	-0.171519	0.39741	0.169277	0.156053	0.30861	0.358836
Galnt13	green	-0.00271308	-0.0145028	0.0408222	-0.0262448	-0.0199943	-0.0234126	-0.0208729	-0.0164007
Ighv4-1	green	0.0522418	0.0493235	-0.0110854	-0.0239202	-0.0185211	-0.0372221	-0.0204075	-0.0386554
Tmc2	green	-0.00128654	0.000855267	0.0034759	-0.00449052	0.00170462	-0.0198658	-0.0313471	-0.0276523
Cnih2	green	0.0455483	-0.0585522	-0.0631919	-0.0199719	0.00862956	-0.0269112	-0.0279247	0.0223524
AI413582	black	-0.00398243	-0.229995	-0.115699	0.14727	0.0740899	-0.000156868	0.175302	0.318759
Slc28a2	black	0.0978126	-0.23811	-0.271505	0.0390791	0.0285541	0.0583959	0.0603941	0.243512
Igfbp4	brown	0.300426	0.664461	0.576331	-0.288773	-0.307082	-0.177253	-0.439415	-0.631393
Ciart	blue	0.409971	0.276434	0.304428	-0.183942	-0.146517	-0.344734	-0.403146	-0.413065
Sp100	black	0.0825758	-0.298534	-0.357876	0.117113	0.0713427	0.153812	0.1292	0.330502
Tsga10ip	green	-0.0564496	-0.0737874	-0.0807338	0.0407828	-0.00401877	-0.000399607	0.0298733	0.0775946
Cdh17	green	0.0161658	-0.0538415	-0.0385466	-0.0342072	-0.0157076	0.00752971	0.0181807	0.00362678
Lrmp	black	0.0975827	-0.260057	-0.315477	0.0484814	0.0575881	0.0839971	0.0709576	0.273556
Cmbl	yellow	-0.0965261	0.433763	0.65247	-0.213931	-0.238198	0.0884914	-0.10898	-0.237005
Gm16568	green	0.00727756	0.0298762	0.0340329	-0.00576298	-0.0207185	-0.0255533	-0.0198263	-0.0254268
Gm12829	green	0.0151464	0.00459341	-0.000144386	-0.0338104	-0.0094309	-0.0369296	-0.0320694	-0.037552
Gm32592	green	-0.00306022	-0.0053482	0.0100571	0.00165351	0.000827345	-0.0169948	-0.0255098	-0.0174623
Amhr2	green	0.0112611	0.0284666	0.0133449	-0.00920969	-0.0155345	-0.0157213	-0.00643863	-0.0144483
Gm49226	green	-4.3e-06	-0.00036112	0.00956068	-0.00619166	-0.000487859	-0.015364	-0.0227392	-0.017003
Arhgap15os	green	-0.0174056	-0.0274829	-0.0349055	0.0394401	0.0523626	-0.00406763	0.0477904	0.0463685
Sh2d4a	pink	-0.115613	-0.241711	-0.281922	0.205484	0.106612	0.086515	0.195777	0.227617
4930434B07Rik	green	-0.0739936	-0.0343197	-0.0697822	0.0301934	0.0366053	0.0990844	0.0565489	0.010692
C130021I20Rik	green	-0.00475523	-0.0157674	-0.00392372	0.0013536	0.0495572	0.0641605	-0.00605122	-0.0102844
Spata13	black	0.277401	-0.119522	-0.13689	-0.0334858	-0.045399	-0.0858753	-0.0943127	0.102778
Ces1c	green	-0.0370272	-0.0504558	-0.0473146	0.0330661	0.0365038	-0.00178886	0.0371442	0.0513059
Gm31718	black	0.307231	-0.166531	-0.0967227	-0.0629194	-0.0486068	-0.132531	-0.176027	0.02491
Syne2	blue	0.553464	0.316408	0.173577	0.12818	-0.0165196	-0.24189	-0.137541	-0.241642
Psme1	turquoise	-0.281325	-0.446759	-0.576308	0.582131	0.419362	0.543433	0.713472	0.808286
Dapp1	black	0.00988037	-0.347763	-0.420088	0.187844	0.108515	0.113955	0.200364	0.411966
Bmp3	red	0.0593495	-0.0988114	-0.112455	0.0386703	0.0428056	0.0237682	0.0944077	0.0863144
4930523C07Rik	green	0.230993	-0.096777	-0.155905	0.0521151	-0.0124442	-0.090812	0.000527887	0.11682
Bcl7a	blue	0.581745	0.43945	0.462383	-0.128716	-0.164302	-0.363533	-0.357861	-0.451336
Alas2	green	0.0601341	0.00487608	6.61e-05	-0.0216349	0.0468804	0.0311618	-0.0568445	-0.0525498
Gm11444	green	0.000512924	-0.0162437	0.0104702	-0.0404334	-0.0345163	-0.0440993	-0.0427105	-0.0388182
Gdap1	green	0.00271027	0.0151744	0.0137745	-0.0123681	-0.037304	-0.0272924	-0.0217598	-0.0277872
Hist4h4	black	0.154942	-0.205228	-0.243067	0.0253397	0.0728146	0.0202055	0.0253117	0.196253
Arhgef28	blue	0.459382	0.272187	0.360991	0.0025061	-0.0991971	-0.209226	-0.229609	-0.309637
Nhs	blue	0.53906	0.346856	0.406674	-0.160191	-0.161158	-0.315738	-0.335695	-0.408943
Klk6	green	-0.015955	-0.0234015	-0.0284341	0.0406983	-0.00223245	-0.000178547	0.0325171	0.0343214
2310030A07Rik	green	0.0377957	0.0104239	0.0048206	-0.00545279	0.0138196	-0.0125596	-0.0216138	-0.0194283
Fndc11	green	-0.0422589	-0.0474416	-0.043235	0.0146114	0.0253347	0.065061	0.0292947	0.0392414
Tspan12	pink	-0.19179	-0.299597	-0.366229	0.319567	0.202069	0.175737	0.307326	0.316652
Fubp1	blue	0.519774	0.0552688	-0.06169	0.181492	0.0600592	-0.161572	-0.0557562	-0.0119425
2310069B03Rik	green	-0.0582634	-0.0657664	-0.0769447	0.096931	0.0354088	0.0132458	0.0807076	0.0794203
Lmod3	green	0.0315836	-0.00848713	-0.0244866	0.0464088	0.0644484	0.0802635	0.0391018	0.0310277
Adh1	brown	-0.0221273	0.614926	0.458074	0.0407998	-0.100307	0.159942	0.162473	-0.0620694
Gtf2b	black	-0.112358	-0.236613	-0.299992	0.383807	0.239561	0.342057	0.43136	0.503409
Acap2	black	0.158991	-0.00397324	0.037795	0.156443	0.0687497	0.0455386	0.0758338	0.0777034
Tmem196	green	0.0383003	-0.00873978	-0.0171332	-0.0204846	-0.00289913	-0.0280859	-0.0287048	-0.0324275
Ccdc141	blue	0.338232	0.0159616	0.160614	0.00445938	-0.0022621	-0.13792	-0.186423	-0.196443
Thbs2	green	-0.120281	-0.0750839	-0.126665	0.0853966	0.0877029	0.0623856	0.125495	0.0918482
Kcnk2	green	0.00942068	-0.0100295	-0.0108724	-0.0214329	0.0311425	0.0114804	-0.0172971	-0.0196641
[truncated: 1,001 more rows]
