# Supplementary material for: Single-cell analysis highlights differences in druggable pathways underlying adaptive or fibrotic kidney regeneration
Source: Nat Commun. 2022 Jul 11;13:4018. doi: 10.1038/s41467-022-31772-9 (PMC9276703; doi:10.1038/s41467-022-31772-9)
Supplement: Supplementary file 16 — Supplementary Dataset 13 [file 41467_2022_31772_MOESM16_ESM.xlsx]

## Sheet: yellow
geneSet	description	link	size	overlap	expect	enrichmentRatio	pValue	FDR	overlapId	userId
mmu00230	Purine metabolism	http://www.kegg.jp/kegg-bin/show_pathway?mmu00230+11639+23972	158	2	0.782393	2.55626	0.183799	1	11639;23972	Ak4;Papss2
mmu05418	Fluid shear stress and atherosclerosis	http://www.kegg.jp/kegg-bin/show_pathway?mmu05418+11898+75600	137	2	0.678404	2.94809	0.146967	1	11898;75600	Ass1;Calml4
mmu04371	Apelin signaling pathway	http://www.kegg.jp/kegg-bin/show_pathway?mmu04371+57436+75600	128	2	0.633838	3.15538	0.13173	0.997238	57436;75600	Gabarapl1;Calml4
mmu04068	FoxO signaling pathway	http://www.kegg.jp/kegg-bin/show_pathway?mmu04068+18534+57436	124	2	0.61403	3.25717	0.125087	0.979342	18534;57436	Pck1;Gabarapl1
mmu03010	Ribosome	http://www.kegg.jp/kegg-bin/show_pathway?mmu03010+114641+57294	115	2	0.569464	3.51208	0.110472	0.933196	114641;57294	Rpl31;Rps27
mmu04114	Oocyte meiosis	http://www.kegg.jp/kegg-bin/show_pathway?mmu04114+11835+75600	109	2	0.539752	3.7054	0.101009	0.9264	11835;75600	Ar;Calml4
mmu01100	Metabolic pathways	http://www.kegg.jp/kegg-bin/show_pathway?mmu01100+102448+104776+107869+11430+11639+11898+14121+14933+16548+18478+18534+20322+230163+235386+235674+23923+23972+338403+66988+67880+68352+69574+74147	1213	23	6.0066	3.82912	2.72839e-10	8.75812e-08	102448;104776;107869;11430;11639;11898;14121;14933;16548;18478;18534;20322;230163;235386;235674;23923;23972;338403;66988;67880;68352;69574;74147	Ass1;Aldob;Hykk;Fbp1;Ak4;Papss2;Sord;Pah;Acaa1b;Pck1;Cndp1;Aadat;Aldh6a1;Acox1;Khk;Aspdh;Gk;Cmbl;Cth;Ehhadh;Xylb;Lap3;Dcxr
mmu04910	Insulin signaling pathway	http://www.kegg.jp/kegg-bin/show_pathway?mmu04910+14121+18534+75600	128	3	0.633838	4.73307	0.0249425	0.320262	14121;18534;75600	Fbp1;Pck1;Calml4
mmu00260	Glycine, serine and threonine metabolism	http://www.kegg.jp/kegg-bin/show_pathway?mmu00260+107869	40	1	0.198074	5.04861	0.180534	1	107869	Cth
mmu04152	AMPK signaling pathway	http://www.kegg.jp/kegg-bin/show_pathway?mmu04152+14121+15378+18534	116	3	0.574415	5.2227	0.0192802	0.264798	14121;15378;18534	Fbp1;Pck1;Hnf4a
mmu00562	Inositol phosphate metabolism	http://www.kegg.jp/kegg-bin/show_pathway?mmu00562+104776+56727	70	2	0.34663	5.76984	0.0466609	0.516488	104776;56727	Miox;Aldh6a1
mmu00620	Pyruvate metabolism	http://www.kegg.jp/kegg-bin/show_pathway?mmu00620+18534	33	1	0.163411	6.11953	0.151411	1	18534	Pck1
mmu04922	Glucagon signaling pathway	http://www.kegg.jp/kegg-bin/show_pathway?mmu04922+14121+18534+75600	93	3	0.460523	6.51434	0.0106656	0.163032	14121;18534;75600	Fbp1;Pck1;Calml4
mmu00250	Alanine, aspartate and glutamate metabolism	http://www.kegg.jp/kegg-bin/show_pathway?mmu00250+11898	31	1	0.153508	6.51434	0.142906	0.997238	11898	Ass1
mmu00760	Nicotinate and nicotinamide metabolism	http://www.kegg.jp/kegg-bin/show_pathway?mmu00760+68352	31	1	0.153508	6.51434	0.142906	0.997238	68352	Aspdh
mmu04136	Autophagy	http://www.kegg.jp/kegg-bin/show_pathway?mmu04136+57436	31	1	0.153508	6.51434	0.142906	0.997238	57436	Gabarapl1
mmu00480	Glutathione metabolism	http://www.kegg.jp/kegg-bin/show_pathway?mmu00480+14778+66988	60	2	0.297111	6.73148	0.035263	0.419238	14778;66988	Gpx3;Lap3
mmu00020	Citrate cycle (TCA cycle)	http://www.kegg.jp/kegg-bin/show_pathway?mmu00020+18534	30	1	0.148556	6.73148	0.138623	0.997238	18534	Pck1
mmu01200	Carbon metabolism	http://www.kegg.jp/kegg-bin/show_pathway?mmu01200+104776+14121+230163+74147	112	4	0.554608	7.2123	0.00215047	0.0531	104776;14121;230163;74147	Aldob;Fbp1;Aldh6a1;Ehhadh
mmu00650	Butanoate metabolism	http://www.kegg.jp/kegg-bin/show_pathway?mmu00650+74147	26	1	0.128748	7.76709	0.121282	0.973287	74147	Ehhadh
mmu04744	Phototransduction	http://www.kegg.jp/kegg-bin/show_pathway?mmu04744+75600	25	1	0.123796	8.07778	0.116894	0.962126	75600	Calml4
mmu00053	Ascorbate and aldarate metabolism	http://www.kegg.jp/kegg-bin/show_pathway?mmu00053+56727	23	1	0.113893	8.78019	0.108054	0.933196	56727	Miox
mmu00790	Folate biosynthesis	http://www.kegg.jp/kegg-bin/show_pathway?mmu00790+18478	23	1	0.113893	8.78019	0.108054	0.933196	18478	Pah
mmu00330	Arginine and proline metabolism	http://www.kegg.jp/kegg-bin/show_pathway?mmu00330+338403+66988	44	2	0.217882	9.17929	0.019798	0.264798	338403;66988	Cndp1;Lap3
mmu00010	Glycolysis / Gluconeogenesis	http://www.kegg.jp/kegg-bin/show_pathway?mmu00010+14121+18534+230163	61	3	0.302063	9.93169	0.0032959	0.0705322	14121;18534;230163	Aldob;Fbp1;Pck1
mmu00380	Tryptophan metabolism	http://www.kegg.jp/kegg-bin/show_pathway?mmu00380+23923+74147	40	2	0.198074	10.0972	0.0165267	0.24114	23923;74147	Aadat;Ehhadh
mmu00340	Histidine metabolism	http://www.kegg.jp/kegg-bin/show_pathway?mmu00340+338403	20	1	0.0990371	10.0972	0.0946317	0.893435	338403	Cndp1
mmu04146	Peroxisome	http://www.kegg.jp/kegg-bin/show_pathway?mmu04146+111175+11430+235674+74147	79	4	0.391197	10.225	0.000584244	0.020838	111175;11430;235674;74147	Acaa1b;Pecr;Acox1;Ehhadh
mmu01210	2-Oxocarboxylic acid metabolism	http://www.kegg.jp/kegg-bin/show_pathway?mmu01210+23923	19	1	0.0940853	10.6287	0.0901143	0.876566	23923	Aadat
mmu01230	Biosynthesis of amino acids	http://www.kegg.jp/kegg-bin/show_pathway?mmu01230+107869+11898+18478+230163	74	4	0.366437	10.9159	0.000455361	0.0182714	107869;11898;18478;230163	Ass1;Aldob;Pah;Cth
mmu00220	Arginine biosynthesis	http://www.kegg.jp/kegg-bin/show_pathway?mmu00220+11898	18	1	0.0891334	11.2191	0.0855749	0.858423	11898	Ass1
mmu04964	Proximal tubule bicarbonate reclamation	http://www.kegg.jp/kegg-bin/show_pathway?mmu04964+18534	18	1	0.0891334	11.2191	0.0855749	0.858423	18534	Pck1
mmu00280	Valine, leucine and isoleucine degradation	http://www.kegg.jp/kegg-bin/show_pathway?mmu00280+104776+235674+74147	52	3	0.257497	11.6506	0.00208656	0.0531	104776;235674;74147	Acaa1b;Aldh6a1;Ehhadh
mmu03320	PPAR signaling pathway	http://www.kegg.jp/kegg-bin/show_pathway?mmu03320+11430+14933+18534+235674+74147	80	5	0.396149	12.6215	4.10476e-05	0.0043921	11430;14933;18534;235674;74147	Acaa1b;Pck1;Acox1;Gk;Ehhadh
mmu00310	Lysine degradation	http://www.kegg.jp/kegg-bin/show_pathway?mmu00310+235386+23923+74147	48	3	0.237689	12.6215	0.0016553	0.0483046	235386;23923;74147	Hykk;Aadat;Ehhadh
mmu01040	Biosynthesis of unsaturated fatty acids	http://www.kegg.jp/kegg-bin/show_pathway?mmu01040+11430+235674	31	2	0.153508	13.0287	0.0101306	0.162596	11430;235674	Acaa1b;Acox1
mmu00030	Pentose phosphate pathway	http://www.kegg.jp/kegg-bin/show_pathway?mmu00030+14121+230163	30	2	0.148556	13.463	0.00950642	0.160609	14121;230163	Aldob;Fbp1
mmu00071	Fatty acid degradation	http://www.kegg.jp/kegg-bin/show_pathway?mmu00071+11430+235674+74147	43	3	0.21293	14.0891	0.0012013	0.0385616	11430;235674;74147	Acaa1b;Acox1;Ehhadh
mmu00640	Propanoate metabolism	http://www.kegg.jp/kegg-bin/show_pathway?mmu00640+104776+74147	27	2	0.1337	14.9588	0.00774236	0.138072	104776;74147	Aldh6a1;Ehhadh
mmu04950	Maturity onset diabetes of the young	http://www.kegg.jp/kegg-bin/show_pathway?mmu04950+15378+21410	26	2	0.128748	15.5342	0.00719112	0.135785	15378;21410	Hnf4a;Hnf1b
mmu00730	Thiamine metabolism	http://www.kegg.jp/kegg-bin/show_pathway?mmu00730+11639	13	1	0.0643741	15.5342	0.0625459	0.669241	11639	Ak4
mmu01212	Fatty acid metabolism	http://www.kegg.jp/kegg-bin/show_pathway?mmu01212+111175+11430+235674+74147	50	4	0.247593	16.1556	9.91799e-05	0.00795919	111175;11430;235674;74147	Acaa1b;Pecr;Acox1;Ehhadh
mmu00592	alpha-Linolenic acid metabolism	http://www.kegg.jp/kegg-bin/show_pathway?mmu00592+11430+235674	25	2	0.123796	16.1556	0.00665859	0.133588	11430;235674	Acaa1b;Acox1
mmu00040	Pentose and glucuronate interconversions	http://www.kegg.jp/kegg-bin/show_pathway?mmu00040+102448+20322+67880	29	3	0.143604	20.8908	0.000373017	0.0171055	102448;20322;67880	Sord;Xylb;Dcxr
mmu00920	Sulfur metabolism	http://www.kegg.jp/kegg-bin/show_pathway?mmu00920+23972	9	1	0.0445667	22.4383	0.0437177	0.501192	23972	Papss2
mmu00410	beta-Alanine metabolism	http://www.kegg.jp/kegg-bin/show_pathway?mmu00410+104776+338403+74147	26	3	0.128748	23.3013	0.000268143	0.0143456	104776;338403;74147	Cndp1;Aldh6a1;Ehhadh
mmu00450	Selenocompound metabolism	http://www.kegg.jp/kegg-bin/show_pathway?mmu00450+107869+23972	16	2	0.0792297	25.2431	0.00273897	0.0628006	107869;23972	Papss2;Cth
mmu00051	Fructose and mannose metabolism	http://www.kegg.jp/kegg-bin/show_pathway?mmu00051+14121+16548+20322+230163	31	4	0.153508	26.0573	1.44892e-05	0.00232551	14121;16548;20322;230163	Aldob;Fbp1;Sord;Khk
mmu00400	Phenylalanine, tyrosine and tryptophan biosynthesis	http://www.kegg.jp/kegg-bin/show_pathway?mmu00400+18478	7	1	0.034663	28.8492	0.0341662	0.419238	18478	Pah
mmu00360	Phenylalanine metabolism	http://www.kegg.jp/kegg-bin/show_pathway?mmu00360+107146+18478+64697	21	3	0.103989	28.8492	0.000139519	0.00895714	107146;18478;64697	Pah;Keg1;Glyat

## Sheet: brown
geneSet	description	link	size	overlap	expect	enrichmentRatio	pValue	FDR	overlapId	userId
mmu00440	Phosphonate and phosphinate metabolism	http://www.kegg.jp/kegg-bin/show_pathway?mmu00440+212862	6	1	0.0866575	11.5397	0.0836159	0.688223	212862	Chpt1
mmu00910	Nitrogen metabolism	http://www.kegg.jp/kegg-bin/show_pathway?mmu00910+12351+23831	13	2	0.187758	10.652	0.0145281	0.233176	12351;23831	Car4;Car14
mmu04976	Bile secretion	http://www.kegg.jp/kegg-bin/show_pathway?mmu04976+106407+11826+12780+19879+20494+20517+20537+26357+28254	61	9	0.881018	10.2155	1.79773e-07	2.88535e-05	106407;11826;12780;19879;20494;20517;20537;26357;28254	Aqp1;Slco1a6;Slc10a2;Slc22a1;Slc22a8;Slc5a1;Slc51a;Abcc2;Abcg2
mmu00512	Mucin type O-glycan biosynthesis	http://www.kegg.jp/kegg-bin/show_pathway?mmu00512+14537+231050+56336	22	3	0.317744	9.44156	0.00369245	0.112584	14537;231050;56336	Galnt11;B4galt5;Gcnt1
mmu00603	Glycosphingolipid biosynthesis	http://www.kegg.jp/kegg-bin/show_pathway?mmu00603+14348+20449	16	2	0.231087	8.65476	0.0217317	0.293723	14348;20449	Fut9;St8sia1
mmu00650	Butanoate metabolism	http://www.kegg.jp/kegg-bin/show_pathway?mmu00650+20216+233799+78894	26	3	0.375516	7.98901	0.00597884	0.127947	20216;233799;78894	Acsm3;Acsm2;Aacs
mmu00100	Steroid biosynthesis	http://www.kegg.jp/kegg-bin/show_pathway?mmu00100+13121+74754	18	2	0.259972	7.69312	0.0271951	0.293723	13121;74754	Cyp51;Dhcr24
mmu04964	Proximal tubule bicarbonate reclamation	http://www.kegg.jp/kegg-bin/show_pathway?mmu04964+11826+12351	18	2	0.259972	7.69312	0.0271951	0.293723	11826;12351	Aqp1;Car4
mmu00430	Taurine and hypotaurine metabolism	http://www.kegg.jp/kegg-bin/show_pathway?mmu00430+14598	9	1	0.129986	7.69312	0.122788	0.895795	14598	Ggt1
mmu01523	Antifolate resistance	http://www.kegg.jp/kegg-bin/show_pathway?mmu01523+12780+14275+26357	27	3	0.389959	7.69312	0.0066564	0.133544	12780;14275;26357	Folr1;Abcc2;Abcg2
mmu00040	Pentose and glucuronate interconversions	http://www.kegg.jp/kegg-bin/show_pathway?mmu00040+100559+112417+16591	29	3	0.418845	7.16256	0.00814388	0.145233	100559;112417;16591	Ugt2b37;Ugt2b38;Kl
mmu04973	Carbohydrate digestion and absorption	http://www.kegg.jp/kegg-bin/show_pathway?mmu04973+14377+14385+20526+20537	39	4	0.563274	7.10134	0.00229149	0.0919459	14377;14385;20526;20537	G6pc;Slc5a1;Slc37a4;Slc2a2
mmu04977	Vitamin digestion and absorption	http://www.kegg.jp/kegg-bin/show_pathway?mmu04977+20522+21452	21	2	0.303301	6.5941	0.0362982	0.353083	20522;21452	Tcn2;Slc23a1
mmu00591	Linoleic acid metabolism	http://www.kegg.jp/kegg-bin/show_pathway?mmu00591+100066+13106+13109+230459	43	4	0.621045	6.44075	0.00328981	0.112584	100066;13106;13109;230459	Cyp2e1;Cyp2j13;Cyp2j5;Cyp2j11
mmu00830	Retinol metabolism	http://www.kegg.jp/kegg-bin/show_pathway?mmu00830+100559+112417+11522+13087+19683+277753+67442	77	7	1.1121	6.29437	0.000112497	0.0106283	100559;112417;11522;13087;19683;277753;67442	Ugt2b37;Ugt2b38;Cyp2a5;Cyp4a12a;Rdh16;Retsat;Adh1
mmu00130	Ubiquinone and other terpenoid-quinone biosynthesis	http://www.kegg.jp/kegg-bin/show_pathway?mmu00130+15445	11	1	0.158872	6.29437	0.147977	1	15445	Hpd
mmu04146	Peroxisome	http://www.kegg.jp/kegg-bin/show_pathway?mmu04146+110959+17117+228061+26458+56185+69123+93734	79	7	1.14099	6.13502	0.00013244	0.0106283	110959;17117;228061;26458;56185;69123;93734	Slc27a2;Nudt19;Agps;Eci3;Hao2;Mpv17l;Amacr
mmu00565	Ether lipid metabolism	http://www.kegg.jp/kegg-bin/show_pathway?mmu00565+18606+212862+22239+228061	46	4	0.664374	6.0207	0.00420876	0.112584	18606;212862;22239;228061	Agps;Ugt8a;Chpt1;Enpp2
mmu04979	Cholesterol metabolism	http://www.kegg.jp/kegg-bin/show_pathway?mmu04979+12491+14725+16956+16976	46	4	0.664374	6.0207	0.00420876	0.112584	12491;14725;16956;16976	Lpl;Cd36;Lrp2;Lrpap1
mmu00053	Ascorbate and aldarate metabolism	http://www.kegg.jp/kegg-bin/show_pathway?mmu00053+100559+112417	23	2	0.332187	6.0207	0.0429261	0.405273	100559;112417	Ugt2b37;Ugt2b38
mmu00480	Glutathione metabolism	http://www.kegg.jp/kegg-bin/show_pathway?mmu00480+100504710+14598+332942+66116+68396	60	5	0.866575	5.76984	0.00166103	0.0761702	100504710;14598;332942;66116;68396	Nat8f6;Nat8;Ggt1;Nat8f1;Gm853
mmu00982	Drug metabolism	http://www.kegg.jp/kegg-bin/show_pathway?mmu00982+100559+112417+11522+13106+14263	60	5	0.866575	5.76984	0.00166103	0.0761702	100559;112417;11522;13106;14263	Ugt2b37;Cyp2e1;Ugt2b38;Fmo5;Adh1
mmu00601	Glycosphingolipid biosynthesis	http://www.kegg.jp/kegg-bin/show_pathway?mmu00601+14348+20449	25	2	0.361073	5.53905	0.0499662	0.458261	14348;20449	Fut9;St8sia1
mmu00730	Thiamine metabolism	http://www.kegg.jp/kegg-bin/show_pathway?mmu00730+11647	13	1	0.187758	5.32601	0.172449	1	11647	Alpl
mmu00590	Arachidonic acid metabolism	http://www.kegg.jp/kegg-bin/show_pathway?mmu00590+100066+13106+13109+14598+230459+277753	78	6	1.12655	5.32601	0.000870538	0.0558886	100066;13106;13109;14598;230459;277753	Cyp2e1;Ggt1;Cyp4a12a;Cyp2j13;Cyp2j5;Cyp2j11
mmu04913	Ovarian steroidogenesis	http://www.kegg.jp/kegg-bin/show_pathway?mmu04913+100066+13109+15493+230459	54	4	0.779917	5.12875	0.00747033	0.141057	100066;13109;15493;230459	Cyp2j13;Cyp2j5;Cyp2j11;Hsd3b2
mmu00604	Glycosphingolipid biosynthesis	http://www.kegg.jp/kegg-bin/show_pathway?mmu00604+20449	14	1	0.202201	4.94558	0.184423	1	20449	St8sia1
mmu00071	Fatty acid degradation	http://www.kegg.jp/kegg-bin/show_pathway?mmu00071+11522+277753+69123	43	3	0.621045	4.83056	0.0237902	0.293723	11522;277753;69123	Eci3;Cyp4a12a;Adh1
mmu02010	ABC transporters	http://www.kegg.jp/kegg-bin/show_pathway?mmu02010+12780+26357+27410	43	3	0.621045	4.83056	0.0237902	0.293723	12780;26357;27410	Abca3;Abcc2;Abcg2
mmu00330	Arginine and proline metabolism	http://www.kegg.jp/kegg-bin/show_pathway?mmu00330+19125+332942+66054	44	3	0.635488	4.72078	0.025269	0.293723	19125;332942;66054	Cndp2;Gm853;Prodh
mmu00980	Metabolism of xenobiotics by cytochrome P450	http://www.kegg.jp/kegg-bin/show_pathway?mmu00980+100559+112417+11522+13106	59	4	0.852132	4.69411	0.0101778	0.171951	100559;112417;11522;13106	Ugt2b37;Cyp2e1;Ugt2b38;Adh1
mmu00500	Starch and sucrose metabolism	http://www.kegg.jp/kegg-bin/show_pathway?mmu00500+14377+58866	30	2	0.433287	4.61587	0.0691851	0.600227	14377;58866	G6pc;Treh
mmu00600	Sphingolipid metabolism	http://www.kegg.jp/kegg-bin/show_pathway?mmu00600+22239+70059+81535	46	3	0.664374	4.51553	0.0283723	0.293723	22239;70059;81535	Ugt8a;Degs2;Sgpp1
mmu00983	Drug metabolism	http://www.kegg.jp/kegg-bin/show_pathway?mmu00983+100559+104158+112417+13106+234564	77	5	1.1121	4.49598	0.00495392	0.119999	100559;104158;112417;13106;234564	Ugt2b37;Ces1f;Cyp2e1;Ugt2b38;Ces1d
mmu00140	Steroid hormone biosynthesis	http://www.kegg.jp/kegg-bin/show_pathway?mmu00140+100559+112417+13105+13106+15493	78	5	1.12655	4.43834	0.00523361	0.119999	100559;112417;13105;13106;15493	Ugt2b37;Cyp2e1;Ugt2b38;Cyp2d9;Hsd3b2
mmu00120	Primary bile acid biosynthesis	http://www.kegg.jp/kegg-bin/show_pathway?mmu00120+17117	16	1	0.231087	4.32738	0.207857	1	17117	Amacr
mmu04512	ECM-receptor interaction	http://www.kegg.jp/kegg-bin/show_pathway?mmu04512+12491+12828+245026+320910	69	4	0.996561	4.0138	0.0173329	0.264946	12491;12828;245026;320910	Cd36;Col6a6;Itgb8;Col4a3
mmu00350	Tyrosine metabolism	http://www.kegg.jp/kegg-bin/show_pathway?mmu00350+11522+15445	36	2	0.519945	3.84656	0.0948384	0.761078	11522;15445	Hpd;Adh1
mmu00860	Porphyrin and chlorophyll metabolism	http://www.kegg.jp/kegg-bin/show_pathway?mmu00860+100559+112417	38	2	0.548831	3.64411	0.103915	0.813579	100559;112417	Ugt2b37;Ugt2b38
mmu04672	Intestinal immune network for IgA production	http://www.kegg.jp/kegg-bin/show_pathway?mmu04672+18703+20315	39	2	0.563274	3.55067	0.10854	0.829553	18703;20315	Pigr;Cxcl12
mmu03320	PPAR signaling pathway	http://www.kegg.jp/kegg-bin/show_pathway?mmu03320+12491+16956+26458+277753	80	4	1.15543	3.4619	0.0281381	0.293723	12491;16956;26458;277753	Slc27a2;Lpl;Cd36;Cyp4a12a
mmu04974	Protein digestion and absorption	http://www.kegg.jp/kegg-bin/show_pathway?mmu04974+12828+17287+20510+245026	81	4	1.16988	3.41917	0.0292808	0.293723	12828;17287;20510;245026	Mep1a;Col6a6;Slc1a1;Col4a3
mmu05204	Chemical carcinogenesis	http://www.kegg.jp/kegg-bin/show_pathway?mmu05204+100559+112417+11522+13106	81	4	1.16988	3.41917	0.0292808	0.293723	100559;112417;11522;13106	Ugt2b37;Cyp2e1;Ugt2b38;Adh1
mmu04340	Hedgehog signaling pathway	http://www.kegg.jp/kegg-bin/show_pathway?mmu04340+14725+59056	41	2	0.59216	3.37747	0.117948	0.880499	14725;59056	Lrp2;Evc
mmu04726	Serotonergic synapse	http://www.kegg.jp/kegg-bin/show_pathway?mmu04726+100066+110877+13105+13109+230459	119	5	1.71871	2.90916	0.0285417	0.293723	100066;110877;13105;13109;230459	Cyp2d9;Cyp2j13;Cyp2j5;Cyp2j11;Slc18a1
mmu04931	Insulin resistance	http://www.kegg.jp/kegg-bin/show_pathway?mmu04931+12491+14377+20526+26458	100	4	1.44429	2.76952	0.0562297	0.501382	12491;14377;20526;26458	Slc27a2;Cd36;G6pc;Slc2a2
mmu00561	Glycerolipid metabolism	http://www.kegg.jp/kegg-bin/show_pathway?mmu00561+16956+68393	54	2	0.779917	2.56437	0.183108	1	16956;68393	Lpl;Mogat1
mmu04750	Inflammatory mediator regulation of TRP channels	http://www.kegg.jp/kegg-bin/show_pathway?mmu04750+100066+13109+230459+277753	111	4	1.60316	2.49507	0.0763476	0.644936	100066;13109;230459;277753	Cyp4a12a;Cyp2j13;Cyp2j5;Cyp2j11
mmu01100	Metabolic pathways	http://www.kegg.jp/kegg-bin/show_pathway?mmu01100+100066+100559+104158+109652+112417+11522+11647+13087+13106+13109+13121+14348+14377+14537+14598+15445+15493+16591+17117+17155+19125+19683+20216+20449+212862+22239+228061+230459+231050+233799+234564+277753+332942+56185+56336+58866+64918+66054+70059+74754+75612+75735	1213	42	17.5193	2.39736	8.94444e-09	2.87116e-06	100066;100559;104158;109652;112417;11522;11647;13087;13106;13109;13121;14348;14377;14537;14598;15445;15493;16591;17117;17155;19125;19683;20216;20449;212862;22239;228061;230459;231050;233799;234564;277753;332942;56185;56336;58866;64918;66054;70059;74754;75612;75735	Ugt2b37;Ces1f;Cyp2e1;Acsm3;Cndp2;Acsm2;Ggt1;Ugt2b38;Fut9;Cyp2a5;Agps;Cyp4a12a;Hao2;Cyp2j13;Kl;Galnt11;Cyp2j5;Cyp2j11;Ces1d;Pank1;Bhmt2;Ugt8a;B4galt5;Cyp51;Chpt1;G6pc;Rdh16;Gcnt1;Degs2;Gns;Hpd;Amacr;Alpl;Adh1;Acy1;Dhcr24;Treh;Hsd3b2;St8sia1;Gm853;Prodh;Man1a
mmu05231	Choline metabolism in cancer	http://www.kegg.jp/kegg-bin/show_pathway?mmu05231+20517+20518+212862	95	3	1.37208	2.18647	0.157678	1	20517;20518;212862	Slc22a2;Chpt1;Slc22a1

## Sheet: blue
geneSet	description	link	size	overlap	expect	enrichmentRatio	pValue	FDR	overlapId	userId
mmu00440	Phosphonate and phosphinate metabolism	http://www.kegg.jp/kegg-bin/show_pathway?mmu00440+68671	6	1	0.0536451	18.641	0.0524779	0.8866	68671	Pcyt2
mmu04710	Circadian rhythm	http://www.kegg.jp/kegg-bin/show_pathway?mmu04710+18628+19885+241113	29	3	0.259285	11.5703	0.00211149	0.22593	18628;19885;241113	Per3;Prkag3;Rorc
mmu00533	Glycosaminoglycan biosynthesis	http://www.kegg.jp/kegg-bin/show_pathway?mmu00533+53618	13	1	0.116231	8.60355	0.110282	1	53618	Fut8
mmu05033	Nicotine addiction	http://www.kegg.jp/kegg-bin/show_pathway?mmu05033+11438+53623	37	2	0.330812	6.04574	0.0428964	0.8866	11438;53623	Chrna4;Gria3
mmu04730	Long-term depression	http://www.kegg.jp/kegg-bin/show_pathway?mmu04730+16001+16438+53623	56	3	0.500688	5.99176	0.0134999	0.619067	16001;16438;53623	Igf1r;Gria3;Itpr1
mmu03040	Spliceosome	http://www.kegg.jp/kegg-bin/show_pathway?mmu03040+13207+20382+20384+20637+66921+67039	118	6	1.05502	5.68709	0.000609151	0.0977687	13207;20382;20384;20637;66921;67039	Ddx5;Prpf38b;Snrnp70;Rbm25;Srsf5;Srsf2
mmu00340	Histidine metabolism	http://www.kegg.jp/kegg-bin/show_pathway?mmu00340+11484	20	1	0.178817	5.59231	0.164611	1	11484	Aspa
mmu00531	Glycosaminoglycan degradation	http://www.kegg.jp/kegg-bin/show_pathway?mmu00531+15586	20	1	0.178817	5.59231	0.164611	1	15586	Hyal1
mmu04974	Protein digestion and absorption	http://www.kegg.jp/kegg-bin/show_pathway?mmu04974+12829+16529+215335+373864	81	4	0.724209	5.52327	0.00578545	0.464282	12829;16529;215335;373864	Col27a1;Col4a4;Kcnk5;Slc36a1
mmu05202	Transcriptional misregulation in cancer	http://www.kegg.jp/kegg-bin/show_pathway?mmu05202+13207+14009+16001+18510+233908+53618+53623+58208	166	8	1.48418	5.39018	0.000104094	0.0334143	13207;14009;16001;18510;233908;53618;53623;58208	Ddx5;Igf1r;Fus;Gria3;Bcl11b;Pax8;Fut8;Etv1
mmu00514	Other types of O-glycan biosynthesis	http://www.kegg.jp/kegg-bin/show_pathway?mmu00514+108155	21	1	0.187758	5.32601	0.1721	1	108155	Ogt
mmu00564	Glycerophospholipid metabolism	http://www.kegg.jp/kegg-bin/show_pathway?mmu00564+12660+14245+380921+68671	91	4	0.813618	4.91631	0.00869732	0.558368	12660;14245;380921;68671	Dgkh;Chka;Lpin1;Pcyt2
mmu03020	RNA polymerase	http://www.kegg.jp/kegg-bin/show_pathway?mmu03020+26939	23	1	0.20564	4.86288	0.186882	1	26939	Polr3e
mmu03018	RNA degradation	http://www.kegg.jp/kegg-bin/show_pathway?mmu03018+319885+57259+72587	72	3	0.643741	4.66026	0.0262665	0.843154	319885;57259;72587	Zcchc7;Tob2;Pan3
mmu04931	Insulin resistance	http://www.kegg.jp/kegg-bin/show_pathway?mmu04931+108155+19017+241113+58805	100	4	0.894085	4.47385	0.0120223	0.619067	108155;19017;241113;58805	Mlxipl;Ogt;Prkag3;Ppargc1a
mmu00592	alpha-Linolenic acid metabolism	http://www.kegg.jp/kegg-bin/show_pathway?mmu00592+80911	25	1	0.223521	4.47385	0.201404	1	80911	Acox3
mmu04950	Maturity onset diabetes of the young	http://www.kegg.jp/kegg-bin/show_pathway?mmu04950+30942	26	1	0.232462	4.30178	0.208568	1	30942	Hnf4g
mmu03015	mRNA surveillance pathway	http://www.kegg.jp/kegg-bin/show_pathway?mmu03015+103677+18949+54196	81	3	0.724209	4.14245	0.0355195	0.8866	103677;18949;54196	Pabpn1;Pnn;Smg6
mmu00561	Glycerolipid metabolism	http://www.kegg.jp/kegg-bin/show_pathway?mmu00561+14245+380921	54	2	0.482806	4.14245	0.0837517	1	14245;380921	Dgkh;Lpin1
mmu04213	Longevity regulating pathway	http://www.kegg.jp/kegg-bin/show_pathway?mmu04213+16001+241113	56	2	0.500688	3.99451	0.089128	1	16001;241113	Igf1r;Prkag3
mmu04211	Longevity regulating pathway	http://www.kegg.jp/kegg-bin/show_pathway?mmu04211+16001+19017+241113	85	3	0.759972	3.94751	0.0401054	0.8866	16001;19017;241113	Igf1r;Prkag3;Ppargc1a
mmu05032	Morphine addiction	http://www.kegg.jp/kegg-bin/show_pathway?mmu05032+110385+18583+238871	85	3	0.759972	3.94751	0.0401054	0.8866	110385;18583;238871	Pde4d;Pde7a;Pde4c
mmu04152	AMPK signaling pathway	http://www.kegg.jp/kegg-bin/show_pathway?mmu04152+11549+16001+19017+241113	116	4	1.03714	3.85676	0.0197525	0.79257	11549;16001;19017;241113	Adra1a;Igf1r;Prkag3;Ppargc1a
mmu04713	Circadian entrainment	http://www.kegg.jp/kegg-bin/show_pathway?mmu04713+16438+18628+53623	92	3	0.822558	3.64716	0.0488172	0.8866	16438;18628;53623	Per3;Gria3;Itpr1
mmu04070	Phosphatidylinositol signaling system	http://www.kegg.jp/kegg-bin/show_pathway?mmu04070+16438+18705+380921	93	3	0.831499	3.60794	0.0501319	0.8866	16438;18705;380921	Dgkh;Itpr1;Pik3c2g
mmu04922	Glucagon signaling pathway	http://www.kegg.jp/kegg-bin/show_pathway?mmu04922+16438+19017+241113	93	3	0.831499	3.60794	0.0501319	0.8866	16438;19017;241113	Prkag3;Ppargc1a;Itpr1
mmu00250	Alanine, aspartate and glutamate metabolism	http://www.kegg.jp/kegg-bin/show_pathway?mmu00250+11484	31	1	0.277166	3.60794	0.243454	1	11484	Aspa
mmu00760	Nicotinate and nicotinamide metabolism	http://www.kegg.jp/kegg-bin/show_pathway?mmu00760+225994	31	1	0.277166	3.60794	0.243454	1	225994	Nmrk1
mmu01040	Biosynthesis of unsaturated fatty acids	http://www.kegg.jp/kegg-bin/show_pathway?mmu01040+80911	31	1	0.277166	3.60794	0.243454	1	80911	Acox3
mmu04920	Adipocytokine signaling pathway	http://www.kegg.jp/kegg-bin/show_pathway?mmu04920+19017+241113	65	2	0.581155	3.44142	0.11449	1	19017;241113	Prkag3;Ppargc1a
mmu04724	Glutamatergic synapse	http://www.kegg.jp/kegg-bin/show_pathway?mmu04724+16438+22063+53623	98	3	0.876204	3.42386	0.0569629	0.914255	16438;22063;53623	Trpc1;Gria3;Itpr1
mmu04520	Adherens junction	http://www.kegg.jp/kegg-bin/show_pathway?mmu04520+108100+16001	66	2	0.590096	3.38928	0.117414	1	108100;16001	Igf1r;Baiap2
mmu04928	Parathyroid hormone synthesis, secretion and action	http://www.kegg.jp/kegg-bin/show_pathway?mmu04928+110385+16438+238871	100	3	0.894085	3.35538	0.0598137	0.914295	110385;16438;238871	Pde4d;Pde4c;Itpr1
mmu04918	Thyroid hormone synthesis	http://www.kegg.jp/kegg-bin/show_pathway?mmu04918+16438+18510	68	2	0.607978	3.28959	0.123319	1	16438;18510	Pax8;Itpr1
mmu04114	Oocyte meiosis	http://www.kegg.jp/kegg-bin/show_pathway?mmu04114+16001+16438+208922	109	3	0.974553	3.07833	0.0734517	1	16001;16438;208922	Cpeb3;Igf1r;Itpr1
mmu01521	EGFR tyrosine kinase inhibitor resistance	http://www.kegg.jp/kegg-bin/show_pathway?mmu01521+16001+22339	73	2	0.652682	3.06428	0.138383	1	16001;22339	Igf1r;Vegfa
mmu04970	Salivary secretion	http://www.kegg.jp/kegg-bin/show_pathway?mmu04970+11549+16438	73	2	0.652682	3.06428	0.138383	1	11549;16438	Adra1a;Itpr1
mmu05205	Proteoglycans in cancer	http://www.kegg.jp/kegg-bin/show_pathway?mmu05205+11735+13207+16001+16438+22339	183	5	1.63618	3.05591	0.0234026	0.834693	11735;13207;16001;16438;22339	Ddx5;Ank3;Igf1r;Vegfa;Itpr1
mmu00230	Purine metabolism	http://www.kegg.jp/kegg-bin/show_pathway?mmu00230+110385+18583+238871+26939	158	4	1.41265	2.83155	0.052353	0.8866	110385;18583;238871;26939	Pde4d;Polr3e;Pde7a;Pde4c
mmu04146	Peroxisome	http://www.kegg.jp/kegg-bin/show_pathway?mmu04146+19300+80911	79	2	0.706327	2.83155	0.15696	1	19300;80911	Acox3;Abcd4
mmu04914	Progesterone-mediated oocyte maturation	http://www.kegg.jp/kegg-bin/show_pathway?mmu04914+16001+208922	83	2	0.742091	2.69509	0.169598	1	16001;208922	Cpeb3;Igf1r
mmu04371	Apelin signaling pathway	http://www.kegg.jp/kegg-bin/show_pathway?mmu04371+16438+19017+241113	128	3	1.14443	2.62139	0.106275	1	16438;19017;241113	Prkag3;Ppargc1a;Itpr1
mmu04024	cAMP signaling pathway	http://www.kegg.jp/kegg-bin/show_pathway?mmu04024+110385+238871+53623+80911	179	4	1.60041	2.49936	0.07558	1	110385;238871;53623;80911	Pde4d;Acox3;Gria3;Pde4c
mmu04933	AGE-RAGE signaling pathway in diabetic complications	http://www.kegg.jp/kegg-bin/show_pathway?mmu04933+12829+22339	95	2	0.849381	2.35466	0.208418	1	12829;22339	Col4a4;Vegfa
mmu05231	Choline metabolism in cancer	http://www.kegg.jp/kegg-bin/show_pathway?mmu05231+12660+380921	95	2	0.849381	2.35466	0.208418	1	12660;380921	Dgkh;Chka
mmu04015	Rap1 signaling pathway	http://www.kegg.jp/kegg-bin/show_pathway?mmu04015+16001+22339+50791+79264	194	4	1.73453	2.30611	0.0948886	1	16001;22339;50791;79264	Krit1;Igf1r;Vegfa;Magi2
mmu04972	Pancreatic secretion	http://www.kegg.jp/kegg-bin/show_pathway?mmu04972+16438+22063	99	2	0.885144	2.25952	0.221576	1	16438;22063	Trpc1;Itpr1
mmu04066	HIF-1 signaling pathway	http://www.kegg.jp/kegg-bin/show_pathway?mmu04066+16001+22339	101	2	0.903026	2.21478	0.228183	1	16001;22339	Igf1r;Vegfa
mmu04725	Cholinergic synapse	http://www.kegg.jp/kegg-bin/show_pathway?mmu04725+11438+16438	105	2	0.93879	2.1304	0.241438	1	11438;16438	Chrna4;Itpr1
mmu04510	Focal adhesion	http://www.kegg.jp/kegg-bin/show_pathway?mmu04510+12829+16001+22339	173	3	1.54677	1.93953	0.201014	1	12829;16001;22339	Igf1r;Col4a4;Vegfa

## Sheet: pink
geneSet	description	link	size	overlap	expect	enrichmentRatio	pValue	FDR	overlapId	userId
mmu00524	Neomycin, kanamycin and gentamicin biosynthesis	http://www.kegg.jp/kegg-bin/show_pathway?mmu00524+15275	5	1	0.0357634	27.9615	0.035265	0.943339	15275	Hk1
mmu00052	Galactose metabolism	http://www.kegg.jp/kegg-bin/show_pathway?mmu00052+14187+15275+56421	29	3	0.207428	14.4629	0.00110613	0.216206	14187;15275;56421	Akr1b8;Pfkp;Hk1
mmu00051	Fructose and mannose metabolism	http://www.kegg.jp/kegg-bin/show_pathway?mmu00051+14187+15275+56421	31	3	0.221733	13.5298	0.00134708	0.216206	14187;15275;56421	Akr1b8;Pfkp;Hk1
mmu04960	Aldosterone-regulated sodium reabsorption	http://www.kegg.jp/kegg-bin/show_pathway?mmu04960+108017+55948	36	2	0.257497	7.76709	0.027075	0.916792	108017;55948	Sfn;Fxyd4
mmu04978	Mineral absorption	http://www.kegg.jp/kegg-bin/show_pathway?mmu04978+17748+17750	39	2	0.278955	7.16963	0.0314166	0.916792	17748;17750	Mt2;Mt1
mmu04930	Type II diabetes mellitus	http://www.kegg.jp/kegg-bin/show_pathway?mmu04930+15275+216233	45	2	0.321871	6.21368	0.0408534	1	15275;216233	Socs2;Hk1
mmu00790	Folate biosynthesis	http://www.kegg.jp/kegg-bin/show_pathway?mmu00790+14187	23	1	0.164512	6.0786	0.152406	1	14187	Akr1b8
mmu04744	Phototransduction	http://www.kegg.jp/kegg-bin/show_pathway?mmu04744+70405	25	1	0.178817	5.59231	0.164527	1	70405	Calml3
mmu04670	Leukocyte transendothelial migration	http://www.kegg.jp/kegg-bin/show_pathway?mmu04670+12739+12740+242653+53624	103	4	0.736726	5.42942	0.00610955	0.490292	12739;12740;242653;53624	Cldn7;Cldn4;Cldn19;Cldn3
mmu04950	Maturity onset diabetes of the young	http://www.kegg.jp/kegg-bin/show_pathway?mmu04950+15205	26	1	0.18597	5.37722	0.170524	1	15205	Hes1
mmu04370	VEGF signaling pathway	http://www.kegg.jp/kegg-bin/show_pathway?mmu04370+15507+20698	55	2	0.393398	5.08392	0.0585899	1	15507;20698	Hspb1;Sphk1
mmu04530	Tight junction	http://www.kegg.jp/kegg-bin/show_pathway?mmu04530+12739+12740+242653+53624+56449	140	5	1.00138	4.99313	0.00309808	0.331494	12739;12740;242653;53624;56449	Cldn7;Cldn4;Cldn19;Cldn3;Ybx3
mmu05230	Central carbon metabolism in cancer	http://www.kegg.jp/kegg-bin/show_pathway?mmu05230+15275+56421	58	2	0.414856	4.82095	0.0643488	1	15275;56421	Pfkp;Hk1
mmu00040	Pentose and glucuronate interconversions	http://www.kegg.jp/kegg-bin/show_pathway?mmu00040+14187	29	1	0.207428	4.82095	0.188261	1	14187	Akr1b8
mmu00480	Glutathione metabolism	http://www.kegg.jp/kegg-bin/show_pathway?mmu00480+14629+14863	60	2	0.429161	4.66026	0.0682904	1	14629;14863	Gstm2;Gclc
mmu00030	Pentose phosphate pathway	http://www.kegg.jp/kegg-bin/show_pathway?mmu00030+56421	30	1	0.21458	4.66026	0.19409	1	56421	Pfkp
mmu00500	Starch and sucrose metabolism	http://www.kegg.jp/kegg-bin/show_pathway?mmu00500+15275	30	1	0.21458	4.66026	0.19409	1	15275	Hk1
mmu05160	Hepatitis C	http://www.kegg.jp/kegg-bin/show_pathway?mmu05160+12739+12740+242653+53624	122	4	0.872627	4.58386	0.0109901	0.593247	12739;12740;242653;53624	Cldn7;Cldn4;Cldn19;Cldn3
mmu00010	Glycolysis / Gluconeogenesis	http://www.kegg.jp/kegg-bin/show_pathway?mmu00010+15275+56421	61	2	0.436314	4.58386	0.0702908	1	15275;56421	Pfkp;Hk1
mmu04215	Apoptosis	http://www.kegg.jp/kegg-bin/show_pathway?mmu04215+18952	31	1	0.221733	4.50993	0.199879	1	18952	2021-09-04
mmu04371	Apelin signaling pathway	http://www.kegg.jp/kegg-bin/show_pathway?mmu04371+20130+20698+20750+70405	128	4	0.915543	4.36899	0.0129369	0.593247	20130;20698;20750;70405	Spp1;Rras;Sphk1;Calml3
mmu04910	Insulin signaling pathway	http://www.kegg.jp/kegg-bin/show_pathway?mmu04910+14251+15275+216233+70405	128	4	0.915543	4.36899	0.0129369	0.593247	14251;15275;216233;70405	Socs2;Calml3;Hk1;Flot1
mmu05146	Amoebiasis	http://www.kegg.jp/kegg-bin/show_pathway?mmu05146+15507+20719+66222	96	3	0.686657	4.36899	0.0309485	0.916792	15507;20719;66222	Hspb1;Serpinb1a;Serpinb6a
mmu04514	Cell adhesion molecules (CAMs)	http://www.kegg.jp/kegg-bin/show_pathway?mmu04514+12739+12740+242653+53624	137	4	0.979917	4.08198	0.0162506	0.652054	12739;12740;242653;53624	Cldn7;Cldn4;Cldn19;Cldn3
mmu05340	Primary immunodeficiency	http://www.kegg.jp/kegg-bin/show_pathway?mmu05340+17060	35	1	0.250344	3.99451	0.222627	1	17060	Blnk
mmu04216	Ferroptosis	http://www.kegg.jp/kegg-bin/show_pathway?mmu04216+14629	36	1	0.257497	3.88355	0.228214	1	14629	Gclc
mmu04540	Gap junction	http://www.kegg.jp/kegg-bin/show_pathway?mmu04540+22151+73710	78	2	0.557909	3.58481	0.106955	1	22151;73710	Tubb2a;Tubb2b
mmu04962	Vasopressin-regulated water reabsorption	http://www.kegg.jp/kegg-bin/show_pathway?mmu04962+11827	39	1	0.278955	3.58481	0.244741	1	11827	Aqp2
mmu04973	Carbohydrate digestion and absorption	http://www.kegg.jp/kegg-bin/show_pathway?mmu04973+15275	39	1	0.278955	3.58481	0.244741	1	15275	Hk1
mmu03460	Fanconi anemia pathway	http://www.kegg.jp/kegg-bin/show_pathway?mmu03460+15205	40	1	0.286107	3.49519	0.250172	1	15205	Hes1
mmu04666	Fc gamma R-mediated phagocytosis	http://www.kegg.jp/kegg-bin/show_pathway?mmu04666+20259+20698	81	2	0.579367	3.45204	0.113876	1	20259;20698	Scin;Sphk1
mmu00270	Cysteine and methionine metabolism	http://www.kegg.jp/kegg-bin/show_pathway?mmu00270+14629	44	1	0.314718	3.17745	0.271516	1	14629	Gclc
mmu00520	Amino sugar and nucleotide sugar metabolism	http://www.kegg.jp/kegg-bin/show_pathway?mmu00520+15275	45	1	0.321871	3.10684	0.276759	1	15275	Hk1
mmu05418	Fluid shear stress and atherosclerosis	http://www.kegg.jp/kegg-bin/show_pathway?mmu05418+12390+14863+70405	137	3	0.979917	3.06148	0.0742163	1	12390;14863;70405	Calml3;Gstm2;Cav2
mmu04713	Circadian entrainment	http://www.kegg.jp/kegg-bin/show_pathway?mmu04713+19416+70405	92	2	0.658047	3.0393	0.140172	1	19416;70405	Calml3;Rasd1
mmu00565	Ether lipid metabolism	http://www.kegg.jp/kegg-bin/show_pathway?mmu00565+18476	46	1	0.329023	3.0393	0.281964	1	18476	Pafah1b3
mmu00600	Sphingolipid metabolism	http://www.kegg.jp/kegg-bin/show_pathway?mmu00600+20698	46	1	0.329023	3.0393	0.281964	1	20698	Sphk1
mmu04330	Notch signaling pathway	http://www.kegg.jp/kegg-bin/show_pathway?mmu04330+15205	46	1	0.329023	3.0393	0.281964	1	15205	Hes1
mmu04066	HIF-1 signaling pathway	http://www.kegg.jp/kegg-bin/show_pathway?mmu04066+15275+21857	101	2	0.722421	2.76847	0.162573	1	15275;21857	Timp1;Hk1
mmu04625	C-type lectin receptor signaling pathway	http://www.kegg.jp/kegg-bin/show_pathway?mmu04625+20130+70405	102	2	0.729574	2.74133	0.165102	1	20130;70405	Rras;Calml3
mmu00561	Glycerolipid metabolism	http://www.kegg.jp/kegg-bin/show_pathway?mmu00561+14187	54	1	0.386245	2.58903	0.322305	1	14187	Akr1b8
mmu01200	Carbon metabolism	http://www.kegg.jp/kegg-bin/show_pathway?mmu01200+15275+56421	112	2	0.8011	2.49657	0.190757	1	15275;56421	Pfkp;Hk1
mmu04213	Longevity regulating pathway	http://www.kegg.jp/kegg-bin/show_pathway?mmu04213+12955	56	1	0.40055	2.49657	0.332038	1	12955	Cryab
mmu04915	Estrogen signaling pathway	http://www.kegg.jp/kegg-bin/show_pathway?mmu04915+16668+70405	123	2	0.87978	2.2733	0.219559	1	16668;70405	Krt18;Calml3
mmu04072	Phospholipase D signaling pathway	http://www.kegg.jp/kegg-bin/show_pathway?mmu04072+20130+20698	132	2	0.944154	2.1183	0.243408	1	20130;20698	Rras;Sphk1
mmu04060	Cytokine-cytokine receptor interaction	http://www.kegg.jp/kegg-bin/show_pathway?mmu04060+23886+27279+54448+76527	274	4	1.95983	2.04099	0.131433	1	23886;27279;54448;76527	Gdf15;Tnfrsf12a;Il1f6;Il34
mmu04141	Protein processing in endoplasmic reticulum	http://www.kegg.jp/kegg-bin/show_pathway?mmu04141+12955+230904	148	2	1.0586	1.88929	0.286046	1	12955;230904	Cryab;Fbxo2
mmu04145	Phagosome	http://www.kegg.jp/kegg-bin/show_pathway?mmu04145+22151+73710	150	2	1.0729	1.8641	0.291374	1	22151;73710	Tubb2a;Tubb2b
mmu04218	Cellular senescence	http://www.kegg.jp/kegg-bin/show_pathway?mmu04218+20130+70405	162	2	1.15873	1.72602	0.32323	1	20130;70405	Rras;Calml3
mmu04020	Calcium signaling pathway	http://www.kegg.jp/kegg-bin/show_pathway?mmu04020+20698+70405	166	2	1.18735	1.68443	0.333784	1	20698;70405	Sphk1;Calml3

## Sheet: red
geneSet	description	link	size	overlap	expect	enrichmentRatio	pValue	FDR	overlapId	userId
mmu00061	Fatty acid biosynthesis	http://www.kegg.jp/kegg-bin/show_pathway?mmu00061+94180	12	1	0.0429161	23.3013	0.0421132	1	94180	Acsbg1
mmu00770	Pantothenate and CoA biosynthesis	http://www.kegg.jp/kegg-bin/show_pathway?mmu00770+12035	16	1	0.0572215	17.476	0.055768	1	12035	Bcat1
mmu01210	2-Oxocarboxylic acid metabolism	http://www.kegg.jp/kegg-bin/show_pathway?mmu01210+12035	19	1	0.0679505	14.7166	0.065886	1	12035	Bcat1
mmu00534	Glycosaminoglycan biosynthesis	http://www.kegg.jp/kegg-bin/show_pathway?mmu00534+15476	21	1	0.0751032	13.315	0.0725734	1	15476	Hs3st1
mmu05217	Basal cell carcinoma	http://www.kegg.jp/kegg-bin/show_pathway?mmu05217+22422+22423	58	2	0.207428	9.64191	0.0179821	0.96204	22422;22423	Wnt7b;Wnt8b
mmu04215	Apoptosis	http://www.kegg.jp/kegg-bin/show_pathway?mmu04215+51800	31	1	0.110867	9.01985	0.105326	1	51800	Bok
mmu04512	ECM-receptor interaction	http://www.kegg.jp/kegg-bin/show_pathway?mmu04512+16400+16782	69	2	0.246768	8.10479	0.0249162	1	16400;16782	Itga3;Lamc2
mmu04216	Ferroptosis	http://www.kegg.jp/kegg-bin/show_pathway?mmu04216+12870	36	1	0.128748	7.76709	0.121282	1	12870	Cp
mmu01230	Biosynthesis of amino acids	http://www.kegg.jp/kegg-bin/show_pathway?mmu01230+12035+236539	74	2	0.264649	7.55717	0.0283761	1	12035;236539	Bcat1;Phgdh
mmu00860	Porphyrin and chlorophyll metabolism	http://www.kegg.jp/kegg-bin/show_pathway?mmu00860+12870	38	1	0.135901	7.3583	0.127587	1	12870	Cp
mmu04978	Mineral absorption	http://www.kegg.jp/kegg-bin/show_pathway?mmu04978+20531	39	1	0.139477	7.16963	0.130724	1	20531	Slc34a2
mmu00260	Glycine, serine and threonine metabolism	http://www.kegg.jp/kegg-bin/show_pathway?mmu00260+236539	40	1	0.143054	6.99038	0.133849	1	236539	Phgdh
mmu05222	Small cell lung cancer	http://www.kegg.jp/kegg-bin/show_pathway?mmu05222+16400+16782	83	2	0.296836	6.73772	0.0350586	1	16400;16782	Itga3;Lamc2
mmu04350	TGF-beta signaling pathway	http://www.kegg.jp/kegg-bin/show_pathway?mmu04350+14313+17965	84	2	0.300413	6.65751	0.0358358	1	14313;17965	Fst;Nbl1
mmu00071	Fatty acid degradation	http://www.kegg.jp/kegg-bin/show_pathway?mmu00071+94180	43	1	0.153783	6.50268	0.143162	1	94180	Acsbg1
mmu00270	Cysteine and methionine metabolism	http://www.kegg.jp/kegg-bin/show_pathway?mmu00270+12035	44	1	0.157359	6.3549	0.146244	1	12035	Bcat1
mmu05224	Breast cancer	http://www.kegg.jp/kegg-bin/show_pathway?mmu05224+16449+22422+22423	135	3	0.482806	6.21368	0.0119149	0.96204	16449;22422;22423	Wnt7b;Jag1;Wnt8b
mmu04330	Notch signaling pathway	http://www.kegg.jp/kegg-bin/show_pathway?mmu04330+16449	46	1	0.164512	6.0786	0.152377	1	16449	Jag1
mmu05226	Gastric cancer	http://www.kegg.jp/kegg-bin/show_pathway?mmu05226+21752+22422+22423	138	3	0.493535	6.0786	0.0126435	0.96204	21752;22422;22423	Tert;Wnt7b;Wnt8b
mmu04916	Melanogenesis	http://www.kegg.jp/kegg-bin/show_pathway?mmu04916+22422+22423	95	2	0.339752	5.88664	0.0448178	1	22422;22423	Wnt7b;Wnt8b
mmu01212	Fatty acid metabolism	http://www.kegg.jp/kegg-bin/show_pathway?mmu01212+94180	50	1	0.178817	5.59231	0.164517	1	94180	Acsbg1
mmu04923	Regulation of lipolysis in adipocytes	http://www.kegg.jp/kegg-bin/show_pathway?mmu04923+11539	50	1	0.178817	5.59231	0.164517	1	11539	Adora1
mmu05225	Hepatocellular carcinoma	http://www.kegg.jp/kegg-bin/show_pathway?mmu05225+21752+22422+22423	156	3	0.557909	5.37722	0.0175503	0.96204	21752;22422;22423	Tert;Wnt7b;Wnt8b
mmu00280	Valine, leucine and isoleucine degradation	http://www.kegg.jp/kegg-bin/show_pathway?mmu00280+12035	52	1	0.18597	5.37722	0.170524	1	12035	Bcat1
mmu05165	Human papillomavirus infection	http://www.kegg.jp/kegg-bin/show_pathway?mmu05165+16400+16449+16782+21752+22422+22423	328	6	1.17304	5.11492	0.000861162	0.197414	16400;16449;16782;21752;22422;22423	Tert;Wnt7b;Itga3;Jag1;Wnt8b;Lamc2
mmu04550	Signaling pathways regulating pluripotency of stem cells	http://www.kegg.jp/kegg-bin/show_pathway?mmu04550+22422+22423	130	2	0.464924	4.30178	0.0780401	1	22422;22423	Wnt7b;Wnt8b
mmu04920	Adipocytokine signaling pathway	http://www.kegg.jp/kegg-bin/show_pathway?mmu04920+94180	65	1	0.232462	4.30178	0.208568	1	94180	Acsbg1
mmu05412	Arrhythmogenic right ventricular cardiomyopathy (ARVC)	http://www.kegg.jp/kegg-bin/show_pathway?mmu05412+16400	65	1	0.232462	4.30178	0.208568	1	16400	Itga3
mmu04924	Renin secretion	http://www.kegg.jp/kegg-bin/show_pathway?mmu04924+11539	66	1	0.236039	4.2366	0.211424	1	11539	Adora1
mmu05031	Amphetamine addiction	http://www.kegg.jp/kegg-bin/show_pathway?mmu05031+11838	66	1	0.236039	4.2366	0.211424	1	11838	Arc
mmu04310	Wnt signaling pathway	http://www.kegg.jp/kegg-bin/show_pathway?mmu04310+22422+22423	138	2	0.493535	4.0524	0.0864803	1	22422;22423	Wnt7b;Wnt8b
mmu05200	Pathways in cancer	http://www.kegg.jp/kegg-bin/show_pathway?mmu05200+14062+16400+16449+16782+21752+22422+22423	486	7	1.7381	4.02738	0.00122999	0.197414	14062;16400;16449;16782;21752;22422;22423	Tert;Wnt7b;Itga3;F2r;Jag1;Wnt8b;Lamc2
mmu04150	mTOR signaling pathway	http://www.kegg.jp/kegg-bin/show_pathway?mmu04150+22422+22423	142	2	0.50784	3.93824	0.0908021	1	22422;22423	Wnt7b;Wnt8b
mmu04390	Hippo signaling pathway	http://www.kegg.jp/kegg-bin/show_pathway?mmu04390+22422+22423	142	2	0.50784	3.93824	0.0908021	1	22422;22423	Wnt7b;Wnt8b
mmu04934	Cushing syndrome	http://www.kegg.jp/kegg-bin/show_pathway?mmu04934+22422+22423	145	2	0.518569	3.85676	0.0940858	1	22422;22423	Wnt7b;Wnt8b
mmu05410	Hypertrophic cardiomyopathy (HCM)	http://www.kegg.jp/kegg-bin/show_pathway?mmu05410+16400	74	1	0.264649	3.77859	0.233918	1	16400	Itga3
mmu00140	Steroid hormone biosynthesis	http://www.kegg.jp/kegg-bin/show_pathway?mmu00140+54200	78	1	0.278955	3.58481	0.244932	1	54200	Sult2b1
mmu05414	Dilated cardiomyopathy (DCM)	http://www.kegg.jp/kegg-bin/show_pathway?mmu05414+16400	78	1	0.278955	3.58481	0.244932	1	16400	Itga3
mmu03320	PPAR signaling pathway	http://www.kegg.jp/kegg-bin/show_pathway?mmu03320+94180	80	1	0.286107	3.49519	0.250382	1	94180	Acsbg1
mmu04151	PI3K-Akt signaling pathway	http://www.kegg.jp/kegg-bin/show_pathway?mmu04151+11601+14062+16400+16782	321	4	1.14801	3.4843	0.025862	1	11601;14062;16400;16782	Angpt2;Itga3;F2r;Lamc2
mmu05166	Human T-cell leukemia virus 1 infection	http://www.kegg.jp/kegg-bin/show_pathway?mmu05166+21752+22422+22423	251	3	0.897662	3.34202	0.0589291	1	21752;22422;22423	Tert;Wnt7b;Wnt8b
mmu04610	Complement and coagulation cascades	http://www.kegg.jp/kegg-bin/show_pathway?mmu04610+14062	84	1	0.300413	3.32875	0.261169	1	14062	F2r
mmu04658	Th1 and Th2 cell differentiation	http://www.kegg.jp/kegg-bin/show_pathway?mmu04658+16449	84	1	0.300413	3.32875	0.261169	1	16449	Jag1
mmu04510	Focal adhesion	http://www.kegg.jp/kegg-bin/show_pathway?mmu04510+16400+16782	173	2	0.618707	3.23255	0.126291	1	16400;16782	Itga3;Lamc2
mmu04080	Neuroactive ligand-receptor interaction	http://www.kegg.jp/kegg-bin/show_pathway?mmu04080+11443+11539+14062	268	3	0.958459	3.13002	0.0689932	1	11443;11539;14062	Adora1;F2r;Chrnb1
mmu04024	cAMP signaling pathway	http://www.kegg.jp/kegg-bin/show_pathway?mmu04024+11539+14062	179	2	0.640165	3.12419	0.133512	1	11539;14062	Adora1;F2r
mmu05205	Proteoglycans in cancer	http://www.kegg.jp/kegg-bin/show_pathway?mmu05205+22422+22423	183	2	0.65447	3.05591	0.13838	1	22422;22423	Wnt7b;Wnt8b
mmu04810	Regulation of actin cytoskeleton	http://www.kegg.jp/kegg-bin/show_pathway?mmu04810+14062+16400	191	2	0.683081	2.92791	0.148237	1	14062;16400	Itga3;F2r
mmu04015	Rap1 signaling pathway	http://www.kegg.jp/kegg-bin/show_pathway?mmu04015+11601+14062	194	2	0.69381	2.88263	0.151972	1	11601;14062	Angpt2;F2r
mmu04060	Cytokine-cytokine receptor interaction	http://www.kegg.jp/kegg-bin/show_pathway?mmu04060+110075+56708	274	2	0.979917	2.04099	0.256625	1	110075;56708	Bmp3;Clcf1

## Sheet: green
geneSet	description	link	size	overlap	expect	enrichmentRatio	pValue	FDR	overlapId	userId
mmu05310	Asthma	http://www.kegg.jp/kegg-bin/show_pathway?mmu05310+14125+14960+14961+14969+14998+14999+15000	24	7	1.0729	6.52436	5.99105e-05	0.00384625	14125;14960;14961;14969;14998;14999;15000	H2-Eb1;H2-Aa;H2-Ab1;Fcer1a;H2-DMb2;H2-DMb1;H2-DMa
mmu05150	Staphylococcus aureus infection	http://www.kegg.jp/kegg-bin/show_pathway?mmu05150+12259+12260+12262+12630+14960+14961+14969+14998+14999+15000+99571	49	11	2.19051	5.02166	7.61838e-06	0.000701363	12259;12260;12262;12630;14960;14961;14969;14998;14999;15000;99571	Fgg;H2-Eb1;H2-Aa;H2-Ab1;C1qb;C1qa;Cfi;C1qc;H2-DMb2;H2-DMb1;H2-DMa
mmu00430	Taurine and hypotaurine metabolism	http://www.kegg.jp/kegg-bin/show_pathway?mmu00430+12583+14417	9	2	0.402338	4.97094	0.0582554	0.408419	12583;14417	Cdo1;Gad2
mmu00980	Metabolism of xenobiotics by cytochrome P450	http://www.kegg.jp/kegg-bin/show_pathway?mmu00980+100727+109857+12408+14857+14858+14859+14860+14862+14866+14870+15483+56615	59	12	2.63755	4.54967	8.73973e-06	0.000701363	100727;109857;12408;14857;14858;14859;14860;14862;14866;14870;15483;56615	Gsta1;Gsta2;Cbr3;Gsta4;Mgst1;Cbr1;Gstp1;Hsd11b1;Ugt2b34;Gstm1;Gsta3;Gstm5
mmu04610	Complement and coagulation cascades	http://www.kegg.jp/kegg-bin/show_pathway?mmu04610+110135+12062+12258+12259+12260+12262+12630+14061+14065+14161+18791+19124+20700+20701+20703+385643+99571	84	17	3.75516	4.52711	1.24741e-07	4.00417e-05	110135;12062;12258;12259;12260;12262;12630;14061;14065;14161;18791;19124;20700;20701;20703;385643;99571	Fgg;Fgb;Fga;Serpina1d;C1qb;C1qa;Cfi;Kng2;F2rl3;Plat;C1qc;F2;Serpina1a;Serpina1b;Bdkrb2;Serping1;Procr
mmu05020	Prion diseases	http://www.kegg.jp/kegg-bin/show_pathway?mmu05020+12259+12260+12262+14828+17967+193740	31	6	1.38583	4.32953	0.00217318	0.0279037	12259;12260;12262;14828;17967;193740	C1qb;C1qa;Hspa1a;C1qc;Hspa5;Ncam1
mmu04612	Antigen processing and presentation	http://www.kegg.jp/kegg-bin/show_pathway?mmu04612+12317+13039+14828+14960+14961+14969+14998+14999+15000+15018+15040+16149+19141+193740	73	14	3.26341	4.28999	3.24474e-06	0.00052078	12317;13039;14828;14960;14961;14969;14998;14999;15000;15018;15040;16149;19141;193740	Cd74;H2-Eb1;H2-Aa;H2-Ab1;Hspa1a;Ctsl;Hspa5;H2-DMb2;H2-Q7;H2-T23;H2-DMb1;H2-DMa;Lgmn;Calr
mmu04672	Intestinal immune network for IgA production	http://www.kegg.jp/kegg-bin/show_pathway?mmu04672+12777+14960+14961+14969+14998+14999+15000	39	7	1.74347	4.01499	0.00149399	0.0217987	12777;14960;14961;14969;14998;14999;15000	H2-Eb1;H2-Aa;H2-Ab1;H2-DMb2;H2-DMb1;H2-DMa;Ccr10
mmu05332	Graft-versus-host disease	http://www.kegg.jp/kegg-bin/show_pathway?mmu05332+14960+14961+14969+14998+14999+15000+15018+15040	46	8	2.0564	3.8903	0.000861863	0.0160335	14960;14961;14969;14998;14999;15000;15018;15040	H2-Eb1;H2-Aa;H2-Ab1;H2-DMb2;H2-Q7;H2-T23;H2-DMb1;H2-DMa
mmu04614	Renin-angiotensin system	http://www.kegg.jp/kegg-bin/show_pathway?mmu04614+11606+12873+13646+13648+16612+16618	35	6	1.56465	3.83473	0.00412257	0.0472623	11606;12873;13646;13648;16612;16618	Klk1;Agt;Klk1b26;Cpa3;Klk1b22;Klk1b9
mmu05330	Allograft rejection	http://www.kegg.jp/kegg-bin/show_pathway?mmu05330+14960+14961+14969+14998+14999+15000+15018+15040	47	8	2.1011	3.80753	0.000999048	0.0168787	14960;14961;14969;14998;14999;15000;15018;15040	H2-Eb1;H2-Aa;H2-Ab1;H2-DMb2;H2-Q7;H2-T23;H2-DMb1;H2-DMa
mmu04940	Type I diabetes mellitus	http://www.kegg.jp/kegg-bin/show_pathway?mmu04940+14417+14960+14961+14969+14998+14999+15000+15018+15040	53	9	2.36933	3.79855	0.000495801	0.0122425	14417;14960;14961;14969;14998;14999;15000;15018;15040	H2-Eb1;H2-Aa;H2-Ab1;H2-DMb2;H2-Q7;Gad2;H2-T23;H2-DMb1;H2-DMa
mmu00982	Drug metabolism	http://www.kegg.jp/kegg-bin/show_pathway?mmu00982+100727+14857+14858+14859+14860+14862+14866+14870+17161+56615	60	10	2.68226	3.72821	0.000284754	0.0110221	100727;14857;14858;14859;14860;14862;14866;14870;17161;56615	Gsta1;Gsta2;Gsta4;Mgst1;Gstp1;Ugt2b34;Gstm1;Gsta3;Gstm5;Maoa
mmu04512	ECM-receptor interaction	http://www.kegg.jp/kegg-bin/show_pathway?mmu04512+12826+12833+14723+14724+14729+15366+16416+21826+21923+21960+54368	69	11	3.08459	3.56611	0.000214053	0.0104494	12826;12833;14723;14724;14729;15366;16416;21826;21923;21960;54368	Gp9;Tnc;Gp5;Gp1ba;Gp1bb;Itgb3;Hmmr;Tnr;Thbs2;Col4a1;Col6a1
mmu00330	Arginine and proline metabolism	http://www.kegg.jp/kegg-bin/show_pathway?mmu00330+12709+12716+17161+18242+320452+67092+76507	44	7	1.96699	3.55874	0.00307412	0.0379535	12709;12716;17161;18242;320452;67092;76507	Gatm;Aoc1;Ckb;Ckmt1;P4ha3;Oat;Maoa
mmu00480	Glutathione metabolism	http://www.kegg.jp/kegg-bin/show_pathway?mmu00480+14857+14858+14859+14860+14862+14866+14870+20135+56615	60	9	2.68226	3.35538	0.0012564	0.019205	14857;14858;14859;14860;14862;14866;14870;20135;56615	Gsta1;Gsta2;Gsta4;Mgst1;Gstp1;Gstm1;Gsta3;Rrm2;Gstm5
mmu00260	Glycine, serine and threonine metabolism	http://www.kegg.jp/kegg-bin/show_pathway?mmu00260+104174+107272+11656+17161+56012+67092	40	6	1.78817	3.35538	0.00808609	0.0837301	104174;107272;11656;17161;56012;67092	Gatm;Pgam2;Psat1;Gldc;Alas2;Maoa
mmu05204	Chemical carcinogenesis	http://www.kegg.jp/kegg-bin/show_pathway?mmu05204+100727+12408+13112+14857+14858+14859+14860+14862+14866+14870+15483+56615	81	12	3.62105	3.31396	0.00022787	0.0104494	100727;12408;13112;14857;14858;14859;14860;14862;14866;14870;15483;56615	Gsta1;Gsta2;Gsta4;Mgst1;Cbr1;Gstp1;Hsd11b1;Ugt2b34;Gstm1;Gsta3;Gstm5;Cyp3a11
mmu05320	Autoimmune thyroid disease	http://www.kegg.jp/kegg-bin/show_pathway?mmu05320+14960+14961+14969+14998+14999+15000+15018+15040+22018	62	9	2.77166	3.24715	0.00159416	0.0222489	14960;14961;14969;14998;14999;15000;15018;15040;22018	H2-Eb1;H2-Aa;H2-Ab1;H2-DMb2;Tpo;H2-Q7;H2-T23;H2-DMb1;H2-DMa
mmu05416	Viral myocarditis	http://www.kegg.jp/kegg-bin/show_pathway?mmu05416+12443+14960+14961+14969+14998+14999+15000+15018+15040+20391	69	10	3.08459	3.24192	0.000899077	0.0160335	12443;14960;14961;14969;14998;14999;15000;15018;15040;20391	H2-Eb1;H2-Aa;H2-Ab1;H2-DMb2;Sgca;H2-Q7;Ccnd1;H2-T23;H2-DMb1;H2-DMa
mmu00983	Drug metabolism	http://www.kegg.jp/kegg-bin/show_pathway?mmu00983+100727+13884+14857+14858+14859+14860+14862+14866+14870+20135+56615	77	11	3.44223	3.1956	0.000569926	0.0130676	100727;13884;14857;14858;14859;14860;14862;14866;14870;20135;56615	Gsta1;Gsta2;Gsta4;Mgst1;Gstp1;Ugt2b34;Gstm1;Gsta3;Rrm2;Ces1c;Gstm5
mmu01524	Platinum drug resistance	http://www.kegg.jp/kegg-bin/show_pathway?mmu01524+11799+14857+14858+14859+14860+14862+14866+14870+21973+56615	71	10	3.174	3.1506	0.00112806	0.0181053	11799;14857;14858;14859;14860;14862;14866;14870;21973;56615	Gsta1;Gsta2;Gsta4;Mgst1;Birc5;Gstp1;Gstm1;Gsta3;Gstm5;Top2a
mmu05323	Rheumatoid arthritis	http://www.kegg.jp/kegg-bin/show_pathway?mmu05323+13039+14960+14961+14969+14998+14999+15000+16156+17392+20297+74915	79	11	3.53164	3.1147	0.000711799	0.0152325	13039;14960;14961;14969;14998;14999;15000;16156;17392;20297;74915	H2-Eb1;H2-Aa;H2-Ab1;Mmp3;Ctsl;Ccl20;H2-DMb2;Il11;H2-DMb1;H2-DMa;Atp6v1e2
mmu04640	Hematopoietic cell lineage	http://www.kegg.jp/kegg-bin/show_pathway?mmu04640+14723+14724+14729+14960+14961+14969+14998+14999+15000+16156+16416+54368	87	12	3.88927	3.08541	0.000449272	0.012018	14723;14724;14729;14960;14961;14969;14998;14999;15000;16156;16416;54368	H2-Eb1;H2-Aa;H2-Ab1;Gp9;Gp5;Gp1ba;Gp1bb;Itgb3;H2-DMb2;Il11;H2-DMb1;H2-DMa
mmu03320	PPAR signaling pathway	http://www.kegg.jp/kegg-bin/show_pathway?mmu03320+11363+11520+11770+13119+13124+14077+14080+15360+20249+57875+666168	80	11	3.57634	3.07577	0.000793062	0.0159108	11363;11520;11770;13119;13124;14077;14080;15360;20249;57875;666168	Fabp4;Plin2;Hmgcs2;Cyp4a14;Fabp1;Fabp3;Scd1;Cyp4a31;Angptl4;Acadl;Cyp8b1
mmu05143	African trypanosomiasis	http://www.kegg.jp/kegg-bin/show_pathway?mmu05143+101488143+110257+15122+22329	30	4	1.34113	2.98256	0.0429615	0.336357	101488143;110257;15122;22329	Vcam1;Hba-a1;Hbb-bt;Hba-a2
mmu05321	Inflammatory bowel disease (IBD)	http://www.kegg.jp/kegg-bin/show_pathway?mmu05321+14960+14961+14969+14998+14999+15000+17132	57	7	2.54814	2.7471	0.0129414	0.129818	14960;14961;14969;14998;14999;15000;17132	H2-Eb1;H2-Aa;H2-Ab1;Maf;H2-DMb2;H2-DMb1;H2-DMa
mmu04961	Endocrine and other factor-regulated calcium reabsorption	http://www.kegg.jp/kegg-bin/show_pathway?mmu04961+12062+12307+13646+13648+16612+16618	51	6	2.27992	2.63167	0.0252248	0.238152	12062;12307;13646;13648;16612;16618	Calb1;Klk1;Klk1b26;Klk1b22;Bdkrb2;Klk1b9
mmu04514	Cell adhesion molecules (CAMs)	http://www.kegg.jp/kegg-bin/show_pathway?mmu04514+102657+114141+12741+12805+14960+14961+14969+14998+14999+15000+15018+15040+17967+22329+67374+94332	137	16	6.12448	2.61246	0.000377704	0.0110221	102657;114141;12741;12805;14960;14961;14969;14998;14999;15000;15018;15040;17967;22329;67374;94332	Vcam1;H2-Eb1;H2-Aa;H2-Ab1;Jam2;Cadm3;Cldn5;H2-DMb2;H2-Q7;Cd276;Cldn16;Ncam1;Cntn1;H2-T23;H2-DMb1;H2-DMa
mmu05418	Fluid shear stress and atherosclerosis	http://www.kegg.jp/kegg-bin/show_pathway?mmu05418+13039+13057+13614+14857+14858+14859+14860+14862+14866+14870+16416+18104+18159+18791+22329+56615	137	16	6.12448	2.61246	0.000377704	0.0110221	13039;13057;13614;14857;14858;14859;14860;14862;14866;14870;16416;18104;18159;18791;22329;56615	Gsta1;Vcam1;Gsta2;Nqo1;Gsta4;Mgst1;Gstp1;Plat;Ctsl;Itgb3;Nppc;Gstm1;Gsta3;Edn1;Gstm5;Cyba
mmu05144	Malaria	http://www.kegg.jp/kegg-bin/show_pathway?mmu05144+101488143+110257+15122+21826+22329	43	5	1.92228	2.60107	0.0414773	0.332855	101488143;110257;15122;21826;22329	Vcam1;Hba-a1;Hbb-bt;Hba-a2;Thbs2
mmu00140	Steroid hormone biosynthesis	http://www.kegg.jp/kegg-bin/show_pathway?mmu00140+100727+105349+13070+13112+13123+15483+20860+223706+76279	78	9	3.48693	2.58107	0.00767658	0.0821394	100727;105349;13070;13112;13123;15483;20860;223706;76279	Cyp7b1;Cyp2d26;Hsd11b1;Ugt2b34;Cyp11a1;Sult1e1;Cyp2d34;Akr1c18;Cyp3a11
mmu04145	Phagosome	http://www.kegg.jp/kegg-bin/show_pathway?mmu04145+12317+13039+13057+14960+14961+14969+14998+14999+15000+15018+15040+16416+170786+17167+21826+22153+74915	150	17	6.70564	2.53518	0.00035732	0.0110221	12317;13039;13057;14960;14961;14969;14998;14999;15000;15018;15040;16416;170786;17167;21826;22153;74915	H2-Eb1;H2-Aa;H2-Ab1;Ctsl;Itgb3;Tubb4a;Marco;H2-DMb2;Thbs2;H2-Q7;Cd209a;H2-T23;Cyba;H2-DMb1;H2-DMa;Calr;Atp6v1e2
mmu05140	Leishmaniasis	http://www.kegg.jp/kegg-bin/show_pathway?mmu05140+13057+14960+14961+14969+14998+14999+15000	63	7	2.81637	2.48547	0.0215981	0.210091	13057;14960;14961;14969;14998;14999;15000	H2-Eb1;H2-Aa;H2-Ab1;H2-DMb2;Cyba;H2-DMb1;H2-DMa
mmu05322	Systemic lupus erythematosus	http://www.kegg.jp/kegg-bin/show_pathway?mmu05322+12259+12260+12262+14960+14961+14969+14998+14999+15000+319167+68231+76383	116	12	5.18569	2.31406	0.00547771	0.0606326	12259;12260;12262;14960;14961;14969;14998;14999;15000;319167;68231;76383	H2-Eb1;H2-Aa;H2-Ab1;C1qb;C1qa;C1qc;H2al2a;H2-DMb2;Hist1h2ag;H2-DMb1;H2-DMa;H2al1m
mmu04974	Protein digestion and absorption	http://www.kegg.jp/kegg-bin/show_pathway?mmu04974+12822+12826+12833+12873+17288+20540+50934+74338	81	8	3.62105	2.20931	0.0276346	0.246408	12822;12826;12833;12873;17288;20540;50934;74338	Slc6a19;Slc7a8;Slc7a7;Mep1b;Col18a1;Cpa3;Col4a1;Col6a1
mmu05225	Hepatocellular carcinoma	http://www.kegg.jp/kegg-bin/show_pathway?mmu05225+12443+14857+14858+14859+14860+14862+14866+14870+17869+18104+20418+22412+271849+56615+57265	156	15	6.97387	2.15089	0.00406077	0.0472623	12443;14857;14858;14859;14860;14862;14866;14870;17869;18104;20418;22412;271849;56615;57265	Gsta1;Gsta2;Nqo1;Gsta4;Mgst1;Gstp1;Gstm1;Fzd2;Gsta3;Myc;Gstm5;Shc4;Ccnd1;Shc3;Wnt9b
mmu05412	Arrhythmogenic right ventricular cardiomyopathy (ARVC)	http://www.kegg.jp/kegg-bin/show_pathway?mmu05412+11474+12288+12299+16416+20391+81904	65	6	2.90578	2.06485	0.0693025	0.473322	11474;12288;12299;16416;20391;81904	Itgb3;Cacng1;Cacna1c;Sgca;Cacng7;Actn3
mmu04924	Renin secretion	http://www.kegg.jp/kegg-bin/show_pathway?mmu04924+11606+12288+13617+16439+18573+229927	66	6	2.95048	2.03357	0.0735166	0.491642	11606;12288;13617;16439;18573;229927	Agt;Itpr2;Cacna1c;Pde1a;Clca3b;Ednra
mmu04611	Platelet activation	http://www.kegg.jp/kegg-bin/show_pathway?mmu04611+110135+14065+14161+14723+14724+14729+16416+16439+54368+99571	111	10	4.96217	2.01525	0.0262771	0.240998	110135;14065;14161;14723;14724;14729;16416;16439;54368;99571	Fgg;Fgb;Fga;Gp9;Gp5;F2rl3;Gp1ba;Gp1bb;Itpr2;Itgb3
mmu04115	p53 signaling pathway	http://www.kegg.jp/kegg-bin/show_pathway?mmu04115+12442+12443+12534+16009+20135+268697	68	6	3.03989	1.97376	0.0823747	0.528399	12442;12443;12534;16009;20135;268697	Igfbp3;Rrm2;Ccnb2;Ccnd1;Cdk1;Ccnb1
mmu05166	Human T-cell leukemia virus 1 infection	http://www.kegg.jp/kegg-bin/show_pathway?mmu05166+107995+11739+12317+12442+12443+14283+14960+14961+14969+14998+14999+15000+15018+15040+17701+17702+17869+18596+22329+22412+57265+69745	251	22	11.2208	1.96065	0.00184729	0.0247074	107995;11739;12317;12442;12443;14283;14960;14961;14969;14998;14999;15000;15018;15040;17701;17702;17869;18596;22329;22412;57265;69745	Vcam1;H2-Eb1;H2-Aa;H2-Ab1;Pold4;Fosl1;Fzd2;Myc;H2-DMb2;Slc25a4;H2-Q7;Ccnb2;Ccnd1;Msx1;Pdgfrb;Wnt9b;Cdc20;H2-T23;H2-DMb1;Msx2;H2-DMa;Calr
mmu04658	Th1 and Th2 cell differentiation	http://www.kegg.jp/kegg-bin/show_pathway?mmu04658+14960+14961+14969+14998+14999+15000+17132	84	7	3.75516	1.8641	0.0808735	0.528399	14960;14961;14969;14998;14999;15000;17132	H2-Eb1;H2-Aa;H2-Ab1;Maf;H2-DMb2;H2-DMb1;H2-DMa
mmu05206	MicroRNAs in cancer	http://www.kegg.jp/kegg-bin/show_pathway?mmu05206+12443+13081+15364+15430+16416+17869+18596+21923+21960+22762+271849	135	11	6.03508	1.82268	0.0388095	0.319432	12443;13081;15364;15430;16416;17869;18596;21923;21960;22762;271849	Cyp24a1;Tnc;Itgb3;Tnr;Myc;Zfpm2;Shc4;Ccnd1;Hoxd10;Pdgfrb;Hmga2
mmu05224	Breast cancer	http://www.kegg.jp/kegg-bin/show_pathway?mmu05224+12443+13645+14257+15208+17869+18667+20418+22412+271849+57265+80903	135	11	6.03508	1.82268	0.0388095	0.319432	12443;13645;14257;15208;17869;18667;20418;22412;271849;57265;80903	Fgf16;Egf;Hes5;Fzd2;Pgr;Myc;Shc4;Ccnd1;Shc3;Wnt9b;Flt4
mmu04915	Estrogen signaling pathway	http://www.kegg.jp/kegg-bin/show_pathway?mmu04915+16439+16667+16669+18390+18667+193740+20418+21784+271849+66809	123	10	5.49862	1.81864	0.0480998	0.35907	16439;16667;16669;18390;18667;193740;20418;21784;271849;66809	Krt20;Hspa1a;Itpr2;Oprm1;Pgr;Krt19;Shc4;Krt17;Shc3;Tff1
mmu04510	Focal adhesion	http://www.kegg.jp/kegg-bin/show_pathway?mmu04510+12443+12826+12833+13645+14257+16416+18596+20418+21826+21923+21960+271849+59310	173	13	7.73384	1.68092	0.0457319	0.349522	12443;12826;12833;13645;14257;16416;18596;20418;21826;21923;21960;271849;59310	Tnc;Egf;Itgb3;Tnr;Myl10;Thbs2;Shc4;Ccnd1;Shc3;Pdgfrb;Col4a1;Col6a1;Flt4
mmu04062	Chemokine signaling pathway	http://www.kegg.jp/kegg-bin/show_pathway?mmu04062+12772+12777+14825+15945+20295+20297+20418+271849+55985+56221+56744+57349+66102	175	13	7.82325	1.66171	0.0493571	0.360082	12772;12777;14825;15945;20295;20297;20418;271849;55985;56221;56744;57349;66102	Ppbp;Cxcl13;Pf4;Cxcl10;Ccl17;Ccr2;Ccl20;Cxcl1;Shc4;Shc3;Cxcl16;Ccl24;Ccr10
mmu04218	Cellular senescence	http://www.kegg.jp/kegg-bin/show_pathway?mmu04218+11739+12192+12428+12442+12443+12534+15018+15040+16009+16439+17869+268697	162	12	7.24209	1.65698	0.0585273	0.408419	11739;12192;12428;12442;12443;12534;15018;15040;16009;16439;17869;268697	Itpr2;Igfbp3;Myc;Slc25a4;H2-Q7;Ccnb2;Ccnd1;Cdk1;Zfp36l1;Ccna2;H2-T23;Ccnb1
mmu04060	Cytokine-cytokine receptor interaction	http://www.kegg.jp/kegg-bin/show_pathway?mmu04060+110542+12772+12777+12803+14825+15945+16156+16878+18048+18383+20295+20297+21949+329244+55985+56221+56744+57349+66102	274	19	12.249	1.55115	0.0374518	0.319432	110542;12772;12777;12803;14825;15945;16156;16878;18048;18383;20295;20297;21949;329244;55985;56221;56744;57349;66102	Ppbp;Cxcl13;Pf4;Il19;Cxcl10;Ccl17;Ccr2;Cntf;Ccl20;Cxcl1;Amhr2;Tnfrsf11b;Lif;Il11;Tnfsf8;Cxcl16;Ccl24;Klk1b4;Ccr10

## Sheet: turquoise
geneSet	description	link	size	overlap	expect	enrichmentRatio	pValue	FDR	overlapId	userId
mmu04744	Phototransduction	http://www.kegg.jp/kegg-bin/show_pathway?mmu04744+12313+12314	25	2	0.11348	17.6242	0.00561581	0.072537	12313;12314	Calm2;Calm1
mmu05100	Bacterial invasion of epithelial cells	http://www.kegg.jp/kegg-bin/show_pathway?mmu05100+11461+11465+11848+12540+56378	68	5	0.308666	16.1988	1.19516e-05	0.00110644	11461;11465;11848;12540;56378	Actg1;Arpc3;Cdc42;Actb;Rhoa
mmu03050	Proteasome	http://www.kegg.jp/kegg-bin/show_pathway?mmu03050+19173+19186+26446	42	3	0.190646	15.7359	0.000867202	0.0198837	19173;19186;26446	Psme1;Psmb5;Psmb3
mmu05132	Salmonella infection	http://www.kegg.jp/kegg-bin/show_pathway?mmu05132+11461+11465+12540+18643+56378	70	5	0.317744	15.7359	1.37874e-05	0.00110644	11461;11465;12540;18643;56378	Actg1;Arpc3;Cdc42;Pfn1;Actb
mmu04520	Adherens junction	http://www.kegg.jp/kegg-bin/show_pathway?mmu04520+11461+11465+11848+12540	66	4	0.299587	13.3517	0.000208008	0.00741895	11461;11465;11848;12540	Actg1;Cdc42;Actb;Rhoa
mmu05133	Pertussis	http://www.kegg.jp/kegg-bin/show_pathway?mmu05133+11848+12313+12314+12631	73	4	0.331362	12.0714	0.000307189	0.00986078	11848;12313;12314;12631	Calm2;Calm1;Cfl1;Rhoa
mmu04530	Tight junction	http://www.kegg.jp/kegg-bin/show_pathway?mmu04530+11461+11465+11848+12540+22143+22146+67268	140	7	0.635488	11.0152	2.37579e-06	0.000381315	11461;11465;11848;12540;22143;22146;67268	Actg1;Tuba1c;Myl12a;Cdc42;Actb;Tuba1b;Rhoa
mmu04670	Leukocyte transendothelial migration	http://www.kegg.jp/kegg-bin/show_pathway?mmu04670+11461+11465+11848+12540+67268	103	5	0.467538	10.6943	8.96635e-05	0.00411171	11461;11465;11848;12540;67268	Actg1;Myl12a;Cdc42;Actb;Rhoa
mmu05214	Glioma	http://www.kegg.jp/kegg-bin/show_pathway?mmu05214+12313+12314+13197	66	3	0.299587	10.0138	0.00321004	0.0560509	12313;12314;13197	Gadd45a;Calm2;Calm1
mmu05418	Fluid shear stress and atherosclerosis	http://www.kegg.jp/kegg-bin/show_pathway?mmu05418+11461+11465+11848+12313+12314+170930	137	6	0.621871	9.64831	2.92435e-05	0.00156453	11461;11465;11848;12313;12314;170930	Actg1;Calm2;Calm1;Actb;Sumo2;Rhoa
mmu04971	Gastric acid secretion	http://www.kegg.jp/kegg-bin/show_pathway?mmu04971+11461+12313+12314	69	3	0.313205	9.57839	0.00364161	0.0584478	11461;12313;12314	Calm2;Calm1;Actb
mmu04922	Glucagon signaling pathway	http://www.kegg.jp/kegg-bin/show_pathway?mmu04922+12313+12314+15469+18648	93	4	0.422146	9.4754	0.000773081	0.0190892	12313;12314;15469;18648	Calm2;Calm1;Pgam1;Prmt1
mmu04810	Regulation of actin cytoskeleton	http://www.kegg.jp/kegg-bin/show_pathway?mmu04810+11461+11465+11848+12540+12631+18643+56378+67268	191	8	0.866988	9.22735	1.54959e-06	0.000381315	11461;11465;11848;12540;12631;18643;56378;67268	Actg1;Myl12a;Arpc3;Cdc42;Pfn1;Actb;Cfl1;Rhoa
mmu04210	Apoptosis	http://www.kegg.jp/kegg-bin/show_pathway?mmu04210+11461+11465+13197+22143+22146	123	5	0.558322	8.95541	0.000207489	0.00741895	11461;11465;13197;22143;22146	Actg1;Gadd45a;Tuba1c;Actb;Tuba1b
mmu05410	Hypertrophic cardiomyopathy (HCM)	http://www.kegg.jp/kegg-bin/show_pathway?mmu05410+11461+11465+326618	74	3	0.335901	8.9312	0.00443672	0.0678184	11461;11465;326618	Actg1;Tpm4;Actb
mmu04540	Gap junction	http://www.kegg.jp/kegg-bin/show_pathway?mmu04540+22143+22146+22154	78	3	0.354058	8.47319	0.00514314	0.0717803	22143;22146;22154	Tuba1c;Tubb5;Tuba1b
mmu05414	Dilated cardiomyopathy (DCM)	http://www.kegg.jp/kegg-bin/show_pathway?mmu05414+11461+11465+326618	78	3	0.354058	8.47319	0.00514314	0.0717803	11461;11465;326618	Actg1;Tpm4;Actb
mmu04666	Fc gamma R-mediated phagocytosis	http://www.kegg.jp/kegg-bin/show_pathway?mmu04666+12540+12631+56378	81	3	0.367675	8.15937	0.0057151	0.072537	12540;12631;56378	Arpc3;Cdc42;Cfl1
mmu04921	Oxytocin signaling pathway	http://www.kegg.jp/kegg-bin/show_pathway?mmu04921+11461+11465+11848+12313+12314	138	5	0.62641	7.98199	0.000354638	0.010349	11461;11465;11848;12313;12314	Actg1;Calm2;Calm1;Actb;Rhoa
mmu04015	Rap1 signaling pathway	http://www.kegg.jp/kegg-bin/show_pathway?mmu04015+11461+11465+11848+12313+12314+12540+18643	194	7	0.880605	7.94908	2.05003e-05	0.00131612	11461;11465;11848;12313;12314;12540;18643	Actg1;Calm2;Calm1;Cdc42;Pfn1;Actb;Rhoa
mmu04611	Platelet activation	http://www.kegg.jp/kegg-bin/show_pathway?mmu04611+11461+11465+11848+67268	111	4	0.503851	7.93885	0.00149727	0.0292257	11461;11465;11848;67268	Actg1;Myl12a;Actb;Rhoa
mmu04722	Neurotrophin signaling pathway	http://www.kegg.jp/kegg-bin/show_pathway?mmu04722+11848+12313+12314+12540	112	4	0.508391	7.86797	0.00154778	0.0292257	11848;12313;12314;12540	Calm2;Calm1;Cdc42;Rhoa
mmu04912	GnRH signaling pathway	http://www.kegg.jp/kegg-bin/show_pathway?mmu04912+12313+12314+12540	85	3	0.385832	7.7754	0.00653517	0.076532	12313;12314;12540	Calm2;Calm1;Cdc42
mmu04145	Phagosome	http://www.kegg.jp/kegg-bin/show_pathway?mmu04145+11461+11465+22143+22146+22154	150	5	0.68088	7.34343	0.000520724	0.0139294	11461;11465;22143;22146;22154	Actg1;Tuba1c;Tubb5;Actb;Tuba1b
mmu04720	Long-term potentiation	http://www.kegg.jp/kegg-bin/show_pathway?mmu04720+12313+12314	64	2	0.290509	6.88447	0.0338128	0.267068	12313;12314	Calm2;Calm1
mmu05412	Arrhythmogenic right ventricular cardiomyopathy (ARVC)	http://www.kegg.jp/kegg-bin/show_pathway?mmu05412+11461+11465	65	2	0.295048	6.77855	0.0347887	0.267068	11461;11465	Actg1;Actb
mmu04924	Renin secretion	http://www.kegg.jp/kegg-bin/show_pathway?mmu04924+12313+12314	66	2	0.299587	6.67585	0.0357755	0.267068	12313;12314	Calm2;Calm1
mmu05031	Amphetamine addiction	http://www.kegg.jp/kegg-bin/show_pathway?mmu05031+12313+12314	66	2	0.299587	6.67585	0.0357755	0.267068	12313;12314	Calm2;Calm1
mmu04625	C-type lectin receptor signaling pathway	http://www.kegg.jp/kegg-bin/show_pathway?mmu04625+11848+12313+12314	102	3	0.462999	6.4795	0.0107827	0.115375	11848;12313;12314	Calm2;Calm1;Rhoa
mmu03013	RNA transport	http://www.kegg.jp/kegg-bin/show_pathway?mmu03013+13681+13685+170930+21681	138	4	0.62641	6.3856	0.00331765	0.0560509	13681;13685;170930;21681	Eif4ebp1;Alyref;Sumo2;Eif4a1
mmu05416	Viral myocarditis	http://www.kegg.jp/kegg-bin/show_pathway?mmu05416+11461+11465	69	2	0.313205	6.3856	0.0388008	0.270762	11461;11465	Actg1;Actb
mmu04510	Focal adhesion	http://www.kegg.jp/kegg-bin/show_pathway?mmu04510+11461+11465+11848+12540+67268	173	5	0.785282	6.36714	0.000995584	0.0213055	11461;11465;11848;12540;67268	Actg1;Myl12a;Cdc42;Actb;Rhoa
mmu05212	Pancreatic cancer	http://www.kegg.jp/kegg-bin/show_pathway?mmu05212+12540+13197	71	2	0.322283	6.20572	0.0408705	0.279137	12540;13197	Gadd45a;Cdc42
mmu04970	Salivary secretion	http://www.kegg.jp/kegg-bin/show_pathway?mmu04970+12313+12314	73	2	0.331362	6.0357	0.0429814	0.287438	12313;12314	Calm2;Calm1
mmu01230	Biosynthesis of amino acids	http://www.kegg.jp/kegg-bin/show_pathway?mmu01230+18648+21351	74	2	0.335901	5.95414	0.0440521	0.288586	18648;21351	Taldo1;Pgam1
mmu04270	Vascular smooth muscle contraction	http://www.kegg.jp/kegg-bin/show_pathway?mmu04270+11848+12313+12314	114	3	0.517469	5.79745	0.0145557	0.150722	11848;12313;12314	Calm2;Calm1;Rhoa
mmu04218	Cellular senescence	http://www.kegg.jp/kegg-bin/show_pathway?mmu04218+12313+12314+13197+13685	162	4	0.735351	5.43958	0.00587527	0.072537	12313;12314;13197;13685	Eif4ebp1;Gadd45a;Calm2;Calm1
mmu05034	Alcoholism	http://www.kegg.jp/kegg-bin/show_pathway?mmu05034+12313+12314+15078+51788	168	4	0.762586	5.24531	0.00667569	0.076532	12313;12314;15078;51788	H3f3a;Calm2;Calm1;H2afz
mmu04910	Insulin signaling pathway	http://www.kegg.jp/kegg-bin/show_pathway?mmu04910+12313+12314+13685	128	3	0.581018	5.16335	0.0197974	0.186911	12313;12314;13685	Eif4ebp1;Calm2;Calm1
mmu04261	Adrenergic signaling in cardiomyocytes	http://www.kegg.jp/kegg-bin/show_pathway?mmu04261+12313+12314+326618	131	3	0.594635	5.04511	0.02104	0.191356	12313;12314;326618	Tpm4;Calm2;Calm1
mmu05205	Proteoglycans in cancer	http://www.kegg.jp/kegg-bin/show_pathway?mmu05205+11461+11465+11848+12540	183	4	0.830674	4.81537	0.00898735	0.0994807	11461;11465;11848;12540	Actg1;Cdc42;Actb;Rhoa
mmu04022	cGMP-PKG signaling pathway	http://www.kegg.jp/kegg-bin/show_pathway?mmu04022+11848+12313+12314	152	3	0.689959	4.34809	0.0309253	0.267068	11848;12313;12314	Calm2;Calm1;Rhoa
mmu05225	Hepatocellular carcinoma	http://www.kegg.jp/kegg-bin/show_pathway?mmu05225+11461+11465+13197	156	3	0.708116	4.2366	0.0330435	0.267068	11461;11465;13197	Actg1;Gadd45a;Actb
mmu05010	Alzheimer disease	http://www.kegg.jp/kegg-bin/show_pathway?mmu05010+12313+12314+68585	158	3	0.717194	4.18297	0.0341307	0.267068	12313;12314;68585	Calm2;Calm1;Rtn4
mmu04014	Ras signaling pathway	http://www.kegg.jp/kegg-bin/show_pathway?mmu04014+11848+12313+12314+12540	215	4	0.975928	4.09866	0.0155444	0.15593	11848;12313;12314;12540	Calm2;Calm1;Cdc42;Rhoa
mmu04360	Axon guidance	http://www.kegg.jp/kegg-bin/show_pathway?mmu04360+11848+12540+12631	165	3	0.748968	4.00551	0.0380824	0.270762	11848;12540;12631	Cdc42;Cfl1;Rhoa
mmu05152	Tuberculosis	http://www.kegg.jp/kegg-bin/show_pathway?mmu05152+11848+12313+12314	166	3	0.753508	3.98138	0.0386655	0.270762	11848;12313;12314	Calm2;Calm1;Rhoa
mmu05163	Human cytomegalovirus infection	http://www.kegg.jp/kegg-bin/show_pathway?mmu05163+11848+12313+12314+13685	224	4	1.01678	3.93398	0.0178197	0.173337	11848;12313;12314;13685	Eif4ebp1;Calm2;Calm1;Rhoa
mmu04144	Endocytosis	http://www.kegg.jp/kegg-bin/show_pathway?mmu04144+11848+12540+22187+56378	237	4	1.07579	3.71819	0.0214605	0.191356	11848;12540;22187;56378	Ubb;Arpc3;Cdc42;Rhoa
mmu04024	cAMP signaling pathway	http://www.kegg.jp/kegg-bin/show_pathway?mmu04024+11848+12313+12314	179	3	0.812517	3.69223	0.0466632	0.299578	11848;12313;12314	Calm2;Calm1;Rhoa

## Sheet: black
geneSet	description	link	size	overlap	expect	enrichmentRatio	pValue	FDR	overlapId	userId
mmu05140	Leishmaniasis	http://www.kegg.jp/kegg-bin/show_pathway?mmu05140+12266+14131+14281+15170+15979+15980+16175+16176+16401+16409+16414+16452+16476+17357+17874+17969+17970+17972+18033+18751+19225+21803+21898+21926+24088+246256	63	26	4.10757	6.32978	2.88658e-15	4.63296e-13	12266;14131;14281;15170;15979;15980;16175;16176;16401;16409;16414;16452;16476;17357;17874;17969;17970;17972;18033;18751;19225;21803;21898;21926;24088;246256	Il1b;Ptgs2;Fos;Marcksl1;Ncf1;Ncf4;Itgb2;Fcgr3;Il1a;Ncf2;Tnf;C3;Itgam;Ptpn6;Tgfb1;Tlr2;Jun;Ifngr1;Prkcb;Tlr4;Ifngr2;Fcgr4;Jak2;Myd88;Nfkb1;Itga4
mmu04662	B cell receptor signaling pathway	http://www.kegg.jp/kegg-bin/show_pathway?mmu04662+108723+11651+12042+12229+14130+14281+14784+15170+16331+16476+18018+18033+18037+18707+18733+18751+19354+20963+22324+234779+240354+26377+57257+68713+83490	64	25	4.17276	5.99123	4.52971e-14	4.84679e-12	108723;11651;12042;12229;14130;14281;14784;15170;16331;16476;18018;18033;18037;18707;18733;18751;19354;20963;22324;234779;240354;26377;57257;68713;83490	Rac2;Fos;Syk;Ptpn6;Ifitm1;Vav1;Jun;Grb2;Pirb;Inpp5d;Prkcb;Pik3cd;Nfkbie;Plcg2;Btk;Nfatc1;Nfkb1;Bcl10;Vav3;Akt1;Malt1;Fcgr2b;Card11;Dapp1;Pik3ap1
mmu04380	Osteoclast differentiation	http://www.kegg.jp/kegg-bin/show_pathway?mmu04380+100038947+11651+12229+12702+12703+12977+12978+14130+14131+14281+14282+14728+14784+15976+15979+15980+16175+16176+16476+16477+16478+16822+17969+17970+17972+18018+18033+18034+18707+18725+18726+18733+19261+19698+20375+20963+21803+21812+21926+21937+22177+234779+246256+668101+83433	121	45	7.88913	5.70405	0	0	100038947;11651;12229;12702;12703;12977;12978;14130;14131;14281;14282;14728;14784;15976;15979;15980;16175;16176;16476;16477;16478;16822;17969;17970;17972;18018;18033;18034;18707;18725;18726;18733;19261;19698;20375;20963;21803;21812;21926;21937;22177;234779;246256;668101;83433	Il1b;Tyrobp;Fos;Spi1;Ncf1;Ncf4;Junb;Fcgr3;Il1a;Sirpb1c;Ncf2;Tnf;Socs3;Syk;Csf1;Sirpb1b;Tgfb1;Jun;Fosb;Lilrb4a;Pira2;Sirpa;Lcp2;Grb2;Pirb;Csf1r;Ifngr1;Trem2;Pik3cd;Lilra6;Ifngr2;Plcg2;Ifnar2;Socs1;Fcgr4;Relb;Btk;Tnfrsf1a;Tgfbr1;Nfatc1;Nfkb1;Nfkb2;Akt1;Fcgr2b;Jund
mmu05134	Legionellosis	http://www.kegg.jp/kegg-bin/show_pathway?mmu05134+12266+12362+12475+16176+16409+16414+17874+17948+18033+18034+20310+21898+21926+24088+330122+66824	52	16	3.39037	4.71925	9.62623e-08	1.81766e-06	12266;12362;12475;16176;16409;16414;17874;17948;18033;18034;20310;21898;21926;24088;330122;66824	Cxcl2;Il1b;Cd14;Itgb2;Tnf;C3;Itgam;Tlr2;Cxcl3;Tlr4;Pycard;Myd88;Nfkb1;Nfkb2;Casp1;Naip2
mmu04625	C-type lectin receptor signaling pathway	http://www.kegg.jp/kegg-bin/show_pathway?mmu04625+11651+12042+12362+12795+13654+13655+14127+16176+16362+16476+16985+17164+17246+17474+18018+18033+18034+18707+18753+19225+19698+20963+216799+21926+234779+240354+56489+56619+56620+66824+83430	102	31	6.65034	4.66141	1.21125e-13	9.72031e-12	11651;12042;12362;12795;13654;13655;14127;16176;16362;16476;16985;17164;17246;17474;18018;18033;18034;18707;18753;19225;19698;20963;216799;21926;234779;240354;56489;56619;56620;66824;83430	Clec4n;Il1b;Fcer1g;Ptgs2;Clec4d;Clec4e;Nlrp3;Tnf;Lsp1;Syk;Jun;Egr3;Mdm2;Pik3cd;Mapkapk2;Irf1;Plcg2;Pycard;Egr2;Relb;Nfatc1;Prkcd;Nfkb1;Bcl10;Nfkb2;Akt1;Malt1;Ikbke;Il23a;Plk3;Casp1
mmu05144	Malaria	http://www.kegg.jp/kegg-bin/show_pathway?mmu05144+12985+15234+15894+16176+16414+16971+17874+20296+21803+21825+21898+21926+24088	43	13	2.80358	4.63693	1.95609e-06	2.16519e-05	12985;15234;15894;16176;16414;16971;17874;20296;21803;21825;21898;21926;24088	Il1b;Itgb2;Tnf;Ccl2;Tgfb1;Tlr2;Icam1;Thbs1;Tlr4;Lrp1;Myd88;Hgf;Csf3
mmu05132	Salmonella infection	http://www.kegg.jp/kegg-bin/show_pathway?mmu05132+11867+12362+12475+14281+15979+15980+16175+16176+16476+17874+18033+192176+20302+20303+20310+21898+22376+330122+56212+66824+68089	70	21	4.56396	4.60127	1.56299e-09	4.56108e-08	11867;12362;12475;14281;15979;15980;16175;16176;16476;17874;18033;192176;20302;20303;20310;21898;22376;330122;56212;66824;68089	Ccl3;Cxcl2;Il1b;Fos;Ccl4;Cd14;Il1a;Arpc1b;Jun;Rhog;Cxcl3;Ifngr1;Was;Tlr4;Ifngr2;Flna;Pycard;Myd88;Nfkb1;Arpc4;Casp1
mmu04064	NF-kappa B signaling pathway	http://www.kegg.jp/kegg-bin/show_pathway?mmu04064+108723+11796+12042+12047+12229+12475+15894+16176+16994+17873+17874+18033+18034+18751+19225+19698+20303+20310+20963+21898+21926+21929+21937+22029+22196+234779+240354	94	27	6.12875	4.40547	2.12483e-11	9.74388e-10	108723;11796;12042;12047;12229;12475;15894;16176;16994;17873;17874;18033;18034;18751;19225;19698;20303;20310;20963;21898;21926;21929;21937;22029;22196;234779;240354	Cxcl2;Il1b;Ptgs2;Ccl4;Gadd45b;Cd14;Ltb;Bcl2a1d;Tnf;Syk;Icam1;Traf1;Tnfaip3;Prkcb;Tlr4;Ube2i;Plcg2;Birc3;Relb;Btk;Tnfrsf1a;Myd88;Nfkb1;Bcl10;Nfkb2;Malt1;Card11
mmu04666	Fc gamma R-mediated phagocytosis	http://www.kegg.jp/kegg-bin/show_pathway?mmu04666+11651+11867+13196+14130+15162+16331+17118+17357+17969+18707+18751+18753+18783+19264+19354+20963+22323+22324+22376+227753+234779+57257+68089	81	23	5.28116	4.35511	8.65631e-10	2.77868e-08	11651;11867;13196;14130;15162;16331;17118;17357;17969;18707;18751;18753;18783;19264;19354;20963;22323;22324;22376;227753;234779;57257;68089	Rac2;Marcksl1;Ncf1;Ptprc;Syk;Arpc1b;Marcks;Gsn;Vav1;Vasp;Hck;Was;Inpp5d;Prkcb;Pik3cd;Plcg2;Asap1;Prkcd;Vav3;Pla2g4a;Akt1;Arpc4;Fcgr2b
mmu05321	Inflammatory bowel disease (IBD)	http://www.kegg.jp/kegg-bin/show_pathway?mmu05321+15979+15980+16174+16175+16176+16186+16190+16476+18018+18033+20848+21803+21898+21926+24088+83430	57	16	3.71637	4.30528	3.96512e-07	5.30335e-06	15979;15980;16174;16175;16176;16186;16190;16476;18018;18033;20848;21803;21898;21926;24088;83430	Il1b;Il1a;Tnf;Tgfb1;Tlr2;Jun;Il4ra;Ifngr1;Tlr4;Ifngr2;Il18rap;Nfatc1;Il2rg;Nfkb1;Stat3;Il23a
mmu05133	Pertussis	http://www.kegg.jp/kegg-bin/show_pathway?mmu05133+12266+12362+12475+14281+14678+16175+16176+16362+16402+16409+16414+16476+17874+18033+216799+21898+21926+66824+83430	73	19	4.75956	3.99197	1.21453e-07	2.1659e-06	12266;12362;12475;14281;14678;16175;16176;16362;16402;16409;16414;16476;17874;18033;216799;21898;21926;66824;83430	Il1b;Fos;Cd14;Itgb2;Il1a;Nlrp3;Tnf;C3;Itgam;Jun;Gnai2;Tlr4;Irf1;Pycard;Myd88;Nfkb1;Il23a;Itga5;Casp1
mmu04668	TNF signaling pathway	http://www.kegg.jp/kegg-bin/show_pathway?mmu04668+11651+11796+11911+12608+12702+12977+14102+14281+15894+16176+16362+16476+16477+17395+18033+18707+19225+20296+20310+21926+21929+21937+21938+22029+231991+26410+330122	104	27	6.78074	3.98186	2.73263e-10	9.74639e-09	11651;11796;11911;12608;12702;12977;14102;14281;15894;16176;16362;16476;16477;17395;18033;18707;19225;20296;20310;21926;21929;21937;21938;22029;231991;26410;330122	Cxcl2;Il1b;Mmp9;Ptgs2;Fos;Junb;Tnf;Socs3;Csf1;Cebpb;Tnfrsf1b;Ccl2;Icam1;Jun;Traf1;Cxcl3;Tnfaip3;Creb5;Map3k8;Pik3cd;Irf1;Birc3;Tnfrsf1a;Fas;Nfkb1;Atf4;Akt1
mmu05142	Chagas disease (American trypanosomiasis)	http://www.kegg.jp/kegg-bin/show_pathway?mmu05142+11651+12266+14102+14281+14676+14678+15979+15980+16176+16476+17874+18033+18707+18796+19053+20296+20302+21803+21812+21898+21899+21926+21937+24088	94	24	6.12875	3.91597	3.94945e-09	1.05648e-07	11651;12266;14102;14281;14676;14678;15979;15980;16176;16476;17874;18033;18707;18796;19053;20296;20302;21803;21812;21898;21899;21926;21937;24088	Ccl3;Il1b;Fos;Tnf;C3;Ccl2;Tgfb1;Tlr2;Jun;Ifngr1;Pik3cd;Gnai2;Tlr4;Ifngr2;Tlr6;Tnfrsf1a;Fas;Plcb2;Myd88;Tgfbr1;Nfkb1;Akt1;Ppp2cb;Gna15
mmu04664	Fc epsilon RI signaling pathway	http://www.kegg.jp/kegg-bin/show_pathway?mmu04664+11651+11689+11690+12229+14127+14784+16331+16822+18707+18783+19354+20963+21926+22324+234779+57257	63	16	4.10757	3.89525	1.74091e-06	2.08796e-05	11651;11689;11690;12229;14127;14784;16331;16822;18707;18783;19354;20963;21926;22324;234779;57257	Fcer1g;Rac2;Alox5ap;Tnf;Syk;Vav1;Lcp2;Grb2;Inpp5d;Pik3cd;Alox5;Plcg2;Btk;Vav3;Pla2g4a;Akt1
mmu05152	Tuberculosis	http://www.kegg.jp/kegg-bin/show_pathway?mmu05152+108960+11651+12042+12266+12475+12608+12721+12795+12796+13033+13040+14127+14130+14131+15979+15980+16154+16155+16175+16176+16409+16411+16414+16452+16985+17874+18033+20963+21803+21898+21899+21926+21937+240354+24088+242341+246256+27060+56619+83430	166	40	10.8231	3.6958	1.68532e-13	1.08197e-11	108960;11651;12042;12266;12475;12608;12721;12795;12796;13033;13040;14127;14130;14131;15979;15980;16154;16155;16175;16176;16409;16411;16414;16452;16985;17874;18033;20963;21803;21898;21899;21926;21937;240354;24088;242341;246256;27060;56619;83430	Il1b;Fcer1g;Clec4e;Cd14;Itgb2;Coro1a;Fcgr3;Il1a;Tnf;Lsp1;Syk;C3;Itgam;Cebpb;Ctss;Tgfb1;Tlr2;Tcirg1;Ifngr1;Itgax;Tlr4;Il10ra;Ifngr2;Il10rb;Ctsd;Tlr6;Fcgr4;Tnfrsf1a;Jak2;Myd88;Atp6v0d2;Irak2;Nfkb1;Bcl10;Akt1;Malt1;Il23a;Fcgr2b;Plk3;Camp
mmu04650	Natural killer cell mediated cytotoxicity	http://www.kegg.jp/kegg-bin/show_pathway?mmu04650+12506+14102+14127+14784+15170+15894+15976+15979+15980+16414+16822+18018+18707+18751+19229+19354+20963+21926+22177+22324+234779+23900+24055+246256+57257	104	25	6.78074	3.68691	7.15666e-09	1.76715e-07	12506;14102;14127;14784;15170;15894;15976;15979;15980;16414;16822;18018;18707;18751;19229;19354;20963;21926;22177;22324;234779;23900;24055;246256;57257	Tyrobp;Fcer1g;Rac2;Itgb2;Tnf;Syk;Ptpn6;Vav1;Hcst;Icam1;Lcp2;Grb2;Ifngr1;Prkcb;Pik3cd;Ifngr2;Plcg2;Ifnar2;Cd48;Fcgr4;Fas;Nfatc1;Vav3;Ptk2b;Sh3bp2
mmu04670	Leukocyte transendothelial migration	http://www.kegg.jp/kegg-bin/show_pathway?mmu04670+109711+12767+14678+15894+16401+16409+16414+17395+17698+17969+17970+17972+18707+18751+19229+19354+20469+215449+22323+22324+234779+54354+57257+67938	103	24	6.71554	3.5738	2.76862e-08	5.92485e-07	109711;12767;14678;15894;16401;16409;16414;17395;17698;17969;17970;17972;18707;18751;19229;19354;20469;215449;22323;22324;234779;54354;57257;67938	Mmp9;Rac2;Ncf1;Ncf4;Itgb2;Cxcr4;Ncf2;Itgam;Vav1;Vasp;Icam1;Sipa1;Msn;Prkcb;Pik3cd;Gnai2;Actn1;Plcg2;Rassf5;Vav3;Itga4;Rap1b;Myl12b;Ptk2b
mmu04062	Chemokine signaling pathway	http://www.kegg.jp/kegg-bin/show_pathway?mmu04062+110355+11513+11651+12765+12767+12768+140580+14678+14688+14693+14702+14710+14784+15162+16452+17969+18033+18707+18751+18753+18796+19229+19354+20296+20302+20303+20305+20308+20310+20848+215449+216869+22324+22376+26385+277360+320207+330122+57257+57266	175	40	11.4099	3.50573	1.07081e-12	5.72883e-11	110355;11513;11651;12765;12767;12768;140580;14678;14688;14693;14702;14710;14784;15162;16452;17969;18033;18707;18751;18753;18796;19229;19354;20296;20302;20303;20305;20308;20310;20848;215449;216869;22324;22376;26385;277360;320207;330122;57257;57266	Ccl3;Cxcl2;Rac2;Ccl4;Ncf1;Gngt2;Ccr1;Cxcr4;Cxcr2;Vav1;Ccl2;Hck;Arrb2;Ccl6;Gng2;Cxcl3;Ccl9;Grb2;Was;Elmo1;Prkcb;Pik3cd;Grk2;Gnai2;Pik3r5;Prex1;Jak2;Plcb2;Prkcd;Nfkb1;Vav3;Rap1b;Akt1;Stat3;Adcy7;Gnb2;Gnb1;Ptk2b;Grk6;Cxcl14
mmu05323	Rheumatoid arthritis	http://www.kegg.jp/kegg-bin/show_pathway?mmu05323+12519+12977+14281+15894+16175+16176+16414+16476+16994+20296+20302+21803+21898+21926+24088+242341+27060+83430	79	18	5.15076	3.49463	2.18692e-06	2.26452e-05	12519;12977;14281;15894;16175;16176;16414;16476;16994;20296;20302;21803;21898;21926;24088;242341;27060;83430	Ccl3;Il1b;Fos;Itgb2;Il1a;Ltb;Tnf;Csf1;Ccl2;Cd80;Tgfb1;Tlr2;Icam1;Jun;Tcirg1;Tlr4;Atp6v0d2;Il23a
mmu05150	Staphylococcus aureus infection	http://www.kegg.jp/kegg-bin/show_pathway?mmu05150+12266+12267+12273+14130+14131+14289+14293+15894+16409+16414+246256	49	11	3.19477	3.44312	0.0002433	0.00156199	12266;12267;12273;14130;14131;14289;14293;15894;16409;16414;246256	Itgb2;Fcgr3;C5ar1;C3;Itgam;Icam1;Fpr2;Fpr1;Fcgr4;C3ar1;Fcgr2b
mmu04933	AGE-RAGE signaling pathway in diabetic complications	http://www.kegg.jp/kegg-bin/show_pathway?mmu04933+11651+13367+13653+15894+16175+16176+16452+16476+18018+18033+18707+18712+18751+18753+18796+20296+20848+21803+21812+21926+234779	95	21	6.19395	3.39041	5.33972e-07	6.8562e-06	11651;13367;13653;15894;16175;16176;16452;16476;18018;18033;18707;18712;18751;18753;18796;20296;20848;21803;21812;21926;234779	Il1b;Pim1;Egr1;Il1a;Tnf;Ccl2;Tgfb1;Icam1;Jun;Prkcb;Pik3cd;Diaph1;Plcg2;Jak2;Plcb2;Tgfbr1;Nfatc1;Prkcd;Nfkb1;Akt1;Stat3
mmu04640	Hematopoietic cell lineage	http://www.kegg.jp/kegg-bin/show_pathway?mmu04640+12475+12489+12494+12505+12527+12977+12978+12982+12985+12986+16175+16176+16178+16190+16194+16401+16402+16409+21926	87	19	5.67235	3.34958	2.26205e-06	2.26912e-05	12475;12489;12494;12505;12527;12977;12978;12982;12985;12986;16175;16176;16178;16190;16194;16401;16402;16409;21926	Il1b;Il1r2;Cd14;Cd44;Il1a;Tnf;Csf3r;Csf1;Itgam;Cd33;Cd9;Csf2ra;Il6ra;Csf1r;Il4ra;Itga4;Cd38;Itga5;Csf3
mmu05221	Acute myeloid leukemia	http://www.kegg.jp/kegg-bin/show_pathway?mmu05221+110794+11651+12047+12394+12475+12978+14784+16409+18033+18707+18712+20375+20848	62	13	4.04237	3.21594	0.000141589	0.000988045	110794;11651;12047;12394;12475;12978;14784;16409;18033;18707;18712;20375;20848	Pim1;Spi1;Cd14;Bcl2a1d;Runx1;Itgam;Grb2;Csf1r;Pik3cd;Cebpe;Nfkb1;Akt1;Stat3
mmu04657	IL-17 signaling pathway	http://www.kegg.jp/kegg-bin/show_pathway?mmu04657+12608+12985+14281+14282+16172+16176+16476+16478+17395+18033+19225+20201+20296+20310+21926+21929+330122+56489	86	18	5.60715	3.21019	7.90499e-06	7.04861e-05	12608;12985;14281;14282;16172;16176;16476;16478;17395;18033;19225;20201;20296;20310;21926;21929;330122;56489	Cxcl2;Il1b;Mmp9;Ptgs2;Fos;S100a8;Tnf;Cebpb;Ccl2;Jun;Fosb;Cxcl3;Tnfaip3;Il17ra;Nfkb1;Ikbke;Csf3;Jund
mmu04620	Toll-like receptor signaling pathway	http://www.kegg.jp/kegg-bin/show_pathway?mmu04620+11651+12475+12519+14281+15976+16176+16476+17874+18033+18707+20302+20303+21898+21899+21926+24088+26410+27056+56489	93	19	6.06355	3.13348	6.44872e-06	5.9144e-05	11651;12475;12519;14281;15976;16176;16476;17874;18033;18707;20302;20303;21898;21899;21926;24088;26410;27056;56489	Ccl3;Il1b;Fos;Ccl4;Cd14;Tnf;Cd80;Tlr2;Jun;Map3k8;Pik3cd;Tlr4;Ifnar2;Tlr6;Irf5;Myd88;Nfkb1;Akt1;Ikbke
mmu04210	Apoptosis	http://www.kegg.jp/kegg-bin/show_pathway?mmu04210+11651+11796+11911+12047+12125+12333+12983+12984+13030+13032+13033+13040+14102+14281+16476+16906+17210+17873+18033+18707+21926+21937+22029+58801+64138	123	25	8.01953	3.11739	2.48878e-07	3.99449e-06	11651;11796;11911;12047;12125;12333;12983;12984;13030;13032;13033;13040;14102;14281;16476;16906;17210;17873;18033;18707;21926;21937;22029;58801;64138	Fos;Gadd45b;Csf2rb;Bcl2a1d;Tnf;Lmnb1;Ctss;Mcl1;Pmaip1;Bcl2l11;Jun;Traf1;Csf2rb2;Pik3cd;Ctsc;Ctsd;Birc3;Tnfrsf1a;Fas;Nfkb1;Atf4;Akt1;Ctsb;Ctsz;Capn1
mmu04611	Platelet activation	http://www.kegg.jp/kegg-bin/show_pathway?mmu04611+108101+109305+11513+11651+12229+14127+14678+16801+16822+18707+18783+18796+19224+20619+20963+215449+22323+22371+234779+320207+54519+67938	111	22	7.23714	3.03988	2.06011e-06	2.20432e-05	108101;109305;11513;11651;12229;14127;14678;16801;16822;18707;18783;18796;19224;20619;20963;215449;22323;22371;234779;320207;54519;67938	Fcer1g;Apbb1ip;Syk;Vasp;Ptgs1;Lcp2;Pik3cd;Fermt3;Gnai2;Orai1;Pik3r5;Plcg2;Btk;Plcb2;Vwf;Rap1b;Pla2g4a;Arhgef1;Akt1;Adcy7;Myl12b;Snap23
mmu04621	NOD-like receptor signaling pathway	http://www.kegg.jp/kegg-bin/show_pathway?mmu04621+11796+12362+12363+12796+13030+15976+16176+16476+17874+17948+18033+18439+18753+18796+19200+20296+20310+21353+216799+21898+21926+21929+22368+24014+330122+54483+56338+56489+66824+69146	154	30	10.0407	2.98783	4.25013e-08	8.52682e-07	11796;12362;12363;12796;13030;15976;16176;16476;17874;17948;18033;18439;18753;18796;19200;20296;20310;21353;216799;21898;21926;21929;22368;24014;330122;54483;56338;56489;66824;69146	Cxcl2;Il1b;Nlrp3;Tnf;Pstpip1;Ccl2;Jun;Cxcl3;Tnfaip3;Txnip;Tlr4;Casp4;Pycard;Birc3;Ifnar2;Mefv;Trpv2;Plcb2;Myd88;P2rx7;Prkcd;Nfkb1;Gsdmd;Ikbke;Ctsb;Rnasel;Casp1;Tank;Naip2;Camp
mmu04660	T cell receptor signaling pathway	http://www.kegg.jp/kegg-bin/show_pathway?mmu04660+108723+11651+12042+14281+14784+15170+16476+16822+18018+18033+18037+18707+19264+21926+22324+240354+26410+57257	93	18	6.06355	2.96856	2.46177e-05	0.000192738	108723;11651;12042;14281;14784;15170;16476;16822;18018;18033;18037;18707;19264;21926;22324;240354;26410;57257	Fos;Ptprc;Tnf;Ptpn6;Vav1;Jun;Lcp2;Grb2;Map3k8;Pik3cd;Nfkbie;Nfatc1;Nfkb1;Bcl10;Vav3;Akt1;Malt1;Card11
mmu05145	Toxoplasmosis	http://www.kegg.jp/kegg-bin/show_pathway?mmu05145+11651+11689+11796+12703+14678+15979+15980+16154+16155+16452+17874+18033+20848+21803+21898+21926+21937+24088+320207	99	19	6.45475	2.94357	1.66652e-05	0.000137167	11651;11689;11796;12703;14678;15979;15980;16154;16155;16452;17874;18033;20848;21803;21898;21926;21937;24088;320207	Tnf;Tgfb1;Tlr2;Ifngr1;Alox5;Gnai2;Tlr4;Il10ra;Ifngr2;Il10rb;Pik3r5;Birc3;Socs1;Tnfrsf1a;Jak2;Myd88;Nfkb1;Akt1;Stat3
mmu05161	Hepatitis B	http://www.kegg.jp/kegg-bin/show_pathway?mmu05161+11651+11911+12575+13654+13655+14102+14281+14784+16476+17395+17874+18018+18033+18538+18707+18751+19229+20848+21803+21812+21898+21926+231991+24088+56489	136	25	8.86713	2.8194	1.80231e-06	2.08796e-05	11651;11911;12575;13654;13655;14102;14281;14784;16476;17395;17874;18018;18033;18538;18707;18751;19229;20848;21803;21812;21898;21926;231991;24088;56489	Mmp9;Cdkn1a;Fos;Tnf;Tgfb1;Tlr2;Jun;Egr3;Grb2;Creb5;Prkcb;Pik3cd;Tlr4;Egr2;Fas;Myd88;Tgfbr1;Nfatc1;Nfkb1;Atf4;Akt1;Ikbke;Stat3;Pcna;Ptk2b
mmu04142	Lysosome	http://www.kegg.jp/kegg-bin/show_pathway?mmu04142+108012+110006+11605+11886+12492+12514+12752+13030+13032+13033+13040+15211+15212+15932+16792+17159+18173+242341+27060+56722+64138	116	21	7.56314	2.77663	1.55017e-05	0.000130949	108012;110006;11605;11886;12492;12514;12752;13030;13032;13033;13040;15211;15212;15932;16792;17159;18173;242341;27060;56722;64138	Laptm5;Gla;Cd68;Litaf;Ctss;Slc11a1;Scarb2;Tcirg1;Hexa;Hexb;Ctsc;Ctsd;Ap1s2;Gusb;Cln3;Atp6v0d2;Man2b1;Ctsb;Ctsz;Asah1;Idua
mmu05206	MicroRNAs in cancer	http://www.kegg.jp/kegg-bin/show_pathway?mmu05206+12125+12444+12505+12575+12703+14784+15368+16402+17118+17210+17246+17395+18033+18129+18712+18751+19225+20848+21825+22196+22352+234779+24136+384783	135	24	8.80193	2.72668	5.33827e-06	5.03995e-05	12125;12444;12505;12575;12703;14784;15368;16402;17118;17210;17246;17395;18033;18129;18712;18751;19225;20848;21825;22196;22352;234779;24136;384783	Pim1;Mmp9;Cdkn1a;Ptgs2;Cd44;Marcks;Vim;Mcl1;Bcl2l11;Thbs1;Grb2;Mdm2;Prkcb;Hmox1;Zeb2;Ube2i;Plcg2;Socs1;Ccnd2;Nfkb1;Stat3;Itga5;Notch2;Irs2
mmu04630	JAK-STAT signaling pathway	http://www.kegg.jp/kegg-bin/show_pathway?mmu04630+11651+12444+12575+12702+12703+12982+12983+12984+12985+12986+14784+15170+15976+15979+15980+16154+16155+16186+16190+16194+16452+17210+18413+18707+18712+20848+83430	154	27	10.0407	2.68905	1.82128e-06	2.08796e-05	11651;12444;12575;12702;12703;12982;12983;12984;12985;12986;14784;15170;15976;15979;15980;16154;16155;16186;16190;16194;16452;17210;18413;18707;18712;20848;83430	Pim1;Cdkn1a;Csf2rb;Csf3r;Socs3;Osm;Ptpn6;Csf2ra;Mcl1;Il6ra;Grb2;Il4ra;Csf2rb2;Ifngr1;Pik3cd;Il10ra;Ifngr2;Il10rb;Ifnar2;Socs1;Jak2;Ccnd2;Il2rg;Akt1;Stat3;Il23a;Csf3
mmu04060	Cytokine-cytokine receptor interaction	http://www.kegg.jp/kegg-bin/show_pathway?mmu04060+12765+12767+12768+12977+12978+12982+12983+12984+12985+12986+14102+15976+15979+15980+16154+16155+16170+16172+16174+16175+16176+16178+16181+16186+16190+16194+16323+16994+18413+20296+20302+20303+20305+20308+20310+215257+21803+21812+21926+21937+21938+21942+21950+320100+330122+57266+57916+83430	274	48	17.8646	2.68687	1.532e-10	6.14714e-09	12765;12767;12768;12977;12978;12982;12983;12984;12985;12986;14102;15976;15979;15980;16154;16155;16170;16172;16174;16175;16176;16178;16181;16186;16190;16194;16323;16994;18413;20296;20302;20303;20305;20308;20310;215257;21803;21812;21926;21937;21938;21942;21950;320100;330122;57266;57916;83430	Ccl3;Cxcl2;Il1b;Il1rn;Il1r2;Ccl4;Ccr1;Csf2rb;Cxcr4;Il1a;Ltb;Tnf;Csf3r;Cxcr2;Csf1;Osm;Tnfrsf1b;Ccl2;Csf2ra;Tgfb1;Il6ra;Ccl6;Il1f9;Inhba;Cxcl3;Ccl9;Relt;Csf1r;Il4ra;Csf2rb2;Ifngr1;Tnfrsf13b;Il10ra;Ifngr2;Il10rb;Il18rap;Ifnar2;Il17ra;Tnfrsf1a;Fas;Tgfbr1;Il16;Il2rg;Il23a;Tnfsf9;Csf3;Tnfrsf9;Cxcl14
mmu05163	Human cytomegalovirus infection	http://www.kegg.jp/kegg-bin/show_pathway?mmu05163+11513+11651+11911+12010+12575+12765+12767+12768+14102+14678+14688+14693+14702+14710+14784+15007+16154+16155+16176+16194+16801+17246+18018+18033+18707+18751+18796+19225+19229+19354+20296+20302+20303+20848+21355+21356+21926+21937+231991	224	39	14.6047	2.67038	1.0681e-08	2.449e-07	11513;11651;11911;12010;12575;12765;12767;12768;14102;14678;14688;14693;14702;14710;14784;15007;16154;16155;16176;16194;16801;17246;18018;18033;18707;18751;18796;19225;19229;19354;20296;20302;20303;20848;21355;21356;21926;21937;231991	Ccl3;Il1b;Cdkn1a;Rac2;Ptgs2;Ccl4;Gngt2;Ccr1;Cxcr4;Tnf;Cxcr2;Ccl2;Il6ra;Gng2;Grb2;Creb5;Mdm2;Prkcb;Pik3cd;Gnai2;Il10ra;Il10rb;Tapbp;Tap2;Tnfrsf1a;H2-Q10;Fas;Plcb2;Nfatc1;Nfkb1;Arhgef1;Atf4;Akt1;Stat3;Adcy7;Gnb2;B2m;Gnb1;Ptk2b
mmu05167	Kaposi sarcoma-associated herpesvirus infection	http://www.kegg.jp/kegg-bin/show_pathway?mmu05167+11651+12266+12575+12768+14102+14281+14688+14693+14702+14710+15007+15162+15894+15976+15979+16452+16476+17164+18018+18033+18707+19225+20310+20848+20963+21937+22695+234779+277360+320207+330122+56489+57781	191	33	12.4531	2.64994	1.823e-07	3.07991e-06	11651;12266;12575;12768;14102;14281;14688;14693;14702;14710;15007;15162;15894;15976;15979;16452;16476;17164;18018;18033;18707;19225;20310;20848;20963;21937;22695;234779;277360;320207;330122;56489;57781	Cxcl2;Cdkn1a;Ptgs2;Fos;Gngt2;Ccr1;Syk;C3;Hck;Icam1;Jun;Zfp36;Gng2;Cxcl3;Ifngr1;Pik3cd;Mapkapk2;Pik3r5;Plcg2;Ifnar2;Prex1;Tnfrsf1a;H2-Q10;Jak2;Fas;Nfatc1;Nfkb1;Cd200r1;Akt1;Ikbke;Stat3;Gnb2;Gnb1
mmu04659	Th17 cell differentiation	http://www.kegg.jp/kegg-bin/show_pathway?mmu04659+12394+14281+15979+15980+16176+16186+16190+16194+16452+16476+18018+18033+18037+20848+21803+21812+83430	99	17	6.45475	2.63372	0.000195413	0.00128015	12394;14281;15979;15980;16176;16186;16190;16194;16452;16476;18018;18033;18037;20848;21803;21812;83430	Il1b;Fos;Runx1;Tgfb1;Jun;Il6ra;Il4ra;Ifngr1;Ifngr2;Nfkbie;Jak2;Tgfbr1;Nfatc1;Il2rg;Nfkb1;Stat3;Il23a
mmu05202	Transcriptional misregulation in cancer	http://www.kegg.jp/kegg-bin/show_pathway?mmu05202+108829+110794+11796+11908+12047+12393+12394+12444+12455+12475+12575+12608+12978+14247+15081+15242+16178+16409+17095+17246+17395+17873+18033+18124+19696+20375+22029+80859	166	28	10.8231	2.58706	2.5957e-06	2.52491e-05	108829;110794;11796;11908;12047;12393;12394;12444;12455;12475;12575;12608;12978;14247;15081;15242;16178;16409;17095;17246;17395;17873;18033;18124;19696;20375;22029;80859	Mmp9;Cdkn1a;Il1r2;Spi1;Gadd45b;Cd14;Bcl2a1d;Runx1;Itgam;Cebpb;Traf1;Lyl1;Rel;Csf1r;Nfkbiz;Nr4a3;Mdm2;Fli1;Cebpe;Birc3;H3f3b;Atf1;Ccnd2;Nfkb1;Hhex;Jmjd1c;Ccnt1;Runx2
mmu05169	Epstein-Barr virus infection	http://www.kegg.jp/kegg-bin/show_pathway?mmu05169+11651+12010+12125+12229+12399+12444+12495+12505+12575+14102+15007+15894+15976+16476+17246+17873+17874+18033+18034+18037+18707+19664+19698+20848+20963+21355+21356+215446+21926+21929+22352+234779+24088+56489	205	34	13.3659	2.54379	3.25333e-07	4.55715e-06	11651;12010;12125;12229;12399;12444;12495;12505;12575;14102;15007;15894;15976;16476;17246;17873;17874;18033;18034;18037;18707;19664;19698;20848;20963;21355;21356;215446;21926;21929;22352;234779;24088;56489	Cdkn1a;Gadd45b;Cd44;Tnf;Syk;Vim;Bcl2l11;Tlr2;Icam1;Jun;Tnfaip3;Mdm2;Pik3cd;Nfkbie;Plcg2;Ifnar2;Entpd1;Tapbp;Entpd3;Tap2;Relb;Btk;H2-Q10;Fas;Ccnd2;Myd88;Nfkb1;Nfkb2;Runx3;Rbpj;Akt1;Ikbke;Stat3;B2m
mmu04926	Relaxin signaling pathway	http://www.kegg.jp/kegg-bin/show_pathway?mmu04926+11513+11651+11911+14281+14676+14678+14688+14693+14702+14710+14784+16476+17395+18033+18707+18796+216869+21803+21812+231991	123	20	8.01953	2.49391	0.000119812	0.000854658	11513;11651;11911;14281;14676;14678;14688;14693;14702;14710;14784;16476;17395;18033;18707;18796;216869;21803;21812;231991	Mmp9;Fos;Gngt2;Tgfb1;Jun;Arrb2;Gng2;Grb2;Creb5;Pik3cd;Gnai2;Plcb2;Tgfbr1;Nfkb1;Atf4;Akt1;Adcy7;Gna15;Gnb2;Gnb1
mmu05162	Measles	http://www.kegg.jp/kegg-bin/show_pathway?mmu05162+11651+12444+14102+14130+15976+15979+15980+16175+16176+16186+16452+17698+17874+18033+18707+20848+21898+21929+24088+56489	127	20	8.28033	2.41536	0.000187969	0.00128015	11651;12444;14102;14130;15976;15979;15980;16175;16176;16186;16452;17698;17874;18033;18707;20848;21898;21929;24088;56489	Il1b;Il1a;Tlr2;Tnfaip3;Msn;Ifngr1;Pik3cd;Tlr4;Ifngr2;Ifnar2;Jak2;Fas;Ccnd2;Myd88;Il2rg;Nfkb1;Akt1;Ikbke;Stat3;Fcgr2b
mmu04145	Phagosome	http://www.kegg.jp/kegg-bin/show_pathway?mmu04145+108078+12266+12475+12721+13040+14130+14131+15007+16402+16409+16414+17969+17970+17972+21355+21825+21898+21899+24088+242341+246256+27060+67951	150	23	9.77992	2.35176	9.61284e-05	0.0007013	108078;12266;12475;12721;13040;14130;14131;15007;16402;16409;16414;17969;17970;17972;21355;21825;21898;21899;24088;242341;246256;27060;67951	Ncf1;Cd14;Ncf4;Itgb2;Coro1a;Fcgr3;Ncf2;C3;Itgam;Ctss;Tlr2;Thbs1;Tcirg1;Tlr4;Olr1;Tlr6;Fcgr4;Tap2;H2-Q10;Atp6v0d2;Tubb6;Fcgr2b;Itga5
mmu05418	Fluid shear stress and atherosclerosis	http://www.kegg.jp/kegg-bin/show_pathway?mmu05418+11651+14281+15368+15894+16175+16176+16178+16476+16598+17258+17395+17969+17970+18024+18033+18707+19252+19354+20296+21926+21937	137	21	8.93232	2.35101	0.00019298	0.00128015	11651;14281;15368;15894;16175;16176;16178;16476;16598;17258;17395;17969;17970;18024;18033;18707;19252;19354;20296;21926;21937	Il1b;Mmp9;Rac2;Il1r2;Fos;Ncf1;Il1a;Ncf2;Tnf;Dusp1;Klf2;Ccl2;Icam1;Jun;Nfe2l2;Hmox1;Pik3cd;Mef2a;Tnfrsf1a;Nfkb1;Akt1
mmu04010	MAPK signaling pathway	http://www.kegg.jp/kegg-bin/show_pathway?mmu04010+102626+11651+11911+12475+12977+12978+13537+14102+14281+14784+15234+15370+16175+16176+16476+16478+17164+17873+17874+18018+18033+18034+18751+18783+192176+19252+19354+19698+20112+215449+216869+21803+21812+21926+21937+26410+26921+320139+58231+70686	262	40	17.0823	2.34161	2.89615e-07	4.42698e-06	102626;11651;11911;12475;12977;12978;13537;14102;14281;14784;15234;15370;16175;16176;16476;16478;17164;17873;17874;18018;18033;18034;18751;18783;192176;19252;19354;19698;20112;215449;216869;21803;21812;21926;21937;26410;26921;320139;58231;70686	Il1b;Rac2;Fos;Gadd45b;Cd14;Il1a;Tnf;Dusp1;Dusp2;Nr4a1;Csf1;Tgfb1;Jun;Arrb2;Grb2;Csf1r;Map4k4;Map3k8;Prkcb;Mapkapk2;Flna;Relb;Tnfrsf1a;Fas;Myd88;Tgfbr1;Nfatc1;Nfkb1;Mapkapk3;Nfkb2;Rap1b;Ptpn7;Pla2g4a;Atf4;Dusp16;Akt1;Hgf;Stk4;Rps6ka2;Jund
mmu05164	Influenza A	http://www.kegg.jp/kegg-bin/show_pathway?mmu05164+11651+12362+12702+14102+15894+15976+15979+15980+16175+16176+16452+16476+17874+18033+18707+18751+20296+216799+21898+21926+21937+22072+24014+56489+66824	164	25	10.6927	2.33804	5.31334e-05	0.000396647	11651;12362;12702;14102;15894;15976;15979;15980;16175;16176;16452;16476;17874;18033;18707;18751;20296;216799;21898;21926;21937;22072;24014;56489;66824	Il1b;Il1a;Nlrp3;Tnf;Socs3;Ccl2;Icam1;Jun;Ifngr1;Prkcb;Pik3cd;Tlr4;Ifngr2;Pycard;Ifnar2;Tnfrsf1a;Jak2;Fas;Myd88;Prss2;Nfkb1;Akt1;Ikbke;Rnasel;Casp1
mmu05203	Viral carcinogenesis	http://www.kegg.jp/kegg-bin/show_pathway?mmu05203+109711+11911+12266+12444+12575+13654+13655+14784+15007+16476+17164+17246+18033+18034+18707+18746+19664+19696+20684+20848+20963+22029+227753+229906+231991+242341+319158+319179+320332+58801	200	30	13.0399	2.30063	1.32635e-05	0.000115069	109711;11911;12266;12444;12575;13654;13655;14784;15007;16476;17164;17246;18033;18034;18707;18746;19664;19696;20684;20848;20963;22029;227753;229906;231991;242341;319158;319179;320332;58801	Cdkn1a;Syk;C3;Gsn;Pkm;Pmaip1;Jun;Egr3;Traf1;Rel;Grb2;Creb5;Mdm2;Pik3cd;Actn1;Mapkapk2;Egr2;Hist1h4i;H2-Q10;Ccnd2;Atp6v0d2;Nfkb1;Nfkb2;Rbpj;Atf4;Stat3;Sp100;Hist4h4;Gtf2b;Hist1h2be
mmu05205	Proteoglycans in cancer	http://www.kegg.jp/kegg-bin/show_pathway?mmu05205+11651+12402+12505+12575+14102+14784+15163+15170+15234+15442+16402+16801+17246+17395+17698+18707+18751+18793+192176+20848+21803+21825+21898+21926+234779+24088+29875	183	27	11.9315	2.26292	4.83711e-05	0.000369693	11651;12402;12505;12575;14102;14784;15163;15170;15234;15442;16402;16801;17246;17395;17698;18707;18751;18793;192176;20848;21803;21825;21898;21926;234779;24088;29875	Mmp9;Cdkn1a;Cd44;Tnf;Plaur;Ptpn6;Hcls1;Iqgap1;Tgfb1;Tlr2;Thbs1;Grb2;Msn;Mdm2;Prkcb;Pik3cd;Tlr4;Flna;Plcg2;Fas;Arhgef1;Akt1;Stat3;Hgf;Cbl;Itga5;Hpse
mmu05170	Human immunodeficiency virus 1 infection	http://www.kegg.jp/kegg-bin/show_pathway?mmu05170+108012+11651+12010+12767+14102+14281+14678+14688+14693+14702+14710+15007+16476+17874+18018+18033+18707+18751+19229+19354+209387+21355+21356+21898+21926+21937+21938+234779+24088+56045+80287	213	31	13.8875	2.23223	1.76763e-05	0.000141853	108012;11651;12010;12767;14102;14281;14678;14688;14693;14702;14710;15007;16476;17874;18018;18033;18707;18751;19229;19354;209387;21355;21356;21898;21926;21937;21938;234779;24088;56045;80287	Rac2;Fos;Gngt2;Cxcr4;Tnf;Tnfrsf1b;Tlr2;Jun;Samhd1;Gng2;Prkcb;Pik3cd;Gnai2;Tlr4;Plcg2;Ap1s2;Trim30d;Tapbp;Tap2;Tnfrsf1a;H2-Q10;Fas;Myd88;Nfatc1;Nfkb1;Akt1;Gnb2;B2m;Apobec3;Gnb1;Ptk2b
mmu05200	Pathways in cancer	http://www.kegg.jp/kegg-bin/show_pathway?mmu05200+112407+11513+11651+11796+12125+12394+12402+12444+12575+12767+12978+12982+12983+12984+12986+14102+14281+14678+14688+14693+14702+14710+14784+15234+15368+15976+15979+15980+16186+16190+16194+16452+16476+16801+17246+17395+17873+18024+18033+18034+18129+18707+18712+18751+18796+19225+19354+19730+20375+20525+20848+212398+21803+21812+22029+234779+54354+5823…	486	61	31.6869	1.92508	3.26524e-07	4.55715e-06	112407;11513;11651;11796;12125;12394;12402;12444;12575;12767;12978;12982;12983;12984;12986;14102;14281;14678;14688;14693;14702;14710;14784;15234;15368;15976;15979;15980;16186;16190;16194;16452;16476;16801;17246;17395;17873;18024;18033;18034;18129;18707;18712;18751;18796;19225;19354;19730;20375;20525;20848;212398;21803;21812;22029;234779;54354;58231;58801;59069;83430	Pim1;Mmp9;Cdkn1a;Rac2;Ptgs2;Fos;Spi1;Gadd45b;Gngt2;Csf2rb;Cxcr4;Csf3r;Runx1;Csf2ra;Pmaip1;Bcl2l11;Tgfb1;Jun;Il6ra;Traf1;Gng2;Grb2;Csf1r;Il4ra;Csf2rb2;Ifngr1;Nfe2l2;Mdm2;Prkcb;Hmox1;Slc2a1;Pik3cd;Tpm3;Gnai2;Ifngr2;Plcg2;Birc3;Ifnar2;Rassf5;Jak2;Fas;Ccnd2;Plcb2;Tgfbr1;Il2rg;Egln3;Nfkb1;Nfkb2;Arhgef1;Frat2;Akt1;Stat3;Il23a;Adcy7;Hgf;Stk4;Ralgds;Cbl;Gnb2;Gnb1;Notch2

## Sheet: Info
Analysis and statistical test:
Over-representation analysis (ORA)
FDR method (BH)
