# Supplementary material for: Single-cell analysis highlights differences in druggable pathways underlying adaptive or fibrotic kidney regeneration
Source: Nat Commun. 2022 Jul 11;13:4018. doi: 10.1038/s41467-022-31772-9 (PMC9276703; doi:10.1038/s41467-022-31772-9)
Supplement: Supplementary file 17 — Supplementary Dataset 14 [file 41467_2022_31772_MOESM17_ESM.xlsx]

## Sheet: LDH (% lysed)
Co	Vehicle	Erlo 0.6µM	Erlo 1.3µM	Erlo 2.5µM	Erlo 5µM	Crizo 0.6µM	Crizo 1.3µM	Crizo 2.5µM	Crizo 5µM	Erastin 5µM	Erastin 10µM
14.6948	12.3073	9.44908	19.9742	24.1103	23.7068	18.461	17.0823	18.4274	20.6804	90.691	86.2859
13.148	10.7605	8.37303	20.1424	21.6556	21.9918	16.8133	17.5195	20.6131	22.5971	90.7247	86.4204
11.7357	12.4082	18.6964	21.9918	22.7316	25.5899	14.4931	16.9142	18.4946	19.1336	78.5518	83.5622
12.4419	9.54996	17.4186	21.6219	21.252	25.5562	16.1408	17.0487	20.2432	23.3369	76.3997	80.8721
13.5179	10.6596	14.9975	20.9494	23.0006	21.9918	17.5195	16.9142	18.3938	20.0751	84.84	77.6775
14.3586	12.6436	18.0239	20.6131	33.9293	25.8253	15.5355	15.939	19.4026	20.8149	78.1819	77.9129
										78.2492	80.5358
										75.7272	75.4582
										65.202	76.467
										66.2108	72.499
										62.4447	70.0443
										69.3045	87.1266

## Sheet: Cytotox (x-fold)
Co	Vehicle	Erlo 0.6µM	Erlo 1.3µM	Erlo 2.5µM	Erlo 5µM	Crizo 0.6µM	Crizo 1.3µM	Crizo 2.5µM	Crizo 5µM	Erastin 5µM	Erastin 10µM
3.00924	0.977597	1.58193	1.64192	2.04407	2.08184	1.94631	2.29957	2.83503	3.15053	1.49972	2.98611
0.979819	0.979819	1.2331	2.24847	2.54175	2.22848	2.55508	2.28847	2.93946	3.38382	2.34845	4.32587
0.888724	1.16423	1.793	2.19515	2.39067	2.73283	1.7419	2.57064	2.97056	3.51046	2.61507	4.26365
1.07313	0.915386	1.95519	2.22181	2.4351	2.78393	1.90631	2.60174	2.54175	4.91465	2.48176	4.45029
1.01315	0.948713	1.46862	2.4351	2.31957	2.32624	1.78189	2.41511	2.67728	2.95501	2.49287	4.33031
1.09535	1.0598	2.44399	2.90835	3.64599	2.87724	1.29087	1.3953	1.75301	2.424	2.81281	4.0548
										3.10831	4.91687
										2.79504	4.76356
										2.95056	5.02129
										3.77041	5.54786
										2.63729	4.32809
										2.6484	3.76819

## Sheet: Viability (%)
Co	Vehicle	Erlo 0.6µM	Erlo 1.3µM	Erlo 2.5µM	Erlo 5µM	Crizo 0.6µM	Crizo 1.3µM	Crizo 2.5µM	Crizo 5µM	Erastin 5µM	Erastin 10µM
92.9495	109.401	78.9659	64.9824	63.3373	61.8096	106.933	97.8848	90.0118	80.0235	10.2233	15.1586
99.8825	98.4724	66.745	68.6251	68.6251	63.6898	79.671	97.7673	83.4313	67.9201	12.4559	18.8014
93.1845	115.041	64.7474	65.6874	65.0999	70.9753	105.523	96.3572	86.0165	82.9612	13.2785	18.8014
80.9636	100.705	70.3878	63.3373	66.1575	74.9706	96.7098	94.8296	84.6063	57.3443	13.7485	19.859
103.173	100.705	54.0541	67.6851	50.5288	54.7591	74.9706	88.8367	70.3878	57.4618	13.161	20.9166
98.7074	106.816	78.8484	76.3807	71.9154	74.7356	109.166	88.8367	89.5417	80.0235	13.866	19.1539
										15.2761	21.6216
										14.2186	22.5617
										16.3337	20.9166
										17.7438	25.8519
										13.7485	20.4465
										15.2761	17.9788

## Sheet: Slc7a11 (x-fold)
Co	Erlo	Crizo	Eras
2.00874	3.183	0.877114	75.8779
0.505723	2.36734	1.22893	75.1877
0.524297	2.73583	4.37988	76.5356
2.02612	3.70261	0.634947	75.4385
0.877703	1.77693	1.96638	76.3699
0.0574173	4.36263	1.73017	76.8648
	2.15948	0.169935	75.4456
	3.56633	1.50619
	5.51524	3.78072
	3.82973	2.29067
	1.89087	1.67506

## Sheet: Acsl4 (x-fold)
Co	Erlo	Crizo	Eras
1.04776	1.23204	1.83763	4.02686
0.786867	1.41068	1.78364	4.33208
0.912181	0.98221	1.84065	4.40549
0.867819	1.24467	1.7567	4.43942
1.83333	1.2423	1.74827	4.19852
0.55204	1.18704	1.92806	4.03566
	1.01746	1.78196	4.66197
	1.12991	1.81052
	1.10955	1.82403
	1.21624	1.77928
	1.09791	1.81925

## Sheet: Hmox1 (x-fold)
Co	Erlo	Crizo	Eras
0.912678	3.96738	0.669795	78.5378
0.748269	3.50805	3.65502	78.5597
0.948809	3.76962	2.87314	78.7337
0.961272	3.57204	1.48161	78.4259
1.37785	3.7257	2.19463	78.3421
1.05112	3.36289	1.35	78.8117
	3.21064	1.2954	78.4391
	4.42298	1.01987
	3.91118	1.19098
	3.23246	3.17172
	3.46705	1.66783

## Sheet: Gpx4 (x-fold)
Co	Erlo	Crizo	Eras
0.609611	1.76712	0.74316	0.491267
0.73758	0.292865	2.21086	0.690683
1.43065	0.786746	1.56494	0.621707
0.854075	0.99276	1.2376	0.561553
0.876848	2.41898	1.70512	0.660779
1.49123	1.68076	1.26061	0.659363
	1.71575	1.42406	0.654648
	1.46797	1.48119
	0.89865	0.897151
	2.89973	2.28591
	1.79867	1.9094

## Sheet: Nlrp3 (x-fold)
Co	Erlo	Crizo	Eras
1.51783	4.13931	4.06042	2.27498
0.285955	2.90617	7.22774	2.19491
2.03716	6.91101	3.64999	4.26413
1.62585	5.79039	7.55955	4.48181
0.514976	3.07209	0.681246	3.88721
0.0182349	3.91195	5.46848	5.19505
	3.83759	4.43455	6.8919
	5.29129	4.64119
	4.28455	5.00852
	4.67716	3.02941
	4.34848	3.40891

## Sheet: Gsdmd (x-fold)
Co	Erlo	Crizo	Eras
0.823137	9.15754	7.08188	2.61494
1.28592	7.43902	6.94888	3.01962
1.04499	9.9451	6.83789	3.70846
0.996742	12.4736	7.56445	3.2572
0.707734	9.56536	6.88666	3.07076
1.14148	11.8682	7.17742	2.86003
	7.53645	7.32662	2.11899
	10.5769	8.66291
	11.6959	7.07472
	11.2712	7.63937
	10.8907	7.5392

## Sheet: Il18 (x-fold)
Co	Erlo	Crizo	Eras
0.59906	4.6285	3.22242	0.76048
0.730487	3.86189	5.76843	2.18488
1.44229	4.11871	4.64796	1.69219
0.850131	4.22584	4.08013	1.26252
0.87352	4.96747	4.89113	1.97128
1.50451	4.5836	4.12003	1.96116
	4.60179	4.40357	1.92748
	4.47294	4.50267
	4.1769	3.48955
	5.21746	5.89862
	4.64491	5.2455

[truncated: 7 more sheets: Il1b (x-fold), Bak (x-fold), Bax (x-fold), Casp3 (x-fold), Casp7 (x-fold), Ripk3 (x-fold), Mlkl (x-fold)]
