# Supplementary material for: Single-cell analysis highlights differences in druggable pathways underlying adaptive or fibrotic kidney regeneration
Source: Nat Commun. 2022 Jul 11;13:4018. doi: 10.1038/s41467-022-31772-9 (PMC9276703; doi:10.1038/s41467-022-31772-9)
Supplement: Supplementary file 18 — Supplementary Dataset 15 [file 41467_2022_31772_MOESM18_ESM.xlsx]

## Sheet: BUN (mg_dL)
Days post IRI	Sham + vehicle					IRI + vehicle							IRI + VX-765						IRI + liproxstatin
0	22	23	23	26	24	25	24	23	25	24	24	25	23	25	23	24	24	24	25	24	24	23	24
1	20	21	33	33	34	163	179	125	156	168	149	154	71	141	110	127	66	76	182	167	142	172	180
3	27	27	30	26	43	72		70	51	137	112	145	54	50	37	51	35	44	154	120	115	149	150
6																	30
10			32							80	60	89									58	73	74
14		36	31					54	59	49	45	76		40	33	26	37	29		42	48		35

## Sheet: Creatinine (mg_dL)
Days post IRI	Sham + vehicle					IRI + vehicle						IRI + VX-765						IRI + liproxstatin
0	0.19	0.19	0.19	0.19	0.19	0.19	0.19	0.19	0.19	0.19	0.19	0.19	0.19	0.19	0.19	0.19	0.19	0.19	0.19	0.19	0.19	0.19
1	0.19	0.19	0.19	0.19	0.2	1.5	0.5	0.7	1.1	1	1.8	0.5	0.8	0.3	0.6	0.4	0.2	1.5	1.2	0.7	1.8	1.6
3	0.19	0.19	0.19	0.19	0.3	0.4	0.5	0.5	0.9	0.6	1.6	0.2	0.3	0.2	0.4	0.19	0.2	1.2	0.7	0.5	1.1	0.9
6																0.19
10			0.19						0.5	0.3	0.5									0.19	0.4	0.4
14		0.19	0.19				0.19	0.19	0.3	0.19	0.3		0.19	0.19	0.19	0.19	0.19		0.19	0.19		0.19

## Sheet: Fibrosis (%)
Sham + vehicle	IRI long + vehicle	IRI long + Liprox	IRI long + VX765
4.489	13.23	7.915	3.313
1.973	10.93	1.115	3.291
2.697	15.17	1.235	1.918
0.9841	15.1	0.4007	2.5
1.25	12.39	2.6	2.4
	12.49
	10.6
	11.9
	13.1
	10
	9.8
