# Supplementary material for: Single-cell analysis highlights differences in druggable pathways underlying adaptive or fibrotic kidney regeneration
Source: Nat Commun. 2022 Jul 11;13:4018. doi: 10.1038/s41467-022-31772-9 (PMC9276703; doi:10.1038/s41467-022-31772-9)
Supplement: Supplementary file 19 — Supplementary Dataset 16 [file 41467_2022_31772_MOESM19_ESM.xlsx]

## Sheet: Suppl. Data 16
gene	forward (5'--3')	reverse (5'--3')
Acsl4	TTGGCTACTTACCTTTGGCTC	AATCACCCTTGCTTCCCTTC
Bak	CCAACATTGCATGGTGCTAC	AGGAGTGTTGGGAACACAGG
Bax	CTGCAGAGGATGATTGCTGA	GAGGAAGTCCAGTGTCCAGC
Casp3	GGCTTGCCAGAAGATACCGGT	GCATAAATTCTAGCTTGTGCGCGT
Casp7	GAGGAGGACCACAGCAACTC	GTCACGCCATCTTTCCCGTA
Gapdh	AGGTCGGTGTGAACGGATTTG	TGTAGACCATGTAGTTGAGGTCA
Gpx4	GATGGAGCCCATTCCTGAACC	CCCTGTACTTATCCAGGCAGA
Gsdmd	CCATCGGCCTTTGAGAAAGTG	ACACATGAATAACGGGGTTTCC
Hmox1	TGCTCGAATGAACACTCTGG	AAGGCGGTCTTAGCCTCTTC
Il18	ACTGTACAACCGCAGTAATAC	AGTGAACATTACAGATTTATCCC
Il1b	GCAACTGTTCCTGAACTCAACT	ATCTTTTGGGGTCCGTCAACT
Mlkl	AATTGTACTCTGGGAAATTGCCA	TCTCCAAGATTCCGTCCACAG
Nlrp3	GGTCCTCTTTACCATGTGCTTC	AAGTCATGTGGCTGAAGCTGTA
Ripk3	TCTGTCAAGTTATGGCCTACTGG	GGAACACGACTCCGAACCC
Slc7a11	TCTTCGATACAAACGCCCAG	TGATAAGAAAACCGACCCCG
